# Supplementary material for: A High-Density Linkage Map Reveals Sexual Dimorphism in Recombination Landscapes in Red Deer (Cervus elaphus)
Source: G3 (Bethesda). 2017 Jun 30;7(8):2859–70. doi: 10.1534/g3.117.044198 (PMC5555489; doi:10.1534/g3.117.044198)
Supplement: Supplementary file 2 [file 2859TableS1.txt]

SNP.Name	BTA.Chr	BTA.Position	CEL.LG	CEL.order	cMPosition.SexAveraged	cMPosition.Female	cMPosition.Male	Skeleton.SNP	PAR	Estimated.Mb.Position	inf.mei	inf.mei.PK	tot_f	tot_m	pk_f	pk_m	A1	A2	CallRate	Q.2
cela1_red_15_1479373	15	1479373	1	1	0	0	0	no	no	1033920	308	269	168	140	146	123	A	C	1	0.139110604
cela1_red_15_1528445	15	1528445	1	2	0	0	0	yes	no	1082992	362	261	249	113	179	82	G	A	1	0.363930065
cela1_red_15_1603100	15	1603100	1	3	0.281	0	0.962	yes	no	1157647	434	288	280	154	189	99	A	C	0.998479666	0.474305291
cela1_red_15_1685044	15	1685044	1	4	0.281	0	0.962	no	no	1239591	390	281	238	152	165	116	A	C	1	0.304256937
cela1_red_15_1742149	15	1742149	1	5	0.281	0	0.962	no	no	1296696	275	228	188	87	153	75	G	A	0.999619916	0.212547529
cela1_red_15_1774582	15	1774582	1	6	0.281	0	0.962	no	no	1329129	362	266	218	144	163	103	A	G	1	0.293994679
cela1_red_15_1813917	15	1813917	1	7	0.463	0.213	0.962	no	no	1368464	369	247	222	147	144	103	C	A	1	0.301026226
cela1_red_15_1887450	15	1887450	1	8	0.463	0.213	0.962	no	no	1441997	369	247	222	147	144	103	G	A	1	0.301406309
cela1_red_15_1896871	15	1896871	1	9	0.463	0.213	0.962	yes	no	1451418	392	279	244	148	171	108	A	G	0.998099582	0.237433359
cela1_red_15_1907482	15	1907482	1	10	0.463	0.213	0.962	no	no	1462029	390	274	241	149	164	110	A	G	0.999619916	0.356653992
cela1_red_15_1964747	15	1964747	1	11	0.598	0.481	0.962	yes	no	1519294	303	232	212	91	163	69	A	G	1	0.252185481
cela1_red_15_1993558	15	1993558	1	12	0.635	0.525	0.962	yes	no	1548105	174	161	102	72	95	66	A	G	1	0.077156975
cela1_red_15_2083615	15	2083615	1	13	0.676	0.573	0.962	yes	no	1638162	179	169	101	78	95	74	G	A	1	0.106803497
cela1_red_15_2133272	15	2133272	1	14	0.699	0.594	0.962	yes	no	1687819	475	329	240	235	153	176	G	A	1	0.37286203
cela1_red_15_2402870	15	2402870	1	15	0.699	0.594	0.962	no	no	1957417	334	240	197	137	136	104	G	A	0.999619916	0.29486692
cela1_red_15_2490416	15	2490416	1	16	0.699	0.594	0.962	no	no	2044963	405	250	244	161	145	105	G	A	0.998859749	0.447869102
cela1_red_15_2496638	15	2496638	1	17	0.699	0.594	0.962	no	no	2051185	381	288	243	138	186	102	G	A	1	0.216837704
cela1_red_15_2644362	15	2644362	1	18	0.778	0.738	0.962	yes	no	2198909	389	251	210	179	132	119	G	A	0.999239833	0.386839102
cela1_red_15_2726522	15	2726522	1	19	0.882	0.886	0.962	no	no	2281069	231	190	156	75	134	56	G	A	1	0.145762068
cela1_red_15_2962940	15	2962940	1	20	0.882	0.886	0.962	yes	no	2517487	344	217	206	138	128	89	C	A	0.998479666	0.443852303
cela1_red_15_3033444	15	3033444	1	21	1.226	1.433	0.962	no	no	2587991	335	232	216	119	148	84	A	G	1	0.340744964
cela1_sika_15_3033444	15	3033444	1	22	1.226	1.433	0.962	no	no	2587991	335	232	216	119	148	84	A	G	1	0.340744964
cela1_sika_15_3094090	15	3094090	1	23	1.226	1.433	0.962	no	no	2648637	70	68	67	3	65	3	A	G	1	0.020144432
cela1_red_15_3157880	15	3157880	1	24	1.226	1.433	0.962	no	no	2712427	393	255	243	150	159	96	A	G	1	0.397187381
cela1_sika_15_3164590	15	3164590	1	25	1.226	1.433	0.962	no	no	2719137	393	255	244	149	158	97	A	G	1	0.403458761
cela1_red_15_3193831	15	3193831	1	26	1.226	1.433	0.962	no	no	2748378	318	232	235	83	170	62	G	A	1	0.357278601
cela1_red_15_3303814	15	3303814	1	27	1.226	1.433	0.962	no	no	2858361	357	220	248	109	154	66	A	G	0.998859749	0.473744292
cela1_red_15_3326277	15	3326277	1	28	1.226	1.433	0.962	no	no	2880824	369	226	240	129	146	80	G	A	0.997719498	0.495047619
cela1_red_15_3348326	15	3348326	1	29	1.226	1.433	0.962	no	no	2902873	359	239	238	121	154	85	A	G	1	0.363169897
cela1_red_15_3396440	15	3396440	1	30	1.226	1.433	0.962	yes	no	2950987	410	285	215	195	142	143	A	G	1	0.305967313
cela1_red_15_3423183	15	3423183	1	31	1.226	1.433	0.962	no	no	2977730	347	264	223	124	173	91	A	G	1	0.200684151
cela1_red_15_3473932	15	3473932	1	32	1.226	1.433	0.962	no	no	3028479	317	224	220	97	156	68	A	G	1	0.28886355
cela1_red_15_3627987	15	3627987	1	33	1.226	1.433	0.962	no	no	3182534	227	197	114	113	96	101	G	A	1	0.120486507
cela1_red_15_3648826	15	3648826	1	34	1.226	1.433	0.962	no	no	3203373	280	227	139	141	109	118	A	G	1	0.185290764
cela1_red_15_3692465	15	3692465	1	35	1.339	1.504	1.2	yes	no	3247012	361	264	244	117	174	90	G	A	1	0.322881034
cela1_red_15_3711771	15	3711771	1	36	1.436	1.568	1.403	no	no	3266318	336	244	198	138	146	98	A	G	0.999239833	0.251996957
cela1_red_15_3779800	15	3779800	1	37	1.436	1.568	1.403	no	no	3334347	348	264	223	125	173	91	C	A	1	0.201254276
cela1_red_15_3836473	15	3836473	1	38	1.436	1.568	1.403	yes	no	3391020	369	245	225	144	155	90	A	G	1	0.411820601
cela1_red_15_3945433	15	3945433	1	39	1.669	1.863	1.403	no	no	3499980	309	278	205	104	187	91	G	A	1	0.130558723
cela1_red_15_3976338	15	3976338	1	40	1.669	1.863	1.403	no	no	3530885	396	301	255	141	200	101	A	G	1	0.282972254
cela1_red_15_4013406	15	4013406	1	41	1.669	1.863	1.403	no	no	3567953	388	265	249	139	176	89	G	A	0.999619916	0.341825095
cela1_red_15_4068796	15	4068796	1	42	1.669	1.863	1.403	no	no	3623343	276	218	220	56	178	40	A	G	1	0.188331433
cela1_red_15_4101168	15	4101168	1	43	1.669	1.863	1.403	no	no	3655715	403	277	258	145	173	104	A	G	1	0.431394907
cela1_red_15_4119837	15	4119837	1	44	1.669	1.863	1.403	no	no	3674384	347	221	215	132	132	89	G	A	1	0.374382364
cela1_red_15_4194464	15	4194464	1	45	1.669	1.863	1.403	no	no	3749011	376	270	248	128	176	94	A	G	1	0.305397187
cela1_red_15_4328347	15	4328347	1	46	1.669	1.863	1.403	yes	no	3882894	420	285	255	165	169	116	G	A	0.999239833	0.370292887
cela1_red_15_4335181	15	4335181	1	47	1.669	1.863	1.403	no	no	3889728	367	250	256	111	176	74	G	A	1	0.438616496
cela1_red_15_4394771	15	4394771	1	48	1.889	2.213	1.403	yes	no	3949318	36	33	13	23	12	21	G	A	1	0.039338655
cela1_red_15_4438654	15	4438654	1	49	2.116	2.579	1.403	yes	no	3993201	37	36	15	22	15	21	A	G	1	0.022234892
cela1_red_15_4526205	15	4526205	1	50	2.347	2.959	1.403	yes	no	4080752	385	259	213	172	144	115	G	A	1	0.343595591
cela1_red_15_4664924	15	4664924	1	51	2.906	3.743	1.556	yes	no	4219471	417	253	234	183	146	107	G	A	1	0.451159255
cela1_red_15_4782493	15	4782493	1	52	3.523	4.604	1.715	yes	no	4337040	356	283	248	108	197	86	A	G	0.998479666	0.310810811
cela1_red_15_4934418	15	4934418	1	53	4.078	5.537	1.861	yes	no	4488965	363	298	187	176	153	145	G	A	1	0.184530597
cela1_red_15_5014242	15	5014242	1	54	4.512	5.85	2.162	yes	no	4568789	393	270	224	169	148	122	A	G	0.999619916	0.288212928
cela1_red_15_5044911	15	5044911	1	55	4.71	6.473	2.162	yes	no	4599458	386	261	259	127	175	86	A	G	1	0.444507792
cela1_red_15_5235218	15	5235218	1	56	5.039	6.665	2.313	no	no	4789765	426	243	198	228	115	128	G	A	1	0.445267959
cela1_red_15_5253770	15	5253770	1	57	5.039	6.665	2.313	yes	no	4808317	433	297	275	158	194	103	A	G	1	0.422082858
cela1_red_15_5414885	15	5414885	1	58	5.883	7.992	2.313	no	no	4969432	403	237	213	190	127	110	G	A	0.999619916	0.483460076
cela1_red_15_5415908	15	5415908	1	59	5.883	7.992	2.313	no	no	4970455	419	274	215	204	139	135	G	A	1	0.375522615
cela1_red_15_5477981	15	5477981	1	60	5.883	7.992	2.313	no	no	5032528	318	281	214	104	193	88	A	G	1	0.149752946
cela1_red_15_5552825	15	5552825	1	61	5.883	7.992	2.313	no	no	5107372	372	270	207	165	148	122	G	A	1	0.27309008
cela1_red_15_5617821	15	5617821	1	62	5.883	7.992	2.313	no	no	5172368	423	298	239	184	169	129	A	G	0.997719498	0.314666667
cela1_red_15_5684105	15	5684105	1	63	5.883	7.992	2.313	yes	no	5238652	449	303	253	196	176	127	G	A	0.999239833	0.407379232
cela1_red_15_5706953	15	5706953	1	64	6.11	8.344	2.313	no	no	5261500	265	223	206	59	178	45	A	G	1	0.165716458
cela1_red_15_5877337	15	5877337	1	65	6.11	8.344	2.313	yes	no	5431884	329	263	186	143	150	113	A	G	0.990117826	0.239539347
cela1_red_15_5943214	15	5943214	1	66	6.759	9.18	2.613	yes	no	5497761	38	38	33	5	33	5	G	A	1	0.038008362
cela1_red_15_6052967	15	6052967	1	67	7.407	10.017	2.912	no	no	5607514	352	241	288	64	201	40	A	G	0.999239833	0.431152529
cela1_red_15_6054807	15	6054807	1	68	7.407	10.017	2.912	no	no	5609354	377	242	251	126	161	81	G	A	1	0.411060433
cela1_red_15_6216831	15	6216831	1	69	7.407	10.017	2.912	yes	no	5771378	401	279	229	172	155	124	A	C	0.998479666	0.457556148
cela1_red_15_6264646	15	6264646	1	70	7.407	10.017	2.912	no	no	5819193	327	280	211	116	179	101	A	G	0.999619916	0.170342205
cela1_red_15_6354196	15	6354196	1	71	8.027	11.022	2.912	no	no	5908743	416	283	275	141	188	95	A	G	1	0.362029647
cela1_red_15_6406897	15	6406897	1	72	8.027	11.022	2.912	yes	no	5961444	423	294	290	133	203	91	G	A	1	0.489927784
cela1_red_15_6417982	15	6417982	1	73	8.027	11.022	2.912	no	no	5972529	232	219	165	67	157	62	A	C	1	0.124477385
cela1_red_15_6452242	15	6452242	1	74	8.027	11.022	2.912	no	no	6006789	329	237	199	130	144	93	A	G	1	0.341125048
cela1_red_15_6482431	15	6482431	1	75	8.439	11.523	3.125	yes	no	6036978	406	267	238	168	153	114	A	G	0.999619916	0.401330798
cela1_red_15_6552947	15	6552947	1	76	8.439	11.523	3.125	no	no	6107494	326	275	229	97	189	86	C	A	1	0.200304067
cela1_red_15_6576835	15	6576835	1	77	8.439	11.523	3.125	no	no	6131382	378	279	241	137	179	100	G	A	1	0.323641201
cela1_red_15_6737453	15	6737453	1	78	8.643	11.851	3.125	yes	no	6292000	80	80	41	39	41	39	C	A	1	0.015583428
cela1_red_15_6816357	15	6816357	1	79	8.852	12.191	3.125	no	no	6370904	351	248	239	112	170	78	A	G	1	0.360699354
cela1_red_15_6895302	15	6895302	1	80	8.852	12.191	3.125	no	no	6449849	274	221	182	92	146	75	G	A	0.999619916	0.231939163
cela1_red_15_6941417	15	6941417	1	81	8.852	12.191	3.125	no	no	6495964	282	239	179	103	156	83	A	G	1	0.210186241
cela1_red_15_7055753	15	7055753	1	82	8.852	12.191	3.125	no	no	6610300	366	238	234	132	154	84	A	G	1	0.449828962
cela1_red_15_7127695	15	7127695	1	83	8.852	12.191	3.125	no	no	6682242	375	229	233	142	139	90	A	G	1	0.49049791
cela1_red_15_7168054	15	7168054	1	84	8.852	12.191	3.125	yes	no	6722601	411	279	190	221	113	166	C	A	1	0.408969973
cela1_red_15_7206867	15	7206867	1	85	8.852	12.191	3.125	no	no	6761414	389	284	240	149	188	96	A	G	1	0.493538578
cela1_red_15_7257759	15	7257759	1	86	8.852	12.191	3.125	no	no	6812306	402	288	283	119	204	84	C	A	0.999619916	0.482129278
cela1_red_15_7283124	15	7283124	1	87	8.852	12.191	3.125	no	no	6837671	392	314	249	143	205	109	C	A	0.999619916	0.28365019
cela1_red_15_7378674	15	7378674	1	88	8.852	12.191	3.125	no	no	6933221	31	29	16	15	15	14	A	G	1	0.016343596
cela1_red_15_7417500	15	7417500	1	89	9.208	12.762	3.125	yes	no	6972047	241	220	180	61	165	55	A	C	0.995058913	0.172650879
cela1_red_15_7482634	15	7482634	1	90	9.306	12.926	3.125	yes	no	7037181	318	236	232	86	172	64	A	G	1	0.334853668
cela1_red_15_7512755	15	7512755	1	91	9.386	13.049	3.125	no	no	7067302	373	246	219	154	144	102	A	G	1	0.341315089
cela1_red_15_7570449	15	7570449	1	92	9.386	13.049	3.125	no	no	7124996	336	260	228	108	175	85	G	A	1	0.267388826
cela1_red_15_7674607	15	7674607	1	93	9.386	13.049	3.125	no	no	7229154	134	120	100	34	92	28	A	C	0.998479666	0.082984393
cela1_red_15_7772497	15	7772497	1	94	9.386	13.049	3.125	yes	no	7327044	385	247	218	167	127	120	A	G	1	0.383504371
cela1_red_15_7838623	15	7838623	1	95	9.386	13.049	3.125	no	no	7393170	232	211	163	69	149	62	C	A	1	0.107943748
cela1_red_15_7847660	15	7847660	1	96	9.386	13.049	3.125	no	no	7402207	232	211	163	69	149	62	A	C	1	0.107943748
cela1_red_15_7945459	15	7945459	1	97	9.768	13.049	4.257	yes	no	7500006	394	263	241	153	160	103	A	C	1	0.361839605
cela1_red_15_8003031	15	8003031	1	98	10.094	13.497	4.257	no	no	7557578	66	59	52	14	48	11	A	G	1	0.035537818
cela1_red_15_8003303	15	8003303	1	99	10.094	13.497	4.257	no	no	7557850	322	269	208	114	176	93	G	A	0.999239833	0.196272347
cela1_red_15_8082496	15	8082496	1	100	10.094	13.497	4.257	no	no	7637043	338	215	248	90	165	50	G	A	1	0.478905359
cela1_red_15_8148614	15	8148614	1	101	10.094	13.497	4.257	no	no	7703161	246	218	147	99	131	87	A	G	1	0.112314709
cela1_red_15_8214669	15	8214669	1	102	10.094	13.497	4.257	yes	no	7769216	430	288	270	160	191	97	G	A	0.999619916	0.497148289
cela1_red_15_8275661	15	8275661	1	103	10.094	13.497	4.257	no	no	7830208	427	289	282	145	200	89	G	A	1	0.45172938
cela1_red_15_8291489	15	8291489	1	104	10.094	13.497	4.257	no	no	7846036	339	233	197	142	129	104	A	G	0.999239833	0.307531381
cela1_red_15_8371499	15	8371499	1	105	11.216	14.846	4.823	yes	no	7926046	392	293	241	151	182	111	G	A	1	0.341885215
cela1_red_15_8400030	15	8400030	1	106	11.216	14.846	4.823	no	no	7954577	334	271	183	151	143	128	A	G	1	0.252565564
cela1_red_15_8529526	15	8529526	1	107	11.227	14.872	4.823	yes	no	8084073	10	10	9	1	9	1	G	A	1	0.014633219
cela1_red_15_8677134	15	8677134	1	108	11.237	14.897	4.823	no	no	8231681	298	236	196	102	151	85	A	G	1	0.223489168
cela1_red_15_8702640	15	8702640	1	109	11.237	14.897	4.823	yes	no	8257187	404	325	211	193	170	155	C	A	1	0.190801976
cela1_red_15_8751230	15	8751230	1	110	11.755	15.682	4.917	yes	no	8305777	373	238	231	142	147	91	G	A	1	0.412960851
cela1_red_15_8761667	15	8761667	1	111	11.755	15.682	4.917	no	no	8316214	195	173	128	67	114	59	A	G	1	0.130368681
cela1_red_15_8820384	15	8820384	1	112	11.755	15.682	4.917	no	no	8374931	324	264	192	132	161	103	A	G	1	0.177118966
cela1_red_15_8950750	15	8950750	1	113	11.995	16.04	4.959	yes	no	8505297	434	301	271	163	187	114	A	G	1	0.442417332
cela1_red_15_9009242	15	9009242	1	114	11.995	16.04	4.959	no	no	8563789	392	264	254	138	173	91	A	G	1	0.369631319
cela1_red_15_9048032	15	9048032	1	115	11.995	16.04	4.959	no	no	8602579	345	276	226	119	179	97	G	A	0.999619916	0.191064639
cela1_red_15_9129815	15	9129815	1	116	12.292	16.477	5.007	yes	no	8684362	375	292	259	116	202	90	A	G	1	0.28677309
cela1_red_15_9206652	15	9206652	1	117	12.464	16.731	5.036	no	no	8761199	298	261	139	159	114	147	G	A	1	0.124477385
cela1_red_15_9238621	15	9238621	1	118	12.464	16.731	5.036	no	no	8793168	171	164	99	72	95	69	A	G	1	0.067654884
cela1_red_15_9255264	15	9255264	1	119	12.464	16.731	5.036	yes	no	8809811	500	309	282	218	175	134	G	A	1	0.440326872
cela1_red_15_9345150	15	9345150	1	120	13.35	18.141	5.036	yes	no	8899697	462	305	215	247	136	169	G	A	1	0.468263018
cela1_red_15_9443595	15	9443595	1	121	13.35	18.141	5.036	no	no	8998142	224	187	95	129	74	113	A	C	0.999619916	0.146007605
cela1_red_15_9490208	15	9490208	1	122	13.35	18.141	5.036	no	no	9044755	339	279	189	150	156	123	G	A	0.998859749	0.181887367
cela1_red_15_9664668	15	9664668	1	123	14.121	19.189	5.331	yes	no	9219215	359	261	245	114	182	79	A	G	1	0.332003041
cela1_red_15_9794890	15	9794890	1	124	14.419	19.605	5.444	yes	no	9349437	415	289	259	156	181	108	G	A	1	0.474914481
cela1_red_15_9799788	15	9799788	1	125	14.419	19.605	5.444	no	no	9354335	415	277	230	185	145	132	G	A	1	0.324211326
cela1_red_15_9894791	15	9894791	1	126	14.419	19.605	5.444	no	no	9449338	375	249	210	165	124	125	A	G	0.999619916	0.457224335
cela1_red_15_10061683	15	10061683	1	127	14.598	19.858	5.503	no	no	9616230	247	207	165	82	136	71	G	A	1	0.143481566
cela1_red_15_10122148	15	10122148	1	128	14.598	19.858	5.503	yes	no	9676695	407	285	287	120	200	85	G	A	1	0.344735842
cela1_red_15_10209979	15	10209979	1	129	14.77	20.079	5.503	no	no	9764526	293	214	186	107	125	89	A	C	1	0.356708476
cela1_red_15_10277292	15	10277292	1	130	14.77	20.079	5.503	yes	no	9831839	394	300	239	155	186	114	G	A	1	0.249334854
cela1_red_15_10288285	15	10288285	1	131	14.77	20.079	5.503	no	no	9842832	350	242	210	140	140	102	A	G	0.999619916	0.501520913
cela1_red_15_10320076	15	10320076	1	132	14.77	20.079	5.503	no	no	9874623	271	235	179	92	153	82	G	A	1	0.144811859
cela1_red_15_10325268	15	10325268	1	133	14.77	20.079	5.503	no	no	9879815	389	273	225	164	146	127	A	G	0.996199164	0.311713087
cela1_red_15_10418733	15	10418733	1	134	14.77	20.079	5.503	no	no	9973280	342	246	238	104	171	75	G	A	1	0.451539339
cela1_red_15_10462710	15	10462710	1	135	14.77	20.079	5.503	no	no	10017257	366	276	253	113	194	82	G	A	1	0.291714177
cela1_red_15_10470976	15	10470976	1	136	14.77	20.079	5.503	no	no	10025523	366	276	253	113	194	82	G	A	0.999619916	0.291634981
cela1_red_15_10522529	15	10522529	1	137	14.77	20.079	5.503	no	no	10077076	369	274	251	118	189	85	G	A	1	0.312048651
cela1_red_15_10534651	15	10534651	1	138	14.77	20.079	5.503	no	no	10089198	296	251	177	119	152	99	C	A	1	0.194792854
cela1_red_15_10573394	15	10573394	1	139	14.77	20.079	5.503	no	no	10127941	326	293	207	119	189	104	G	A	1	0.141201064
cela1_red_15_10635882	15	10635882	1	140	15.131	20.509	5.923	no	no	10190429	261	194	181	80	132	62	G	A	1	0.246294185
cela1_red_15_10652810	15	10652810	1	141	15.131	20.509	5.923	no	no	10207357	327	219	236	91	162	57	A	G	1	0.339414671
cela1_red_15_11006601	15	11006601	1	142	15.131	20.509	5.923	no	no	10561148	322	222	246	76	169	53	G	A	1	0.349486887
cela1_red_15_11044668	15	11044668	1	143	15.131	20.509	5.923	no	no	10599215	267	207	181	86	142	65	G	A	1	0.249714937
cela1_red_15_11044723	15	11044723	1	144	15.131	20.509	5.923	no	no	10599270	174	160	125	49	115	45	G	A	0.998859749	0.086187215
cela1_red_15_11076404	15	11076404	1	145	15.131	20.509	5.923	no	no	10630951	360	241	210	150	137	104	G	A	0.999239833	0.456827691
cela1_red_15_11144360	15	11144360	1	146	15.131	20.509	5.923	no	no	10698907	293	238	213	80	173	65	A	G	1	0.215507412
cela1_red_15_11204182	15	11204182	1	147	15.131	20.509	5.923	no	no	10758729	319	225	188	131	129	96	A	G	0.999239833	0.370863446
cela1_red_15_11225941	15	11225941	1	148	15.131	20.509	5.923	no	no	10780488	320	240	182	138	128	112	A	G	1	0.251615355
cela1_red_15_11265904	15	11265904	1	149	15.131	20.509	5.923	yes	no	10820451	403	280	261	142	178	102	G	A	0.999619916	0.405893536
cela1_sika_15_11279091	15	11279091	1	150	15.131	20.509	5.923	no	no	10833638	289	230	197	92	156	74	A	C	1	0.210566325
cela1_red_15_11415047	15	11415047	1	151	15.856	21.423	6.343	no	no	10969594	257	230	170	87	151	79	A	C	0.999239833	0.144541651
cela1_red_15_11447375	15	11447375	1	152	15.856	21.423	6.343	yes	no	11001922	366	275	259	107	193	82	G	A	0.999619916	0.483460076
cela1_red_15_11466694	15	11466694	1	153	15.856	21.423	6.343	no	no	11021241	358	283	226	132	181	102	A	G	1	0.248194603
cela1_red_15_11475266	15	11475266	1	154	15.856	21.423	6.343	no	no	11029813	347	286	227	120	181	105	A	G	1	0.242303307
cela1_red_15_11481561	15	11481561	1	155	15.856	21.423	6.343	no	no	11036108	325	248	246	79	193	55	A	C	1	0.202394527
cela1_red_15_11521289	15	11521289	1	156	15.856	21.423	6.343	no	no	11075836	342	247	223	119	164	83	C	A	0.999619916	0.419391635
cela1_red_15_11668979	15	11668979	1	157	16.453	22.43	6.343	no	no	11223526	245	221	136	109	122	99	A	C	1	0.115735462
cela1_red_15_11720875	15	11720875	1	158	16.453	22.43	6.343	no	no	11275422	351	219	220	131	133	86	G	A	1	0.477765108
cela1_red_15_11758050	15	11758050	1	159	16.453	22.43	6.343	no	no	11312597	253	231	156	97	142	89	G	A	1	0.155074116
cela1_red_15_11804630	15	11804630	1	160	16.453	22.43	6.343	no	no	11359177	259	227	139	120	122	105	A	G	0.994298746	0.116781346
cela1_red_15_11862054	15	11862054	1	161	16.453	22.43	6.343	yes	no	11416601	373	256	261	112	183	73	G	A	1	0.347396427
cela1_red_15_12027112	15	12027112	1	162	16.453	22.43	6.343	no	no	11581659	372	287	218	154	167	120	A	G	1	0.291714177
cela1_red_15_12124891	15	12124891	1	163	17.109	22.794	6.624	yes	no	11679438	311	255	178	133	141	114	A	G	1	0.194792854
cela1_red_15_12253779	15	12253779	1	164	17.136	23.753	6.624	yes	no	11808326	402	273	223	179	142	131	G	A	1	0.39490688
cela1_red_15_12372146	15	12372146	1	165	17.554	23.753	6.904	no	no	11926693	362	289	214	148	169	120	A	G	1	0.229950589
cela1_red_15_12398510	15	12398510	1	166	17.554	23.753	6.904	no	no	11953057	273	239	227	46	199	40	A	G	1	0.170847586
cela1_red_15_12434479	15	12434479	1	167	17.554	23.753	6.904	yes	no	11989026	374	276	238	136	172	104	G	A	0.999619916	0.281178707
cela1_red_15_12511400	15	12511400	1	168	17.658	23.891	6.904	yes	no	12065947	352	263	222	130	173	90	G	A	1	0.258266819
cela1_red_15_12547666	15	12547666	1	169	17.744	23.997	6.904	no	no	12102213	360	255	243	117	174	81	A	G	1	0.361839605
cela1_red_15_12584603	15	12584603	1	170	17.744	23.997	6.904	no	no	12139150	341	254	196	145	140	114	A	G	0.999239833	0.335869152
cela1_red_15_12738715	15	12738715	1	171	17.744	23.997	6.904	no	no	12293262	269	239	224	45	199	40	A	G	1	0.166856708
cela1_red_15_12808714	15	12808714	1	172	17.744	23.997	6.904	no	no	12363261	377	239	209	168	130	109	C	A	0.999619916	0.420342205
cela1_red_15_12868929	15	12868929	1	173	17.744	23.997	6.904	yes	no	12423476	422	259	230	192	125	134	A	G	0.999239833	0.464435146
cela1_red_15_12886683	15	12886683	1	174	17.744	23.997	6.904	no	no	12441230	395	271	247	148	166	105	A	G	1	0.387685291
cela1_red_15_12906613	15	12906613	1	175	18.138	24.643	6.904	no	no	12461160	195	173	101	94	87	86	G	A	1	0.089699734
cela1_red_15_13114724	15	13114724	1	176	18.138	24.643	6.904	yes	no	12669271	328	213	238	90	156	57	G	A	1	0.387305207
cela1_red_15_13172955	15	13172955	1	177	18.271	24.845	6.904	yes	no	12727502	70	70	42	28	42	28	A	C	1	0.027746104
cela1_red_15_13260835	15	13260835	1	178	18.411	25.054	6.904	no	no	12815382	336	248	204	132	148	100	A	G	0.993538578	0.26606733
cela1_red_15_13265783	15	13265783	1	179	18.411	25.054	6.904	no	no	12820330	322	251	222	100	172	79	G	A	0.999239833	0.207112971
cela1_red_15_13325874	15	13325874	1	180	18.411	25.054	6.904	yes	no	12880421	410	264	249	161	149	115	G	A	1	0.409730141
cela1_red_15_13516085	15	13516085	1	181	18.536	25.054	7.161	no	no	13070632	336	227	268	68	178	49	G	A	0.999239833	0.411373146
cela1_red_15_13613171	15	13613171	1	182	18.536	25.054	7.161	yes	no	13167718	397	296	231	166	163	133	G	A	1	0.300836184
cela1_red_15_13663535	15	13663535	1	183	18.536	25.054	7.161	no	no	13218082	348	251	197	151	146	105	A	G	1	0.357278601
cela1_red_15_13697173	15	13697173	1	184	18.536	25.054	7.161	no	no	13251720	70	70	49	21	49	21	A	C	1	0.030026606
cela1_red_15_13774527	15	13774527	1	185	18.904	25.75	7.161	yes	no	13329074	175	161	116	59	107	54	G	A	1	0.067084759
cela1_red_15_13803325	15	13803325	1	186	19.151	26.098	7.161	yes	no	13357872	83	82	45	38	44	38	A	G	0.999619916	0.024524715
cela1_red_15_13846327	15	13846327	1	187	19.398	26.447	7.161	no	no	13400874	206	188	135	71	121	67	A	G	1	0.112504751
cela1_red_15_13966497	15	13966497	1	188	19.398	26.447	7.161	yes	no	13521044	367	267	238	129	172	95	A	G	1	0.360509312
cela1_red_15_14089695	15	14089695	1	189	19.398	26.447	7.161	no	no	13644242	190	177	147	43	139	38	G	A	0.999239833	0.124572081
cela1_red_15_14117612	15	14117612	1	190	19.398	26.447	7.161	no	no	13672159	114	109	84	30	80	29	G	A	1	0.053971874
cela1_red_15_14287548	15	14287548	1	191	19.953	26.447	8.348	yes	no	13842095	330	227	241	89	160	67	G	A	1	0.42436336
cela1_red_15_14331956	15	14331956	1	192	20.282	26.681	8.943	yes	no	13886503	344	280	264	80	216	64	G	A	1	0.310338274
cela1_red_15_14351903	15	14351903	1	193	21.058	28.017	8.943	no	no	13906450	289	231	212	77	172	59	G	A	1	0.195553022
cela1_red_15_14408877	15	14408877	1	194	21.058	28.017	8.943	yes	no	13963424	360	248	217	143	140	108	G	A	1	0.345876093
cela1_red_15_14454090	15	14454090	1	195	21.058	28.017	8.943	no	no	14008637	307	264	236	71	202	62	C	A	1	0.158304827
cela1_red_15_14589812	15	14589812	1	196	21.554	28.457	9.202	yes	no	14144359	332	287	192	140	167	120	A	G	1	0.162105663
cela1_red_15_14616119	15	14616119	1	197	21.76	29.063	9.202	yes	no	14170666	361	235	237	124	158	77	G	A	1	0.431204865
cela1_red_15_14750967	15	14750967	1	198	21.76	29.063	9.202	no	no	14305514	339	204	235	104	141	63	A	G	1	0.473394147
cela1_red_15_14791806	15	14791806	1	199	21.873	29.099	9.202	no	no	14346353	307	234	173	134	123	111	A	G	1	0.260357279
cela1_red_15_14830142	15	14830142	1	200	21.873	29.099	9.202	no	no	14384689	91	87	37	54	36	51	G	A	1	0.045229951
cela1_red_15_14866154	15	14866154	1	201	21.873	29.099	9.202	yes	no	14420701	487	321	289	198	191	130	G	A	0.999619916	0.375285171
cela1_red_15_14887245	15	14887245	1	202	22.054	29.268	9.202	yes	no	14441792	443	292	285	158	190	102	G	A	0.999619916	0.359125475
cela1_red_15_14979946	15	14979946	1	203	22.054	29.268	9.202	no	no	14534493	399	286	251	148	182	104	A	G	1	0.304256937
cela1_red_15_15058143	15	15058143	1	204	22.054	29.268	9.202	no	no	14612690	357	282	254	103	208	74	G	A	1	0.246674268
cela1_red_15_15116018	15	15116018	1	205	22.452	30.11	9.202	no	no	14670565	200	189	121	79	114	75	G	A	0.999619916	0.064448669
cela1_red_15_15185476	15	15185476	1	206	22.452	30.11	9.202	no	no	14740023	426	301	279	147	200	101	A	G	1	0.369441277
cela1_red_15_15236497	15	15236497	1	207	22.452	30.11	9.202	no	no	14791044	72	70	36	36	34	36	A	G	1	0.028506271
cela1_red_15_15271121	15	15271121	1	208	22.452	30.11	9.202	yes	no	14825668	477	296	288	189	177	119	A	G	0.999239833	0.376569038
cela1_red_15_15330554	15	15330554	1	209	22.452	30.11	9.202	no	no	14885101	251	225	138	113	122	103	A	G	0.999619916	0.089923954
cela1_red_15_15380337	15	15380337	1	210	22.713	30.311	9.49	yes	no	14934884	446	290	274	172	173	117	G	A	1	0.432155074
cela1_red_15_15471851	15	15471851	1	211	22.713	30.311	9.49	no	no	15026398	344	261	210	134	155	106	C	A	1	0.323641201
cela1_red_15_15484645	15	15484645	1	212	22.713	30.311	9.49	no	no	15039192	375	256	272	103	188	68	A	G	0.999619916	0.459125475
cela1_red_15_15726329	15	15726329	1	213	23.428	31.465	9.49	yes	no	15280876	457	274	253	204	139	135	A	C	0.989737742	0.46390169
cela1_red_15_15743612	15	15743612	1	214	23.428	31.465	9.49	no	no	15298159	290	241	184	106	151	90	G	A	1	0.20695553
cela1_red_15_15809159	15	15809159	1	215	23.428	31.465	9.49	no	no	15363706	271	242	117	154	101	141	G	A	1	0.119916382
cela1_red_15_15834624	15	15834624	1	216	23.428	31.465	9.49	no	no	15389171	144	136	95	49	88	48	A	G	1	0.083238312
cela1_red_15_15861774	15	15861774	1	217	24.095	32.19	9.941	no	no	15416321	236	210	173	63	154	56	A	G	1	0.107943748
cela1_red_15_15972481	15	15972481	1	218	24.095	32.19	9.941	no	no	15527028	374	248	239	135	146	102	A	G	1	0.47054352
cela1_red_15_15991647	15	15991647	1	219	24.095	32.19	9.941	no	no	15546194	306	256	235	71	204	52	A	G	1	0.192132269
cela1_red_15_16097763	15	16097763	1	220	24.095	32.19	9.941	no	no	15652310	346	262	238	108	178	84	G	A	0.999619916	0.339163498
cela1_red_15_16160858	15	16160858	1	221	24.095	32.19	9.941	yes	no	15715405	411	277	262	149	178	99	A	G	1	0.473964272
cela1_red_15_16194808	15	16194808	1	222	24.095	32.19	9.941	no	no	15749355	266	228	148	118	121	107	G	A	1	0.123527176
cela1_red_15_16224912	15	16224912	1	223	24.095	32.19	9.941	no	no	15779459	71	69	36	35	34	35	G	A	1	0.028126188
cela1_red_15_16351392	15	16351392	1	224	24.144	32.19	10.123	yes	no	15905939	318	261	225	93	189	72	G	A	1	0.184340555
cela1_sika_15_16381584	15	16381584	1	225	24.191	32.19	10.296	yes	no	15936131	373	280	212	161	153	127	G	A	1	0.25522615
cela1_red_15_16397784	15	16397784	1	226	24.191	32.19	10.296	no	no	15952331	317	239	182	135	129	110	A	G	1	0.236602052
cela1_red_15_16426632	15	16426632	1	227	24.191	32.19	10.296	no	no	15981179	350	237	211	139	142	95	A	G	1	0.42645382
cela1_red_15_16534080	15	16534080	1	228	24.191	32.19	10.296	no	no	16088627	280	218	188	92	144	74	A	G	1	0.227290004
cela1_red_15_16540035	15	16540035	1	229	24.273	32.19	10.54	yes	no	16094582	222	184	147	75	122	62	G	A	0.998859749	0.165144597
cela1_red_15_16595667	15	16595667	1	230	24.358	32.19	10.789	yes	no	16150214	312	184	201	111	119	65	G	A	0.992778411	0.357771822
cela1_red_15_16628362	15	16628362	1	231	24.369	32.19	10.789	yes	no	16182909	320	257	203	117	165	92	A	G	1	0.189471684
cela1_red_15_16674457	15	16674457	1	232	24.45	32.19	10.904	yes	no	16229004	348	289	207	141	174	115	A	G	0.999619916	0.206844106
cela1_red_15_16714696	15	16714696	1	233	24.546	32.19	11.036	yes	no	16269243	330	256	162	168	124	132	G	A	1	0.209806157
cela1_red_15_16796946	15	16796946	1	234	24.685	32.423	11.123	yes	no	16351493	115	110	74	41	69	41	A	G	1	0.04199924
cela1_red_15_16920328	15	16920328	1	235	24.823	32.655	11.209	yes	no	16474875	402	268	267	135	182	86	A	G	1	0.459901178
cela1_red_15_16925172	15	16925172	1	236	24.823	32.655	11.209	no	no	16479719	366	230	212	154	130	100	G	A	1	0.351767389
cela1_red_15_16955283	15	16955283	1	237	24.949	32.81	11.283	yes	no	16509830	424	267	267	157	172	95	G	A	1	0.39604713
cela1_red_15_17041097	15	17041097	1	238	24.949	32.81	11.283	no	no	16595644	227	201	115	112	98	103	G	A	1	0.088939567
cela1_red_15_17096841	15	17096841	1	239	24.949	32.81	11.283	no	no	16651388	327	239	237	90	173	66	A	G	0.999239833	0.231456828
cela1_red_15_17126888	15	17126888	1	240	24.981	32.855	11.283	yes	no	16681435	369	259	278	91	204	55	C	A	1	0.44849867
cela1_red_15_17251476	15	17251476	1	241	25.012	32.897	11.283	yes	no	16806023	329	253	213	116	165	88	C	A	1	0.188141391
cela1_red_15_17252409	15	17252409	1	242	25.041	32.933	11.283	no	no	16806956	337	229	243	94	164	65	A	G	1	0.495248955
cela1_red_15_17308787	15	17308787	1	243	25.041	32.933	11.283	no	no	16863334	287	196	185	102	125	71	A	G	0.982896237	0.350541377
cela1_red_15_17341383	15	17341383	1	244	25.041	32.933	11.283	no	no	16895930	346	230	230	116	153	77	C	A	1	0.389965792
cela1_red_15_17388535	15	17388535	1	245	25.041	32.933	11.283	no	no	16943082	350	235	213	137	139	96	G	A	1	0.454199924
cela1_red_15_17456910	15	17456910	1	246	25.041	32.933	11.283	no	no	17011457	151	131	102	49	88	43	G	A	1	0.084568605
cela1_red_15_17515212	15	17515212	1	247	25.041	32.933	11.283	no	no	17069759	293	232	181	112	143	89	A	G	1	0.287913341
cela1_red_15_17550163	15	17550163	1	248	25.041	32.933	11.283	no	no	17104710	248	218	149	99	129	89	G	A	1	0.147472444
cela1_red_15_17622511	15	17622511	1	249	25.041	32.933	11.283	no	no	17177058	373	296	251	122	208	88	G	A	0.999619916	0.221863118
cela1_red_15_17633571	15	17633571	1	250	25.041	32.933	11.283	no	no	17188118	302	244	198	104	159	85	A	C	1	0.214747244
cela1_red_15_17693730	15	17693730	1	251	25.041	32.933	11.283	no	no	17248277	367	269	243	124	183	86	G	A	1	0.325351577
cela1_red_15_17743843	15	17743843	1	252	25.041	32.933	11.283	yes	no	17298390	446	326	260	186	196	130	G	A	1	0.385974914
cela1_red_15_17822795	15	17822795	1	253	25.071	32.98	11.283	yes	no	17377342	396	309	253	143	208	101	A	G	1	0.266058533
cela1_red_15_17888979	15	17888979	1	254	25.107	33.036	11.283	yes	no	17443526	292	252	173	119	143	109	G	A	0.999619916	0.191064639
cela1_sika_15_17900012	15	17900012	1	255	25.15	33.103	11.283	yes	no	17454559	54	48	23	31	20	28	A	G	1	0.045039909
cela1_red_15_18036171	15	18036171	1	256	25.192	33.17	11.283	yes	no	17590718	433	323	264	169	205	118	G	A	1	0.289623717
cela1_red_15_18050031	15	18050031	1	257	25.192	33.17	11.283	no	no	17604578	207	189	109	98	95	94	G	A	1	0.114215127
cela1_red_15_18082205	15	18082205	1	258	25.343	33.17	11.697	no	no	17636752	335	242	207	128	147	95	G	A	0.999619916	0.360076046
cela1_red_15_18188618	15	18188618	1	259	25.343	33.17	11.697	no	no	17743165	385	287	261	124	197	90	G	A	1	0.278221209
cela1_red_15_18215642	15	18215642	1	260	25.343	33.17	11.697	no	no	17770189	346	236	262	84	174	62	A	G	1	0.503420753
cela1_red_15_18231811	15	18231811	1	261	25.343	33.17	11.697	yes	no	17786358	400	266	228	172	136	130	A	G	1	0.378563284
cela1_red_15_18360398	15	18360398	1	262	25.343	33.17	11.697	no	no	17914945	372	256	253	119	176	80	G	A	1	0.347586469
cela1_red_15_18444189	15	18444189	1	263	25.343	33.17	11.697	no	no	17998736	371	271	217	154	155	116	G	A	1	0.280121627
cela1_red_15_18452929	15	18452929	1	264	25.343	33.17	11.697	no	no	18007476	256	215	168	88	144	71	G	A	0.995058913	0.118983957
cela1_red_15_18486928	15	18486928	1	265	25.343	33.17	11.697	no	no	18041475	136	130	119	17	114	16	A	C	1	0.062523755
cela1_red_15_18493504	15	18493504	1	266	25.343	33.17	11.697	no	no	18048051	363	244	187	176	106	138	G	A	0.999619916	0.3378327
cela1_red_15_18552002	15	18552002	1	267	25.435	33.17	11.979	yes	no	18106549	381	255	252	129	168	87	A	G	1	0.473964272
cela1_red_15_18591980	15	18591980	1	268	25.435	33.17	11.979	no	no	18146527	87	81	52	35	48	33	G	A	1	0.036107944
cela1_red_15_18637839	15	18637839	1	269	25.435	33.17	11.979	no	no	18192386	332	209	228	104	145	64	A	G	1	0.464462182
cela1_red_15_18689065	15	18689065	1	270	25.574	33.354	11.979	yes	no	18243612	91	89	82	9	81	8	G	A	1	0.040288864
cela1_red_15_18878359	15	18878359	1	271	25.71	33.534	11.979	yes	no	18432906	372	281	233	139	170	111	G	A	1	0.297795515
cela1_red_15_18916776	15	18916776	1	272	25.71	33.534	11.979	no	no	18471323	296	195	207	89	137	58	A	C	1	0.461231471
cela1_red_15_19014346	15	19014346	1	273	25.71	33.534	11.979	no	no	18568893	312	202	225	87	146	56	A	G	0.999619916	0.501711027
cela1_red_15_19048092	15	19048092	1	274	25.71	33.534	11.979	no	no	18602639	281	251	192	89	176	75	A	G	1	0.134169517
cela1_red_15_19057366	15	19057366	1	275	25.71	33.534	11.979	no	no	18611913	331	219	218	113	147	72	G	A	1	0.45058913
cela1_red_15_19108465	15	19108465	1	276	25.857	33.534	12.604	no	no	18663012	374	257	238	136	164	93	G	A	0.999619916	0.418631179
cela1_red_15_19141284	15	19141284	1	277	25.857	33.534	12.604	no	no	18695831	369	275	223	146	155	120	A	G	1	0.241733181
cela1_red_15_19181030	15	19181030	1	278	25.857	33.534	12.604	no	no	18735577	384	256	259	125	170	86	A	G	1	0.389015583
cela1_red_15_19245569	15	19245569	1	279	25.857	33.534	12.604	no	no	18800116	270	246	209	61	193	53	A	G	1	0.115355378
cela1_red_15_19281181	15	19281181	1	280	25.857	33.534	12.604	yes	no	18835728	408	281	278	130	200	81	G	A	1	0.469783352
cela1_red_15_19361055	15	19361055	1	281	25.857	33.534	12.604	no	no	18915602	129	124	67	62	63	61	G	A	0.999239833	0.052491442
cela1_red_15_19448644	15	19448644	1	282	25.857	33.534	12.604	no	no	19003191	376	268	225	151	155	113	G	A	1	0.274800456
cela1_red_15_19594103	15	19594103	1	283	25.857	33.534	12.604	no	no	19148650	134	127	71	63	67	60	G	A	0.999619916	0.058174905
cela1_red_15_19633877	15	19633877	1	284	25.897	33.572	12.604	yes	no	19188424	91	86	40	51	38	48	A	G	1	0.040478905
cela1_red_15_19659283	15	19659283	1	285	25.941	33.614	12.604	yes	no	19213830	370	264	243	127	183	81	A	G	1	0.348916762
cela1_red_15_19809718	15	19809718	1	286	25.986	33.656	12.604	no	no	19364265	380	264	269	111	188	76	G	A	0.999239833	0.470711297
cela1_red_15_19815851	15	19815851	1	287	25.986	33.656	12.604	no	no	19370398	283	244	206	77	181	63	G	A	1	0.171417712
cela1_red_15_19859423	15	19859423	1	288	25.986	33.656	12.604	no	no	19413970	331	216	247	84	159	57	A	G	1	0.431965032
cela1_red_15_19881938	15	19881938	1	289	25.986	33.656	12.604	yes	no	19436485	382	275	298	84	220	55	A	G	0.999619916	0.425475285
cela1_red_15_19935765	15	19935765	1	290	26.093	33.8	12.604	no	no	19490312	334	234	189	145	120	114	A	G	1	0.357848727
cela1_red_15_19965035	15	19965035	1	291	26.093	33.8	12.604	no	no	19519582	2	2	0	2	0	2	A	G	1	0.011402509
cela1_red_15_20011759	15	20011759	1	292	26.093	33.8	12.604	no	no	19566306	372	255	249	123	182	73	G	A	1	0.498289624
cela1_red_15_20053889	15	20053889	1	293	26.093	33.8	12.604	no	no	19608436	239	209	181	58	158	51	A	G	0.998479666	0.129234869
cela1_red_15_20143182	15	20143182	1	294	26.093	33.8	12.604	no	no	19697729	377	245	228	149	143	102	A	G	0.999239833	0.421833397
cela1_red_15_20201459	15	20201459	1	295	26.093	33.8	12.604	yes	no	19756006	398	307	245	153	194	113	A	C	1	0.442607374
cela1_red_15_20230645	15	20230645	1	296	26.093	33.8	12.604	no	no	19785192	270	216	178	92	142	74	G	A	1	0.208285823
cela1_red_15_20235831	15	20235831	1	297	26.303	33.8	13.113	yes	no	19790378	348	279	246	102	202	77	G	A	0.997719498	0.204952381
cela1_red_15_20429744	15	20429744	1	298	26.56	33.8	13.771	yes	no	19984291	314	224	234	80	169	55	G	A	1	0.308057773
cela1_red_15_20580441	15	20580441	1	299	26.717	34.213	13.771	yes	no	20134988	381	244	228	153	147	97	A	G	1	0.394336754
cela1_red_15_20673012	15	20673012	1	300	26.863	34.41	13.771	no	no	20227559	333	211	264	69	174	37	A	G	0.998099582	0.492764661
cela1_red_15_20695166	15	20695166	1	301	26.863	34.41	13.771	no	no	20249713	292	205	229	63	168	37	G	A	0.999239833	0.340813998
cela1_red_15_20745087	15	20745087	1	302	26.863	34.41	13.771	no	no	20299634	93	91	55	38	53	38	G	A	1	0.045800076
cela1_red_15_20764822	15	20764822	1	303	26.863	34.41	13.771	yes	no	20319369	366	218	206	160	121	97	A	G	0.999239833	0.4594903
cela1_red_15_20847910	15	20847910	1	304	26.863	34.41	13.771	no	no	20402457	310	262	253	57	215	47	C	A	0.999619916	0.209125475
cela1_red_15_21008321	15	21008321	1	305	27.028	34.627	13.771	no	no	20562868	409	277	298	111	213	64	A	G	1	0.505701254
cela1_red_15_21070413	15	21070413	1	306	27.028	34.627	13.771	no	no	20624960	338	234	254	84	181	53	A	C	1	0.477765108
cela1_red_15_21103425	15	21103425	1	307	27.028	34.627	13.771	no	no	20657972	194	169	142	52	126	43	G	A	0.99581908	0.104007634
cela1_red_15_21137323	15	21137323	1	308	27.028	34.627	13.771	no	no	20691870	283	221	179	104	139	82	G	A	1	0.187571266
cela1_red_15_21153408	15	21153408	1	309	27.028	34.627	13.771	no	no	20707955	411	266	250	161	170	96	G	A	1	0.453059673
cela1_red_15_21267372	15	21267372	1	310	27.028	34.627	13.771	yes	no	20821919	443	257	260	183	148	109	A	G	1	0.494488788
cela1_red_15_21293249	15	21293249	1	311	27.028	34.627	13.771	no	no	20847796	317	201	248	69	158	43	G	A	0.988217408	0.389423077
cela1_red_15_21354784	15	21354784	1	312	27.028	34.627	13.771	no	no	20909331	323	192	235	88	138	54	G	A	1	0.476814899
cela1_red_15_21383595	15	21383595	1	313	27.028	34.627	13.771	no	no	20938142	367	260	251	116	179	81	C	A	0.999619916	0.307984791
cela1_red_15_21446750	15	21446750	1	314	27.028	34.627	13.771	no	no	21001297	397	276	255	142	180	96	G	A	1	0.390535918
cela1_red_15_21492824	15	21492824	1	315	27.028	34.627	13.771	no	no	21047371	226	208	154	72	141	67	G	A	1	0.080957811
cela1_red_15_21531380	15	21531380	1	316	27.028	34.627	13.771	no	no	21085927	388	282	228	160	164	118	A	G	1	0.299885975
cela1_red_15_21604308	15	21604308	1	317	27.028	34.627	13.771	no	no	21158855	362	288	255	107	207	81	G	A	1	0.196503231
cela1_red_15_21746700	15	21746700	1	318	27.357	34.867	14.263	yes	no	21301247	277	175	186	91	122	53	A	G	1	0.38027366
cela1_red_15_21773442	15	21773442	1	319	27.686	35.108	14.757	no	no	21327989	317	189	224	93	130	59	A	G	0.999619916	0.504562738
cela1_red_15_21832644	15	21832644	1	320	27.686	35.108	14.757	yes	no	21387191	320	193	210	110	118	75	A	G	0.999619916	0.493346008
cela1_red_15_21878836	15	21878836	1	321	27.686	35.108	14.757	no	no	21433383	212	181	139	73	119	62	A	C	0.998859749	0.140601218
cela1_red_15_21976147	15	21976147	1	322	27.686	35.108	14.757	no	no	21530694	315	268	220	95	186	82	G	A	1	0.139300646
cela1_red_15_22069707	15	22069707	1	323	27.748	35.193	14.757	yes	no	21624254	375	270	212	163	143	127	G	A	1	0.341695173
cela1_red_15_22124490	15	22124490	1	324	27.803	35.269	14.757	yes	no	21679037	387	269	264	123	183	86	G	A	1	0.4222729
cela1_red_15_22155463	15	22155463	1	325	27.803	35.269	14.757	no	no	21710010	323	243	179	144	133	110	A	G	1	0.217597872
cela1_red_15_22172964	15	22172964	1	326	27.946	35.389	14.926	yes	no	21727511	368	283	214	154	164	119	A	G	1	0.245534017
cela1_red_15_22220436	15	22220436	1	327	28.155	35.574	15.2	yes	no	21774983	360	265	222	138	160	105	A	G	1	0.443937666
cela1_red_15_22398799	15	22398799	1	328	28.155	35.574	15.2	no	no	21953346	193	177	137	56	129	48	G	A	1	0.082098062
cela1_red_15_22517979	15	22517979	1	329	28.155	35.574	15.2	no	no	22072526	54	54	26	28	26	28	A	G	0.999619916	0.029847909
cela1_red_15_22550064	15	22550064	1	330	28.377	35.83	15.399	yes	no	22104611	367	260	203	164	140	120	G	A	0.999239833	0.305249144
cela1_red_15_22608550	15	22608550	1	331	28.377	35.83	15.399	no	no	22163097	354	267	240	114	184	83	A	C	0.998099582	0.295506474
cela1_red_15_22674061	15	22674061	1	332	28.663	36.137	15.628	no	no	22228608	395	275	253	142	185	90	G	A	0.999239833	0.470901483
cela1_red_15_22801908	15	22801908	1	333	28.663	36.137	15.628	yes	no	22356455	420	277	223	197	142	135	G	A	0.999619916	0.452661597
cela1_red_15_22861875	15	22861875	1	334	28.663	36.137	15.628	no	no	22416422	342	241	244	98	183	58	A	G	0.99581908	0.41278626
cela1_red_15_23019475	15	23019475	1	335	28.663	36.137	15.628	no	no	22574022	362	227	218	144	143	84	G	A	0.999619916	0.473954373
cela1_red_15_23034302	15	23034302	1	336	29.269	36.796	16.214	no	no	22588849	112	109	55	57	53	56	G	A	0.999239833	0.051920882
cela1_red_15_23205205	15	23205205	1	337	29.269	36.796	16.214	yes	no	22759752	340	289	285	55	244	45	A	G	0.998859749	0.210996956
cela1_red_15_23278432	15	23278432	1	338	29.501	37.289	16.214	yes	no	22832979	292	245	197	95	166	79	A	G	0.999239833	0.155001902
cela1_red_15_23490108	15	23490108	1	339	29.892	37.384	16.799	no	no	23044655	303	269	191	112	170	99	G	A	1	0.167806918
cela1_red_15_23585983	15	23585983	1	340	29.892	37.384	16.799	no	no	23140530	376	288	271	105	213	75	G	A	1	0.232041049
cela1_red_15_23665369	15	23665369	1	341	29.892	37.384	16.799	yes	no	23219916	438	307	259	179	177	130	A	G	1	0.490877993
cela1_red_15_23791006	15	23791006	1	342	30.395	38.178	16.799	no	no	23345553	339	234	234	105	159	75	A	G	1	0.379513493
cela1_red_15_23820952	15	23820952	1	343	30.395	38.178	16.799	yes	no	23375499	380	244	223	157	140	104	A	G	0.999619916	0.403422053
cela1_red_15_23891450	15	23891450	1	344	30.548	38.178	17.293	yes	no	23445997	363	297	214	149	174	123	A	G	1	0.239072596
cela1_red_15_23915450	15	23915450	1	345	30.548	38.178	17.293	no	no	23469997	307	268	194	113	171	97	A	G	1	0.175218548
cela1_red_15_24167109	15	24167109	1	346	30.722	38.393	17.293	no	no	23721656	389	264	242	147	153	111	A	G	0.999619916	0.439163498
cela1_red_15_24316429	15	24316429	1	347	30.722	38.393	17.293	yes	no	23870976	393	278	265	128	190	88	A	C	1	0.389395667
cela1_red_15_24404085	15	24404085	1	348	30.815	38.514	17.293	yes	no	23958632	327	199	217	110	129	70	G	A	0.999619916	0.352091255
cela1_red_15_24466617	15	24466617	1	349	30.86	38.554	17.293	yes	no	24021164	417	330	294	123	234	96	G	A	1	0.269479285
cela1_red_15_24496810	15	24496810	1	350	30.86	38.554	17.293	no	no	24051357	337	259	220	117	168	91	A	G	1	0.215697453
cela1_red_15_24648702	15	24648702	1	351	30.86	38.554	17.293	no	no	24203249	338	241	242	96	174	67	G	A	1	0.286393006
cela1_red_15_24709544	15	24709544	1	352	31.305	39.213	17.293	no	no	24264091	281	223	192	89	151	72	G	A	1	0.175978715
cela1_red_15_24767835	15	24767835	1	353	31.305	39.213	17.293	yes	no	24322382	358	234	226	132	150	84	A	G	0.995058913	0.430672269
cela1_red_15_24807107	15	24807107	1	354	31.865	39.614	18.303	no	no	24361654	290	239	206	84	167	72	A	G	1	0.214747244
cela1_red_15_24957243	15	24957243	1	355	31.865	39.614	18.303	no	no	24511790	359	267	244	115	183	84	A	C	0.998099582	0.368050267
cela1_red_15_25106692	15	25106692	1	356	31.865	39.614	18.303	yes	no	24661239	404	287	258	146	189	98	A	G	0.999619916	0.361596958
cela1_red_15_25254862	15	25254862	1	357	31.865	39.614	18.303	no	no	24809409	382	297	258	124	203	94	A	G	1	0.266628658
cela1_red_15_25328054	15	25328054	1	358	31.865	39.614	18.303	no	no	24882601	346	244	226	120	159	85	G	A	1	0.356328392
cela1_red_15_25376660	15	25376660	1	359	31.865	39.614	18.303	no	no	24931207	401	294	277	124	206	88	A	G	1	0.349106803
cela1_sika_15_25437944	15	25437944	1	360	31.865	39.614	18.303	no	no	24992491	262	215	194	68	157	58	A	G	1	0.251425314
cela1_sika_15_25466266	15	25466266	1	361	31.865	39.614	18.303	no	no	25020813	352	259	237	115	170	89	C	A	1	0.250475105
cela1_red_15_25482879	15	25482879	1	362	31.865	39.614	18.303	no	no	25037426	287	217	214	73	155	62	A	G	1	0.399847967
cela1_red_15_25511940	15	25511940	1	363	32.136	39.796	18.764	yes	no	25066487	179	166	120	59	111	55	A	G	1	0.070315469
cela1_red_15_25583254	15	25583254	1	364	32.431	39.996	19.294	yes	no	25137801	380	282	287	93	221	61	G	A	0.99049791	0.272640061
cela1_red_15_25742855	15	25742855	1	365	32.48	39.996	19.372	yes	no	25297402	298	257	209	89	180	77	C	A	1	0.167616876
cela1_red_15_25828365	15	25828365	1	366	32.495	39.996	19.396	yes	no	25382912	396	278	261	135	182	96	A	C	1	0.335803877
cela1_red_15_25931383	15	25931383	1	367	32.57	39.996	19.571	yes	no	25485930	353	246	209	144	140	106	G	A	0.999619916	0.330798479
cela1_red_15_25955556	15	25955556	1	368	32.65	39.996	19.76	yes	no	25510103	345	257	226	119	174	83	A	G	0.999619916	0.331749049
cela1_red_15_25990986	15	25990986	1	369	32.65	39.996	19.76	no	no	25545533	325	224	227	98	157	67	G	A	1	0.32041049
cela1_red_15_26028662	15	26028662	1	370	32.65	39.996	19.76	no	no	25583209	313	248	185	128	144	104	G	A	1	0.202394527
cela1_red_15_26090987	15	26090987	1	371	32.76	39.996	20.9	yes	no	25645534	387	303	238	149	190	113	G	A	1	0.253895857
cela1_red_15_26137757	15	26137757	1	372	32.76	39.996	20.9	no	no	25692304	313	221	183	130	127	94	A	G	0.999619916	0.27243346
cela1_red_15_26165163	15	26165163	1	373	32.97	40.206	20.9	yes	no	25719710	51	49	37	14	36	13	G	A	1	0.039718738
cela1_red_15_26165339	15	26165339	1	374	33.167	40.404	20.9	yes	no	25719886	51	49	37	14	36	13	G	A	1	0.039718738
cela1_red_15_26318674	15	26318674	1	375	33.378	40.617	20.9	no	no	25873221	408	299	277	131	207	92	A	G	1	0.339604713
cela1_red_15_26359213	15	26359213	1	376	33.378	40.617	20.9	no	no	25913760	420	305	285	135	209	96	A	G	1	0.378373242
cela1_red_15_26391923	15	26391923	1	377	33.378	40.617	20.9	no	no	25946470	232	196	148	84	124	72	A	G	0.999239833	0.102890833
cela1_red_15_26447614	15	26447614	1	378	33.378	40.617	20.9	no	no	26002161	404	255	236	168	140	115	G	A	1	0.389965792
cela1_red_15_26481994	15	26481994	1	379	33.378	40.617	20.9	yes	no	26036541	435	281	237	198	155	126	A	G	1	0.410110224
cela1_red_15_26577072	15	26577072	1	380	33.378	40.617	20.9	no	no	26131619	344	256	242	102	187	69	A	G	0.970733561	0.266444792
cela1_red_15_26593137	15	26593137	1	381	33.812	41.258	20.9	no	no	26147684	378	288	246	132	196	92	A	G	1	0.251995439
cela1_red_15_26683134	15	26683134	1	382	33.812	41.258	20.9	no	no	26237681	305	264	186	119	163	101	G	A	0.985176739	0.139274691
cela1_red_15_26737739	15	26737739	1	383	33.812	41.258	20.9	no	no	26292286	356	223	232	124	141	82	A	G	1	0.487647282
cela1_red_15_26813979	15	26813979	1	384	33.812	41.258	20.9	yes	no	26368526	426	297	264	162	184	113	G	A	1	0.396617256
cela1_red_15_26847986	15	26847986	1	385	33.898	41.387	20.9	yes	no	26402533	349	280	218	131	182	98	G	A	0.999619916	0.196007605
cela1_red_15_26857244	15	26857244	1	386	33.982	41.513	20.9	no	no	26411791	324	241	232	92	172	69	G	A	1	0.361269479
cela1_red_15_26940223	15	26940223	1	387	33.982	41.513	20.9	no	no	26494770	325	279	198	127	171	108	G	A	0.988597491	0.150326797
cela1_red_15_26980576	15	26980576	1	388	33.982	41.513	20.9	no	no	26535123	375	280	218	157	160	120	G	A	1	0.266058533
cela1_red_15_27056855	15	27056855	1	389	33.982	41.513	20.9	yes	no	26611402	409	291	265	144	186	105	A	G	1	0.261117446
cela1_red_15_27129908	15	27129908	1	390	33.982	41.513	20.9	no	no	26684455	405	276	241	164	168	108	G	A	1	0.398707716
cela1_red_15_27189668	15	27189668	1	391	33.982	41.513	20.9	no	no	26744215	248	222	181	67	165	57	G	A	1	0.105853288
cela1_red_15_27208966	15	27208966	1	392	33.982	41.513	20.9	no	no	26763513	349	244	233	116	160	84	C	A	0.999619916	0.455323194
cela1_red_15_27234594	15	27234594	1	393	33.982	41.513	20.9	no	no	26789141	397	308	258	139	202	106	G	A	1	0.248194603
cela1_red_15_27320822	15	27320822	1	394	34.234	41.788	21.144	no	no	26875369	347	297	211	136	186	111	A	G	0.999619916	0.136882129
cela1_red_15_27452521	15	27452521	1	395	34.234	41.788	21.144	yes	no	27007068	387	275	255	132	176	99	A	G	1	0.316799696
cela1_red_15_27535558	15	27535558	1	396	34.234	41.788	21.144	no	no	27090105	208	178	166	42	141	37	G	A	1	0.111744584
cela1_red_15_27568241	15	27568241	1	397	34.234	41.788	21.144	no	no	27122788	297	241	184	113	149	92	A	C	0.999239833	0.204260175
cela1_red_15_27583791	15	27583791	1	398	34.378	41.905	21.144	yes	no	27138338	329	237	212	117	152	85	A	G	0.999619916	0.282889734
cela1_red_15_27657970	15	27657970	1	399	34.568	42.064	21.144	yes	no	27212517	229	195	148	81	124	71	G	A	0.999239833	0.120578167
cela1_red_15_27710322	15	27710322	1	400	34.592	42.064	21.79	no	no	27264869	336	266	217	119	173	93	G	A	1	0.21949829
cela1_red_15_27758559	15	27758559	1	401	34.592	42.064	21.79	no	no	27313106	404	341	268	136	235	106	G	A	0.997719498	0.216761905
cela1_red_15_27808638	15	27808638	1	402	34.592	42.064	21.79	yes	no	27363185	442	339	274	168	217	122	A	G	0.999619916	0.483460076
cela1_red_15_27892454	15	27892454	1	403	34.942	42.312	22.353	yes	no	27447001	423	318	253	170	188	130	A	C	0.998099582	0.251142422
cela1_red_15_27902832	15	27902832	1	404	35.059	42.438	22.353	yes	no	27457379	120	113	60	60	57	56	G	A	1	0.072595971
cela1_red_15_27938477	15	27938477	1	405	35.176	42.561	22.353	yes	no	27493024	371	240	246	125	157	83	A	G	1	0.444127708
cela1_red_15_27938520	15	27938520	1	406	35.176	42.561	22.353	no	no	27493067	371	240	246	125	157	83	A	G	1	0.444127708
cela1_red_15_27974691	15	27974691	1	407	35.176	42.561	22.353	no	no	27529238	367	244	241	126	159	85	G	A	1	0.359559103
cela1_red_15_28031158	15	28031158	1	408	35.39	42.891	22.353	no	no	27585705	284	229	195	89	159	70	G	A	1	0.208285823
cela1_red_15_28089916	15	28089916	1	409	35.39	42.891	22.353	no	no	27644463	102	89	66	36	55	34	A	C	0.999619916	0.049619772
cela1_red_15_28121352	15	28121352	1	410	35.39	42.891	22.353	no	no	27675899	207	182	105	102	92	90	A	G	1	0.104142911
cela1_red_15_28149795	15	28149795	1	411	35.39	42.891	22.353	no	no	27704342	295	212	176	119	122	90	A	C	1	0.216837704
cela1_red_15_28198389	15	28198389	1	412	35.39	42.891	22.353	yes	no	27752936	438	324	248	190	178	146	G	A	0.998859749	0.24391172
cela1_red_15_28291541	15	28291541	1	413	35.39	42.891	22.353	no	no	27846088	348	259	238	110	183	76	G	A	1	0.263397948
cela1_red_15_28388278	15	28388278	1	414	35.39	42.891	22.353	no	no	27942825	377	256	244	133	162	94	G	A	1	0.277841125
cela1_red_15_28394091	15	28394091	1	415	35.39	42.891	22.353	no	no	27948638	306	234	188	118	150	84	A	G	1	0.273280122
cela1_red_15_28402449	15	28402449	1	416	35.39	42.891	22.353	no	no	27956996	421	316	284	137	215	101	G	A	0.999239833	0.357740586
cela1_red_15_28456458	15	28456458	1	417	35.603	43.022	22.685	no	no	28011005	405	289	274	131	200	89	G	A	0.999239833	0.373906428
cela1_red_15_28545968	15	28545968	1	418	35.603	43.022	22.685	no	no	28100515	359	258	220	139	159	99	C	A	1	0.325161536
cela1_red_15_28691822	15	28691822	1	419	35.603	43.022	22.685	no	no	28246369	277	222	150	127	111	111	C	A	1	0.227099962
cela1_red_15_28762062	15	28762062	1	420	35.603	43.022	22.685	no	no	28316609	342	219	218	124	132	87	G	A	1	0.400038008
cela1_red_15_28801893	15	28801893	1	421	35.603	43.022	22.685	no	no	28356440	316	250	203	113	164	86	A	G	1	0.199923983
cela1_red_15_28851106	15	28851106	1	422	35.603	43.022	22.685	no	no	28405653	373	234	221	152	134	100	G	A	1	0.4559103
cela1_red_15_28904041	15	28904041	1	423	35.603	43.022	22.685	yes	no	28458588	425	302	239	186	167	135	A	G	0.999619916	0.409885932
cela1_red_15_29008177	15	29008177	1	424	35.789	43.022	23.15	no	no	28562724	332	256	235	97	185	71	A	G	0.999619916	0.250380228
cela1_red_15_29042092	15	29042092	1	425	35.789	43.022	23.15	yes	no	28596639	356	235	233	123	150	85	C	A	1	0.43063474
cela1_red_15_29166780	15	29166780	1	426	36.205	43.491	23.652	yes	no	28721327	433	308	291	142	216	92	A	G	1	0.429114405
cela1_red_15_29212949	15	29212949	1	427	36.205	43.491	23.652	no	no	28767496	394	287	227	167	158	129	G	A	0.999239833	0.275009509
cela1_red_15_29289095	15	29289095	1	428	36.443	43.726	23.765	yes	no	28843642	412	286	227	185	154	132	C	A	1	0.315849487
cela1_red_15_29410876	15	29410876	1	429	36.443	43.726	23.765	no	no	28965423	144	129	94	50	85	44	A	G	0.993538578	0.105394032
cela1_red_15_29455592	15	29455592	1	430	36.443	43.726	23.765	no	no	29010139	380	311	235	145	195	116	A	G	1	0.236602052
cela1_red_15_29716810	15	29716810	1	431	36.443	43.726	23.765	no	no	29271357	327	220	222	105	149	71	A	G	1	0.469783352
cela1_red_15_29756852	15	29756852	1	432	36.443	43.726	23.765	no	no	29311399	388	255	252	136	165	90	G	A	0.999619916	0.448479087
cela1_red_15_29841562	15	29841562	1	433	36.443	43.726	23.765	no	no	29396109	343	227	238	105	155	72	A	G	1	0.463321931
cela1_red_15_29858985	15	29858985	1	434	36.443	43.726	23.765	no	no	29413532	331	240	243	88	180	60	G	A	1	0.386354998
cela1_red_15_29918747	15	29918747	1	435	36.443	43.726	23.765	no	no	29473294	146	136	97	49	90	46	A	G	1	0.057012543
cela1_red_15_29947004	15	29947004	1	436	36.443	43.726	23.765	no	no	29501551	360	253	235	125	166	87	G	A	0.999619916	0.373954373
cela1_red_15_29969610	15	29969610	1	437	36.855	43.923	24.623	no	no	29524157	400	250	257	143	154	96	A	G	1	0.465032307
cela1_red_15_29995549	15	29995549	1	438	36.855	43.923	24.623	yes	no	29550096	444	319	286	158	210	109	A	G	0.999619916	0.308745247
cela1_red_15_30010788	15	30010788	1	439	36.855	43.923	24.623	no	no	29565335	242	195	157	85	122	73	C	A	1	0.15963512
cela1_red_15_30043643	15	30043643	1	440	36.855	43.923	24.623	no	no	29598190	388	296	233	155	170	126	G	A	1	0.36450019
cela1_red_15_30105448	15	30105448	1	441	36.855	43.923	24.623	no	no	29659995	393	262	216	177	146	116	G	A	1	0.421512733
cela1_red_15_30127777	15	30127777	1	442	36.892	43.964	24.623	yes	no	29682324	319	216	164	155	91	125	A	G	0.999619916	0.441254753
cela1_red_15_30228292	15	30228292	1	443	36.936	44.013	24.623	yes	no	29782839	283	216	199	84	157	59	A	G	1	0.282782212
cela1_red_15_30295365	15	30295365	1	444	36.978	44.059	24.623	no	no	29849912	377	297	241	136	185	112	G	A	0.999239833	0.332635983
cela1_red_15_30295499	15	30295499	1	445	36.978	44.059	24.623	no	no	29850046	354	271	234	120	189	82	A	G	0.999619916	0.261406844
cela1_red_15_30349916	15	30349916	1	446	36.978	44.059	24.623	no	no	29904463	335	252	223	112	178	74	G	A	1	0.267768909
cela1_red_15_30384686	15	30384686	1	447	36.978	44.059	24.623	yes	no	29939233	433	319	289	144	213	106	C	A	1	0.4895477
cela1_red_15_30461446	15	30461446	1	448	37.035	44.096	24.747	yes	no	30015993	55	53	52	3	50	3	A	G	1	0.031166857
cela1_red_15_30467214	15	30467214	1	449	37.093	44.133	24.875	yes	no	30021761	405	297	267	138	203	94	G	A	0.982516154	0.378336557
cela1_red_15_30522689	15	30522689	1	450	37.161	44.177	25.026	yes	no	30077236	337	276	247	90	211	65	G	A	1	0.251425314
cela1_red_15_30577958	15	30577958	1	451	37.227	44.22	25.172	yes	no	30132505	339	234	186	153	127	107	C	A	1	0.295705055
cela1_red_15_30597557	15	30597557	1	452	37.315	44.277	25.223	yes	no	30152104	401	259	277	124	186	73	G	A	0.998479666	0.412257328
cela1_red_15_30636143	15	30636143	1	453	37.403	44.333	25.273	no	no	30190690	122	116	74	48	71	45	A	G	1	0.057012543
cela1_red_15_30709399	15	30709399	1	454	37.403	44.333	25.273	no	no	30263946	360	283	240	120	193	90	C	A	0.999619916	0.339923954
cela1_red_15_30724822	15	30724822	1	455	37.403	44.333	25.273	yes	no	30279369	403	316	253	150	203	113	A	G	1	0.232421133
cela1_red_15_30761341	15	30761341	1	456	37.403	44.333	25.273	no	no	30315888	252	227	198	54	182	45	A	G	1	0.17122767
cela1_red_15_30806615	15	30806615	1	457	37.403	44.333	25.273	no	no	30361162	203	191	155	48	148	43	C	A	1	0.089129609
cela1_red_15_30896763	15	30896763	1	458	37.403	44.333	25.273	no	no	30451310	81	78	44	37	42	36	G	A	1	0.040858989
cela1_red_15_30932979	15	30932979	1	459	37.403	44.333	25.273	no	no	30487526	286	239	192	94	161	78	A	G	1	0.22900038
cela1_red_15_30990904	15	30990904	1	460	37.403	44.333	25.273	no	no	30545451	330	223	220	110	154	69	A	G	1	0.351197263
cela1_red_15_30999260	15	30999260	1	461	37.476	44.333	25.727	no	no	30553807	350	292	227	123	193	99	G	A	1	0.221208666
cela1_red_15_31186190	15	31186190	1	462	37.476	44.333	25.727	no	no	30740737	133	126	78	55	73	53	G	A	0.999619916	0.080038023
cela1_red_15_31235943	15	31235943	1	463	37.476	44.333	25.727	yes	no	30790490	412	296	257	155	177	119	A	G	1	0.503420753
cela1_red_15_31286601	15	31286601	1	464	37.623	44.333	26.01	yes	no	30841148	121	117	74	47	71	46	A	G	1	0.048840745
cela1_red_15_31320467	15	31320467	1	465	37.767	44.333	26.298	no	no	30875014	328	263	224	104	186	77	G	A	1	0.236602052
cela1_red_15_31502663	15	31502663	1	466	37.767	44.333	26.298	no	no	31057210	274	226	210	64	172	54	C	A	1	0.3004561
cela1_red_15_31518062	15	31518062	1	467	37.767	44.333	26.298	yes	no	31072609	349	267	246	103	189	78	G	A	1	0.340554922
cela1_red_15_31636445	15	31636445	1	468	37.767	44.333	26.298	no	no	31190992	298	251	204	94	166	85	G	A	0.998099582	0.235148515
cela1_red_15_31732676	15	31732676	1	469	37.944	44.333	26.864	yes	no	31287223	353	226	230	123	153	73	G	A	0.999239833	0.385127425
cela1_red_15_31803854	15	31803854	1	470	37.944	44.333	26.864	no	no	31358401	336	273	242	94	197	76	G	A	1	0.248004561
cela1_red_15_31982653	15	31982653	1	471	38.331	44.494	27.619	no	no	31537200	329	250	264	65	203	47	A	C	0.985176739	0.37808642
cela1_red_15_32000862	15	32000862	1	472	38.331	44.494	27.619	yes	no	31555409	371	250	211	160	138	112	A	G	1	0.374382364
cela1_red_15_32061086	15	32061086	1	473	38.457	44.494	27.978	no	no	31615633	387	235	246	141	152	83	C	A	1	0.505891296
cela1_red_15_32125003	15	32125003	1	474	38.457	44.494	27.978	no	no	31679550	6	6	5	1	5	1	G	A	1	0.01368301
cela1_red_15_32170734	15	32170734	1	475	38.457	44.494	27.978	yes	no	31725281	398	263	230	168	146	117	A	G	1	0.403078677
cela1_red_15_32205898	15	32205898	1	476	38.457	44.494	27.978	no	no	31760445	201	185	142	59	133	52	A	G	0.999619916	0.129277567
cela1_red_15_32242404	15	32242404	1	477	38.457	44.494	27.978	no	no	31796951	368	249	216	152	143	106	A	C	0.999619916	0.380988593
cela1_red_15_32249341	15	32249341	1	478	38.658	44.494	28.533	no	no	31803888	355	255	237	118	168	87	C	A	0.999619916	0.470722433
cela1_red_15_32301592	15	32301592	1	479	38.658	44.494	28.533	no	no	31856139	358	285	265	93	206	79	G	A	1	0.289433675
cela1_red_15_32323625	15	32323625	1	480	38.658	44.494	28.533	no	no	31878172	285	265	187	98	172	93	A	G	0.999619916	0.150380228
cela1_red_15_32380858	15	32380858	1	481	38.658	44.494	28.533	no	no	31935405	360	234	203	157	131	103	A	G	0.999619916	0.437262357
cela1_red_15_32403396	15	32403396	1	482	38.658	44.494	28.533	yes	no	31957943	434	294	287	147	192	102	G	A	1	0.357468643
cela1_red_15_32481143	15	32481143	1	483	38.658	44.494	28.533	no	no	32035690	145	132	74	71	65	67	A	G	0.999619916	0.065209125
cela1_red_15_32498390	15	32498390	1	484	38.658	44.494	28.533	no	no	32052937	426	276	276	150	174	102	A	G	1	0.389395667
cela1_red_15_32532271	15	32532271	1	485	38.658	44.494	28.533	no	no	32086818	376	280	259	117	192	88	G	A	1	0.47054352
cela1_red_15_32577507	15	32577507	1	486	38.825	44.698	28.663	no	no	32132054	328	250	194	134	143	107	G	A	1	0.354047891
cela1_red_15_32577525	15	32577525	1	487	38.825	44.698	28.663	no	no	32132072	328	250	194	134	143	107	G	A	1	0.353667807
cela1_red_15_32610008	15	32610008	1	488	38.825	44.698	28.663	no	no	32164555	351	214	194	157	107	107	A	C	0.99581908	0.472709924
cela1_red_15_32641826	15	32641826	1	489	38.825	44.698	28.663	yes	no	32196373	404	278	244	160	166	112	G	A	1	0.325161536
cela1_red_15_32691319	15	32691319	1	490	38.825	44.698	28.663	no	no	32245866	168	143	108	60	90	53	A	G	0.999619916	0.111596958
cela1_red_15_32799329	15	32799329	1	491	39.01	44.923	28.809	yes	no	32353876	388	256	245	143	157	99	A	G	0.999619916	0.382509506
cela1_red_15_32837963	15	32837963	1	492	39.01	44.923	28.809	no	no	32392510	368	211	256	112	147	64	A	G	0.998859749	0.513508371
cela1_red_15_32873496	15	32873496	1	493	39.01	44.923	28.809	no	no	32428043	304	282	204	100	189	93	A	C	1	0.136640061
cela1_red_15_32932837	15	32932837	1	494	39.01	44.923	28.809	no	no	32487384	87	82	74	13	70	12	A	C	1	0.048080578
cela1_red_15_33011145	15	33011145	1	495	39.168	45.273	28.809	yes	no	32565692	186	171	116	70	104	67	C	A	1	0.14177119
cela1_red_15_33122354	15	33122354	1	496	39.221	45.321	28.809	yes	no	32676901	72	72	34	38	34	38	G	A	1	0.041049031
cela1_red_15_33199056	15	33199056	1	497	39.277	45.37	28.809	no	no	32753603	352	263	248	104	180	83	G	A	0.998099582	0.284653465
cela1_red_15_33263604	15	33263604	1	498	39.277	45.37	28.809	no	no	32818151	374	244	234	140	148	96	A	G	1	0.368301026
cela1_red_15_33298500	15	33298500	1	499	39.277	45.37	28.809	yes	no	32853047	413	269	255	158	164	105	G	A	1	0.403078677
cela1_red_15_33328553	15	33328553	1	500	39.277	45.37	28.809	no	no	32883100	409	265	253	156	161	104	C	A	1	0.423033067
cela1_red_15_33439813	15	33439813	1	501	39.411	45.37	29.213	yes	no	32994360	399	273	248	151	173	100	C	A	1	0.345496009
cela1_red_15_33562051	15	33562051	1	502	39.411	45.37	29.213	no	no	33116598	128	125	97	31	94	31	G	A	1	0.079627518
cela1_red_15_33654236	15	33654236	1	503	39.686	45.37	29.841	yes	no	33208783	338	250	238	100	174	76	A	G	1	0.261687571
cela1_red_15_33695869	15	33695869	1	504	39.686	45.37	29.841	no	no	33250416	282	232	155	127	129	103	A	C	1	0.190041809
cela1_red_15_33798755	15	33798755	1	505	40.011	45.37	30.344	yes	no	33353302	349	204	215	134	119	85	A	G	1	0.454580008
cela1_red_15_33971670	15	33971670	1	506	40.176	46.218	30.344	yes	no	33526217	396	244	231	165	133	111	A	C	1	0.430444698
cela1_red_15_33992703	15	33992703	1	507	40.371	46.218	30.556	yes	no	33547250	385	271	271	114	195	76	C	A	1	0.263587989
cela1_red_15_34068731	15	34068731	1	508	40.586	46.218	30.792	no	no	33623278	354	222	238	116	155	67	C	A	1	0.440326872
cela1_red_15_34179992	15	34179992	1	509	40.586	46.218	30.792	no	no	33734539	341	216	220	121	132	84	G	A	1	0.503040669
cela1_red_15_34225901	15	34225901	1	510	40.586	46.218	30.792	no	no	33780448	87	86	43	44	42	44	A	G	1	0.045039909
cela1_red_15_34227167	15	34227167	1	511	40.586	46.218	30.792	yes	no	33781714	382	256	242	140	158	98	G	A	0.999619916	0.401520913
cela1_red_15_34262525	15	34262525	1	512	40.586	46.218	30.792	no	no	33817072	380	241	262	118	165	76	A	G	1	0.445267959
cela1_red_15_34297510	15	34297510	1	513	40.586	46.218	30.792	no	no	33852057	367	236	236	131	151	85	G	A	0.999619916	0.345437262
cela1_red_15_34392808	15	34392808	1	514	40.586	46.218	30.792	no	no	33947355	235	206	111	124	94	112	G	A	1	0.112694793
cela1_red_15_34424850	15	34424850	1	515	40.586	46.218	30.792	no	no	33979397	180	170	92	88	86	84	G	A	1	0.06404409
cela1_red_15_34573422	15	34573422	1	516	40.586	46.218	30.792	no	no	34127969	115	110	89	26	84	26	G	A	0.99163816	0.068608662
cela1_red_15_34812225	15	34812225	1	517	40.586	46.218	30.792	no	no	34366772	132	125	101	31	96	29	G	A	1	0.056442417
cela1_red_15_34856370	15	34856370	1	518	41.217	46.52	32.213	no	no	34410917	309	256	231	78	200	56	G	A	0.985176739	0.205632716
cela1_red_15_34992181	15	34992181	1	519	41.217	46.52	32.213	no	no	34546728	304	222	196	108	143	79	G	A	1	0.256556442
cela1_red_15_35169676	15	35169676	1	520	41.217	46.52	32.213	no	no	34724223	346	229	207	139	132	97	G	A	1	0.362789814
cela1_red_15_35273765	15	35273765	1	521	41.217	46.52	32.213	yes	no	34828312	396	313	300	96	246	67	G	A	1	0.260357279
cela1_red_15_35420713	15	35420713	1	522	41.713	47.123	32.213	no	no	34975260	351	270	213	138	162	108	G	A	1	0.248764728
cela1_red_15_35624308	15	35624308	1	523	41.713	47.123	32.213	yes	no	35178855	418	283	280	138	197	86	A	G	1	0.446218168
cela1_red_15_35662860	15	35662860	1	524	41.713	47.123	32.213	no	no	35217407	381	260	242	139	165	95	G	A	0.998859749	0.344368341
cela1_red_15_35760235	15	35760235	1	525	41.785	47.123	32.668	no	no	35314782	354	242	229	125	154	88	A	G	1	0.314139111
cela1_red_15_35835373	15	35835373	1	526	41.785	47.123	32.668	yes	no	35389920	363	237	246	117	162	75	A	G	0.998859749	0.405251142
cela1_red_15_35861090	15	35861090	1	527	41.975	47.123	33.122	no	no	35415637	355	250	248	107	174	76	G	A	1	0.401938426
cela1_red_15_35946265	15	35946265	1	528	41.975	47.123	33.122	no	no	35500812	381	280	233	148	172	108	G	A	1	0.324781452
cela1_red_15_36010145	15	36010145	1	529	41.975	47.123	33.122	no	no	35564692	329	243	249	80	193	50	A	C	0.999239833	0.248383416
cela1_red_15_36039314	15	36039314	1	530	41.975	47.123	33.122	no	no	35593861	347	275	234	113	188	87	G	A	1	0.221018624
cela1_red_15_36061122	15	36061122	1	531	41.975	47.123	33.122	no	no	35615669	387	258	242	145	165	93	G	A	0.999619916	0.293346008
cela1_red_15_36104714	15	36104714	1	532	41.975	47.123	33.122	no	no	35659261	390	290	262	128	202	88	A	G	0.999619916	0.328136882
cela1_red_15_36133345	15	36133345	1	533	41.975	47.123	33.122	no	no	35687892	170	148	93	77	76	72	A	G	0.999619916	0.10608365
cela1_red_15_36172287	15	36172287	1	534	41.975	47.123	33.122	no	no	35726834	346	280	204	142	170	110	A	G	1	0.224249335
cela1_red_15_36251214	15	36251214	1	535	41.975	47.123	33.122	yes	no	35805761	417	276	272	145	180	96	A	G	0.999619916	0.336692015
cela1_red_15_36346439	15	36346439	1	536	41.975	47.123	33.122	no	no	35900986	93	91	61	32	60	31	C	A	1	0.04941087
cela1_red_15_36404229	15	36404229	1	537	41.975	47.123	33.122	no	no	35958776	337	267	221	116	178	89	G	A	1	0.222348917
cela1_red_15_36412451	15	36412451	1	538	41.975	47.123	33.122	no	no	35966998	337	267	221	116	178	89	G	A	0.999619916	0.22243346
cela1_red_15_36454269	15	36454269	1	539	41.975	47.123	33.122	no	no	36008816	50	50	24	26	24	26	A	C	1	0.016723679
cela1_red_15_36488730	15	36488730	1	540	41.975	47.123	33.122	no	no	36043277	373	300	240	133	195	105	A	G	1	0.24268339
cela1_red_15_36565335	15	36565335	1	541	41.975	47.123	33.122	no	no	36119882	50	50	24	26	24	26	A	G	1	0.016723679
cela1_red_15_36646966	15	36646966	1	542	41.975	47.123	33.122	no	no	36201513	31	31	13	18	13	18	A	G	1	0.015203345
cela1_red_15_36721801	15	36721801	1	543	41.975	47.123	33.122	no	no	36276348	411	289	256	155	179	110	A	G	0.999619916	0.342775665
cela1_red_15_36742438	15	36742438	1	544	41.975	47.123	33.122	no	no	36296985	301	254	189	112	158	96	G	A	1	0.210756366
cela1_red_15_36778059	15	36778059	1	545	41.975	47.123	33.122	no	no	36332606	337	277	236	101	199	78	G	A	0.992018244	0.179310345
cela1_red_15_36948740	15	36948740	1	546	42.105	47.123	33.499	yes	no	36503287	369	277	276	93	212	65	G	A	1	0.350627138
cela1_red_15_37020158	15	37020158	1	547	42.248	47.123	33.927	no	no	36574705	355	282	229	126	192	90	A	G	1	0.236031927
cela1_red_15_37024634	15	37024634	1	548	42.248	47.123	33.927	no	no	36579181	357	226	208	149	131	95	A	G	0.999619916	0.390494297
cela1_red_15_37068352	15	37068352	1	549	42.248	47.123	33.927	yes	no	36622899	410	279	252	158	171	108	A	G	0.999619916	0.35095057
cela1_red_15_37241259	15	37241259	1	550	42.248	47.123	33.927	no	no	36795806	228	190	186	42	155	35	A	G	1	0.196123147
cela1_red_15_37343584	15	37343584	1	551	42.248	47.123	33.927	no	no	36898131	346	254	214	132	152	102	C	A	0.999619916	0.314828897
cela1_red_15_37438663	15	37438663	1	552	42.696	47.643	33.927	no	no	36993210	223	190	168	55	145	45	A	G	1	0.129038388
cela1_red_15_37712070	15	37712070	1	553	42.696	47.643	34.315	no	no	37266617	350	270	222	128	166	104	G	A	1	0.232991258
cela1_red_15_37743399	15	37743399	1	554	42.696	47.643	34.315	yes	no	37297946	366	282	271	95	212	70	G	A	0.999239833	0.276911373
cela1_red_15_38009626	15	38009626	1	555	43.188	47.643	35.477	no	no	37564173	306	245	202	104	164	81	A	C	1	0.215887495
cela1_red_15_38055630	15	38055630	1	556	43.188	47.643	35.477	yes	no	37610177	415	261	284	131	190	71	G	A	1	0.409160015
cela1_red_15_38194815	15	38194815	1	557	43.188	47.643	35.477	no	no	37749362	317	271	190	127	164	107	G	A	1	0.153743824
cela1_red_15_38228924	15	38228924	1	558	43.336	47.643	35.787	no	no	37783471	330	252	200	130	154	98	A	G	1	0.341505131
cela1_red_15_38429089	15	38429089	1	559	43.336	47.643	35.787	no	no	37983636	394	248	246	148	148	100	A	G	1	0.451919422
cela1_red_15_38476456	15	38476456	1	560	43.336	47.643	35.787	yes	no	38031003	398	255	247	151	151	104	A	G	1	0.455150133
cela1_red_15_38496986	15	38496986	1	561	43.336	47.643	35.787	no	no	38051533	359	228	226	133	131	97	A	G	1	0.329342455
cela1_red_15_38518344	15	38518344	1	562	43.336	47.643	35.787	no	no	38072891	326	252	243	83	188	64	G	A	0.999239833	0.269874477
cela1_red_15_38606090	15	38606090	1	563	43.336	47.643	35.787	no	no	38160637	112	110	79	33	78	32	A	G	1	0.03781832
cela1_red_15_38671888	15	38671888	1	564	43.336	47.643	35.787	no	no	38226435	374	212	227	147	126	86	C	A	1	0.398707716
cela1_red_15_38741824	15	38741824	1	565	43.866	48.281	36.25	no	no	38296371	307	239	163	144	130	109	G	A	1	0.20277461
cela1_red_15_38771206	15	38771206	1	566	43.866	48.281	36.25	yes	no	38325753	448	300	282	166	195	105	A	G	1	0.31832003
cela1_red_15_38799671	15	38799671	1	567	43.88	48.297	36.25	no	no	38354218	296	229	204	92	161	68	A	C	0.999619916	0.271292776
cela1_red_15_38840387	15	38840387	1	568	43.88	48.297	36.25	no	no	38394934	351	247	234	117	164	83	G	A	1	0.476624857
cela1_red_15_38848188	15	38848188	1	569	43.88	48.297	36.25	no	no	38402735	257	226	148	109	130	96	G	A	1	0.169707336
cela1_red_15_38943579	15	38943579	1	570	43.88	48.297	36.25	no	no	38498126	300	263	180	120	154	109	A	G	1	0.17749905
cela1_red_15_39056807	15	39056807	1	571	43.88	48.297	36.25	yes	no	38611354	385	240	262	123	166	74	G	A	1	0.371721779
cela1_red_15_39086444	15	39086444	1	572	43.88	48.297	36.25	no	no	38640991	360	236	233	127	160	76	A	G	0.999619916	0.443155894
cela1_red_15_39158905	15	39158905	1	573	44.137	48.943	36.25	yes	no	38713452	385	235	273	112	169	66	A	G	0.999619916	0.375855513
cela1_red_15_39177433	15	39177433	1	574	44.137	48.943	36.25	no	no	38731980	345	262	230	115	180	82	A	G	0.998479666	0.279786829
cela1_red_15_39221363	15	39221363	1	575	44.137	48.943	36.25	no	no	38775910	90	88	64	26	62	26	G	A	0.998859749	0.044901065
cela1_red_15_39322462	15	39322462	1	576	44.295	48.943	36.452	yes	no	38877009	366	223	245	121	150	73	G	A	1	0.364880274
cela1_red_15_39359041	15	39359041	1	577	44.439	48.943	36.637	no	no	38913588	362	275	234	128	176	99	A	G	1	0.280881794
cela1_red_15_39381238	15	39381238	1	578	44.439	48.943	36.637	no	no	38935785	257	212	158	99	123	89	G	A	0.999619916	0.138022814
cela1_red_15_39498901	15	39498901	1	579	44.439	48.943	36.637	no	no	39053448	317	218	201	116	135	83	G	A	1	0.46845306
cela1_red_15_39543107	15	39543107	1	580	44.439	48.943	36.637	yes	no	39097654	378	239	233	145	147	92	A	G	1	0.417521855
cela1_red_15_39660643	15	39660643	1	581	44.439	48.943	36.637	no	no	39215190	269	227	160	109	128	99	A	G	1	0.136640061
cela1_red_15_39738370	15	39738370	1	582	44.439	48.943	36.637	no	no	39292917	358	263	209	149	158	105	A	C	1	0.45381984
cela1_red_15_39865888	15	39865888	1	583	44.439	48.943	36.637	no	no	39420435	340	219	234	106	150	69	A	G	1	0.461231471
cela1_red_15_39934340	15	39934340	1	584	44.484	48.982	36.829	yes	no	39488887	288	223	209	79	169	54	A	G	1	0.216837704
cela1_red_15_40075029	15	40075029	1	585	44.484	48.982	36.829	no	no	39629576	257	228	150	107	129	99	G	A	1	0.119916382
cela1_red_15_40185598	15	40185598	1	586	44.751	49.255	37.062	yes	no	39740145	358	241	237	121	158	83	G	A	1	0.469783352
cela1_red_15_40256906	15	40256906	1	587	45.087	49.595	37.411	no	no	39811453	104	104	39	65	39	65	G	A	1	0.038768529
cela1_red_15_40328443	15	40328443	1	588	45.087	49.595	37.411	no	no	39882990	409	277	250	159	169	108	G	A	1	0.467882934
cela1_red_15_40377445	15	40377445	1	589	45.087	49.595	37.411	no	no	39931992	319	257	231	88	189	68	G	A	1	0.196883314
cela1_red_15_40512549	15	40512549	1	590	45.087	49.595	37.411	no	no	40067096	359	266	246	113	186	80	A	G	0.999619916	0.341825095
cela1_red_15_40560909	15	40560909	1	591	45.087	49.595	37.411	no	no	40115456	356	252	228	128	160	92	G	A	0.978715317	0.260970874
cela1_red_15_40584985	15	40584985	1	592	45.087	49.595	37.411	yes	no	40139532	441	309	286	155	208	101	G	A	1	0.424173318
cela1_red_15_40605486	15	40605486	1	593	45.087	49.595	37.411	no	no	40160033	341	244	215	126	154	90	G	A	1	0.464462182
cela1_red_15_40631902	15	40631902	1	594	45.087	49.595	37.411	no	no	40186449	389	268	281	108	204	64	G	A	0.999239833	0.399771776
cela1_red_15_40704144	15	40704144	1	595	45.087	49.595	37.411	no	no	40258691	352	256	240	112	178	78	G	A	1	0.476814899
cela1_red_15_40754687	15	40754687	1	596	45.087	49.595	37.411	no	no	40309234	401	304	264	137	207	97	G	A	1	0.257126568
cela1_red_15_40761490	15	40761490	1	597	45.087	49.595	37.411	no	no	40316037	366	270	243	123	183	87	A	G	1	0.325921703
cela1_red_15_40811962	15	40811962	1	598	45.134	49.595	37.516	yes	no	40366509	305	239	203	102	162	77	G	A	1	0.29836564
cela1_red_15_40909434	15	40909434	1	599	45.19	49.595	37.644	yes	no	40463981	348	250	229	119	166	84	G	A	1	0.26054732
cela1_red_15_40944137	15	40944137	1	600	45.19	49.595	37.644	no	no	40498684	338	246	242	96	177	69	C	A	1	0.316799696
cela1_red_15_40995661	15	40995661	1	601	45.19	49.595	37.644	no	no	40550208	215	203	149	66	143	60	C	A	0.999619916	0.095247148
cela1_red_15_41007548	15	41007548	1	602	45.19	49.595	37.644	no	no	40562095	336	227	226	110	151	76	C	A	1	0.416951729
cela1_red_15_41050925	15	41050925	1	603	45.19	49.595	37.644	no	no	40605472	286	238	191	95	158	80	G	A	1	0.187571266
cela1_red_15_41151389	15	41151389	1	604	45.361	49.841	37.644	yes	no	40705936	351	263	221	130	172	91	G	A	1	0.299315849
cela1_red_15_41227009	15	41227009	1	605	45.361	49.841	37.644	no	no	40781556	296	244	187	109	158	86	A	G	1	0.196123147
cela1_red_15_41362658	15	41362658	1	606	45.767	50.531	37.644	yes	no	40917205	382	259	244	138	170	89	A	G	1	0.385404789
cela1_red_15_41493940	15	41493940	1	607	45.969	50.531	38.248	no	no	41048487	299	248	214	85	178	70	A	G	1	0.234511593
cela1_red_15_41529921	15	41529921	1	608	45.969	50.531	38.248	no	no	41084468	185	172	109	76	100	72	G	A	1	0.096731281
cela1_red_15_41551653	15	41551653	1	609	45.969	50.531	38.248	yes	no	41106200	364	252	235	129	165	87	G	A	1	0.431965032
cela1_red_15_41601660	15	41601660	1	610	46.105	50.571	38.543	yes	no	41156207	120	113	92	28	86	27	G	A	1	0.066704675
cela1_red_15_41622136	15	41622136	1	611	46.238	50.61	38.831	yes	no	41176683	199	184	152	47	141	43	A	C	0.999619916	0.092775665
cela1_red_15_41661855	15	41661855	1	612	46.378	50.651	39.135	yes	no	41216402	89	86	70	19	68	18	G	A	1	0.029266439
cela1_red_15_41837307	15	41837307	1	613	46.53	50.695	39.469	yes	no	41391854	426	285	277	149	190	95	C	A	1	0.442797415
cela1_red_15_41859840	15	41859840	1	614	46.53	50.695	39.469	no	no	41414387	368	261	212	156	152	109	G	A	1	0.459711136
cela1_red_15_41898196	15	41898196	1	615	46.53	50.695	39.469	no	no	41452743	263	222	185	78	155	67	G	A	0.99581908	0.221374046
cela1_red_15_42000754	15	42000754	1	616	46.53	50.695	39.469	no	no	41555301	322	255	202	120	157	98	A	G	0.999619916	0.240114068
cela1_red_15_42044493	15	42044493	1	617	46.53	50.695	39.469	no	no	41599040	283	189	208	75	137	52	A	G	1	0.328012163
cela1_red_15_42089857	15	42089857	1	618	46.53	50.695	39.469	no	no	41644404	335	234	230	105	163	71	A	G	1	0.417521855
cela1_red_15_42149945	15	42149945	1	619	46.53	50.695	39.469	no	no	41704492	371	246	234	137	160	86	A	G	1	0.488217408
cela1_red_15_42157303	15	42157303	1	620	46.53	50.695	39.469	no	no	41711850	329	243	226	103	164	79	G	A	1	0.27309008
cela1_red_15_42186986	15	42186986	1	621	46.53	50.695	39.469	no	no	41741533	343	287	269	74	232	55	A	G	0.999239833	0.260174971
cela1_red_15_42294725	15	42294725	1	622	46.621	50.769	39.584	yes	no	41849272	325	239	220	105	162	77	G	A	1	0.348346636
cela1_red_15_42321636	15	42321636	1	623	46.711	50.841	39.695	no	no	41876183	313	243	206	107	159	84	G	A	0.999619916	0.257984791
cela1_red_15_42360435	15	42360435	1	624	46.711	50.841	39.695	no	no	41914982	336	244	261	75	200	44	G	A	1	0.372481946
cela1_red_15_42395723	15	42395723	1	625	46.711	50.841	39.695	no	no	41950270	317	258	227	90	190	68	G	A	1	0.244963892
cela1_red_15_42452980	15	42452980	1	626	46.711	50.841	39.695	yes	no	42007527	420	299	292	128	219	80	A	G	1	0.316989738
cela1_red_15_42574016	15	42574016	1	627	46.711	50.841	39.695	no	no	42128563	356	251	227	129	172	79	G	A	0.999619916	0.503231939
cela1_red_15_42745668	15	42745668	1	628	46.711	50.841	39.695	no	no	42300215	213	172	124	89	95	77	G	A	1	0.137780312
cela1_red_15_42773411	15	42773411	1	629	46.711	50.841	39.695	no	no	42327958	245	205	169	76	139	66	A	C	0.998859749	0.182077626
cela1_red_15_42824092	15	42824092	1	630	46.711	50.841	39.695	no	no	42378639	306	238	230	76	183	55	A	G	1	0.258646902
cela1_red_15_42837412	15	42837412	1	631	46.711	50.841	39.695	no	no	42391959	257	219	191	66	162	57	A	G	0.999239833	0.163179916
cela1_red_15_42872194	15	42872194	1	632	46.711	50.841	39.695	no	no	42426741	339	217	245	94	160	57	C	A	1	0.33504371
cela1_red_15_42947979	15	42947979	1	633	46.911	51.154	39.695	no	no	42502526	280	202	180	100	124	78	G	A	1	0.295705055
cela1_red_15_43020573	15	43020573	1	634	46.911	51.154	39.695	no	no	42575120	345	253	234	111	169	84	G	A	1	0.321740783
cela1_red_15_43043324	15	43043324	1	635	46.911	51.154	39.695	no	no	42597871	374	251	214	160	134	117	A	C	1	0.353857849
cela1_red_15_43057591	15	43057591	1	636	46.911	51.154	39.695	no	no	42612138	374	299	260	114	213	86	C	A	1	0.224059293
cela1_red_15_43113489	15	43113489	1	637	46.911	51.154	39.695	no	no	42668036	349	233	229	120	150	83	G	A	1	0.342835424
cela1_red_15_43144138	15	43144138	1	638	46.911	51.154	39.695	yes	no	42698685	480	339	336	144	252	87	G	A	1	0.463321931
cela1_red_15_43170652	15	43170652	1	639	46.911	51.154	39.695	no	no	42725199	385	285	278	107	207	78	A	C	1	0.298745724
cela1_red_15_43332952	15	43332952	1	640	46.911	51.154	39.695	no	no	42887499	66	66	42	24	42	24	A	G	1	0.026035728
cela1_red_15_43345611	15	43345611	1	641	46.911	51.154	39.695	no	no	42900158	361	262	261	100	189	73	A	G	1	0.366400608
cela1_red_15_43426104	15	43426104	1	642	46.911	51.154	39.695	no	no	42980651	187	161	129	58	108	53	A	G	1	0.139110604
cela1_red_15_43457111	15	43457111	1	643	46.911	51.154	39.695	no	no	43011658	187	161	129	58	108	53	A	G	1	0.139110604
cela1_red_15_43482927	15	43482927	1	644	46.911	51.154	39.695	no	no	43037474	323	210	217	106	140	70	A	C	1	0.48213607
cela1_red_15_43534749	15	43534749	1	645	46.911	51.154	39.695	no	no	43089296	330	243	223	107	162	81	A	G	0.999619916	0.382889734
cela1_red_15_43597970	15	43597970	1	646	47.159	51.37	39.975	no	no	43152517	348	256	232	116	175	81	A	G	1	0.31717978
cela1_red_15_43655924	15	43655924	1	647	47.159	51.37	39.975	yes	no	43210471	412	273	259	153	161	112	G	A	1	0.379703535
cela1_red_15_43660599	15	43660599	1	648	47.159	51.37	39.975	no	no	43215146	412	273	259	153	161	112	A	G	1	0.379703535
cela1_red_15_43704189	15	43704189	1	649	47.159	51.37	39.975	no	no	43258736	369	266	283	86	209	57	A	G	1	0.444507792
cela1_red_15_43754536	15	43754536	1	650	47.159	51.37	39.975	no	no	43309083	389	234	231	158	136	98	C	A	1	0.435195743
cela1_red_15_43824789	15	43824789	1	651	47.159	51.37	39.975	no	no	43379336	349	243	246	103	174	69	A	G	0.998859749	0.392503805
cela1_red_15_43930993	15	43930993	1	652	47.322	51.563	39.975	no	no	43485540	301	244	220	81	179	65	G	A	1	0.25522615
cela1_red_15_43967818	15	43967818	1	653	47.322	51.563	39.975	yes	no	43522365	361	277	232	129	175	102	C	A	1	0.380463702
cela1_red_15_43976245	15	43976245	1	654	47.322	51.563	39.975	no	no	43530792	356	268	228	128	169	99	G	A	0.999619916	0.390684411
cela1_sika_15_43976482	15	43976482	1	655	47.322	51.563	39.975	no	no	43531029	284	201	216	68	152	49	G	A	1	0.28259217
cela1_red_15_44164481	15	44164481	1	656	47.322	51.563	39.975	no	no	43719028	271	179	177	94	116	63	A	C	1	0.345115926
cela1_red_15_44319827	15	44319827	1	657	47.638	51.84	40.42	yes	no	43874374	294	196	213	81	138	58	G	A	1	0.415051311
cela1_red_15_44371819	15	44371819	1	658	47.986	52.146	40.918	no	no	43926366	324	253	254	70	199	54	A	C	1	0.303876853
cela1_red_15_44473600	15	44473600	1	659	47.986	52.146	40.918	no	no	44028147	367	264	286	81	217	47	A	G	1	0.356898518
cela1_red_15_44509420	15	44509420	1	660	47.986	52.146	40.918	no	no	44063967	328	217	252	76	171	46	A	G	1	0.442607374
cela1_red_15_44614119	15	44614119	1	661	47.986	52.146	40.918	no	no	44168666	315	210	231	84	153	57	C	A	1	0.464082098
cela1_red_15_44649790	15	44649790	1	662	47.986	52.146	40.918	no	no	44204337	364	244	287	77	197	47	C	A	1	0.417521855
cela1_red_15_44709472	15	44709472	1	663	47.986	52.146	40.918	no	no	44264019	368	259	252	116	182	77	A	G	1	0.402128468
cela1_red_15_44797692	15	44797692	1	664	47.986	52.146	40.918	yes	no	44352239	403	301	271	132	206	95	A	G	1	0.398707716
cela1_red_15_44868254	15	44868254	1	665	47.986	52.146	40.918	no	no	44422801	289	233	230	59	184	49	G	A	0.999619916	0.262737643
cela1_red_15_44978589	15	44978589	1	666	47.986	52.146	40.918	no	no	44533136	326	216	214	112	142	74	G	A	0.999619916	0.445627376
cela1_red_15_45026027	15	45026027	1	667	48.027	52.204	40.918	yes	no	44580574	358	251	265	93	192	59	A	C	1	0.490877993
cela1_red_15_45092474	15	45092474	1	668	48.093	52.309	40.918	yes	no	44647021	390	305	257	133	204	101	C	A	1	0.309958191
cela1_red_15_45186460	15	45186460	1	669	48.188	52.368	41.125	yes	no	44741007	164	152	110	54	101	51	A	G	1	0.096541239
cela1_red_15_45192437	15	45192437	1	670	48.268	52.417	41.296	yes	no	44746984	164	152	110	54	101	51	G	A	1	0.096541239
cela1_red_15_45228073	15	45228073	1	671	48.356	52.471	41.486	no	no	44782620	302	242	211	91	169	73	G	A	0.998859749	0.230593607
cela1_red_15_45267738	15	45267738	1	672	48.356	52.471	41.486	yes	no	44822285	400	281	294	106	218	63	A	G	0.999619916	0.3878327
cela1_red_15_45312962	15	45312962	1	673	48.356	52.471	41.486	no	no	44867509	345	258	236	109	174	84	A	G	1	0.350627138
cela1_red_15_45355442	15	45355442	1	674	48.356	52.471	41.486	no	no	44909989	348	243	249	99	179	64	G	A	1	0.350627138
cela1_sika_15_45419366	15	45419366	1	675	48.356	52.471	41.486	no	no	44973913	16	16	16	0	16	0	A	G	1	0.010642341
cela1_red_15_45421415	15	45421415	1	676	48.356	52.471	41.486	no	no	44975962	327	272	232	95	194	78	A	G	1	0.243443558
cela1_red_15_45534161	15	45534161	1	677	48.502	52.609	41.623	yes	no	45088708	348	257	252	96	199	58	A	G	0.999619916	0.364258555
cela1_red_15_45598087	15	45598087	1	678	48.502	52.609	41.623	no	no	45152634	301	215	219	82	161	54	A	G	1	0.370011403
cela1_red_15_45599596	15	45599596	1	679	48.502	52.609	41.623	no	no	45154143	301	215	219	82	161	54	G	A	1	0.370011403
cela1_red_15_45665468	15	45665468	1	680	48.502	52.609	41.623	no	no	45220015	301	226	236	65	185	41	C	A	1	0.288103383
cela1_red_15_45671888	15	45671888	1	681	48.502	52.609	41.623	no	no	45226435	325	278	237	88	205	73	A	G	1	0.227860129
cela1_red_15_45724993	15	45724993	1	682	48.795	52.884	41.916	no	no	45279540	335	274	202	133	162	112	A	G	1	0.246104143
cela1_red_15_45725228	15	45725228	1	683	48.795	52.884	41.916	no	no	45279775	283	240	168	115	140	100	A	G	1	0.173128088
cela1_red_15_45820938	15	45820938	1	684	48.795	52.884	41.916	no	no	45375485	249	217	173	76	154	63	A	G	1	0.144431775
cela1_red_15_45895123	15	45895123	1	685	48.795	52.884	41.916	yes	no	45449670	390	285	286	104	216	69	G	A	0.999619916	0.418631179
cela1_red_15_45923588	15	45923588	1	686	48.795	52.884	41.916	no	no	45478135	42	42	20	22	20	22	A	G	1	0.019574306
cela1_red_15_45967338	15	45967338	1	687	48.795	52.884	41.916	no	no	45521885	321	225	228	93	166	59	A	C	1	0.389395667
cela1_red_15_45996202	15	45996202	1	688	48.795	52.884	41.916	no	no	45550749	368	269	299	69	224	45	G	A	1	0.499429875
cela1_red_15_46041955	15	46041955	1	689	48.795	52.884	41.916	no	no	45596502	304	209	229	75	162	47	A	G	1	0.431965032
cela1_sika_15_46055048	15	46055048	1	690	48.795	52.884	41.916	no	no	45609595	234	199	148	86	122	77	G	A	1	0.123147092
cela1_red_15_46055076	15	46055076	1	691	48.795	52.884	41.916	no	no	45609623	300	235	183	117	142	93	G	A	1	0.275560623
cela1_sika_15_46695780	15	46695780	1	692	48.951	53.021	42.11	yes	no	46250327	91	91	24	67	24	67	G	A	0.982896237	0.037509667
cela1_red_15_47072465	15	47072465	1	693	49.107	53.159	42.307	yes	no	46627012	287	206	186	101	130	76	G	A	1	0.27841125
cela1_red_15_47096782	15	47096782	1	694	49.107	53.159	42.307	no	no	46651329	286	210	187	99	134	76	A	G	0.997339415	0.271532012
cela1_red_15_47152615	15	47152615	1	695	49.118	53.159	42.322	yes	no	46707162	342	253	243	99	185	68	A	G	1	0.374192322
cela1_red_15_47202769	15	47202769	1	696	49.433	53.438	42.727	no	no	46757316	284	223	201	83	161	62	A	G	1	0.270239453
cela1_red_15_47357956	15	47357956	1	697	49.433	53.438	42.727	no	no	46912503	376	255	239	137	157	98	G	A	0.999619916	0.420342205
cela1_red_15_47363021	15	47363021	1	698	49.433	53.438	42.727	no	no	46917568	270	219	165	105	133	86	A	G	1	0.223299126
cela1_red_15_47429025	15	47429025	1	699	49.433	53.438	42.727	no	no	46983572	235	208	183	52	162	46	A	G	1	0.126187761
cela1_red_15_47522509	15	47522509	1	700	49.433	53.438	42.727	no	no	47077056	325	228	224	101	156	72	G	A	1	0.407829723
cela1_red_15_47599821	15	47599821	1	701	49.433	53.438	42.727	no	no	47154368	312	276	200	112	178	98	G	A	1	0.143291524
cela1_red_15_47647466	15	47647466	1	702	49.433	53.438	42.727	yes	no	47202013	381	254	271	110	186	68	G	A	0.997719498	0.448761905
cela1_sika_15_47856764	15	47856764	1	703	49.433	53.438	42.727	no	no	47411311	15	14	10	5	9	5	A	G	1	0.023565184
cela1_sika_15_47857836	15	47857836	1	704	49.433	53.438	42.727	no	no	47412383	330	221	250	80	165	56	G	A	0.990877993	0.469121596
cela1_red_15_47987375	15	47987375	1	705	49.433	53.438	42.727	no	no	47541922	328	229	247	81	174	55	A	G	1	0.481755986
cela1_red_15_48148694	15	48148694	1	706	49.707	53.716	43.077	yes	no	47703241	373	269	283	90	212	57	A	G	1	0.49581908
cela1_red_15_48249487	15	48249487	1	707	49.917	53.995	43.077	no	no	47804034	344	248	243	101	183	65	G	A	1	0.419612315
cela1_red_15_48306496	15	48306496	1	708	49.917	53.995	43.077	no	no	47861043	342	271	240	102	194	77	G	A	0.999239833	0.271015595
cela1_red_15_48327357	15	48327357	1	709	49.917	53.995	43.077	no	no	47881904	308	247	235	73	193	54	A	G	0.999239833	0.288893115
cela1_sika_15_48414579	15	48414579	1	710	49.917	53.995	43.077	yes	no	47969126	375	265	263	112	186	79	G	A	1	0.422652984
cela1_red_15_48422530	15	48422530	1	711	49.917	53.995	43.077	no	no	47977077	368	276	244	124	188	88	A	G	0.996579247	0.324752098
cela1_red_15_48501250	15	48501250	1	712	49.917	53.995	43.077	no	no	48055797	340	282	252	88	214	68	G	A	1	0.228430255
cela1_red_15_48599899	15	48599899	1	713	49.917	53.995	43.077	no	no	48154446	349	242	261	88	179	63	A	G	1	0.454580008
cela1_red_15_48610801	15	48610801	1	714	49.917	53.995	43.077	no	no	48165348	336	213	213	123	129	84	C	A	1	0.475294565
cela1_red_15_48982002	15	48982002	1	715	49.917	53.995	43.077	no	no	48536549	168	159	133	35	126	33	G	A	0.999619916	0.091064639
cela1_red_15_49034018	15	49034018	1	716	50.203	54.394	43.15	yes	no	48588565	374	269	294	80	219	50	G	A	1	0.45058913
cela1_red_15_49041504	15	49041504	1	717	50.267	54.483	43.166	yes	no	48596051	254	226	202	52	181	45	A	G	0.992778411	0.166539051
cela1_red_15_50242884	15	50242884	1	718	50.409	54.687	43.202	yes	no	48738051	230	204	164	66	150	54	A	C	1	0.164766249
cela1_red_15_50269737	15	50269737	1	719	50.515	54.832	43.229	yes	no	48764904	242	213	161	81	145	68	G	A	0.999619916	0.17148289
cela1_sika_15_50295535	15	50295535	1	720	50.636	55.002	43.259	yes	no	48790702	415	274	260	155	163	111	C	A	1	0.434815659
cela1_sika_15_50321029	15	50321029	1	721	50.646	55.018	43.259	no	no	48816196	372	257	227	145	158	99	G	A	1	0.348346636
cela1_red_15_50430782	15	50430782	1	722	50.646	55.018	43.259	yes	no	48925949	389	286	318	71	240	46	A	G	1	0.396427214
cela1_red_15_50544646	15	50544646	1	723	51.006	55.513	43.347	no	no	49039813	360	251	277	83	199	52	C	A	1	0.478335234
cela1_sika_15_50544646	15	50544646	1	724	51.006	55.513	43.347	no	no	49039813	360	251	277	83	199	52	C	A	1	0.478335234
cela1_red_15_50755432	15	50755432	1	725	51.006	55.513	43.347	no	no	49250599	354	233	213	141	141	92	A	G	1	0.376472824
cela1_sika_15_50769909	15	50769909	1	726	51.006	55.513	43.347	no	no	49265076	329	238	238	91	176	62	G	A	0.996579247	0.47921434
cela1_red_15_50771479	15	50771479	1	727	51.006	55.513	43.347	no	no	49266646	326	236	235	91	172	64	G	A	1	0.464652223
cela1_red_15_50987931	15	50987931	1	728	51.006	55.513	43.347	no	no	49483098	332	223	195	137	128	95	A	G	1	0.389395667
cela1_red_15_51012889	15	51012889	1	729	51.006	55.513	43.347	no	no	49508056	333	226	222	111	147	79	A	G	1	0.413530977
cela1_red_15_51109098	15	51109098	1	730	51.006	55.513	43.347	no	no	49604265	378	254	234	144	163	91	A	C	1	0.437096161
cela1_red_15_51113038	15	51113038	1	731	51.006	55.513	43.347	no	no	49608205	381	260	264	117	189	71	A	C	1	0.462561764
cela1_red_15_51381803	15	51381803	1	732	51.006	55.513	43.347	no	no	49876970	377	269	224	153	162	107	A	G	1	0.351007222
cela1_red_15_51411748	15	51411748	1	733	51.006	55.513	43.347	no	no	49906915	307	254	190	117	156	98	G	A	1	0.199353858
cela1_red_15_51497387	15	51497387	1	734	51.006	55.513	43.347	yes	no	49992554	399	286	260	139	184	102	G	A	1	0.333903459
cela1_red_15_51529593	15	51529593	1	735	51.06	55.513	43.484	yes	no	50024760	46	46	23	23	23	23	A	G	1	0.029076397
cela1_red_15_51609636	15	51609636	1	736	51.11	55.513	43.613	no	no	50104803	363	236	251	112	160	76	A	G	0.999619916	0.43460076
cela1_red_15_51690488	15	51690488	1	737	51.11	55.513	43.613	yes	no	50185655	419	289	264	155	188	101	A	G	1	0.375522615
cela1_red_15_51842131	15	51842131	1	738	51.11	55.513	43.613	no	no	50337298	204	193	100	104	91	102	A	G	0.999619916	0.075665399
cela1_red_15_52022402	15	52022402	1	739	51.11	55.513	43.613	no	no	50517569	419	280	263	156	175	105	A	G	1	0.385784873
cela1_red_15_52063061	15	52063061	1	740	51.11	55.513	43.613	no	no	50558228	411	274	256	155	171	103	G	A	0.995438997	0.38373425
cela1_red_15_52110972	15	52110972	1	741	51.11	55.513	43.613	no	no	50606139	411	274	257	154	171	103	A	G	1	0.393766629
cela1_red_15_52192630	15	52192630	1	742	51.28	55.626	44.107	yes	no	50687797	414	280	268	146	190	90	A	G	1	0.394336754
cela1_red_15_52239543	15	52239543	1	743	51.392	55.7	44.412	no	no	50734710	396	284	245	151	183	101	A	C	1	0.313949069
cela1_red_15_52253827	15	52253827	1	744	51.392	55.7	44.412	yes	no	50748994	397	272	256	141	183	89	C	A	0.999619916	0.374524715
cela1_red_15_52369995	15	52369995	1	745	51.392	55.7	44.412	no	no	50865162	324	254	196	128	157	97	G	A	0.999239833	0.264929631
cela1_red_15_52433864	15	52433864	1	746	51.392	55.7	44.412	no	no	50929031	363	274	225	138	165	109	C	A	1	0.337894337
cela1_red_15_52438263	15	52438263	1	747	51.392	55.7	44.412	no	no	50933430	138	123	93	45	82	41	A	G	1	0.095971114
cela1_red_15_52440219	15	52440219	1	748	51.443	55.77	44.412	yes	no	50935386	117	110	71	46	67	43	A	G	1	0.058722919
cela1_red_15_52470557	15	52470557	1	749	51.491	55.835	44.412	yes	no	50965724	119	112	71	48	67	45	G	A	1	0.057202585
cela1_red_15_52695329	15	52695329	1	750	51.552	55.918	44.412	yes	no	51190496	407	295	290	117	210	85	A	G	1	0.309198024
cela1_red_15_52733930	15	52733930	1	751	51.552	55.918	44.412	no	no	51229097	283	236	203	80	170	66	C	A	0.992398328	0.187859058
cela1_red_15_52742628	15	52742628	1	752	51.552	55.918	44.412	no	no	51237795	213	195	129	84	117	78	A	G	1	0.122196883
cela1_red_15_52797371	15	52797371	1	753	51.552	55.918	44.412	no	no	51292538	297	248	185	112	150	98	G	A	0.999619916	0.199429658
cela1_red_15_52897422	15	52897422	1	754	51.736	56.13	44.412	no	no	51392589	141	133	83	58	79	54	A	C	0.999619916	0.06026616
cela1_red_15_52970046	15	52970046	1	755	51.736	56.13	44.412	yes	no	51465213	297	209	205	92	145	64	C	A	1	0.33618396
cela1_red_15_53023902	15	53023902	1	756	51.92	56.343	44.412	no	no	51519069	338	224	242	96	162	62	G	A	0.999619916	0.408745247
cela1_red_15_53116066	15	53116066	1	757	51.92	56.343	44.412	yes	no	51611233	397	260	253	144	168	92	A	G	1	0.399467883
cela1_red_15_53171835	15	53171835	1	758	51.92	56.343	44.412	no	no	51667002	396	304	223	173	166	138	G	A	0.999619916	0.280228137
cela1_red_15_53207426	15	53207426	1	759	52.053	56.343	44.929	yes	no	51702593	375	238	248	127	169	69	A	C	0.999239833	0.428680107
cela1_red_15_53232825	15	53232825	1	760	52.053	56.343	44.929	no	no	51727992	320	244	229	91	183	61	G	A	1	0.23945268
cela1_red_15_53284611	15	53284611	1	761	52.053	56.343	44.929	no	no	51779778	250	224	150	100	133	91	A	G	1	0.151463322
cela1_red_15_53312039	15	53312039	1	762	52.053	56.343	44.929	no	no	51807206	238	215	151	87	136	79	G	A	1	0.132459141
cela1_red_15_53363567	15	53363567	1	763	52.053	56.343	44.929	no	no	51858734	330	234	229	101	166	68	A	G	0.999239833	0.308862685
cela1_red_15_53553787	15	53553787	1	764	52.372	56.772	44.929	no	no	52048954	330	280	185	145	155	125	A	G	1	0.182250095
cela1_red_15_53695272	15	53695272	1	765	52.372	56.772	44.929	yes	no	52190439	420	279	293	127	216	63	G	A	1	0.478335234
cela1_red_15_53762302	15	53762302	1	766	52.449	56.878	44.929	yes	no	52257469	335	271	228	107	189	82	A	C	1	0.205245154
cela1_red_15_53793433	15	53793433	1	767	52.529	56.985	44.929	yes	no	52288600	406	298	288	118	217	81	A	C	1	0.299505891
cela1_red_15_53816772	15	53816772	1	768	52.58	57.048	44.929	no	no	52311939	395	304	229	166	171	133	G	A	1	0.268148993
cela1_red_15_53878966	15	53878966	1	769	52.58	57.048	44.929	no	no	52374133	374	258	272	102	190	68	A	G	1	0.390916002
cela1_red_15_53997005	15	53997005	1	770	52.58	57.048	44.929	no	no	52492172	382	250	220	162	137	113	A	G	1	0.498289624
cela1_red_15_54045152	15	54045152	1	771	52.58	57.048	44.929	no	no	52540319	383	255	233	150	150	105	G	A	1	0.305017104
cela1_red_15_54090324	15	54090324	1	772	52.58	57.048	44.929	no	no	52585491	374	252	223	151	141	111	G	A	1	0.318700114
cela1_red_15_54193681	15	54193681	1	773	52.58	57.048	44.929	no	no	52688848	382	274	236	146	174	100	G	A	1	0.354237932
cela1_red_15_54199920	15	54199920	1	774	52.58	57.048	44.929	yes	no	52695087	405	290	234	171	157	133	A	G	1	0.398517674
cela1_red_15_54323981	15	54323981	1	775	52.58	57.048	44.929	no	no	52819148	311	244	196	115	154	90	G	A	1	0.223869251
cela1_red_15_54478602	15	54478602	1	776	52.58	57.048	44.929	no	no	52973769	373	266	251	122	185	81	A	G	1	0.431204865
cela1_red_15_54534503	15	54534503	1	777	52.58	57.048	44.929	no	no	53029670	345	264	212	133	158	106	A	C	1	0.274610414
cela1_red_15_54560185	15	54560185	1	778	52.869	57.319	45.273	no	no	53055352	368	234	242	126	167	67	G	A	1	0.46218168
cela1_red_15_54612841	15	54612841	1	779	52.869	57.319	45.273	no	no	53108008	87	85	67	20	66	19	G	A	1	0.053211707
cela1_red_15_54635055	15	54635055	1	780	52.869	57.319	45.273	no	no	53130222	306	266	200	106	177	89	A	G	1	0.181489928
cela1_red_15_54691007	15	54691007	1	781	52.869	57.319	45.273	no	no	53186174	316	266	209	107	177	89	A	C	1	0.197263398
cela1_red_15_54756418	15	54756418	1	782	52.869	57.319	45.273	no	no	53251585	369	286	232	137	177	109	A	G	0.999619916	0.302661597
cela1_red_15_54796487	15	54796487	1	783	52.869	57.319	45.273	no	no	53291654	397	289	250	147	176	113	G	A	1	0.379513493
cela1_red_15_54872402	15	54872402	1	784	52.869	57.319	45.273	no	no	53367569	240	208	165	75	146	62	A	G	1	0.130938807
cela1_red_15_54886510	15	54886510	1	785	52.869	57.319	45.273	no	no	53381677	372	254	257	115	182	72	C	A	0.999619916	0.371673004
cela1_red_15_54921293	15	54921293	1	786	52.869	57.319	45.273	yes	no	53416460	402	272	275	127	188	84	G	A	1	0.361269479
cela1_red_15_55055279	15	55055279	1	787	52.869	57.319	45.273	no	no	53550446	347	281	221	126	178	103	A	G	1	0.202014443
cela1_red_15_55137472	15	55137472	1	788	53.101	57.545	45.606	yes	no	53632639	376	279	213	163	154	125	G	A	1	0.285632839
cela1_red_15_55233073	15	55233073	1	789	53.101	57.545	45.606	no	no	53728240	358	230	242	116	154	76	A	G	1	0.420752566
cela1_red_15_55373954	15	55373954	1	790	53.101	57.545	45.606	no	no	53869121	347	277	235	112	193	84	G	A	1	0.248574686
cela1_red_15_55515431	15	55515431	1	791	53.465	57.996	45.606	yes	no	54010598	418	305	216	202	152	153	A	G	1	0.333143292
cela1_red_15_55648238	15	55648238	1	792	53.465	57.996	45.606	no	no	54143405	274	230	180	94	154	76	G	A	0.999619916	0.141444867
cela1_red_15_55923487	15	55923487	1	793	53.555	57.996	45.962	no	no	54418654	292	257	205	87	184	73	G	A	0.990877993	0.1570771
cela1_red_15_56100352	15	56100352	1	794	53.555	57.996	45.962	no	no	54595519	331	222	231	100	161	61	A	G	1	0.435005701
cela1_red_15_56167098	15	56167098	1	795	53.555	57.996	45.962	no	no	54662265	332	222	231	101	159	63	A	G	1	0.423983276
cela1_red_15_56200664	15	56200664	1	796	53.555	57.996	45.962	no	no	54695831	332	222	231	101	159	63	A	C	1	0.423983276
cela1_red_15_56220487	15	56220487	1	797	53.555	57.996	45.962	no	no	54715654	317	233	201	116	147	86	A	G	0.999619916	0.438212928
cela1_red_15_56255576	15	56255576	1	798	53.555	57.996	45.962	yes	no	54750743	382	290	256	126	199	91	G	A	1	0.27099962
cela1_red_15_56286644	15	56286644	1	799	53.67	58.186	45.962	yes	no	54781811	357	240	241	116	166	74	A	G	1	0.398517674
cela1_red_15_56337148	15	56337148	1	800	53.819	58.432	45.962	no	no	54832315	222	189	113	109	92	97	A	G	0.998479666	0.166349448
cela1_red_15_56429345	15	56429345	1	801	53.819	58.432	45.962	no	no	54924512	213	189	130	83	115	74	G	A	1	0.156214367
cela1_red_15_56468453	15	56468453	1	802	53.819	58.432	45.962	no	no	54963620	295	239	166	129	133	106	A	G	1	0.22481946
cela1_red_15_56491862	15	56491862	1	803	53.819	58.432	45.962	no	no	54987029	368	277	259	109	205	72	G	A	0.999619916	0.271102662
cela1_red_15_56513772	15	56513772	1	804	53.819	58.432	45.962	no	no	55008939	311	229	177	134	131	98	A	G	1	0.291334094
cela1_red_15_56639851	15	56639851	1	805	53.819	58.432	45.962	no	no	55135018	352	233	238	114	159	74	A	G	1	0.424933485
cela1_red_15_56664037	15	56664037	1	806	53.819	58.432	45.962	no	no	55159204	244	217	117	127	100	117	C	A	1	0.100912201
cela1_red_15_56697855	15	56697855	1	807	53.819	58.432	45.962	no	no	55193022	101	94	63	38	61	33	A	G	1	0.080767769
cela1_red_15_56711535	15	56711535	1	808	53.819	58.432	45.962	no	no	55206702	24	22	20	4	20	2	A	C	1	0.02204485
cela1_red_15_56735731	15	56735731	1	809	53.819	58.432	45.962	no	no	55230898	31	31	18	13	18	13	G	A	1	0.016343596
cela1_red_15_56770702	15	56770702	1	810	53.819	58.432	45.962	no	no	55265869	357	255	238	119	177	78	G	A	0.999619916	0.480228137
cela1_red_15_56811668	15	56811668	1	811	53.819	58.432	45.962	yes	no	55306835	404	292	274	130	213	79	G	A	1	0.346066135
cela1_red_15_56952177	15	56952177	1	812	54.123	58.74	45.962	no	no	55447344	342	243	234	108	172	71	G	A	1	0.434435576
cela1_red_15_57074544	15	57074544	1	813	54.123	58.74	45.962	yes	no	55569711	378	260	227	151	157	103	G	A	0.998479666	0.387133612
cela1_red_15_57120635	15	57120635	1	814	54.412	58.883	46.798	yes	no	55615802	369	263	233	136	168	95	A	G	1	0.485366781
cela1_red_15_57177889	15	57177889	1	815	54.412	58.883	46.798	no	no	55673056	347	248	224	123	163	85	A	G	1	0.498479666
cela1_red_15_57212931	15	57212931	1	816	54.412	58.883	46.798	no	no	55708098	342	249	223	119	167	82	A	G	1	0.282972254
cela1_red_15_57247455	15	57247455	1	817	54.412	58.883	46.798	no	no	55742622	324	232	220	104	160	72	A	G	1	0.45058913
cela1_red_15_57271526	15	57271526	1	818	54.412	58.883	46.798	no	no	55766693	342	283	184	158	148	135	G	A	1	0.215507412
cela1_red_15_57314647	15	57314647	1	819	54.412	58.883	46.798	no	no	55809814	335	277	177	158	142	135	A	G	0.996199164	0.216138878
cela1_red_15_57317017	15	57317017	1	820	54.412	58.883	46.798	no	no	55812184	342	283	184	158	148	135	A	G	0.999619916	0.215589354
cela1_sika_15_57524006	15	57524006	1	821	54.444	58.883	46.883	yes	no	56019173	10	10	10	0	10	0	G	A	0.993918662	0.01376673
cela1_red_15_57553854	15	57553854	1	822	54.477	58.883	46.968	yes	no	56049021	359	234	218	141	141	93	A	G	1	0.461611555
cela1_red_15_57555699	15	57555699	1	823	54.5	58.883	47.025	yes	no	56050866	384	255	223	161	145	110	A	G	1	0.439376663
cela1_red_15_57690813	15	57690813	1	824	54.589	58.883	47.252	no	no	56185980	260	221	147	113	128	93	A	G	1	0.173888255
cela1_red_15_57704681	15	57704681	1	825	54.589	58.883	47.252	no	no	56199848	373	263	257	116	182	81	G	A	1	0.451159255
cela1_red_15_57779903	15	57779903	1	826	54.589	58.883	47.252	no	no	56275070	371	254	201	170	128	126	C	A	1	0.496009122
cela1_red_15_57877304	15	57877304	1	827	54.589	58.883	47.252	yes	no	56372471	391	278	230	161	166	112	A	G	1	0.320220448
cela1_red_15_57934429	15	57934429	1	828	54.589	58.883	47.252	no	no	56429596	221	188	129	92	109	79	A	G	0.999239833	0.211106885
cela1_red_15_57964764	15	57964764	1	829	54.589	58.883	47.252	no	no	56459931	315	254	205	110	171	83	A	G	1	0.190611935
cela1_red_15_58016544	15	58016544	1	830	54.589	58.883	47.252	no	no	56511711	341	273	238	103	196	77	G	A	1	0.253705815
cela1_red_15_58035374	15	58035374	1	831	54.908	59.392	47.252	no	no	56530541	292	209	199	93	139	70	C	A	1	0.312428734
cela1_red_15_58145701	15	58145701	1	832	54.908	59.392	47.252	no	no	56640868	74	72	42	32	42	30	A	G	1	0.031166857
cela1_red_15_58249408	15	58249408	1	833	54.908	59.392	47.252	yes	no	56744575	340	257	210	130	161	96	C	A	1	0.303876853
cela1_red_15_58344859	15	58344859	1	834	55.046	59.562	47.321	yes	no	56840026	325	258	236	89	196	62	A	C	0.999619916	0.223954373
cela1_red_15_58392013	15	58392013	1	835	55.211	59.757	47.406	yes	no	56887180	32	32	21	11	21	11	A	G	1	0.015963512
cela1_red_15_58561454	15	58561454	1	836	55.379	59.956	47.492	no	no	57056621	345	239	209	136	145	94	A	G	1	0.339984797
cela1_red_15_58587546	15	58587546	1	837	55.379	59.956	47.492	yes	no	57082713	386	254	272	114	182	72	A	G	0.984416572	0.444787645
cela1_red_15_58634067	15	58634067	1	838	55.379	59.956	47.492	no	no	57129234	289	200	178	111	116	84	A	G	1	0.236412011
cela1_red_15_58765243	15	58765243	1	839	55.379	59.956	47.492	no	no	57260410	356	252	212	144	145	107	A	G	1	0.360509312
cela1_red_15_58793689	15	58793689	1	840	55.733	60.802	47.492	yes	no	57288856	401	269	225	176	146	123	C	A	0.999619916	0.481178707
cela1_red_15_58863046	15	58863046	1	841	55.733	60.802	47.492	no	no	57358213	334	262	197	137	150	112	A	G	0.998479666	0.267986296
cela1_red_15_58961528	15	58961528	1	842	55.844	60.802	47.492	no	no	57456695	195	164	128	67	107	57	G	A	1	0.186431015
cela1_red_15_59015486	15	59015486	1	843	55.844	60.802	47.492	no	no	57510653	290	208	195	95	138	70	G	A	0.998099582	0.27341965
cela1_red_15_59087382	15	59087382	1	844	55.844	60.802	47.492	yes	no	57582549	333	241	213	120	157	84	A	G	1	0.283352338
cela1_red_15_59172645	15	59172645	1	845	56.593	61.353	48.45	no	no	57667812	283	220	181	102	138	82	A	G	0.999619916	0.211787072
cela1_red_15_59219442	15	59219442	1	846	56.593	61.353	48.45	no	no	57714609	366	231	241	125	146	85	A	G	0.998479666	0.453368862
cela1_red_15_59282659	15	59282659	1	847	56.593	61.353	48.45	no	no	57777826	277	221	172	105	135	86	A	G	0.999239833	0.227462914
cela1_red_15_59442767	15	59442767	1	848	56.593	61.353	48.45	no	no	57937934	343	237	251	92	177	60	G	A	0.997339415	0.432926829
cela1_red_15_59558054	15	59558054	1	849	56.593	61.353	48.45	yes	no	58053221	440	311	239	201	177	134	A	G	0.99581908	0.475381679
cela1_red_15_59589020	15	59589020	1	850	56.593	61.353	48.45	no	no	58084187	382	285	226	156	167	118	A	G	1	0.456670468
cela1_red_15_59764032	15	59764032	1	851	56.593	61.353	48.45	no	no	58259199	141	124	90	51	75	49	G	A	1	0.113264918
cela1_red_15_59791597	15	59791597	1	852	56.593	61.353	48.45	no	no	58286764	344	227	234	110	156	71	C	A	1	0.474534398
cela1_red_15_59878096	15	59878096	1	853	56.593	61.353	48.45	no	no	58373263	358	236	242	116	165	71	C	A	0.999619916	0.493155894
cela1_red_15_59903073	15	59903073	1	854	56.593	61.353	48.45	no	no	58398240	172	161	112	60	105	56	A	G	1	0.096921323
cela1_red_15_59958747	15	59958747	1	855	56.593	61.353	48.45	no	no	58453914	307	220	226	81	174	46	A	G	1	0.339604713
cela1_red_15_59978496	15	59978496	1	856	56.593	61.353	48.45	no	no	58473663	378	267	246	132	178	89	G	A	1	0.375142531
cela1_red_15_60020291	15	60020291	1	857	56.593	61.353	48.45	no	no	58515458	147	140	102	45	97	43	G	A	1	0.082858229
cela1_red_15_60035330	15	60035330	1	858	56.593	61.353	48.45	no	no	58530497	382	242	212	170	125	117	A	G	1	0.438806537
cela1_red_15_60077594	15	60077594	1	859	57.276	62.21	48.814	yes	no	58572761	339	233	195	144	132	101	A	G	0.999619916	0.489543726
cela1_red_15_60138979	15	60138979	1	860	57.462	62.531	48.814	no	no	58634146	157	145	106	51	99	46	A	G	0.997719498	0.11447619
cela1_red_15_60208833	15	60208833	1	861	57.462	62.531	48.814	no	no	58704000	367	257	207	160	133	124	G	A	1	0.32877233
cela1_red_15_60384583	15	60384583	1	862	57.462	62.531	48.814	yes	no	58879750	391	283	238	153	181	102	A	G	1	0.342835424
cela1_red_15_60516566	15	60516566	1	863	57.462	62.531	48.814	no	no	59011733	372	265	277	95	207	58	C	A	1	0.354808058
cela1_red_15_60530655	15	60530655	1	864	57.462	62.531	48.814	no	no	59025822	334	279	221	113	195	84	C	A	0.993918662	0.19541109
cela1_red_15_60609360	15	60609360	1	865	57.462	62.531	48.814	no	no	59104527	272	224	162	110	139	85	C	A	1	0.142911441
cela1_red_15_60957956	15	60957956	1	866	58.496	63.84	49.35	yes	no	59453123	357	250	227	130	159	91	A	G	1	0.392436336
cela1_red_15_61037607	15	61037607	1	867	58.496	63.84	49.35	no	no	59532774	250	219	169	81	149	70	G	A	1	0.15336374
cela1_red_15_61049099	15	61049099	1	868	58.496	63.84	49.35	no	no	59544266	224	193	126	98	105	88	C	A	1	0.126947929
cela1_red_15_61091871	15	61091871	1	869	58.496	63.84	49.35	no	no	59587038	283	203	191	92	135	68	A	C	0.998859749	0.266933029
cela1_red_15_61194770	15	61194770	1	870	58.847	64.217	49.961	yes	no	59689937	402	306	250	152	194	112	G	A	1	0.332573166
cela1_red_15_61304356	15	61304356	1	871	58.847	64.217	49.961	no	no	59799523	335	199	220	115	127	72	C	A	0.992398328	0.439678284
cela1_red_15_61337230	15	61337230	1	872	59.357	64.859	49.961	no	no	59832397	296	220	188	108	137	83	A	C	1	0.227099962
cela1_red_15_61362403	15	61362403	1	873	59.357	64.859	49.961	no	no	59857570	305	196	185	120	112	84	A	G	1	0.357658685
cela1_red_15_61475761	15	61475761	1	874	59.357	64.859	49.961	no	no	59970928	89	81	54	35	51	30	G	A	1	0.056632459
cela1_red_15_61511746	15	61511746	1	875	59.357	64.859	49.961	no	no	60006913	334	202	219	115	130	72	A	G	1	0.491828202
cela1_red_15_61623990	15	61623990	1	876	59.357	64.859	49.961	no	no	60119157	342	222	230	112	145	77	A	G	1	0.439186621
cela1_red_15_61665288	15	61665288	1	877	59.357	64.859	49.961	no	no	60160455	320	239	196	124	145	94	G	A	1	0.245343976
cela1_red_15_61773370	15	61773370	1	878	59.357	64.859	49.961	yes	no	60268537	404	280	274	130	196	84	G	A	1	0.478145192
cela1_red_15_61829381	15	61829381	1	879	59.357	64.859	49.961	no	no	60324548	321	233	207	114	152	81	A	C	1	0.271759787
cela1_red_15_61885754	15	61885754	1	880	59.357	64.859	49.961	no	no	60380921	243	214	138	105	117	97	G	A	0.996199164	0.14135826
cela1_red_15_62283154	15	62283154	1	881	59.771	65.591	49.961	no	no	60778321	331	236	253	78	187	49	A	G	1	0.270049411
cela1_red_15_62305899	15	62305899	1	882	59.771	65.591	49.961	no	no	60801066	74	74	38	36	38	36	G	A	1	0.01786393
cela1_red_15_62332967	15	62332967	1	883	59.771	65.591	49.961	no	no	60828134	338	236	227	111	156	80	A	G	1	0.338084379
cela1_red_15_62360782	15	62360782	1	884	59.771	65.591	49.961	yes	no	60855949	343	217	218	125	136	81	G	A	1	0.449828962
cela1_red_15_62416409	15	62416409	1	885	59.771	65.591	49.961	no	no	60911576	310	196	223	87	141	55	G	A	1	0.371721779
cela1_red_15_62437109	15	62437109	1	886	59.771	65.591	49.961	no	no	60932276	90	89	68	22	68	21	A	G	1	0.04941087
cela1_red_15_62714933	15	62714933	1	887	60.045	65.843	50.202	no	no	61210100	358	252	272	86	201	51	G	A	1	0.293804637
cela1_red_15_62739674	15	62739674	1	888	60.045	65.843	50.202	yes	no	61234841	388	266	280	108	190	76	A	G	1	0.391106043
cela1_red_15_62829777	15	62829777	1	889	60.045	65.843	50.202	no	no	61324944	339	214	218	121	132	82	G	A	1	0.478525276
cela1_red_15_62993238	15	62993238	1	890	60.045	65.843	50.202	no	no	61488405	358	252	272	86	201	51	G	A	0.999619916	0.293346008
cela1_red_15_63013653	15	63013653	1	891	60.045	65.843	50.202	no	no	61508820	156	151	103	53	99	52	G	A	1	0.055492208
cela1_red_15_63060110	15	63060110	1	892	60.045	65.843	50.202	no	no	61555277	358	252	272	86	201	51	G	A	1	0.296085139
cela1_red_15_63084050	15	63084050	1	893	60.045	65.843	50.202	no	no	61579217	364	240	235	129	152	88	G	A	1	0.387685291
cela1_red_15_63140477	15	63140477	1	894	60.045	65.843	50.202	no	no	61635644	290	222	173	117	132	90	A	C	1	0.208855948
cela1_red_15_63369227	15	63369227	1	895	60.561	65.843	50.676	yes	no	61864394	247	211	161	86	138	73	A	G	1	0.174268339
cela1_red_15_63399453	15	63399453	1	896	60.629	66.574	50.676	yes	no	61894620	314	265	188	126	163	102	G	A	1	0.177879133
cela1_red_15_63555694	15	63555694	1	897	60.629	66.574	50.676	no	no	62050861	307	239	208	99	163	76	A	G	1	0.223489168
cela1_red_15_63590502	15	63590502	1	898	60.629	66.574	50.676	no	no	62085669	103	97	87	16	83	14	A	G	1	0.057582668
cela1_red_15_63677173	15	63677173	1	899	60.974	66.574	51.188	no	no	62172340	308	236	202	106	153	83	G	A	1	0.220068415
cela1_red_15_63737738	15	63737738	1	900	60.974	66.574	51.188	yes	no	62232905	332	252	208	124	156	96	G	A	1	0.254465983
cela1_red_15_63855292	15	63855292	1	901	61.65	67.91	51.188	yes	no	62350459	172	163	106	66	101	62	A	G	0.997719498	0.064761905
cela1_red_15_63899140	15	63899140	1	902	61.661	67.91	51.188	no	no	62394307	170	162	111	59	107	55	G	A	1	0.088179399
cela1_red_15_63962550	15	63962550	1	903	61.661	67.91	51.188	yes	no	62457717	383	250	235	148	152	98	A	G	1	0.446028126
cela1_red_15_64042980	15	64042980	1	904	61.782	67.91	51.412	yes	no	62538147	53	52	45	8	45	7	G	A	0.999619916	0.050190114
cela1_red_15_64120664	15	64120664	1	905	61.899	67.91	51.626	yes	no	62615831	330	245	233	97	177	68	G	A	1	0.291904219
cela1_red_15_64242902	15	64242902	1	906	61.899	67.91	51.626	no	no	62738069	328	268	215	113	173	95	G	A	1	0.21740783
cela1_red_15_64337946	15	64337946	1	907	61.899	67.91	51.626	no	no	62833113	227	205	194	33	175	30	G	A	1	0.143101482
cela1_red_15_64401944	15	64401944	1	908	61.923	67.91	51.626	yes	no	62897111	241	208	166	75	147	61	C	A	1	0.154694033
cela1_red_15_64404012	15	64404012	1	909	62.015	68.09	51.626	yes	no	62899179	59	57	38	21	38	19	G	A	1	0.036107944
cela1_red_15_64541981	15	64541981	1	910	62.109	68.274	51.626	yes	no	63037148	365	269	215	150	156	113	A	G	0.999239833	0.350893876
cela1_red_15_64587237	15	64587237	1	911	62.183	68.414	51.626	no	no	63082404	284	227	160	124	128	99	A	G	0.999239833	0.257702548
cela1_red_15_64758331	15	64758331	1	912	62.183	68.414	51.626	no	no	63253498	205	176	100	105	87	89	G	A	1	0.094070696
cela1_red_15_64865888	15	64865888	1	913	62.183	68.414	51.626	yes	no	63361055	413	283	274	139	189	94	C	A	1	0.446598252
cela1_red_15_64912031	15	64912031	1	914	62.183	68.414	51.626	no	no	63407198	327	271	173	154	142	129	G	A	0.999619916	0.175095057
cela1_red_15_65017020	15	65017020	1	915	62.183	68.414	51.626	no	no	63512187	168	143	107	61	91	52	A	G	1	0.161155454
cela1_red_15_65033131	15	65033131	1	916	62.183	68.414	51.626	no	no	63528298	355	269	215	140	169	100	A	G	1	0.285632839
cela1_red_15_65055403	15	65055403	1	917	62.365	68.705	51.626	no	no	63550570	319	236	198	121	147	89	A	G	1	0.373052071
cela1_red_15_65106466	15	65106466	1	918	62.365	68.705	51.626	no	no	63601633	341	243	194	147	141	102	C	A	1	0.336754086
cela1_red_15_65135582	15	65135582	1	919	62.365	68.705	51.626	yes	no	63630749	359	236	199	160	126	110	G	A	1	0.468643101
cela1_red_15_65320597	15	65320597	1	920	62.988	69.253	52.319	no	no	63815764	305	235	199	106	158	77	A	C	1	0.210186241
cela1_red_15_65368433	15	65368433	1	921	62.988	69.253	52.319	yes	no	63863600	434	292	232	202	151	141	G	A	0.997719498	0.484
cela1_red_15_65470220	15	65470220	1	922	62.988	69.253	52.319	no	no	63965387	370	269	213	157	160	109	A	G	0.999619916	0.307604563
cela1_red_15_65471843	15	65471843	1	923	62.988	69.253	52.319	no	no	63967010	132	119	103	29	93	26	A	G	0.987077157	0.080670004
cela1_red_15_65506675	15	65506675	1	924	62.988	69.253	52.319	no	no	64001842	424	281	229	195	148	133	C	A	0.994678829	0.33702713
cela1_red_15_65629207	15	65629207	1	925	63.799	70.159	52.873	no	no	64124374	388	230	228	160	127	103	A	C	0.999619916	0.451140684
cela1_red_15_65868168	15	65868168	1	926	63.799	70.159	52.873	yes	no	64363335	462	331	272	190	191	140	G	A	1	0.385024705
cela1_red_15_65904253	15	65904253	1	927	63.799	70.159	52.873	no	no	64399420	106	102	74	32	70	32	G	A	1	0.041239073
cela1_red_15_65915987	15	65915987	1	928	63.799	70.159	52.873	no	no	64411154	298	271	218	80	202	69	A	G	1	0.118015964
cela1_red_15_66030001	15	66030001	1	929	63.799	70.159	52.873	no	no	64525168	51	49	37	14	36	13	G	A	1	0.020524515
cela1_red_15_66090740	15	66090740	1	930	63.799	70.159	52.873	no	no	64585907	70	70	48	22	48	22	A	G	1	0.032687191
cela1_red_15_66199149	15	66199149	1	931	63.799	70.159	52.873	no	no	64694316	96	92	71	25	67	25	A	G	1	0.046940327
cela1_red_15_66408837	15	66408837	1	932	63.799	70.159	52.873	no	no	64904004	271	229	176	95	148	81	G	A	1	0.1890916
cela1_red_15_66487820	15	66487820	1	933	64.498	71.335	52.873	no	no	64982987	55	53	54	1	52	1	G	A	1	0.018434055
cela1_red_15_66527203	15	66527203	1	934	64.498	71.335	52.873	no	no	65022370	52	48	19	33	17	31	A	G	1	0.031736982
cela1_red_15_66631511	15	66631511	1	935	64.498	71.335	52.873	yes	no	65126678	301	219	223	78	163	56	A	G	1	0.295324971
cela1_red_15_66866242	15	66866242	1	936	64.952	71.481	54.129	yes	no	65361409	296	247	224	72	194	53	G	A	1	0.202964652
cela1_red_15_66954125	15	66954125	1	937	64.969	71.481	54.177	yes	no	65449292	246	214	170	76	147	67	A	C	1	0.164006081
cela1_red_15_67042132	15	67042132	1	938	66.387	73.637	54.177	yes	no	65537299	427	286	241	186	150	136	G	A	0.997719498	0.487238095
cela1_red_15_67079719	15	67079719	1	939	66.387	73.637	54.177	no	no	65574886	330	222	231	99	153	69	A	G	0.996579247	0.459191457
cela1_red_15_67093542	15	67093542	1	940	66.387	73.637	54.177	no	no	65588709	89	86	56	33	54	32	G	A	1	0.032877233
cela1_red_15_67118561	15	67118561	1	941	66.387	73.637	54.177	no	no	65613728	262	201	190	72	150	51	G	A	0.999239833	0.221567136
cela1_red_15_67207242	15	67207242	1	942	66.387	73.637	54.177	no	no	65702409	375	272	200	175	132	140	A	G	1	0.201824401
cela1_red_15_67252725	15	67252725	1	943	66.721	74.022	54.177	yes	no	65747892	319	213	218	101	145	68	C	A	1	0.337514253
cela1_red_15_67513845	15	67513845	1	944	66.994	74.366	54.177	no	no	66009012	371	270	235	136	179	91	G	A	1	0.327061954
cela1_red_15_67618296	15	67618296	1	945	66.994	74.366	54.177	no	no	66113463	91	89	58	33	56	33	A	G	1	0.038958571
cela1_red_15_67759253	15	67759253	1	946	66.994	74.366	54.177	no	no	66254420	192	173	131	61	114	59	A	G	0.993158495	0.115001914
cela1_red_15_67792980	15	67792980	1	947	66.994	74.366	54.177	yes	no	66288147	406	258	246	160	150	108	G	A	1	0.496389206
cela1_red_15_67923335	15	67923335	1	948	67.951	75.348	54.177	yes	no	66418502	370	265	244	126	170	95	A	G	1	0.429494489
cela1_red_15_67973777	15	67973777	1	949	68.015	75.348	56.011	yes	no	66468944	336	262	231	105	184	78	A	G	1	0.339794755
cela1_red_15_68015936	15	68015936	1	950	68.331	75.348	56.011	yes	no	66511103	334	229	219	115	145	84	G	A	1	0.461801596
cela1_red_15_68093083	15	68093083	1	951	68.331	75.348	56.011	no	no	66588250	329	237	185	144	129	108	G	A	1	0.238502471
cela1_red_15_68180050	15	68180050	1	952	68.331	75.348	56.011	no	no	66675217	11	11	0	11	0	11	A	G	1	0.010832383
cela1_red_15_68342510	15	68342510	1	953	68.39	75.694	56.011	no	no	66837677	281	239	190	91	165	74	A	G	0.999619916	0.215969582
cela1_red_15_68373242	15	68373242	1	954	68.39	75.694	56.011	no	no	66868409	350	230	216	134	139	91	A	G	1	0.353667807
cela1_red_15_68451226	15	68451226	1	955	68.39	75.694	56.011	yes	no	66946393	371	247	229	142	166	81	G	A	1	0.452109464
cela1_red_15_68500542	15	68500542	1	956	68.39	75.694	56.011	no	no	66995709	312	229	209	103	150	79	A	G	1	0.36868111
cela1_red_15_68537402	15	68537402	1	957	68.973	75.694	56.968	no	no	67032569	308	233	205	103	159	74	G	A	1	0.331812999
cela1_red_15_68630983	15	68630983	1	958	68.973	75.694	56.968	yes	no	67126150	344	252	193	151	144	108	G	A	1	0.356898518
cela1_red_15_68718261	15	68718261	1	959	68.973	75.694	56.968	no	no	67213428	337	220	218	119	146	74	A	G	1	0.479475485
cela1_red_15_68785148	15	68785148	1	960	68.973	75.694	56.968	no	no	67280315	280	235	214	66	186	49	G	A	1	0.18700114
cela1_red_15_68822076	15	68822076	1	961	69.149	76.226	56.968	no	no	67317243	321	254	219	102	176	78	G	A	1	0.337704295
cela1_red_15_68855370	15	68855370	1	962	69.149	76.226	56.968	yes	no	67350537	335	226	245	90	164	62	A	G	1	0.476244774
cela1_red_15_68865952	15	68865952	1	963	69.149	76.226	56.968	no	no	67361119	310	213	210	100	147	66	G	A	1	0.320220448
cela1_red_15_68892456	15	68892456	1	964	69.149	76.226	56.968	no	no	67387623	323	261	238	85	200	61	A	G	1	0.276890916
cela1_red_15_68945508	15	68945508	1	965	69.305	76.511	56.968	yes	no	67440675	357	262	259	98	192	70	G	A	1	0.421702775
cela1_red_15_68995170	15	68995170	1	966	69.408	76.693	56.968	yes	no	67490337	386	275	209	177	144	131	G	A	1	0.343975675
cela1_red_15_69025794	15	69025794	1	967	69.486	76.827	56.968	yes	no	67520961	385	280	222	163	160	120	G	A	1	0.302736602
cela1_red_15_69085394	15	69085394	1	968	69.667	77.144	56.968	yes	no	67580561	406	279	229	177	159	120	C	A	1	0.314139111
cela1_red_15_69127853	15	69127853	1	969	69.667	77.144	56.968	no	no	67623020	285	210	202	83	148	62	A	G	1	0.295515013
cela1_red_15_69160183	15	69160183	1	970	69.667	77.144	56.968	no	no	67655350	383	260	251	132	167	93	G	A	1	0.455530217
cela1_red_15_69185766	15	69185766	1	971	69.667	77.144	56.968	no	no	67680933	355	236	224	131	145	91	C	A	1	0.491448119
cela1_red_15_69258260	15	69258260	1	972	69.667	77.144	56.968	no	no	67753427	364	267	223	141	162	105	A	C	1	0.317749905
cela1_red_15_69293267	15	69293267	1	973	69.817	77.144	56.968	yes	no	67788434	205	178	143	62	125	53	G	A	1	0.143101482
cela1_red_15_69340337	15	69340337	1	974	69.982	77.652	56.968	yes	no	67835504	399	293	221	178	166	127	A	C	1	0.316989738
cela1_red_15_69363037	15	69363037	1	975	69.982	77.652	56.968	no	no	67858204	157	139	114	43	101	38	A	C	0.99581908	0.105725191
cela1_red_15_69431114	15	69431114	1	976	69.982	77.652	56.968	no	no	67926281	330	253	220	110	168	85	A	G	0.998479666	0.293110011
cela1_red_15_69466002	15	69466002	1	977	70.46	77.841	56.968	yes	no	67961169	246	201	161	85	130	71	C	A	0.999619916	0.240494297
cela1_red_15_69579117	15	69579117	1	978	70.495	77.841	58.035	yes	no	68074284	385	262	218	167	148	114	G	A	0.996199164	0.401373522
cela1_red_15_69673388	15	69673388	1	979	70.495	77.841	58.035	no	no	68168555	342	237	203	139	138	99	A	G	1	0.422082858
cela1_red_15_69749024	15	69749024	1	980	70.795	78.166	58.035	no	no	68244191	337	235	233	104	166	69	A	C	0.999619916	0.419771863
cela1_red_15_69767935	15	69767935	1	981	70.795	78.166	58.035	no	no	68263102	375	251	235	140	153	98	A	G	0.999239833	0.494484595
cela1_red_15_69804798	15	69804798	1	982	70.795	78.166	58.035	no	no	68299965	383	288	265	118	201	87	G	A	1	0.307297605
cela1_red_15_69825957	15	69825957	1	983	70.795	78.166	58.035	yes	no	68321124	386	268	206	180	141	127	G	A	1	0.259597111
cela1_red_15_69851495	15	69851495	1	984	71.02	78.545	58.035	yes	no	68346662	339	240	226	113	160	80	G	A	1	0.442417332
cela1_red_15_69941764	15	69941764	1	985	71.037	78.545	58.035	no	no	68436931	325	261	208	117	164	97	C	A	0.996959331	0.212733511
cela1_red_15_70058736	15	70058736	1	986	71.037	78.545	58.035	no	no	68553903	400	274	252	148	174	100	A	G	0.999619916	0.406273764
cela1_red_15_70161371	15	70161371	1	987	71.037	78.545	58.035	yes	no	68656538	441	286	290	151	186	100	G	A	1	0.458380844
cela1_red_15_70199776	15	70199776	1	988	71.037	78.545	58.035	no	no	68694943	273	219	210	63	170	49	A	G	1	0.357088559
cela1_red_15_70412792	15	70412792	1	989	71.037	78.545	58.035	no	no	68907959	355	229	225	130	150	79	G	A	1	0.440896997
cela1_red_15_70442135	15	70442135	1	990	71.037	78.545	58.035	no	no	68937302	383	276	217	166	153	123	A	G	1	0.232231091
cela1_sika_15_70470670	15	70470670	1	991	71.037	78.545	58.035	no	no	68965837	384	277	218	166	154	123	G	A	1	0.231851007
cela1_red_15_70473534	15	70473534	1	992	71.091	78.592	58.143	yes	no	68968701	367	250	249	118	169	81	G	A	0.999239833	0.452263218
cela1_red_15_70512392	15	70512392	1	993	71.165	78.656	58.299	yes	no	69007559	174	161	95	79	88	73	A	G	1	0.102052452
cela1_red_15_70533167	15	70533167	1	994	71.234	78.716	58.442	yes	no	69028334	151	142	83	68	78	64	G	A	1	0.071645762
cela1_red_15_70579979	15	70579979	1	995	71.302	78.776	58.584	yes	no	69075146	153	144	83	70	78	66	G	A	1	0.079437476
cela1_red_15_70599246	15	70599246	1	996	71.377	78.842	58.741	no	no	69094413	363	230	194	169	113	117	A	G	1	0.347016344
cela1_red_15_70602566	15	70602566	1	997	71.377	78.842	58.741	no	no	69097733	335	210	204	131	124	86	A	G	1	0.478525276
cela1_red_15_70666288	15	70666288	1	998	71.377	78.842	58.741	no	no	69161455	338	231	219	119	150	81	G	A	1	0.348156594
cela1_red_15_70719025	15	70719025	1	999	71.377	78.842	58.741	no	no	69214192	251	223	138	113	121	102	G	A	1	0.133219308
cela1_red_15_70742479	15	70742479	1	1000	71.377	78.842	58.741	yes	no	69237646	411	269	247	164	158	111	A	G	1	0.384644622
cela1_red_15_70853970	15	70853970	1	1001	71.377	78.842	58.741	no	no	69349137	152	139	92	60	83	56	A	G	1	0.070505511
cela1_red_15_70884065	15	70884065	1	1002	71.377	78.842	58.741	no	no	69379232	152	139	92	60	83	56	A	G	1	0.070505511
cela1_red_15_70954569	15	70954569	1	1003	71.377	78.842	58.741	no	no	69449736	299	262	225	74	203	59	A	G	1	0.151083238
cela1_red_15_70991433	15	70991433	1	1004	71.377	78.842	58.741	no	no	69486600	299	262	225	74	203	59	G	A	0.998099582	0.150418888
cela1_red_15_70994685	15	70994685	1	1005	71.377	78.842	58.741	no	no	69489852	371	240	253	118	163	77	G	A	1	0.406879513
cela1_red_15_71055750	15	71055750	1	1006	71.377	78.842	58.741	no	no	69550917	388	296	215	173	154	142	G	A	1	0.279171418
cela1_red_15_71120517	15	71120517	1	1007	71.377	78.842	58.741	no	no	69615684	320	215	209	111	136	79	A	G	0.998859749	0.479832572
cela1_red_15_71125995	15	71125995	1	1008	72.028	79.715	58.741	yes	no	69621162	385	248	221	164	130	118	G	A	1	0.410110224
cela1_red_15_71172052	15	71172052	1	1009	72.028	79.715	58.741	no	no	69667219	150	141	82	68	77	64	A	G	1	0.072405929
cela1_red_15_71235225	15	71235225	1	1010	72.028	79.715	58.741	no	no	69730392	360	225	220	140	123	102	G	A	1	0.405549221
cela1_red_15_71287569	15	71287569	1	1011	72.028	79.715	58.741	no	no	69782736	370	278	199	171	145	133	A	G	1	0.248384645
cela1_red_15_71300317	15	71300317	1	1012	72.028	79.715	58.741	no	no	69795484	266	242	156	110	142	100	G	A	0.996199164	0.118466234
cela1_red_15_71325411	15	71325411	1	1013	72.028	79.715	58.741	no	no	69820578	267	243	157	110	143	100	C	A	1	0.121436716
cela1_red_15_71508776	15	71508776	1	1014	72.028	79.715	58.741	no	no	70003943	352	251	200	152	138	113	G	A	1	0.428734322
cela1_red_15_71703612	15	71703612	1	1015	72.415	79.715	60.114	yes	no	70198779	356	262	239	117	173	89	G	A	1	0.267768909
cela1_red_15_71872612	15	71872612	1	1016	72.801	80.223	60.114	no	no	70367779	329	226	234	95	166	60	A	G	1	0.421132649
cela1_red_15_72026533	15	72026533	1	1017	72.801	80.223	60.114	no	no	70521700	327	246	229	98	171	75	G	A	0.99581908	0.313931298
cela1_red_15_72068171	15	72068171	1	1018	72.801	80.223	60.114	no	no	70563338	376	273	202	174	143	130	C	A	0.999619916	0.423764259
cela1_red_15_72201483	15	72201483	1	1019	72.801	80.223	60.114	yes	no	70696650	392	271	220	172	145	126	A	G	1	0.478525276
cela1_red_15_72359994	15	72359994	1	1020	72.801	80.223	60.114	no	no	70855161	319	274	195	124	166	108	A	G	1	0.144051691
cela1_red_15_72385343	15	72385343	1	1021	72.801	80.223	60.114	no	no	70880510	342	263	242	100	186	77	G	A	1	0.274230331
cela1_red_15_72410954	15	72410954	1	1022	73.014	80.537	60.114	no	no	70906121	346	273	244	102	193	80	G	A	0.999619916	0.339543726
cela1_red_15_72586658	15	72586658	1	1023	73.014	80.537	60.114	yes	no	71081825	396	255	219	177	136	119	A	G	1	0.411630559
cela1_red_15_72729733	15	72729733	1	1024	73.649	81.287	60.62	no	no	71224900	208	167	117	91	92	75	A	G	1	0.171607754
cela1_red_15_72741247	15	72741247	1	1025	73.649	81.287	60.62	no	no	71236414	41	38	41	0	38	0	A	G	1	0.04827062
cela1_red_15_72790651	15	72790651	1	1026	73.649	81.287	60.62	no	no	71285818	369	260	224	145	156	104	A	C	1	0.431965032
cela1_red_15_72813149	15	72813149	1	1027	73.649	81.287	60.62	yes	no	71308316	383	268	218	165	143	125	G	A	1	0.396997339
cela1_red_15_72857085	15	72857085	1	1028	73.943	81.524	61.02	no	no	71352252	316	233	188	128	135	98	A	G	1	0.248574686
cela1_red_15_73004649	15	73004649	1	1029	73.943	81.524	61.02	no	no	71499816	378	252	255	123	175	77	A	G	1	0.460661345
cela1_red_15_73014174	15	73014174	1	1030	73.943	81.524	61.02	yes	no	71509341	384	242	215	169	132	110	A	G	1	0.439566705
cela1_red_15_73046344	15	73046344	1	1031	73.943	81.524	61.02	no	no	71541511	357	243	210	147	142	101	G	A	1	0.387115165
cela1_red_15_73130088	15	73130088	1	1032	73.943	81.524	61.02	no	no	71625255	369	229	221	148	131	98	G	A	1	0.466552642
cela1_red_15_73243342	15	73243342	1	1033	74.073	81.731	61.02	yes	no	71738509	387	284	259	128	192	92	G	A	1	0.263587989
cela1_red_15_73257041	15	73257041	1	1034	74.073	81.731	61.02	no	no	71752208	343	290	223	120	195	95	G	A	1	0.158874952
cela1_red_15_73314623	15	73314623	1	1035	74.073	81.731	61.02	no	no	71809790	333	289	191	142	162	127	A	C	1	0.143671608
cela1_red_15_73405413	15	73405413	1	1036	74.31	82.096	61.02	yes	no	71900580	299	221	211	88	150	71	A	G	1	0.370201444
cela1_red_15_73598805	15	73598805	1	1037	74.561	82.335	61.21	yes	no	72093972	336	264	263	73	206	58	A	C	1	0.294754846
cela1_red_15_73638481	15	73638481	1	1038	74.944	82.807	61.509	yes	no	72133648	438	277	238	200	144	133	C	A	1	0.354047891
cela1_red_15_73798674	15	73798674	1	1039	75.307	83.248	61.873	no	no	72293841	398	279	298	100	212	67	G	A	0.998859749	0.444444444
cela1_red_15_73849174	15	73849174	1	1040	75.307	83.248	61.873	no	no	72344341	385	263	281	104	194	69	A	G	1	0.463321931
cela1_red_15_73883624	15	73883624	1	1041	75.307	83.248	61.873	no	no	72378791	6	6	6	0	6	0	A	G	1	0.010642341
cela1_red_15_74006327	15	74006327	1	1042	75.307	83.248	61.873	no	no	72501494	326	286	171	155	144	142	G	A	1	0.12922843
cela1_red_15_74076466	15	74076466	1	1043	75.307	83.248	61.873	no	no	72571633	357	285	253	104	199	86	G	A	0.998859749	0.271689498
cela1_red_15_74152278	15	74152278	1	1044	75.307	83.248	61.873	no	no	72647445	359	252	244	115	171	81	A	G	1	0.401748385
cela1_red_15_74209387	15	74209387	1	1045	75.307	83.248	61.873	yes	no	72704554	418	339	216	202	165	174	G	A	1	0.194032687
cela1_red_15_74266521	15	74266521	1	1046	75.307	83.248	61.873	no	no	72761688	275	231	171	104	142	89	G	A	0.999619916	0.176045627
cela1_red_15_74415541	15	74415541	1	1047	75.723	83.82	61.873	no	no	72910708	261	225	145	116	121	104	A	C	1	0.103382744
cela1_red_15_74438651	15	74438651	1	1048	75.723	83.82	61.873	yes	no	72933818	391	310	227	164	178	132	G	A	1	0.238882554
cela1_red_15_74500402	15	74500402	1	1049	75.723	83.82	61.873	no	no	72995569	385	265	230	155	157	108	C	A	1	0.41277081
cela1_red_15_74531611	15	74531611	1	1050	75.723	83.82	61.873	no	no	73026778	325	293	204	121	183	110	A	G	1	0.134929685
cela1_red_15_74565980	15	74565980	1	1051	75.723	83.82	61.873	no	no	73061147	356	273	250	106	192	81	A	G	1	0.236792094
cela1_red_15_74632533	15	74632533	1	1052	76.043	84.262	61.873	yes	no	73127700	309	259	193	116	159	100	A	G	1	0.198023565
cela1_red_15_74665528	15	74665528	1	1053	76.227	84.484	61.873	yes	no	73160695	383	282	251	132	189	93	G	A	1	0.294754846
cela1_red_15_74730509	15	74730509	1	1054	76.683	85.146	61.873	no	no	73225676	237	189	165	72	133	56	G	A	1	0.280691752
cela1_red_15_74799924	15	74799924	1	1055	76.683	85.146	61.873	no	no	73295091	413	314	237	176	182	132	A	C	0.998859749	0.324010654
cela1_red_15_74833906	15	74833906	1	1056	76.683	85.146	61.873	no	no	73329073	292	239	166	126	134	105	G	A	0.962371722	0.171800948
cela1_red_15_74912543	15	74912543	1	1057	76.683	85.146	61.873	no	no	73407710	262	222	188	74	162	60	A	C	1	0.195172938
cela1_red_15_74983276	15	74983276	1	1058	76.683	85.146	61.873	no	no	73478443	274	253	187	87	174	79	G	A	1	0.101102242
cela1_red_15_75024209	15	75024209	1	1059	76.683	85.146	61.873	yes	no	73519376	421	306	250	171	168	138	G	A	1	0.335233751
cela1_red_15_75036920	15	75036920	1	1060	76.683	85.146	61.873	no	no	73532087	401	289	261	140	181	108	G	A	1	0.491258077
cela1_red_15_75091442	15	75091442	1	1061	76.683	85.159	61.873	no	no	73586609	255	208	170	85	136	72	G	A	1	0.160965412
cela1_red_15_75231871	15	75231871	1	1062	77.013	85.558	61.873	no	no	73727038	337	276	237	100	194	82	C	A	0.999619916	0.260646388
cela1_red_15_75443733	15	75443733	1	1063	77.013	85.558	61.873	yes	no	73938900	445	310	265	180	184	126	G	A	1	0.494108704
cela1_red_15_75467522	15	75467522	1	1064	77.013	85.558	61.873	no	no	73962689	321	278	211	110	186	92	A	C	1	0.179969593
cela1_red_15_75499965	15	75499965	1	1065	77.013	85.558	61.873	no	no	73995132	377	277	269	108	194	83	G	A	1	0.349486887
cela1_red_15_75519318	15	75519318	1	1066	77.24	85.812	61.873	yes	no	74014485	289	226	201	88	159	67	G	A	1	0.225009502
cela1_red_15_75559355	15	75559355	1	1067	77.467	86.067	61.873	no	no	74054522	403	286	259	144	183	103	A	G	0.998479666	0.398553483
cela1_red_15_75589148	15	75589148	1	1068	77.467	86.067	61.873	no	no	74084315	212	180	141	71	117	63	A	G	0.973014063	0.221484375
cela1_red_15_75615470	15	75615470	1	1069	77.467	86.067	61.873	yes	no	74110637	413	306	264	149	192	114	G	A	1	0.414291144
cela1_red_15_75655723	15	75655723	1	1070	77.704	86.449	62.384	yes	no	74150890	283	262	164	119	155	107	G	A	1	0.133789434
cela1_sika_15_75880661	15	75880661	1	1071	77.704	86.449	62.384	no	no	74375828	273	215	195	78	152	63	G	A	1	0.143101482
cela1_red_15_75900123	15	75900123	1	1072	77.943	86.449	62.973	no	no	74395290	320	267	229	91	193	74	G	A	0.999619916	0.200760456
cela1_red_15_75925593	15	75925593	1	1073	77.943	86.449	62.973	yes	no	74420760	382	248	242	140	154	94	G	A	1	0.45800076
cela1_red_15_75989868	15	75989868	1	1074	77.943	86.449	62.973	no	no	74485035	368	265	286	82	210	55	C	A	1	0.437856328
cela1_red_15_75992560	15	75992560	1	1075	77.943	86.449	62.973	no	no	74487727	268	217	196	72	163	54	A	G	1	0.229950589
cela1_red_15_76247598	15	76247598	1	1076	77.943	86.449	62.973	no	no	74742765	32	32	15	17	15	17	G	A	1	0.013492968
cela1_red_15_76403072	15	76403072	1	1077	78.891	87.353	64.002	yes	no	74898239	343	249	210	133	140	109	G	A	1	0.232231091
cela1_red_15_76464882	15	76464882	1	1078	79.047	87.566	64.002	yes	no	74960049	352	256	223	129	146	110	G	A	0.999619916	0.259315589
cela1_red_15_76500272	15	76500272	1	1079	79.047	87.566	64.002	no	no	74995439	308	222	246	62	177	45	G	A	1	0.45381984
cela1_red_15_76520864	15	76520864	1	1080	79.384	88.102	64.002	yes	no	75016031	310	248	228	82	184	64	A	G	1	0.287153174
cela1_red_15_76792397	15	76792397	1	1081	79.769	88.102	65.033	yes	no	75287564	343	249	233	110	172	77	G	A	1	0.291524135
cela1_red_15_76828379	15	76828379	1	1082	79.967	88.102	66.072	yes	no	75323546	348	284	273	75	224	60	G	A	1	0.230900798
cela1_red_15_76939044	15	76939044	1	1083	79.967	88.102	66.072	no	no	75434211	287	192	195	92	127	65	G	A	1	0.481946028
cela1_red_15_76946553	15	76946553	1	1084	79.967	88.102	66.072	no	no	75441720	35	34	20	15	20	14	A	G	0.998859749	0.014649924
cela1_red_15_77094473	15	77094473	1	1085	80.229	88.381	66.072	no	no	75589640	312	269	228	84	197	72	G	A	1	0.198973774
cela1_red_15_77114764	15	77114764	1	1086	80.229	88.381	66.072	no	no	75609931	142	139	111	31	110	29	G	A	0.999619916	0.043155894
cela1_red_15_77132972	15	77132972	1	1087	80.229	88.381	66.072	no	no	75628139	291	229	195	96	155	74	A	G	1	0.286393006
cela1_red_15_77151855	15	77151855	1	1088	80.229	88.381	66.072	no	no	75647022	294	221	211	83	158	63	A	G	1	0.242113265
cela1_red_15_77206812	15	77206812	1	1089	80.229	88.381	66.072	no	no	75701979	270	226	183	87	154	72	A	G	0.999619916	0.235551331
cela1_red_15_77259354	15	77259354	1	1090	80.229	88.381	66.072	yes	no	75754521	385	271	268	117	190	81	A	G	0.999239833	0.382655002
cela1_red_15_77444158	15	77444158	1	1091	80.807	89.275	66.072	no	no	75939325	240	220	178	62	160	60	G	A	1	0.10718358
cela1_red_15_77464137	15	77464137	1	1092	80.807	89.275	66.072	no	no	75959304	225	204	163	62	148	56	G	A	1	0.124857469
cela1_red_15_77504820	15	77504820	1	1093	80.807	89.275	66.072	no	no	75999987	272	242	173	99	154	88	A	G	1	0.131889016
cela1_red_15_77776076	15	77776076	1	1094	80.807	89.275	66.072	yes	no	76271243	330	228	198	132	132	96	A	G	1	0.358798936
cela1_red_15_77810104	15	77810104	1	1095	81.078	89.827	66.072	no	no	76305271	298	237	203	95	157	80	G	A	1	0.209616116
cela1_red_15_78288675	15	78288675	1	1096	81.078	89.827	66.072	yes	no	76783842	334	232	220	114	154	78	G	A	1	0.40022805
cela1_red_15_78347093	15	78347093	1	1097	81.078	89.827	66.072	no	no	76842260	322	236	193	129	136	100	G	A	1	0.211516534
cela1_red_15_78412594	15	78412594	1	1098	81.48	90.199	66.32	yes	no	76907761	403	286	290	113	204	82	A	C	1	0.422652984
cela1_red_15_78436015	15	78436015	1	1099	81.48	90.199	66.32	no	no	76931182	142	132	81	61	75	57	G	A	1	0.054732041
cela1_red_15_78449743	15	78449743	1	1100	81.48	90.199	66.32	no	no	76944910	344	232	198	146	125	107	G	A	1	0.462371722
cela1_red_15_78549332	15	78549332	1	1101	81.48	90.199	66.32	no	no	77044499	302	214	192	110	131	83	A	G	1	0.237172178
cela1_red_15_78627640	15	78627640	1	1102	81.48	90.199	66.32	no	no	77122807	390	255	252	138	158	97	A	G	0.999619916	0.416159696
cela1_red_15_78639494	15	78639494	1	1103	81.48	90.199	66.32	no	no	77134661	359	280	254	105	202	78	A	G	1	0.258456861
cela1_red_15_78672019	15	78672019	1	1104	81.48	90.199	66.32	no	no	77167186	276	249	182	94	165	84	A	G	1	0.14386165
cela1_red_15_78710935	15	78710935	1	1105	81.48	90.199	66.32	no	no	77206102	307	234	191	116	144	90	G	A	1	0.304066895
cela1_red_15_78837586	15	78837586	1	1106	81.48	90.199	66.32	no	no	77332753	292	239	182	110	145	94	A	C	1	0.217217788
cela1_red_15_78848971	15	78848971	1	1107	82.321	91.079	67.297	yes	no	77344138	304	267	150	154	132	135	G	A	1	0.110224249
cela1_red_15_78927808	15	78927808	1	1108	82.321	91.079	67.297	no	no	77422975	285	232	191	94	153	79	G	A	1	0.176738883
cela1_red_15_78970163	15	78970163	1	1109	82.604	91.522	67.297	yes	no	77465330	386	282	241	145	174	108	G	A	1	0.281071836
cela1_sika_15_79140668	15	79140668	1	1110	83.18	92.341	67.297	no	no	77635835	178	169	136	42	129	40	G	A	1	0.081717978
cela1_red_15_79188156	15	79188156	1	1111	83.18	92.341	67.297	no	no	77683323	353	257	234	119	160	97	A	G	1	0.296275181
cela1_red_15_79274366	15	79274366	1	1112	83.18	92.341	67.297	no	no	77769533	321	229	196	125	131	98	G	A	1	0.340935006
cela1_sika_15_79308077	15	79308077	1	1113	83.18	92.341	67.297	no	no	77803244	320	261	180	140	139	122	C	A	1	0.17331813
cela1_red_15_79323540	15	79323540	1	1114	83.18	92.341	67.297	no	no	77818707	287	234	219	68	179	55	A	G	1	0.224249335
cela1_red_15_79360390	15	79360390	1	1115	83.18	92.341	67.297	yes	no	77855557	404	266	239	165	141	125	A	G	0.993538578	0.48986228
cela1_red_15_81676572	15	81676572	1	1116	84.401	93.282	68.916	no	no	79075557	338	275	211	127	170	105	A	G	0.998859749	0.212899543
cela1_red_15_81698817	15	81698817	1	1117	84.401	93.282	68.916	no	no	79097802	33	32	25	8	24	8	C	A	1	0.026605853
cela1_red_15_81737119	15	81737119	1	1118	84.401	93.282	68.916	yes	no	79136104	373	246	227	146	145	101	C	A	0.999619916	0.417680608
cela1_red_15_81793333	15	81793333	1	1119	84.401	93.282	68.916	no	no	79192318	353	258	223	130	168	90	A	G	1	0.329532497
cela1_red_15_81927928	15	81927928	1	1120	84.632	93.282	69.562	yes	no	79326913	195	177	147	48	134	43	A	G	1	0.148802737
cela1_red_15_81962992	15	81962992	1	1121	84.812	93.282	69.903	yes	no	79361977	311	215	229	82	156	59	A	G	1	0.428164196
cela1_red_15_82082398	15	82082398	1	1122	84.812	93.282	69.903	no	no	79481383	225	201	130	95	114	87	A	G	1	0.102622577
cela1_red_15_82094387	15	82094387	1	1123	84.865	93.282	70.22	yes	no	79493372	351	292	221	130	183	109	A	G	1	0.160395287
cela1_red_15_82182275	15	82182275	1	1124	85.087	93.282	70.882	no	no	79581260	157	147	117	40	110	37	A	G	1	0.094640821
cela1_red_15_82422858	15	82422858	1	1125	85.087	93.282	70.882	no	no	79821843	340	214	196	144	120	94	A	C	1	0.465792474
cela1_red_15_82451135	15	82451135	1	1126	85.087	93.282	70.882	yes	no	79850120	421	319	259	162	197	122	G	A	0.999619916	0.31026616
cela1_red_15_82544247	15	82544247	1	1127	85.087	93.282	70.882	no	no	79943232	383	276	244	139	169	107	A	G	1	0.481185861
cela1_red_15_82569754	15	82569754	1	1128	85.304	93.456	71.17	yes	no	79968739	355	262	204	151	136	126	A	C	0.999239833	0.294028148
cela1_red_15_82666265	15	82666265	1	1129	85.304	93.456	71.17	no	no	80065250	262	226	175	87	154	72	A	G	1	0.154123907
cela1_red_15_82857919	15	82857919	1	1130	85.304	93.456	71.17	no	no	80256904	321	275	187	134	160	115	A	G	1	0.176168757
cela1_red_15_82901643	15	82901643	1	1131	85.529	93.612	71.463	yes	no	80300628	87	86	59	28	59	27	A	C	1	0.022805017
cela1_red_15_82985521	15	82985521	1	1132	85.756	93.772	71.756	yes	no	80384506	135	128	61	74	55	73	C	A	1	0.053401748
cela1_sika_15_83093621	15	83093621	1	1133	85.77	93.786	71.756	yes	no	80492606	369	266	218	151	150	116	G	A	0.99581908	0.374236641
cela1_red_15_83293617	15	83293617	1	1134	85.98	94.277	71.756	yes	no	80692602	341	254	232	109	173	81	G	A	1	0.46427214
cela1_red_15_83351255	15	83351255	1	1135	85.98	94.277	71.756	no	no	80750240	332	245	240	92	183	62	A	G	1	0.231851007
cela1_red_15_83360139	15	83360139	1	1136	86.182	94.277	72.182	yes	no	80759124	267	222	175	92	142	80	G	A	1	0.203724819
cela1_red_15_83405703	15	83405703	1	1137	86.632	94.905	72.182	yes	no	80804688	357	254	230	127	165	89	A	C	0.999619916	0.409885932
cela1_red_15_83483591	15	83483591	1	1138	86.649	94.905	72.182	yes	no	80882576	225	196	143	82	126	70	G	A	1	0.134739643
cela1_red_15_83517841	15	83517841	1	1139	86.685	95.079	72.182	yes	no	80916826	369	235	275	94	178	57	G	A	1	0.462751805
cela1_red_15_83533091	15	83533091	1	1140	86.685	95.079	72.182	no	no	80932076	340	218	232	108	145	73	A	G	1	0.414101102
cela1_red_15_83588818	15	83588818	1	1141	86.685	95.079	72.182	no	no	80987803	346	228	209	137	129	99	G	A	0.999239833	0.490680867
cela1_red_15_83679664	15	83679664	1	1142	87.592	95.759	73.49	yes	no	81078649	382	258	231	151	159	99	G	A	1	0.396617256
cela1_red_15_83818371	15	83818371	1	1143	87.592	95.759	73.49	no	no	81217356	60	56	34	26	31	25	G	A	1	0.050361079
cela1_red_15_83837454	15	83837454	1	1144	87.592	95.759	73.49	no	no	81236439	316	217	186	130	121	96	A	G	0.999619916	0.308555133
cela1_red_15_84094504	15	84094504	1	1145	87.592	95.759	73.49	no	no	81493489	323	222	196	127	129	93	G	A	1	0.363740023
cela1_red_15_84169709	15	84169709	1	1146	87.592	95.759	73.49	no	no	81568694	321	212	186	135	119	93	G	A	1	0.399847967
cela1_red_15_84238736	15	84238736	1	1147	87.592	95.759	73.49	no	no	81637721	238	218	162	76	151	67	A	G	1	0.142911441
cela1_red_15_84402963	15	84402963	1	1148	87.592	95.759	73.49	no	no	81801948	340	247	217	123	161	86	A	G	0.999619916	0.463307985
cela1_red_15_84445740	15	84445740	1	1149	87.592	95.759	73.49	no	no	81844725	284	195	187	97	118	77	G	A	0.999619916	0.401330798
cela1_red_15_84479751	15	84479751	1	1150	87.592	95.759	73.49	no	no	81878736	268	178	170	98	115	63	G	A	1	0.351007222
cela1_red_15_84664549	15	84664549	1	1151	88.128	96.194	74.079	yes	no	82063534	332	213	236	96	144	69	G	A	1	0.471873812
cela1_red_15_84710883	15	84710883	1	1152	88.151	96.194	74.213	no	no	82109868	60	56	31	29	28	28	A	G	1	0.036868111
cela1_red_15_84777076	15	84777076	1	1153	88.151	96.194	74.213	yes	no	82176061	369	247	224	145	149	98	G	A	1	0.339984797
cela1_red_15_84933972	15	84933972	1	1154	88.6	96.734	74.213	yes	no	82332957	387	309	206	181	164	145	A	G	1	0.241353098
cela1_red_15_85102988	15	85102988	1	1155	88.6	96.734	74.213	no	no	82501973	29	28	9	20	9	19	A	G	0.998479666	0.01294252
cela1_red_15_85234687	15	85234687	1	1156	88.695	96.734	75.162	no	no	82633672	339	241	228	111	159	82	A	G	0.999239833	0.35907189
cela1_red_15_85279008	15	85279008	1	1157	88.695	96.734	75.162	yes	no	82677993	355	258	245	110	178	80	G	A	1	0.38027366
cela1_red_15_85311106	15	85311106	1	1158	88.695	96.734	75.162	no	no	82710091	276	230	199	77	165	65	G	A	1	0.188521475
cela1_red_29_1040826	29	1040826	2	1	0	0	0	no	no	1033920	190	175	109	81	101	74	A	G	0.993918662	0.088718929
cela1_red_29_1124876	29	1124876	2	2	0	0	0	no	no	1117970	195	180	113	82	105	75	A	G	1	0.089889776
cela1_red_29_1166642	29	1166642	2	3	0	0	0	no	no	1159736	386	265	221	165	151	114	G	A	1	0.341315089
cela1_red_29_1206401	29	1206401	2	4	0	0	0	no	no	1199495	138	129	75	63	70	59	A	G	1	0.074686431
cela1_red_29_1244155	29	1244155	2	5	0	0	0	no	no	1237249	239	209	141	98	121	88	A	C	1	0.104522995
cela1_red_29_1310097	29	1310097	2	6	0	0	0	no	no	1303191	316	234	219	97	165	69	G	A	0.999619916	0.290494297
cela1_red_29_1340109	29	1340109	2	7	0	0	0	yes	no	1333203	429	307	287	142	208	99	A	G	1	0.324211326
cela1_red_29_1378729	29	1378729	2	8	0	0	0	no	no	1371823	411	305	295	116	220	85	A	G	1	0.379513493
cela1_red_29_1441601	29	1441601	2	9	0	0	0	no	no	1434695	268	218	167	101	132	86	G	A	1	0.16286583
cela1_red_29_1474705	29	1474705	2	10	0	0	0	no	no	1467799	398	290	277	121	214	76	G	A	1	0.388445458
cela1_red_29_1513501	29	1513501	2	11	0.187	0.314	0	yes	no	1506595	252	228	162	90	149	79	A	G	1	0.104903079
cela1_red_29_1597589	29	1597589	2	12	0.214	0.332	0	yes	no	1590683	357	260	233	124	175	85	G	A	1	0.274230331
cela1_red_29_1658637	29	1658637	2	13	0.214	0.332	0	no	no	1651731	266	233	193	73	177	56	A	G	1	0.1450019
cela1_sika_29_1751483	29	1751483	2	14	0.345	0.568	0	yes	no	1744577	66	63	48	18	46	17	A	G	1	0.020334474
cela1_red_29_1779759	29	1779759	2	15	0.424	0.664	0	yes	no	1772853	381	266	281	100	199	67	A	C	1	0.342835424
cela1_red_29_1794410	29	1794410	2	16	0.424	0.664	0	no	no	1787504	351	247	244	107	179	68	A	G	1	0.283922463
cela1_red_29_1829807	29	1829807	2	17	0.784	1.235	0	yes	no	1822901	342	299	238	104	214	85	A	C	0.999619916	0.146007605
cela1_red_29_1879949	29	1879949	2	18	1.023	1.631	0	no	no	1873043	163	159	108	55	106	53	G	A	1	0.106993539
cela1_red_29_1930549	29	1930549	2	19	1.023	1.631	0	yes	no	1923643	430	293	261	169	178	115	A	G	0.999239833	0.405857741
cela1_red_29_1985460	29	1985460	2	20	1.023	1.631	0	no	no	1978554	284	243	212	72	186	57	A	G	0.999239833	0.15195892
cela1_red_29_2014915	29	2014915	2	21	1.023	1.631	0	no	no	2008009	426	266	255	171	152	114	G	A	1	0.455150133
cela1_red_29_2204485	29	2204485	2	22	1.476	2.181	0.365	yes	no	2197579	333	240	209	124	151	89	G	A	1	0.299885975
cela1_red_29_2276838	29	2276838	2	23	1.721	2.501	0.436	no	no	2269932	62	59	44	18	43	16	G	A	1	0.0336374
cela1_red_29_2333168	29	2333168	2	24	1.721	2.501	0.436	yes	no	2326262	395	256	270	125	169	87	A	G	0.993918662	0.486042065
cela1_red_29_2341214	29	2341214	2	25	1.721	2.501	0.436	no	no	2334308	274	221	174	100	145	76	C	A	1	0.130178639
cela1_red_29_2376138	29	2376138	2	26	1.721	2.501	0.436	no	no	2369232	393	260	232	161	152	108	A	G	1	0.452109464
cela1_red_29_2575586	29	2575586	2	27	2.691	3.916	0.62	yes	no	2568680	68	68	42	26	42	26	G	A	1	0.015583428
cela1_red_29_2623645	29	2623645	2	28	3.345	4.886	0.745	yes	no	2616739	428	314	261	167	192	122	A	G	0.996199164	0.503433804
cela1_red_29_2715444	29	2715444	2	29	4.26	6.227	0.858	yes	no	2708538	432	297	258	174	183	114	G	A	1	0.406119346
cela1_red_29_2733497	29	2733497	2	30	4.26	6.227	0.858	no	no	2726591	308	271	192	116	168	103	A	G	1	0.162295705
cela1_red_29_2749248	29	2749248	2	31	4.418	6.486	0.858	yes	no	2742342	366	286	235	131	179	107	A	G	1	0.263397948
cela1_red_29_2831426	29	2831426	2	32	4.786	7.1	0.858	no	no	2824520	146	138	82	64	77	61	G	A	1	0.074306347
cela1_red_29_2876623	29	2876623	2	33	4.786	7.1	0.858	no	no	2869717	317	206	222	95	139	67	A	G	1	0.496009122
cela1_red_29_2908357	29	2908357	2	34	4.786	7.1	0.858	no	no	2901451	325	206	200	125	120	86	A	G	1	0.423983276
cela1_red_29_2944338	29	2944338	2	35	4.786	7.1	0.858	yes	no	2937432	437	293	260	177	170	123	A	G	0.999619916	0.347908745
cela1_red_29_3040100	29	3040100	2	36	4.786	7.1	0.858	no	no	3033194	288	253	222	66	197	56	G	A	1	0.203914861
cela1_red_29_3130050	29	3130050	2	37	4.786	7.1	0.858	no	no	3123144	383	248	267	116	178	70	A	C	1	0.511022425
cela1_red_29_3318578	29	3318578	2	38	5.309	7.835	0.858	yes	no	3311672	384	266	252	132	167	99	G	A	1	0.480235652
cela1_red_29_3350786	29	3350786	2	39	5.309	7.835	0.858	no	no	3343880	209	189	98	111	88	101	G	A	1	0.090269859
cela1_red_29_3547441	29	3547441	2	40	5.746	8.264	1.484	yes	no	3540535	422	297	254	168	176	121	A	G	1	0.347016344
cela1_red_29_3585737	29	3585737	2	41	5.746	8.264	1.484	no	no	3578831	358	281	246	112	196	85	A	G	1	0.209236032
cela1_red_29_3700541	29	3700541	2	42	5.982	8.587	1.484	yes	no	3693635	470	298	291	179	183	115	G	A	1	0.355188141
cela1_red_29_3802527	29	3802527	2	43	5.982	8.587	1.484	no	no	3795621	372	250	222	150	137	113	G	A	1	0.385594831
cela1_red_29_3803208	29	3803208	2	44	5.982	8.587	1.484	no	no	3796302	337	221	233	104	145	76	G	A	0.999239833	0.435146444
cela1_red_29_3832450	29	3832450	2	45	5.982	8.587	1.484	no	no	3825544	313	224	193	120	144	80	G	A	0.988977575	0.260568793
cela1_red_29_3843556	29	3843556	2	46	5.982	8.587	1.484	no	no	3836650	346	186	220	126	115	71	A	G	1	0.478525276
cela1_red_29_3884792	29	3884792	2	47	5.982	8.587	1.484	no	no	3877886	348	220	202	146	118	102	A	C	0.999619916	0.468441065
cela1_red_29_3916998	29	3916998	2	48	6.309	8.918	1.898	yes	no	3910092	398	254	269	129	170	84	A	G	1	0.49163816
cela1_red_29_3971689	29	3971689	2	49	6.309	8.918	1.898	no	no	3964783	231	200	115	116	95	105	A	G	0.998479666	0.134564142
cela1_red_29_4060324	29	4060324	2	50	6.309	8.918	1.898	no	no	4053418	203	172	130	73	109	63	A	G	1	0.138730521
cela1_red_29_4099619	29	4099619	2	51	6.309	8.918	1.898	no	no	4092713	121	106	113	8	99	7	C	A	1	0.100912201
cela1_red_29_4144676	29	4144676	2	52	6.309	8.918	1.898	no	no	4137770	173	162	102	71	95	67	A	G	1	0.066704675
cela1_red_29_4178925	29	4178925	2	53	6.309	8.918	1.898	no	no	4172019	112	109	86	26	84	25	A	G	1	0.034777651
cela1_red_29_4255648	29	4255648	2	54	6.309	8.918	1.898	no	no	4248742	263	202	200	63	150	52	A	G	1	0.21322691
cela1_red_29_4354732	29	4354732	2	55	6.309	8.918	1.898	no	no	4347826	366	237	255	111	164	73	A	G	0.999619916	0.369391635
cela1_red_29_4391579	29	4391579	2	56	6.309	8.918	1.898	no	no	4384673	343	227	235	108	152	75	A	G	1	0.370391486
cela1_red_29_4425818	29	4425818	2	57	7.053	9.999	1.898	no	no	4418912	380	246	265	115	177	69	G	A	1	0.425883694
cela1_red_29_4435317	29	4435317	2	58	7.053	9.999	1.898	no	no	4428411	372	226	210	162	123	103	A	G	0.993918662	0.383556405
cela1_red_29_4472550	29	4472550	2	59	7.053	9.999	1.898	no	no	4465644	148	142	47	101	43	99	G	A	1	0.037248195
cela1_red_29_4525140	29	4525140	2	60	7.053	9.999	1.898	no	no	4518234	345	220	213	132	139	81	A	G	1	0.375712657
cela1_red_29_4576141	29	4576141	2	61	7.053	9.999	1.898	no	no	4569235	96	83	49	47	40	43	G	A	1	0.079247434
cela1_red_29_4608019	29	4608019	2	62	7.053	9.999	1.898	yes	no	4601113	434	289	249	185	166	123	A	G	0.999619916	0.48269962
cela1_red_29_4720974	29	4720974	2	63	7.198	10.238	1.898	yes	no	4714068	381	262	253	128	176	86	C	A	1	0.395477005
cela1_red_29_4752598	29	4752598	2	64	7.198	10.238	1.898	no	no	4745692	358	247	248	110	170	77	G	A	1	0.36868111
cela1_red_29_4764305	29	4764305	2	65	7.198	10.238	1.898	no	no	4757399	347	242	257	90	181	61	G	A	0.999239833	0.304108026
cela1_red_29_4764887	29	4764887	2	66	7.198	10.238	1.898	no	no	4757981	153	128	109	44	89	39	G	A	1	0.125997719
cela1_red_29_4773718	29	4773718	2	67	7.198	10.238	1.898	no	no	4766812	231	191	149	82	122	69	A	G	1	0.162675789
cela1_red_29_4817893	29	4817893	2	68	7.198	10.238	1.898	no	no	4810987	216	175	155	61	129	46	A	G	1	0.136069935
cela1_red_29_4857620	29	4857620	2	69	7.198	10.238	1.898	no	no	4850714	331	240	220	111	155	85	G	A	1	0.32250095
cela1_red_29_4878831	29	4878831	2	70	7.381	10.569	1.898	yes	no	4871925	292	231	183	109	140	91	A	G	1	0.208095781
cela1_red_29_5024565	29	5024565	2	71	7.565	10.911	1.898	yes	no	5017659	309	227	223	86	166	61	A	G	1	0.197263398
cela1_red_29_5066282	29	5066282	2	72	7.892	11.304	1.898	no	no	5059376	251	217	164	87	141	76	A	C	0.987077157	0.1341933
cela1_red_29_5214317	29	5214317	2	73	7.892	11.304	1.898	no	no	5207411	336	233	187	149	121	112	A	G	0.999619916	0.401901141
cela1_sika_29_5234683	29	5234683	2	74	7.892	11.304	1.898	no	no	5227777	159	139	92	67	81	58	G	A	0.999619916	0.076045627
cela1_sika_29_5244924	29	5244924	2	75	7.892	11.304	1.898	no	no	5238018	343	238	191	152	123	115	G	A	0.999619916	0.395627376
cela1_red_29_5952790	29	5952790	2	76	7.892	11.304	1.898	yes	no	5945884	399	309	281	118	224	85	A	C	0.999619916	0.320722433
cela1_red_29_5984872	29	5984872	2	77	8.301	11.86	2.119	no	no	5977966	333	253	245	88	190	63	A	G	1	0.243633599
cela1_red_29_6029619	29	6029619	2	78	8.301	11.86	2.119	no	no	6022713	236	227	147	89	142	85	A	G	1	0.069935386
cela1_red_29_6074752	29	6074752	2	79	8.301	11.86	2.119	yes	no	6067846	452	303	301	151	206	97	A	G	1	0.501140251
cela1_red_29_6140160	29	6140160	2	80	8.301	11.86	2.119	no	no	6133254	402	308	282	120	224	84	A	C	1	0.38445458
cela1_red_29_6188929	29	6188929	2	81	8.301	11.86	2.119	no	no	6182023	273	222	159	114	124	98	A	G	1	0.158874952
cela1_red_29_6315074	29	6315074	2	82	8.301	11.86	2.119	no	no	6308168	419	312	318	101	249	63	A	G	1	0.467312809
cela1_red_29_6375890	29	6375890	2	83	8.301	11.86	2.119	no	no	6368984	417	258	230	187	143	115	C	A	1	0.476244774
cela1_red_29_6571966	29	6571966	2	84	8.435	12.053	2.119	yes	no	6565060	210	192	101	109	90	102	A	G	0.999619916	0.077186312
cela1_red_29_6600510	29	6600510	2	85	8.597	12.3	2.119	yes	no	6593604	412	276	272	140	191	85	A	G	1	0.494868871
cela1_red_29_6646110	29	6646110	2	86	8.744	12.589	2.119	no	no	6639204	328	220	203	125	130	90	A	G	1	0.317939947
cela1_red_29_6651308	29	6651308	2	87	8.744	12.589	2.119	no	no	6644402	128	128	75	53	75	53	A	G	1	0.028696313
cela1_red_29_6762358	29	6762358	2	88	8.744	12.589	2.119	yes	no	6755452	404	262	266	138	177	85	A	C	1	0.37609274
cela1_red_29_6818371	29	6818371	2	89	9.078	13.067	2.119	yes	no	6811465	112	106	66	46	62	44	C	A	1	0.031166857
cela1_red_29_6877759	29	6877759	2	90	9.419	13.566	2.119	no	no	6870853	325	280	197	128	173	107	A	C	1	0.145572026
cela1_red_29_6910849	29	6910849	2	91	9.419	13.566	2.119	no	no	6903943	463	309	289	174	197	112	G	A	0.999619916	0.427186312
cela1_red_29_6917678	29	6917678	2	92	9.419	13.566	2.119	yes	no	6910772	464	310	290	174	198	112	A	G	1	0.427023945
cela1_red_29_7032646	29	7032646	2	93	9.962	14.105	2.784	no	no	7025740	250	231	190	60	178	53	A	G	0.996199164	0.111026326
cela1_red_29_7085964	29	7085964	2	94	9.962	14.105	2.784	yes	no	7079058	420	273	258	162	169	104	G	A	1	0.405169137
cela1_red_29_7103217	29	7103217	2	95	9.962	14.105	2.784	no	no	7096311	391	287	232	159	172	115	G	A	1	0.398517674
cela1_red_29_7216677	29	7216677	2	96	10.32	14.646	2.784	yes	no	7209771	396	220	252	144	132	88	A	C	1	0.484606613
cela1_red_29_7329531	29	7329531	2	97	10.905	15.502	2.784	no	no	7322625	379	241	256	123	160	81	A	G	1	0.41600152
cela1_red_29_7362102	29	7362102	2	98	10.905	15.502	2.784	yes	no	7355196	433	269	291	142	189	80	A	G	1	0.433485367
cela1_red_29_7370140	29	7370140	2	99	10.905	15.502	2.784	no	no	7363234	249	229	156	93	143	86	A	G	1	0.093880654
cela1_red_29_7460898	29	7460898	2	100	11.418	16.292	2.784	no	no	7453992	71	69	58	13	57	12	A	G	1	0.0672748
cela1_red_29_7529862	29	7529862	2	101	11.418	16.292	2.784	yes	no	7522956	295	236	212	83	174	62	A	G	0.997719498	0.214285714
cela1_sika_29_7668449	29	7668449	2	102	11.871	16.981	2.784	no	no	7661543	391	262	264	127	184	78	G	A	1	0.469403269
cela1_red_29_7680571	29	7680571	2	103	11.871	16.981	2.784	no	no	7673665	371	236	265	106	173	63	A	C	0.984036488	0.438972576
cela1_sika_29_7693448	29	7693448	2	104	11.871	16.981	2.784	no	no	7686542	292	227	142	150	105	122	A	G	1	0.207335614
cela1_red_29_7839012	29	7839012	2	105	11.871	16.981	2.784	no	no	7832106	379	244	223	156	142	102	G	A	0.999239833	0.407379232
cela1_red_29_7842527	29	7842527	2	106	11.871	16.981	2.784	no	no	7835621	131	122	66	65	61	61	G	A	1	0.058342835
cela1_red_29_7866455	29	7866455	2	107	11.871	16.981	2.784	no	no	7859549	201	186	119	82	107	79	G	A	1	0.098631699
cela1_red_29_7937366	29	7937366	2	108	11.871	16.981	2.784	no	no	7930460	220	211	167	53	163	48	G	A	1	0.085138731
cela1_red_29_7960086	29	7960086	2	109	11.871	16.981	2.784	no	no	7953180	282	226	188	94	149	77	G	A	1	0.222538959
cela1_red_29_8046096	29	8046096	2	110	11.871	16.981	2.784	yes	no	8039190	401	250	258	143	164	86	G	A	1	0.456860509
cela1_red_29_8093149	29	8093149	2	111	11.871	16.981	2.784	no	no	8086243	353	235	223	130	144	91	G	A	1	0.399467883
cela1_red_29_8382448	29	8382448	2	112	13.082	18.167	4.156	no	no	8375542	383	255	219	164	140	115	A	G	1	0.387305207
cela1_red_29_8447348	29	8447348	2	113	13.082	18.167	4.156	no	no	8440442	334	264	202	132	161	103	G	A	1	0.257126568
cela1_red_29_8558729	29	8558729	2	114	13.082	18.167	4.156	no	no	8551823	290	250	154	136	129	121	A	G	1	0.141581148
cela1_red_29_8604117	29	8604117	2	115	13.082	18.167	4.156	yes	no	8597211	425	329	267	158	208	121	A	G	1	0.243253516
cela1_red_29_8657441	29	8657441	2	116	13.082	18.167	4.156	no	no	8650535	368	250	229	139	149	101	A	G	0.995438997	0.36292478
cela1_red_29_8689656	29	8689656	2	117	13.629	18.934	4.499	no	no	8682750	200	189	165	35	156	33	G	A	1	0.10927404
cela1_red_29_8753794	29	8753794	2	118	13.629	18.934	4.499	yes	no	8746888	242	214	140	102	123	91	G	A	0.999619916	0.160076046
cela1_red_29_8822377	29	8822377	2	119	13.772	19.155	4.499	yes	no	8815471	97	93	77	20	74	19	G	A	1	0.069555302
cela1_red_29_8867064	29	8867064	2	120	13.911	19.363	4.499	yes	no	8860158	444	309	260	184	183	126	A	G	0.990877993	0.350978136
cela1_red_29_9052736	29	9052736	2	121	13.911	19.363	4.499	no	no	9045830	313	251	216	97	175	76	C	A	1	0.235841885
cela1_red_29_9086278	29	9086278	2	122	13.911	19.363	4.499	no	no	9079372	361	257	230	131	169	88	G	A	1	0.268148993
cela1_red_29_9114040	29	9114040	2	123	13.911	19.363	4.499	no	no	9107134	364	248	194	170	123	125	G	A	1	0.427974154
cela1_red_29_9180910	29	9180910	2	124	13.911	19.363	4.499	no	no	9174004	304	251	223	81	186	65	G	A	1	0.198593691
cela1_red_29_9239384	29	9239384	2	125	14.602	20.027	5.16	no	no	9232478	344	259	220	124	166	93	A	G	1	0.297985557
cela1_red_29_9336479	29	9336479	2	126	14.602	20.027	5.16	no	no	9329573	254	231	116	138	105	126	A	G	0.999239833	0.120007607
cela1_red_29_9349765	29	9349765	2	127	14.602	20.027	5.16	no	no	9342859	223	194	144	79	125	69	G	A	0.998479666	0.099733536
cela1_red_29_9476987	29	9476987	2	128	14.602	20.027	5.16	no	no	9470081	348	291	217	131	179	112	G	A	1	0.188901558
cela1_red_29_9520828	29	9520828	2	129	14.602	20.027	5.16	yes	no	9513922	374	261	207	167	141	120	G	A	0.994298746	0.308486239
cela1_red_29_9555811	29	9555811	2	130	14.96	20.435	5.449	no	no	9548905	358	239	224	134	146	93	G	A	0.999619916	0.419961977
cela1_red_29_9597011	29	9597011	2	131	14.96	20.435	5.449	no	no	9590105	339	263	237	102	184	79	C	A	1	0.278981376
cela1_red_29_9619130	29	9619130	2	132	14.96	20.435	5.449	no	no	9612224	343	288	205	138	170	118	C	A	1	0.193082478
cela1_red_29_9647379	29	9647379	2	133	14.96	20.435	5.449	no	no	9640473	427	304	266	161	193	111	C	A	0.999239833	0.326930392
cela1_red_29_9714776	29	9714776	2	134	14.96	20.435	5.449	no	no	9707870	405	253	245	160	158	95	G	A	1	0.472063854
cela1_red_29_9805045	29	9805045	2	135	14.96	20.435	5.449	no	no	9798139	315	221	214	101	152	69	G	A	1	0.256556442
cela1_red_29_9848483	29	9848483	2	136	14.96	20.435	5.449	yes	no	9841577	455	308	254	201	162	146	A	C	1	0.364690232
cela1_red_29_9898276	29	9898276	2	137	14.96	20.435	5.449	no	no	9891370	360	262	230	130	163	99	G	A	1	0.322120867
cela1_red_29_9981708	29	9981708	2	138	15.178	20.639	5.671	no	no	9974802	259	206	159	100	127	79	G	A	1	0.165336374
cela1_red_29_9983177	29	9983177	2	139	15.178	20.639	5.671	no	no	9976271	288	228	185	103	144	84	A	G	0.999239833	0.192468619
cela1_red_29_10045826	29	10045826	2	140	15.178	20.639	5.671	no	no	10038920	207	182	124	83	106	76	A	G	0.999619916	0.12338403
cela1_red_29_10169070	29	10169070	2	141	15.178	20.639	5.671	no	no	10162164	352	295	228	124	187	108	G	A	1	0.226529837
cela1_red_29_10216169	29	10216169	2	142	15.178	20.639	5.671	no	no	10209263	361	253	224	137	156	97	G	A	1	0.372481946
cela1_red_29_10319945	29	10319945	2	143	15.178	20.639	5.671	no	no	10313039	186	176	103	83	97	79	G	A	1	0.069745344
cela1_red_29_10348335	29	10348335	2	144	15.178	20.639	5.671	no	no	10341429	311	243	194	117	152	91	G	A	1	0.204294945
cela1_red_29_10431762	29	10431762	2	145	15.178	20.639	5.671	no	no	10424856	342	236	231	111	156	80	G	A	0.999619916	0.429277567
cela1_sika_29_10505223	29	10505223	2	146	15.178	20.639	5.671	no	no	10498317	152	136	83	69	72	64	G	A	1	0.083618396
cela1_red_29_10534179	29	10534179	2	147	15.178	20.639	5.671	no	no	10527273	308	240	205	103	161	79	C	A	0.999619916	0.360076046
cela1_red_29_10562770	29	10562770	2	148	15.178	20.639	5.671	no	no	10555864	351	266	211	140	159	107	A	C	1	0.453059673
cela1_red_29_10594989	29	10594989	2	149	15.178	20.639	5.671	no	no	10588083	305	215	216	89	156	59	A	G	1	0.278221209
cela1_red_29_10623038	29	10623038	2	150	15.178	20.639	5.671	no	no	10616132	257	196	156	101	116	80	A	G	1	0.186431015
cela1_sika_29_10630180	29	10630180	2	151	15.178	20.639	5.671	no	no	10623274	338	280	232	106	195	85	A	G	1	0.27309008
cela1_sika_29_10637958	29	10637958	2	152	15.178	20.639	5.671	no	no	10631052	383	258	223	160	147	111	A	C	0.997719498	0.478857143
cela1_red_29_10713708	29	10713708	2	153	15.178	20.639	5.671	no	no	10706802	382	272	238	144	167	105	G	A	1	0.321550741
cela1_red_29_10756066	29	10756066	2	154	15.178	20.639	5.671	no	no	10749160	367	278	216	151	159	119	G	A	1	0.317749905
cela1_red_29_10806695	29	10806695	2	155	15.178	20.639	5.671	yes	no	10799789	392	258	259	133	180	78	A	G	1	0.500760167
cela1_red_29_10838340	29	10838340	2	156	15.178	20.639	5.671	no	no	10831434	362	301	247	115	212	89	A	G	1	0.220828582
cela1_red_29_10927920	29	10927920	2	157	15.419	20.868	5.893	yes	no	10921014	379	270	217	162	143	127	A	G	1	0.427023945
cela1_red_29_10966528	29	10966528	2	158	15.419	20.868	5.893	no	no	10959622	360	255	229	131	165	90	G	A	1	0.389015583
cela1_red_29_10973222	29	10973222	2	159	15.419	20.868	5.893	no	no	10966316	310	208	169	141	105	103	G	A	1	0.390155834
cela1_red_29_11120449	29	11120449	2	160	15.61	20.868	6.171	yes	no	11113543	439	284	230	209	149	135	G	A	1	0.48004561
cela1_red_29_11179682	29	11179682	2	161	15.61	20.868	6.171	no	no	11172776	416	316	254	162	192	124	C	A	1	0.26263778
cela1_red_29_11288639	29	11288639	2	162	16.14	21.757	6.171	yes	no	11281733	379	261	269	110	184	77	A	G	1	0.469023185
cela1_red_29_11309509	29	11309509	2	163	16.14	21.757	6.171	no	no	11302603	375	270	227	148	159	111	G	A	0.999619916	0.446387833
cela1_red_29_11425161	29	11425161	2	164	16.31	21.757	6.727	yes	no	11418255	421	309	224	197	163	146	G	A	1	0.316419612
cela1_red_29_11486714	29	11486714	2	165	16.459	21.757	6.944	yes	no	11479808	344	232	205	139	140	92	G	A	1	0.41068035
cela1_red_29_11539935	29	11539935	2	166	16.503	21.757	7.006	yes	no	11533029	371	287	243	128	181	106	A	G	1	0.226149753
cela1_red_29_11580164	29	11580164	2	167	16.785	22.497	7.006	no	no	11573258	195	176	103	92	95	81	C	A	1	0.096541239
cela1_red_29_11683120	29	11683120	2	168	16.785	22.497	7.006	yes	no	11676214	293	238	180	113	146	92	A	G	1	0.139300646
cela1_red_29_11715407	29	11715407	2	169	16.858	22.497	7.006	yes	no	11708501	407	274	230	177	144	130	A	C	0.999619916	0.396768061
cela1_red_29_11768321	29	11768321	2	170	17.036	22.829	7.006	no	no	11761415	290	238	178	112	146	92	G	A	1	0.207335614
cela1_red_29_11889124	29	11889124	2	171	17.036	22.829	7.006	yes	no	11882218	374	287	182	192	134	153	A	G	1	0.251995439
cela1_red_29_11915266	29	11915266	2	172	17.631	23.334	7.539	no	no	11908360	308	218	198	110	141	77	C	A	1	0.343215507
cela1_red_29_11960469	29	11960469	2	173	17.631	23.334	7.539	yes	no	11953563	392	246	203	189	113	133	A	C	1	0.462371722
cela1_red_29_11991948	29	11991948	2	174	17.631	23.334	7.539	no	no	11985042	389	253	256	133	169	84	G	A	0.998099582	0.467250571
cela1_red_29_11995784	29	11995784	2	175	17.631	23.334	7.539	no	no	11988878	240	203	100	140	79	124	A	G	1	0.112504751
cela1_red_29_12102961	29	12102961	2	176	17.647	23.796	7.539	no	no	12096055	232	193	134	98	111	82	C	A	1	0.100722159
cela1_red_29_12257248	29	12257248	2	177	17.647	23.796	7.539	no	no	12250342	271	232	167	104	141	91	A	G	0.999619916	0.165589354
cela1_red_29_12285165	29	12285165	2	178	17.647	23.796	7.539	yes	no	12278259	367	249	207	160	136	113	A	G	1	0.391866211
cela1_red_29_12489549	29	12489549	2	179	17.647	23.796	7.539	no	no	12482643	331	240	193	138	139	101	G	A	0.989737742	0.239247312
cela1_red_29_12605845	29	12605845	2	180	18.22	23.891	8.338	yes	no	12598939	343	258	190	153	140	118	G	A	0.999619916	0.280418251
cela1_red_29_12767577	29	12767577	2	181	18.22	23.891	8.338	no	no	12760671	224	185	111	113	88	97	A	G	0.999619916	0.146007605
cela1_red_29_12798359	29	12798359	2	182	18.468	24.318	8.338	no	no	12791453	366	238	214	152	139	99	A	C	0.999239833	0.355838722
cela1_red_29_12830714	29	12830714	2	183	18.468	24.318	8.338	no	no	12823808	347	245	244	103	174	71	A	C	0.999619916	0.330038023
cela1_red_29_12855340	29	12855340	2	184	18.468	24.318	8.338	no	no	12848434	324	241	182	142	134	107	C	A	0.984036488	0.23619158
cela1_red_29_12872453	29	12872453	2	185	18.468	24.318	8.338	yes	no	12865547	383	256	237	146	165	91	C	A	0.99581908	0.346564885
cela1_red_29_12913843	29	12913843	2	186	18.468	24.318	8.338	no	no	12906937	191	171	105	86	93	78	A	G	0.999239833	0.078546976
cela1_red_29_13029248	29	13029248	2	187	18.468	24.318	8.338	no	no	13022342	341	253	235	106	175	78	G	A	1	0.307107564
cela1_red_29_13064778	29	13064778	2	188	18.583	24.495	8.338	yes	no	13057872	386	296	259	127	204	92	G	A	1	0.248574686
cela1_red_29_13110201	29	13110201	2	189	18.583	24.495	8.338	no	no	13103295	252	189	198	54	149	40	G	A	1	0.245914101
cela1_red_29_13186500	29	13186500	2	190	18.583	24.495	8.338	no	no	13179594	273	239	163	110	144	95	G	A	1	0.132839225
cela1_red_29_13229103	29	13229103	2	191	18.583	24.495	8.338	no	no	13222197	346	293	193	153	167	126	G	A	1	0.177689092
cela1_red_29_13345471	29	13345471	2	192	18.608	24.534	8.338	yes	no	13338565	291	193	225	66	151	42	A	G	1	0.430444698
cela1_red_29_13402912	29	13402912	2	193	18.637	24.585	8.338	yes	no	13396006	277	222	157	120	126	96	A	G	0.999619916	0.192965779
cela1_red_29_13445227	29	13445227	2	194	18.662	24.627	8.338	yes	no	13438321	192	172	106	86	94	78	G	A	1	0.076396807
cela1_red_29_13502644	29	13502644	2	195	18.685	24.666	8.338	yes	no	13495738	337	262	199	138	151	111	A	G	1	0.207335614
cela1_red_29_13509346	29	13509346	2	196	18.711	24.713	8.338	yes	no	13502440	209	183	101	108	85	98	G	A	0.995058913	0.083651642
cela1_red_29_13571797	29	13571797	2	197	18.911	25.026	8.338	no	no	13564891	298	242	231	67	188	54	G	A	0.999619916	0.217110266
cela1_red_29_13601588	29	13601588	2	198	18.911	25.026	8.338	no	no	13594682	335	223	248	87	158	65	C	A	0.999619916	0.369011407
cela1_red_29_13616968	29	13616968	2	199	18.911	25.026	8.338	no	no	13610062	353	240	225	128	157	83	C	A	1	0.443747624
cela1_red_29_13704081	29	13704081	2	200	18.911	25.026	8.338	no	no	13697175	347	245	232	115	166	79	A	C	1	0.309958191
cela1_red_29_13766279	29	13766279	2	201	18.911	25.026	8.338	no	no	13759373	381	266	240	141	160	106	G	A	0.999619916	0.398859316
cela1_red_29_13799025	29	13799025	2	202	18.911	25.026	8.338	yes	no	13792119	420	309	272	148	208	101	A	G	0.998859749	0.28805175
cela1_red_29_13799480	29	13799480	2	203	18.911	25.026	8.338	no	no	13792574	219	187	136	83	114	73	A	G	1	0.172748005
cela1_red_29_13955508	29	13955508	2	204	18.911	25.026	8.338	no	no	13948602	110	103	62	48	57	46	G	A	1	0.062903839
cela1_red_29_14002970	29	14002970	2	205	18.911	25.026	8.338	no	no	13996064	396	281	224	172	156	125	G	A	0.997339415	0.399580793
cela1_red_29_14058247	29	14058247	2	206	18.911	25.026	8.338	no	no	14051341	376	260	248	128	179	81	A	G	1	0.453249715
cela1_red_29_14088021	29	14088021	2	207	18.911	25.026	8.338	no	no	14081115	342	194	239	103	140	54	A	G	0.970353478	0.474148061
cela1_red_29_14108262	29	14108262	2	208	18.911	25.026	8.338	no	no	14101356	371	223	261	110	163	60	A	G	0.999619916	0.477186312
cela1_red_29_14225495	29	14225495	2	209	19.249	25.39	8.338	yes	no	14218589	377	256	259	118	186	70	A	G	1	0.47377423
cela1_red_29_14348983	29	14348983	2	210	19.362	25.39	9.014	yes	no	14342077	329	245	202	127	148	97	G	A	1	0.297605473
cela1_red_29_14402705	29	14402705	2	211	19.362	25.39	9.014	no	no	14395799	268	224	179	89	150	74	G	A	1	0.148042569
cela1_red_29_14402909	29	14402909	2	212	19.362	25.39	9.014	no	no	14396003	268	224	179	89	150	74	A	C	1	0.148042569
cela1_red_29_14437085	29	14437085	2	213	19.362	25.39	9.014	no	no	14430179	242	203	168	74	141	62	G	A	1	0.144431775
cela1_red_29_14482063	29	14482063	2	214	19.362	25.39	9.014	no	no	14475157	96	85	76	20	67	18	A	C	1	0.058722919
cela1_red_29_14566358	29	14566358	2	215	19.729	25.767	9.353	yes	no	14559452	390	256	272	118	183	73	A	G	1	0.420562524
cela1_red_29_14711625	29	14711625	2	216	19.729	25.767	9.353	no	no	14704719	332	212	224	108	139	73	A	G	1	0.508931965
cela1_red_29_14740006	29	14740006	2	217	19.729	25.767	9.353	no	no	14733100	321	240	242	79	173	67	A	G	1	0.29095401
cela1_red_29_14815280	29	14815280	2	218	20.045	26.047	9.692	no	no	14808374	324	201	200	124	119	82	A	G	1	0.44222729
cela1_red_29_14882004	29	14882004	2	219	20.045	26.047	9.692	no	no	14875098	335	242	228	107	164	78	G	A	0.996959331	0.5
cela1_red_29_14928124	29	14928124	2	220	20.045	26.047	9.692	yes	no	14921218	377	235	230	147	137	98	A	G	1	0.481755986
cela1_red_29_15012215	29	15012215	2	221	20.045	26.047	9.692	no	no	15005309	374	249	229	145	141	108	A	G	0.999619916	0.458935361
cela1_red_29_15024181	29	15024181	2	222	20.268	26.239	9.963	yes	no	15017275	407	284	288	119	200	84	A	G	1	0.484036488
cela1_red_29_15058502	29	15058502	2	223	20.268	26.239	9.963	no	no	15051596	200	173	140	60	120	53	G	A	1	0.15963512
cela1_red_29_15160322	29	15160322	2	224	20.268	26.239	9.963	no	no	15153416	285	199	214	71	149	50	A	G	1	0.288103383
cela1_red_29_15225844	29	15225844	2	225	20.477	26.579	9.963	no	no	15218938	373	256	274	99	202	54	A	G	1	0.444887875
cela1_red_29_15284334	29	15284334	2	226	20.477	26.579	9.963	no	no	15277428	370	293	225	145	179	114	A	G	1	0.237932345
cela1_red_29_15366859	29	15366859	2	227	20.477	26.579	9.963	no	no	15359953	339	272	212	127	165	107	G	A	1	0.183200304
cela1_red_29_15410968	29	15410968	2	228	20.477	26.579	9.963	no	no	15404062	339	272	254	85	204	68	A	G	0.999619916	0.221673004
cela1_red_29_15445251	29	15445251	2	229	20.477	26.579	9.963	no	no	15438345	339	217	258	81	155	62	G	A	1	0.375522615
cela1_red_29_15661617	29	15661617	2	230	20.477	26.579	9.963	yes	no	15654711	374	261	202	172	130	131	A	G	1	0.393006461
cela1_red_29_15673441	29	15673441	2	231	20.477	26.579	9.963	no	no	15666535	315	240	218	97	170	70	G	A	1	0.23527176
cela1_red_29_15762125	29	15762125	2	232	21.457	27.482	11.078	no	no	15755219	64	60	54	10	50	10	G	A	1	0.054922083
cela1_red_29_15838331	29	15838331	2	233	21.457	27.482	11.078	no	no	15831425	64	60	54	10	50	10	A	G	0.999619916	0.054942966
cela1_red_29_16014841	29	16014841	2	234	21.457	27.482	11.078	no	no	16007935	62	56	26	36	23	33	C	A	1	0.030216648
cela1_red_29_16028833	29	16028833	2	235	21.457	27.482	11.078	no	no	16021927	307	249	240	67	202	47	G	A	1	0.236982136
cela1_red_29_16069302	29	16069302	2	236	21.457	27.482	11.078	yes	no	16062396	353	253	186	167	131	122	G	A	0.998859749	0.310502283
cela1_red_29_16144512	29	16144512	2	237	21.896	27.482	11.931	no	no	16137606	229	188	156	73	130	58	G	A	1	0.18282022
cela1_red_29_16237357	29	16237357	2	238	21.896	27.482	11.931	no	no	16230451	62	58	52	10	48	10	G	A	1	0.056062334
cela1_red_29_16270308	29	16270308	2	239	21.896	27.482	11.931	yes	no	16263402	333	228	220	113	149	79	G	A	1	0.461801596
cela1_red_29_16286306	29	16286306	2	240	22.282	28.197	11.931	no	no	16279400	299	251	209	90	172	79	A	G	1	0.148612695
cela1_red_29_16371789	29	16371789	2	241	22.282	28.197	11.931	no	no	16364883	302	192	214	88	138	54	A	G	1	0.471873812
cela1_red_29_16436188	29	16436188	2	242	22.282	28.197	11.931	yes	no	16429282	358	227	217	141	134	93	G	A	0.997339415	0.42492378
cela1_red_29_16760177	29	16760177	2	243	22.621	29.406	11.931	yes	no	16753271	107	100	77	30	72	28	A	G	1	0.079437476
cela1_red_29_16842340	29	16842340	2	244	23.403	29.406	12.984	yes	no	16835434	349	246	238	111	173	73	A	G	0.999619916	0.322813688
cela1_red_29_16939687	29	16939687	2	245	23.768	29.406	14.031	no	no	16932781	335	192	218	117	124	68	G	A	0.999619916	0.386882129
cela1_red_29_17027561	29	17027561	2	246	23.768	29.406	14.031	no	no	17020655	256	209	145	111	113	96	G	A	1	0.166856708
cela1_red_29_17096648	29	17096648	2	247	23.768	29.406	14.031	no	no	17089742	343	219	258	85	156	63	G	A	1	0.459711136
cela1_red_29_17262341	29	17262341	2	248	23.768	29.406	14.031	no	no	17255435	358	242	239	119	164	78	G	A	1	0.426833903
cela1_red_29_17404091	29	17404091	2	249	23.768	29.406	14.031	yes	no	17397185	421	266	229	192	129	137	G	A	1	0.492398328
cela1_red_29_17505339	29	17505339	2	250	23.993	29.406	14.615	no	no	17498433	393	256	224	169	138	118	G	A	1	0.424933485
cela1_red_29_17613125	29	17613125	2	251	23.993	29.406	14.615	no	no	17606219	374	252	238	136	158	94	A	G	1	0.346256176
cela1_red_29_17672766	29	17672766	2	252	23.993	29.406	14.615	no	no	17665860	378	259	252	126	177	82	A	G	1	0.43063474
cela1_red_29_17700923	29	17700923	2	253	23.993	29.406	14.615	no	no	17694017	414	268	236	178	146	122	G	A	1	0.459331053
cela1_red_29_17745285	29	17745285	2	254	23.993	29.406	14.615	no	no	17738379	338	275	154	184	119	156	A	C	1	0.183580388
cela1_red_29_17796986	29	17796986	2	255	23.993	29.406	14.615	yes	no	17790080	416	298	245	171	168	130	G	A	0.999619916	0.359505703
cela1_red_29_17932098	29	17932098	2	256	24.086	29.568	14.615	no	no	17925192	298	202	181	117	120	82	G	A	0.999619916	0.381749049
cela1_red_29_17994548	29	17994548	2	257	24.086	29.568	14.615	yes	no	17987642	319	255	197	122	149	106	A	G	1	0.187381224
cela1_red_29_18013659	29	18013659	2	258	24.435	29.903	15.03	yes	no	18006753	310	202	225	85	143	59	G	A	1	0.488027366
cela1_red_29_18056747	29	18056747	2	259	24.467	29.903	15.074	yes	no	18049841	405	295	254	151	185	110	A	G	1	0.30463702
cela1_red_29_18343893	29	18343893	2	260	24.467	29.903	15.074	no	no	18336987	379	242	236	143	142	100	A	G	1	0.399657925
cela1_red_29_18461304	29	18461304	2	261	24.467	29.903	15.074	no	no	18454398	400	251	209	191	126	125	A	G	0.999619916	0.467490494
cela1_red_29_18546029	29	18546029	2	262	24.467	29.903	15.074	no	no	18539123	295	240	158	137	126	114	A	G	1	0.216267579
cela1_red_29_18700473	29	18700473	2	263	24.467	29.903	15.074	no	no	18693567	294	253	172	122	150	103	G	A	1	0.134739643
cela1_red_29_18702022	29	18702022	2	264	24.467	29.903	15.074	no	no	18695116	92	81	51	41	44	37	G	A	1	0.073736222
cela1_red_29_18750017	29	18750017	2	265	24.467	29.903	15.074	no	no	18743111	377	272	243	134	182	90	G	A	1	0.368110984
cela1_red_29_18818035	29	18818035	2	266	24.467	29.903	15.074	no	no	18811129	78	72	39	39	34	38	A	G	0.999619916	0.053422053
cela1_red_29_18928380	29	18928380	2	267	24.467	29.903	15.074	no	no	18921474	307	234	196	111	145	89	A	G	1	0.24895477
cela1_red_29_18928652	29	18928652	2	268	24.467	29.903	15.074	no	no	18921746	374	220	236	138	135	85	G	A	1	0.365830483
cela1_red_29_18982652	29	18982652	2	269	24.479	29.903	15.074	yes	no	18975746	228	204	108	120	95	109	A	G	1	0.108513873
cela1_red_29_19616235	29	19616235	2	270	24.777	29.903	15.747	no	no	19609329	242	202	150	92	124	78	A	C	0.996579247	0.127765065
cela1_red_29_19671142	29	19671142	2	271	24.777	29.903	15.747	yes	no	19664236	258	211	154	104	122	89	G	A	0.998859749	0.148972603
cela1_red_29_19743341	29	19743341	2	272	25.044	30.209	16.057	yes	no	19736435	420	319	291	129	231	88	G	A	1	0.409920182
cela1_sika_29_19743341	29	19743341	2	273	25.044	30.209	16.057	no	no	19736435	420	319	291	129	231	88	G	A	1	0.409920182
cela1_red_29_19983037	29	19983037	2	274	25.044	30.209	16.057	no	no	19976131	402	272	240	162	163	109	G	A	1	0.373242113
cela1_red_29_20039662	29	20039662	2	275	25.044	30.209	16.057	no	no	20032756	406	264	255	151	167	97	C	A	1	0.362979856
cela1_red_29_20072299	29	20072299	2	276	25.044	30.209	16.057	no	no	20065393	420	281	264	156	170	111	A	G	1	0.362789814
cela1_red_29_20122119	29	20122119	2	277	25.044	30.209	16.057	no	no	20115213	359	235	200	159	134	101	G	A	1	0.36031927
cela1_red_29_20135975	29	20135975	2	278	25.044	30.209	16.057	no	no	20129069	362	262	211	151	157	105	A	G	1	0.232041049
cela1_red_29_20201793	29	20201793	2	279	25.044	30.209	16.057	no	no	20194887	207	183	125	82	108	75	A	C	1	0.092740403
cela1_red_29_20228693	29	20228693	2	280	25.044	30.209	16.057	no	no	20221787	320	269	186	134	153	116	G	A	1	0.132079057
cela1_red_29_20324672	29	20324672	2	281	25.044	30.209	16.057	no	no	20317766	194	158	138	56	110	48	A	G	0.999239833	0.12514264
cela1_red_29_20346423	29	20346423	2	282	25.044	30.209	16.057	no	no	20339517	335	231	202	133	137	94	A	G	1	0.272139871
cela1_red_29_20373347	29	20373347	2	283	25.413	30.209	16.995	no	no	20366441	389	266	235	154	164	102	A	C	1	0.335233751
cela1_red_29_20438935	29	20438935	2	284	25.413	30.209	16.995	no	no	20432029	241	194	124	117	95	99	G	A	1	0.168567085
cela1_red_29_20482087	29	20482087	2	285	25.413	30.209	16.995	no	no	20475181	400	294	245	155	186	108	G	A	1	0.271569745
cela1_red_29_20519759	29	20519759	2	286	25.413	30.209	16.995	no	no	20512853	386	276	234	152	164	112	C	A	0.998099582	0.249238385
cela1_red_29_20556820	29	20556820	2	287	25.413	30.209	16.995	no	no	20549914	382	267	266	116	192	75	A	C	1	0.37286203
cela1_red_29_20580319	29	20580319	2	288	25.413	30.209	16.995	no	no	20573413	63	62	45	18	45	17	G	A	1	0.035347777
cela1_red_29_20721339	29	20721339	2	289	25.413	30.209	16.995	no	no	20714433	302	231	226	76	180	51	A	G	0.99581908	0.228625954
cela1_red_29_20775805	29	20775805	2	290	25.413	30.209	16.995	no	no	20768899	406	278	265	141	182	96	A	G	1	0.411060433
cela1_red_29_20798873	29	20798873	2	291	25.413	30.209	16.995	yes	no	20791967	418	278	263	155	175	103	A	C	0.999239833	0.399391404
cela1_red_29_20844169	29	20844169	2	292	25.413	30.209	16.995	no	no	20837263	318	238	239	79	184	54	A	C	0.999619916	0.252661597
cela1_red_29_20953179	29	20953179	2	293	25.413	30.209	16.995	no	no	20946273	394	253	221	173	128	125	C	A	1	0.355948309
cela1_red_29_21006276	29	21006276	2	294	25.413	30.209	16.995	no	no	20999370	255	220	205	50	178	42	A	G	1	0.172177879
cela1_red_29_21006509	29	21006509	2	295	25.413	30.209	16.995	no	no	20999603	283	245	193	90	168	77	A	G	1	0.149562904
cela1_red_29_21046039	29	21046039	2	296	25.413	30.209	16.995	no	no	21039133	181	161	124	57	108	53	C	A	1	0.06613455
cela1_red_29_21144468	29	21144468	2	297	25.413	30.209	16.995	no	no	21137562	351	263	239	112	182	81	A	G	1	0.269669327
cela1_red_29_21173871	29	21173871	2	298	25.413	30.209	16.995	no	no	21166965	44	41	38	6	37	4	A	G	0.99581908	0.042175573
cela1_red_29_21285424	29	21285424	2	299	25.413	30.209	16.995	no	no	21278518	379	249	240	139	158	91	G	A	0.999619916	0.314258555
cela1_red_29_21360675	29	21360675	2	300	25.863	30.802	17.23	no	no	21353769	391	274	258	133	174	100	A	G	0.999619916	0.469771863
cela1_red_29_21398732	29	21398732	2	301	25.863	30.802	17.23	yes	no	21391826	417	263	218	199	127	136	A	G	1	0.500190042
cela1_red_29_21423008	29	21423008	2	302	25.863	30.802	17.23	no	no	21416102	392	245	247	145	158	87	C	A	0.999239833	0.403385318
cela1_red_29_21549149	29	21549149	2	303	26.135	30.974	17.805	no	no	21542243	355	246	228	127	152	94	C	A	1	0.412010642
cela1_red_29_21583010	29	21583010	2	304	26.135	30.974	17.805	yes	no	21576104	404	276	277	127	192	84	G	A	0.999239833	0.330734119
cela1_red_29_21608578	29	21608578	2	305	26.135	30.974	17.805	no	no	21601672	404	281	282	122	193	88	G	A	1	0.373242113
cela1_red_29_21726901	29	21726901	2	306	26.37	31.219	17.819	yes	no	21719995	329	251	217	112	169	82	A	G	1	0.264348157
cela1_red_29_21762807	29	21762807	2	307	26.37	31.219	17.819	no	no	21755901	261	217	173	88	138	79	A	C	0.999619916	0.175095057
cela1_red_29_21813964	29	21813964	2	308	26.573	31.219	17.831	yes	no	21807058	271	232	157	114	135	97	A	G	1	0.110224249
cela1_red_29_21830722	29	21830722	2	309	26.617	31.219	18.405	yes	no	21823816	399	228	239	160	130	98	G	A	1	0.463702014
cela1_red_29_21854236	29	21854236	2	310	26.617	31.219	18.405	no	no	21847330	97	91	76	21	70	21	A	G	1	0.065754466
cela1_red_29_21992513	29	21992513	2	311	26.617	31.219	18.405	no	no	21985607	184	157	124	60	102	55	A	G	1	0.081717978
cela1_red_29_22030912	29	22030912	2	312	26.857	31.904	18.405	yes	no	22024006	393	289	283	110	217	72	A	G	1	0.3886355
cela1_red_29_22097455	29	22097455	2	313	26.857	31.904	18.405	no	no	22090549	317	201	215	102	137	64	G	A	1	0.298745724
cela1_red_29_22182158	29	22182158	2	314	27.169	32.41	18.405	yes	no	22175252	452	281	295	157	191	90	G	A	1	0.460471304
cela1_red_29_22227426	29	22227426	2	315	27.169	32.41	18.405	no	no	22220520	352	248	183	169	123	125	G	A	1	0.234891676
cela1_red_29_22275729	29	22275729	2	316	27.24	32.41	18.405	yes	no	22268823	287	233	187	100	156	77	G	A	1	0.157734702
cela1_red_29_22375759	29	22375759	2	317	27.329	32.41	18.405	no	no	22368853	362	282	244	118	194	88	G	A	1	0.257886735
cela1_red_29_22378941	29	22378941	2	318	27.329	32.41	18.405	no	no	22372035	390	307	258	132	209	98	G	A	1	0.29513493
cela1_red_29_22436582	29	22436582	2	319	27.329	32.41	18.405	no	no	22429676	57	56	39	18	39	17	A	G	1	0.031166857
cela1_red_29_22481516	29	22481516	2	320	27.329	32.41	18.405	yes	no	22474610	418	289	242	176	169	120	A	C	1	0.38236412
cela1_red_29_22522818	29	22522818	2	321	27.459	32.41	18.876	no	no	22515912	315	242	204	111	153	89	C	A	1	0.216077537
cela1_red_29_22576356	29	22576356	2	322	27.459	32.41	18.876	no	no	22569450	43	43	26	17	26	17	A	C	0.999619916	0.028136882
cela1_red_29_22628455	29	22628455	2	323	27.459	32.41	18.876	yes	no	22621549	349	265	205	144	147	118	A	C	1	0.195172938
cela1_red_29_22656369	29	22656369	2	324	27.636	32.563	19.123	yes	no	22649463	90	87	58	32	56	31	A	G	1	0.026605853
cela1_red_29_22672003	29	22672003	2	325	27.798	32.704	19.346	no	no	22665097	404	268	250	154	166	102	G	A	0.996579247	0.357360793
cela1_red_29_22823532	29	22823532	2	326	27.798	32.704	19.346	yes	no	22816626	412	265	230	182	138	127	A	G	0.999239833	0.494294409
cela1_red_29_22905628	29	22905628	2	327	27.798	32.704	19.346	no	no	22898722	396	280	261	135	185	95	A	G	1	0.323451159
cela1_red_29_22938297	29	22938297	2	328	28.231	33.304	19.346	no	no	22931391	376	226	242	134	146	80	G	A	1	0.440516914
cela1_red_29_22976362	29	22976362	2	329	28.231	33.304	19.346	yes	no	22969456	426	273	247	179	151	122	G	A	1	0.391486127
cela1_red_29_23019559	29	23019559	2	330	28.344	33.494	19.346	yes	no	23012653	421	263	255	166	157	106	A	C	0.998859749	0.469939117
cela1_red_29_23058769	29	23058769	2	331	28.478	33.723	19.346	yes	no	23051863	348	268	249	99	197	71	A	G	0.998479666	0.299010278
cela1_red_29_23098201	29	23098201	2	332	28.654	34.039	19.346	no	no	23091295	318	233	182	136	128	105	A	G	1	0.190421893
cela1_red_29_23121817	29	23121817	2	333	28.654	34.039	19.346	yes	no	23114911	360	283	237	123	191	92	G	A	1	0.287913341
cela1_red_29_23139349	29	23139349	2	334	28.654	34.039	19.346	no	no	23132443	211	185	151	60	131	54	A	G	1	0.183580388
cela1_red_29_23146570	29	23146570	2	335	28.654	34.039	19.346	no	no	23139664	311	249	230	81	189	60	A	C	1	0.209806157
cela1_red_29_23219357	29	23219357	2	336	28.797	34.039	19.571	no	no	23212451	312	254	230	82	193	61	A	G	1	0.199733941
cela1_red_29_23399427	29	23399427	2	337	28.797	34.039	19.571	yes	no	23392521	356	226	185	171	99	127	G	A	1	0.314139111
cela1_red_29_23476522	29	23476522	2	338	28.866	34.197	19.571	yes	no	23469616	30	30	4	26	4	26	G	A	1	0.010642341
cela1_red_29_23481490	29	23481490	2	339	28.939	34.362	19.571	no	no	23474584	393	293	230	163	173	120	G	A	1	0.249144812
cela1_red_29_23504007	29	23504007	2	340	28.939	34.362	19.571	no	no	23497101	369	263	202	167	134	129	G	A	1	0.234891676
cela1_red_29_23569807	29	23569807	2	341	28.939	34.362	19.571	no	no	23562901	133	119	104	29	93	26	G	A	0.98631699	0.099614644
cela1_red_29_23712317	29	23712317	2	342	28.939	34.362	19.571	no	no	23705411	373	306	212	161	175	131	G	A	1	0.197263398
cela1_red_29_23900420	29	23900420	2	343	28.939	34.362	19.571	no	no	23893514	356	257	275	81	203	54	G	A	0.999619916	0.371102662
cela1_red_29_23924096	29	23924096	2	344	28.939	34.362	19.571	no	no	23917190	362	274	243	119	188	86	G	A	1	0.425693653
cela1_red_29_23977086	29	23977086	2	345	28.939	34.362	19.571	no	no	23970180	354	286	192	162	155	131	A	G	1	0.187951349
cela1_red_29_24016832	29	24016832	2	346	28.939	34.362	19.571	yes	no	24009926	430	252	231	199	122	130	A	G	1	0.481755986
cela1_red_29_24126831	29	24126831	2	347	28.939	34.362	19.571	no	no	24119925	420	279	257	163	173	106	G	A	1	0.357848727
cela1_red_29_24182303	29	24182303	2	348	28.939	34.362	19.571	no	no	24175397	305	236	192	113	150	86	A	G	0.999619916	0.278136882
cela1_red_29_24247308	29	24247308	2	349	28.939	34.362	19.571	no	no	24240402	374	246	235	139	153	93	G	A	0.999619916	0.334790875
cela1_red_29_24399608	29	24399608	2	350	28.939	34.362	19.571	no	no	24392702	411	279	248	163	166	113	G	A	1	0.494298746
cela1_red_29_24477344	29	24477344	2	351	28.939	34.362	19.571	no	no	24470438	231	203	145	86	124	79	A	G	1	0.093120487
cela1_red_29_24528977	29	24528977	2	352	28.939	34.362	19.571	no	no	24522071	302	247	223	79	186	61	A	C	1	0.244393767
cela1_red_29_24560616	29	24560616	2	353	29.082	34.458	19.759	yes	no	24553710	53	49	19	34	15	34	A	G	1	0.047700494
cela1_red_29_24730451	29	24730451	2	354	29.221	34.552	19.943	yes	no	24723545	196	157	101	95	74	83	G	A	1	0.154694033
cela1_red_29_24771100	29	24771100	2	355	29.352	34.638	20.115	no	no	24764194	349	244	235	114	160	84	A	G	0.999619916	0.39581749
cela1_red_29_24803384	29	24803384	2	356	29.352	34.638	20.115	no	no	24796478	362	245	235	127	162	83	G	A	1	0.39604713
cela1_red_29_24838369	29	24838369	2	357	29.352	34.638	20.115	no	no	24831463	142	134	87	55	84	50	G	A	1	0.055492208
cela1_red_29_24935844	29	24935844	2	358	29.352	34.638	20.115	yes	no	24928938	433	286	262	171	175	111	G	A	1	0.411440517
cela1_red_29_24942510	29	24942510	2	359	29.352	34.638	20.115	no	no	24935604	333	263	224	109	179	84	G	A	0.998859749	0.371385084
cela1_red_29_25043026	29	25043026	2	360	29.537	34.638	20.81	no	no	25036120	390	320	229	161	195	125	G	A	1	0.211326492
cela1_red_29_25119576	29	25119576	2	361	29.537	34.638	20.81	no	no	25112670	339	267	246	93	195	72	G	A	1	0.268719118
cela1_red_29_25139002	29	25139002	2	362	29.537	34.638	20.81	yes	no	25132096	432	325	253	179	191	134	G	A	1	0.302736602
cela1_red_29_25139828	29	25139828	2	363	29.537	34.638	20.81	no	no	25132922	388	317	195	193	163	154	G	A	0.999239833	0.191517687
cela1_red_29_25406881	29	25406881	2	364	29.73	34.895	20.81	no	no	25399975	365	311	212	153	175	136	A	G	0.999619916	0.186501901
cela1_red_29_25425008	29	25425008	2	365	29.73	34.895	20.81	yes	no	25418102	372	245	260	112	165	80	A	G	1	0.421892816
cela1_red_29_25453240	29	25453240	2	366	29.73	34.895	20.81	no	no	25446334	251	223	168	83	153	70	G	A	1	0.148992778
cela1_red_29_25597733	29	25597733	2	367	30.201	35.335	21.251	no	no	25590827	339	259	231	108	183	76	G	A	1	0.231660965
cela1_red_29_25764437	29	25764437	2	368	30.201	35.335	21.251	yes	no	25757531	374	234	219	155	128	106	A	G	1	0.34872672
cela1_red_29_25913926	29	25913926	2	369	30.201	35.335	21.251	no	no	25907020	226	192	142	84	121	71	A	G	1	0.13759027
cela1_red_29_25968951	29	25968951	2	370	30.787	35.58	22.635	no	no	25962045	343	228	216	127	147	81	G	A	1	0.332763208
cela1_red_29_26104541	29	26104541	2	371	30.787	35.58	22.635	no	no	26097635	361	275	232	129	177	98	G	A	1	0.291904219
cela1_red_29_26149986	29	26149986	2	372	30.787	35.58	22.635	yes	no	26143080	425	303	256	169	184	119	G	A	1	0.353857849
cela1_red_29_26299280	29	26299280	2	373	31.122	35.58	23.445	yes	no	26292374	435	299	262	173	184	115	A	G	1	0.385214747
cela1_red_29_26330801	29	26330801	2	374	31.122	35.58	23.445	no	no	26323895	430	311	281	149	204	107	A	G	0.997719498	0.325142857
cela1_red_29_26345165	29	26345165	2	375	31.122	35.58	23.445	no	no	26338259	428	305	273	155	198	107	A	G	0.999619916	0.430988593
cela1_red_29_26419772	29	26419772	2	376	31.436	35.829	23.785	no	no	26412866	339	262	208	131	157	105	G	A	1	0.212086659
cela1_red_29_26514397	29	26514397	2	377	31.436	35.829	23.785	yes	no	26507491	412	274	245	167	159	115	A	G	1	0.423983276
cela1_red_29_26634640	29	26634640	2	378	31.436	35.829	23.785	no	no	26627734	371	256	247	124	168	88	A	C	1	0.422843025
cela1_red_29_26695305	29	26695305	2	379	31.436	35.829	23.785	no	no	26688399	371	266	241	130	177	89	A	G	1	0.41068035
cela1_red_29_26726748	29	26726748	2	380	31.582	36.075	23.871	yes	no	26719842	377	267	245	132	175	92	A	G	1	0.289053592
cela1_red_29_26839721	29	26839721	2	381	32.041	36.57	24.146	no	no	26832815	430	281	307	123	212	69	G	A	0.997719498	0.455619048
cela1_red_29_26859059	29	26859059	2	382	32.041	36.57	24.146	no	no	26852153	345	270	181	164	139	131	A	G	1	0.252185481
cela1_red_29_26892533	29	26892533	2	383	32.041	36.57	24.146	no	no	26885627	317	224	209	108	146	78	A	G	0.998479666	0.284354777
cela1_red_29_26895168	29	26895168	2	384	32.041	36.57	24.146	no	no	26888262	275	250	149	126	136	114	A	G	0.999619916	0.097718631
cela1_red_29_26927801	29	26927801	2	385	32.041	36.57	24.146	no	no	26920895	352	256	244	108	178	78	G	A	0.993538578	0.273335884
cela1_red_29_27001235	29	27001235	2	386	32.041	36.57	24.146	no	no	26994329	390	258	260	130	181	77	G	A	1	0.443557583
cela1_red_29_27007873	29	27007873	2	387	32.041	36.57	24.146	yes	no	27000967	439	309	266	173	183	126	A	G	0.999619916	0.384220532
cela1_red_29_27045086	29	27045086	2	388	32.041	36.57	24.146	no	no	27038180	256	212	194	62	160	52	G	A	0.987077157	0.188294186
cela1_red_29_27109851	29	27109851	2	389	32.041	36.57	24.146	no	no	27102945	377	290	230	147	171	119	G	A	1	0.238692512
cela1_red_29_27122200	29	27122200	2	390	32.31	36.993	24.146	no	no	27115294	340	274	179	161	149	125	G	A	1	0.150893197
cela1_red_29_27164382	29	27164382	2	391	32.31	36.993	24.146	no	no	27157476	162	150	83	79	78	72	C	A	1	0.058722919
cela1_red_29_27295700	29	27295700	2	392	32.31	36.993	24.146	yes	no	27288794	404	298	271	133	208	90	C	A	1	0.421702775
cela1_red_29_27349100	29	27349100	2	393	32.31	36.993	24.146	no	no	27342194	392	272	260	132	192	80	G	A	1	0.402128468
cela1_red_29_27449871	29	27449871	2	394	32.31	36.993	24.146	no	no	27442965	185	163	133	52	115	48	A	G	0.999619916	0.090304183
cela1_red_29_28216351	29	28216351	2	395	32.31	36.993	24.146	no	no	28209445	391	250	235	156	153	97	A	G	1	0.503040669
cela1_red_29_28248403	29	28248403	2	396	32.31	36.993	24.146	no	no	28241497	281	216	200	81	153	63	A	G	1	0.250665146
cela1_red_29_28281539	29	28281539	2	397	32.31	36.993	24.146	no	no	28274633	368	278	248	120	196	82	A	G	0.999619916	0.367680608
cela1_red_29_28338763	29	28338763	2	398	32.334	36.993	24.172	yes	no	28331857	375	238	263	112	173	65	A	G	0.999239833	0.404906809
cela1_red_29_28437705	29	28437705	2	399	32.358	36.993	24.201	yes	no	28430799	369	257	260	109	189	68	A	C	1	0.291334094
cela1_red_29_28564325	29	28564325	2	400	32.358	36.993	24.201	no	no	28557419	207	184	158	49	143	41	G	A	1	0.148232611
cela1_red_29_28587483	29	28587483	2	401	32.553	37.21	24.469	yes	no	28580577	101	96	47	54	44	52	A	G	0.986697073	0.043528505
cela1_red_29_28627271	29	28627271	2	402	32.746	37.428	24.733	yes	no	28620365	239	207	129	110	110	97	A	G	1	0.110604333
cela1_red_29_28770643	29	28770643	2	403	33.073	37.862	24.733	no	no	28763737	407	284	283	124	204	80	A	G	1	0.422652984
cela1_red_29_28833023	29	28833023	2	404	33.073	37.862	24.733	no	no	28826117	351	269	258	93	209	60	G	A	1	0.260357279
cela1_red_29_28946011	29	28946011	2	405	33.073	37.862	24.733	no	no	28939105	346	278	238	108	190	88	A	C	1	0.227480046
cela1_red_29_29027022	29	29027022	2	406	33.073	37.862	24.733	no	no	29020116	429	282	244	185	150	132	G	A	1	0.455530217
cela1_red_29_29077814	29	29077814	2	407	33.073	37.862	24.733	no	no	29070908	268	216	206	62	163	53	A	G	1	0.176358799
cela1_red_29_29095443	29	29095443	2	408	33.073	37.862	24.733	yes	no	29088537	444	295	274	170	184	111	A	G	1	0.485366781
cela1_red_29_29206101	29	29206101	2	409	33.569	38.336	25.096	no	no	29199195	419	262	248	171	149	113	G	A	1	0.365260357
cela1_red_29_29218926	29	29218926	2	410	33.569	38.336	25.096	yes	no	29212020	449	308	266	183	190	118	G	A	1	0.312048651
cela1_red_29_29332338	29	29332338	2	411	33.569	38.336	25.096	no	no	29325432	17	17	12	5	12	5	A	C	1	0.013112885
cela1_red_29_29504809	29	29504809	2	412	33.569	38.336	25.096	no	no	29497903	55	55	29	26	29	26	G	A	0.999619916	0.04391635
cela1_red_29_29564178	29	29564178	2	413	33.569	38.336	25.096	no	no	29557272	396	243	241	155	144	99	A	G	0.996579247	0.402555301
cela1_red_29_29671895	29	29671895	2	414	33.705	38.336	25.899	yes	no	29664989	362	238	214	148	129	109	G	A	1	0.326301786
cela1_red_29_29772499	29	29772499	2	415	33.705	38.336	25.899	no	no	29765593	319	265	237	82	196	69	A	G	1	0.186431015
cela1_red_29_29859092	29	29859092	2	416	34.191	38.876	25.899	no	no	29852186	368	234	218	150	126	108	C	A	1	0.408019764
cela1_red_29_29899431	29	29899431	2	417	34.191	38.876	25.899	no	no	29892525	381	268	232	149	156	112	G	A	1	0.313568985
cela1_red_29_29993083	29	29993083	2	418	34.191	38.876	25.899	yes	no	29986177	386	257	241	145	161	96	G	A	1	0.492208286
cela1_red_29_30096914	29	30096914	2	419	34.548	39.725	25.899	no	no	30090008	355	227	202	153	128	99	G	A	1	0.458950969
cela1_red_29_30149412	29	30149412	2	420	34.548	39.725	25.899	yes	no	30142506	398	269	236	162	157	112	A	G	1	0.429874572
cela1_red_29_30316777	29	30316777	2	421	35.263	39.725	27.393	no	no	30309871	303	184	215	88	137	47	A	G	1	0.48213607
cela1_red_29_30496795	29	30496795	2	422	35.263	39.725	27.393	no	no	30489889	374	252	230	144	147	105	G	A	1	0.405359179
cela1_red_29_30572805	29	30572805	2	423	35.263	39.725	27.393	yes	no	30565899	386	276	255	131	183	93	A	G	0.999619916	0.386311787
cela1_red_29_30683510	29	30683510	2	424	35.943	40.37	28.231	no	no	30676604	68	67	46	22	46	21	G	A	1	0.021094641
cela1_red_29_30807456	29	30807456	2	425	35.943	40.37	28.245	no	no	30800550	361	268	268	93	213	55	G	A	0.999619916	0.295247148
cela1_red_29_30880222	29	30880222	2	426	35.943	40.37	28.245	no	no	30873316	325	222	242	83	165	57	C	A	0.999619916	0.430228137
cela1_red_29_30939610	29	30939610	2	427	35.943	40.37	28.245	no	no	30932704	343	233	203	140	136	97	A	G	1	0.461231471
cela1_red_29_31023966	29	31023966	2	428	35.943	40.37	28.245	yes	no	31017060	416	309	179	237	124	185	A	G	1	0.285062714
cela1_red_29_31136835	29	31136835	2	429	35.943	40.37	28.245	no	no	31129929	386	283	215	171	159	124	G	A	1	0.354047891
cela1_red_29_31186211	29	31186211	2	430	35.943	40.37	28.245	no	no	31179305	251	224	139	112	123	101	A	G	0.999239833	0.122860403
cela1_red_29_31239057	29	31239057	2	431	35.943	40.37	28.245	no	no	31232151	284	222	191	93	151	71	G	A	1	0.206765488
cela1_red_29_31310043	29	31310043	2	432	36.206	40.529	28.699	no	no	31303137	378	228	234	144	129	99	A	G	1	0.484986697
cela1_red_29_31368897	29	31368897	2	433	36.206	40.529	28.699	no	no	31361991	308	271	181	127	164	107	G	A	1	0.162485747
cela1_red_29_31393512	29	31393512	2	434	36.206	40.529	28.699	no	no	31386606	152	135	99	53	90	45	A	G	1	0.08608894
cela1_red_29_31420674	29	31420674	2	435	36.206	40.529	28.699	no	no	31413768	282	237	212	70	182	55	A	G	0.994298746	0.180428135
cela1_red_29_31476286	29	31476286	2	436	36.206	40.529	28.699	yes	no	31469380	393	268	259	134	184	84	A	G	0.999619916	0.385361217
cela1_red_29_31524972	29	31524972	2	437	36.206	40.529	28.699	no	no	31518066	350	236	223	127	145	91	A	G	1	0.325921703
cela1_red_29_31555097	29	31555097	2	438	36.206	40.529	28.699	no	no	31548191	260	225	145	115	127	98	G	A	1	0.119916382
cela1_red_29_31583957	29	31583957	2	439	36.206	40.529	28.699	no	no	31577051	368	255	243	125	171	84	G	A	1	0.325161536
cela1_red_29_31699279	29	31699279	2	440	36.674	40.999	29.205	yes	no	31692373	422	312	286	136	222	90	G	A	0.999239833	0.342145302
cela1_red_29_31743386	29	31743386	2	441	36.674	40.999	29.205	no	no	31736480	333	259	217	116	165	94	A	G	1	0.238122387
cela1_red_29_31834742	29	31834742	2	442	36.674	40.999	29.205	no	no	31827836	111	107	78	33	77	30	A	G	1	0.043329532
cela1_red_29_31915190	29	31915190	2	443	36.674	40.999	29.205	no	no	31908284	369	236	230	139	148	88	G	A	1	0.472253896
cela1_red_29_31977653	29	31977653	2	444	36.674	40.999	29.205	no	no	31970747	361	243	241	120	167	76	A	C	1	0.404218928
cela1_red_29_32031705	29	32031705	2	445	36.674	40.999	29.205	no	no	32024799	382	262	263	119	186	76	G	A	1	0.482706195
cela1_red_29_32130463	29	32130463	2	446	36.971	41.456	29.205	yes	no	32123557	423	332	246	177	202	130	C	A	1	0.241353098
cela1_red_29_32171146	29	32171146	2	447	36.971	41.456	29.205	no	no	32164240	356	261	225	131	167	94	G	A	1	0.290573926
cela1_red_29_32209967	29	32209967	2	448	36.971	41.456	29.205	no	no	32203061	52	49	49	3	48	1	A	G	1	0.034777651
cela1_red_29_32264427	29	32264427	2	449	36.971	41.456	29.205	no	no	32257521	342	218	219	123	134	84	G	A	0.999619916	0.385361217
cela1_red_29_32281701	29	32281701	2	450	36.971	41.456	29.205	no	no	32274795	338	213	198	140	126	87	A	G	1	0.404979095
cela1_red_29_32367031	29	32367031	2	451	37.621	41.475	30.232	yes	no	32360125	185	169	116	69	106	63	G	A	1	0.09977195
cela1_red_29_32423724	29	32423724	2	452	37.924	42.261	30.232	yes	no	32416818	370	260	266	104	191	69	G	A	0.999239833	0.433434766
cela1_red_29_32447779	29	32447779	2	453	37.924	42.261	30.232	no	no	32440873	248	217	143	105	123	94	G	A	1	0.183580388
cela1_red_29_32464142	29	32464142	2	454	37.924	42.261	30.232	no	no	32457236	185	167	100	85	90	77	G	A	1	0.084378563
cela1_red_29_32551397	29	32551397	2	455	38.142	42.261	30.895	no	no	32544491	383	251	238	145	155	96	A	G	1	0.369251235
cela1_red_29_32597289	29	32597289	2	456	38.142	42.261	30.895	no	no	32590383	378	281	222	156	168	113	A	G	1	0.267578867
cela1_red_29_32634571	29	32634571	2	457	38.142	42.261	30.895	yes	no	32627665	418	286	242	176	169	117	G	A	1	0.469973394
cela1_red_29_32686661	29	32686661	2	458	38.142	42.261	30.895	no	no	32679755	328	246	236	92	181	65	G	A	1	0.263207906
cela1_red_29_32811220	29	32811220	2	459	38.528	42.848	30.895	yes	no	32804314	361	242	227	134	152	90	A	G	0.997719498	0.361904762
cela1_red_29_32860101	29	32860101	2	460	38.839	43.466	30.895	yes	no	32853195	278	229	177	101	142	87	A	G	1	0.143481566
cela1_red_29_33029806	29	33029806	2	461	39.145	43.466	31.488	yes	no	33022900	425	289	274	151	188	101	G	A	0.998859749	0.353310502
cela1_red_29_33078813	29	33078813	2	462	39.145	43.466	31.488	no	no	33071907	389	259	257	132	170	89	G	A	1	0.459901178
cela1_red_29_33111916	29	33111916	2	463	39.145	43.466	31.488	no	no	33105010	359	254	266	93	195	59	A	G	1	0.268719118
cela1_red_29_33142229	29	33142229	2	464	39.145	43.466	31.488	no	no	33135323	351	267	240	111	192	75	A	G	1	0.292854428
cela1_red_29_33190668	29	33190668	2	465	39.145	43.466	31.488	no	no	33183762	284	252	191	93	169	83	G	A	1	0.141391106
cela1_red_29_33284808	29	33284808	2	466	39.145	43.466	31.488	no	no	33277902	412	298	300	112	224	74	G	A	1	0.368301026
cela1_red_29_33452007	29	33452007	2	467	39.8	43.932	32.525	yes	no	33445101	434	274	291	143	182	92	G	A	1	0.472253896
cela1_red_29_33454549	29	33454549	2	468	39.8	43.932	32.525	no	no	33447643	168	153	116	52	107	46	A	G	1	0.071265678
cela1_red_29_33460934	29	33460934	2	469	39.8	43.932	32.525	no	no	33454028	253	222	190	63	169	53	G	A	0.998479666	0.136467453
cela1_red_29_33478508	29	33478508	2	470	39.8	43.932	32.525	no	no	33471602	394	236	262	132	155	81	G	A	1	0.484986697
cela1_red_29_33520727	29	33520727	2	471	39.8	43.932	32.525	no	no	33513821	340	283	225	115	192	91	G	A	1	0.147472444
cela1_red_29_33642609	29	33642609	2	472	39.8	43.932	32.525	no	no	33635703	316	244	183	133	146	98	A	G	0.999239833	0.254849753
cela1_red_29_33672855	29	33672855	2	473	40.112	43.932	33.579	no	no	33665949	384	239	259	125	170	69	C	A	1	0.479095401
cela1_red_29_33724366	29	33724366	2	474	40.112	43.932	33.579	no	no	33717460	404	262	203	201	131	131	G	A	0.99163816	0.314296665
cela1_red_29_33741685	29	33741685	2	475	40.112	43.932	33.579	yes	no	33734779	409	302	289	120	212	90	G	A	0.999619916	0.297908745
cela1_red_29_34006564	29	34006564	2	476	40.473	44.249	33.94	yes	no	33999658	322	233	240	82	175	58	G	A	0.999619916	0.317870722
cela1_red_29_34062263	29	34062263	2	477	40.782	44.835	33.94	no	no	34055357	260	231	169	91	155	76	G	A	1	0.089889776
cela1_red_29_34198043	29	34198043	2	478	40.782	44.835	33.94	no	no	34191137	317	248	233	84	187	61	G	A	1	0.271949829
cela1_red_29_34229188	29	34229188	2	479	40.782	44.835	33.94	yes	no	34222282	424	345	323	101	271	74	G	A	1	0.263778031
cela1_red_29_34285421	29	34285421	2	480	40.782	44.835	33.94	no	no	34278515	326	265	195	131	163	102	G	A	1	0.192322311
cela1_red_29_34441299	29	34441299	2	481	40.915	45.009	33.94	yes	no	34434393	369	238	247	122	169	69	A	G	1	0.399657925
cela1_red_29_34514477	29	34514477	2	482	40.915	45.009	33.94	no	no	34507571	335	231	207	128	143	88	G	A	1	0.267578867
cela1_red_29_34556440	29	34556440	2	483	40.915	45.009	33.94	no	no	34549534	354	272	254	100	200	72	G	A	0.999239833	0.190566755
cela1_red_29_34699156	29	34699156	2	484	41.081	45.182	33.94	yes	no	34692250	369	270	250	119	179	91	G	A	1	0.213987077
cela1_red_29_34815660	29	34815660	2	485	41.094	45.182	33.94	no	no	34808754	317	239	225	92	170	69	G	A	1	0.168187001
cela1_red_29_34942264	29	34942264	2	486	41.094	45.182	33.94	yes	no	34935358	369	243	230	139	152	91	A	G	1	0.324971494
cela1_red_29_34958067	29	34958067	2	487	41.279	45.544	33.94	yes	no	34951161	371	248	236	135	154	94	G	A	1	0.407639681
cela1_red_29_35043501	29	35043501	2	488	41.338	45.663	33.94	yes	no	35036595	452	293	252	200	148	145	G	A	0.999239833	0.452453404
cela1_red_29_36168495	29	36168495	2	489	44.089	48.486	36.296	yes	no	36161589	228	201	156	72	139	62	G	A	1	0.1218168
cela1_red_29_36514958	29	36514958	2	490	44.826	49.596	36.296	yes	no	36508052	399	286	307	92	231	55	A	G	0.999619916	0.39904943
cela1_red_29_36625105	29	36625105	2	491	44.826	49.596	36.296	no	no	36618199	244	227	157	87	144	83	A	G	1	0.126567845
cela1_sika_29_36625105	29	36625105	2	492	44.826	49.596	36.296	no	no	36618199	244	227	157	87	144	83	A	G	1	0.126567845
cela1_red_29_36727751	29	36727751	2	493	44.826	49.596	36.296	no	no	36720845	347	257	261	86	191	66	A	G	1	0.260357279
cela1_red_29_36758019	29	36758019	2	494	44.826	49.596	36.296	no	no	36751113	159	142	127	32	113	29	G	A	1	0.090649943
cela1_red_29_36828755	29	36828755	2	495	44.826	49.596	36.296	no	no	36821849	299	231	205	94	156	75	A	G	1	0.257506651
cela1_red_29_36861250	29	36861250	2	496	44.991	49.827	36.296	yes	no	36854344	353	298	256	97	212	86	A	G	1	0.177879133
cela1_red_29_36888467	29	36888467	2	497	44.991	49.827	36.296	no	no	36881561	271	221	178	93	150	71	A	G	0.999619916	0.196007605
cela1_red_29_36970259	29	36970259	2	498	45.069	50.084	36.296	yes	no	36963353	230	204	145	85	128	76	A	G	1	0.109844166
cela1_red_29_37092626	29	37092626	2	499	45.177	50.122	36.296	no	no	37085720	248	219	195	53	174	45	A	G	1	0.124287343
cela1_red_29_37170245	29	37170245	2	500	45.177	50.122	36.296	no	no	37163339	104	101	60	44	59	42	A	G	1	0.042949449
cela1_red_29_37204208	29	37204208	2	501	45.177	50.122	36.296	no	no	37197302	291	237	218	73	173	64	A	G	1	0.205055112
cela1_red_29_37213995	29	37213995	2	502	45.177	50.122	36.296	no	no	37207089	34	33	31	3	30	3	A	C	0.999239833	0.018067706
cela1_red_29_37246580	29	37246580	2	503	45.177	50.122	36.296	yes	no	37239674	343	259	235	108	176	83	G	A	0.999239833	0.282046405
cela1_red_29_37317741	29	37317741	2	504	45.33	50.25	36.48	yes	no	37310835	143	133	101	42	94	39	C	A	1	0.078107184
cela1_red_29_37466039	29	37466039	2	505	45.473	50.37	36.651	yes	no	37459133	415	259	262	153	161	98	G	A	1	0.414861269
cela1_red_29_37574556	29	37574556	2	506	45.635	50.606	36.651	no	no	37567650	333	291	256	77	226	65	A	C	0.999619916	0.159125475
cela1_red_29_37765433	29	37765433	2	507	45.635	50.606	36.651	no	no	37758527	312	266	255	57	226	40	A	G	1	0.151653364
cela1_red_29_37810605	29	37810605	2	508	45.635	50.606	36.651	no	no	37803699	342	203	211	131	122	81	C	A	0.999239833	0.426207684
cela1_red_29_37864838	29	37864838	2	509	45.635	50.606	36.651	yes	no	37857932	358	213	214	144	120	93	G	A	1	0.420752566
cela1_red_29_37877314	29	37877314	2	510	45.635	50.606	36.651	no	no	37870408	124	112	82	42	74	38	G	A	1	0.065184341
cela1_red_29_37922167	29	37922167	2	511	45.635	50.606	36.651	no	no	37915261	161	146	126	35	116	30	A	C	1	0.079437476
cela1_red_29_37975445	29	37975445	2	512	46.084	51.624	36.651	no	no	37968539	121	118	89	32	86	32	G	A	1	0.05986317
cela1_red_29_38159983	29	38159983	2	513	46.084	51.624	36.651	yes	no	38153077	423	294	276	147	192	102	G	A	0.999239833	0.369912514
cela1_red_29_40148441	29	40148441	2	514	46.757	51.624	38.004	no	no	38826077	254	220	150	104	131	89	A	C	1	0.094640821
cela1_sika_29_40150524	29	40150524	2	515	46.757	51.624	38.004	no	no	38828160	148	134	94	54	83	51	G	A	0.999619916	0.068441065
cela1_red_29_40526307	29	40526307	2	516	46.757	51.624	38.004	no	no	39203943	369	302	289	80	242	60	G	A	0.997339415	0.218940549
cela1_red_29_40584587	29	40584587	2	517	46.757	51.624	38.004	no	no	39262223	360	230	198	162	125	105	C	A	1	0.364880274
cela1_red_29_40796710	29	40796710	2	518	46.757	51.624	38.004	no	no	39474346	346	209	210	136	124	85	A	G	1	0.491448119
cela1_red_29_40806919	29	40806919	2	519	46.757	51.624	38.004	no	no	39484555	376	272	261	115	198	74	A	G	1	0.378373242
cela1_red_29_40831858	29	40831858	2	520	46.757	51.624	38.004	no	no	39509494	383	300	269	114	211	89	A	G	1	0.226529837
cela1_red_29_40850267	29	40850267	2	521	46.757	51.624	38.004	no	no	39527903	310	203	216	94	143	60	A	G	0.994298746	0.391055046
cela1_red_29_40926041	29	40926041	2	522	46.757	51.624	38.004	yes	no	39603677	402	262	212	190	125	137	G	A	1	0.477385025
cela1_red_29_40985650	29	40985650	2	523	46.883	51.624	38.246	no	no	39663286	389	246	229	160	141	105	G	A	0.999619916	0.445437262
cela1_red_29_41054496	29	41054496	2	524	46.883	51.624	38.246	no	no	39732132	266	215	161	105	124	91	G	A	1	0.169707336
cela1_red_29_41175975	29	41175975	2	525	46.883	51.624	38.246	yes	no	39853611	416	287	263	153	183	104	G	A	1	0.293234512
cela1_red_29_41354574	29	41354574	2	526	46.883	51.624	38.246	no	no	40032210	237	212	171	66	152	60	C	A	0.999619916	0.116730038
cela1_red_29_41424364	29	41424364	2	527	47.013	51.878	38.331	yes	no	40102000	358	232	260	98	171	61	A	G	1	0.403078677
cela1_red_29_41486634	29	41486634	2	528	47.269	52.131	38.489	no	no	40164270	377	235	224	153	136	99	A	G	0.999239833	0.478128566
cela1_red_29_41522984	29	41522984	2	529	47.269	52.131	38.489	no	no	40200620	332	223	235	97	154	69	G	A	0.999619916	0.471102662
cela1_red_29_41581175	29	41581175	2	530	47.269	52.131	38.489	no	no	40258811	310	242	173	137	135	107	A	G	0.991258077	0.204562883
cela1_red_29_41582682	29	41582682	2	531	47.269	52.131	38.489	no	no	40260318	315	247	196	119	157	90	G	A	1	0.23945268
cela1_red_29_41616127	29	41616127	2	532	47.269	52.131	38.489	yes	no	40293763	399	265	244	155	163	102	G	A	1	0.475104523
cela1_red_29_41621364	29	41621364	2	533	47.351	52.246	38.489	yes	no	40299000	121	113	51	70	46	67	G	A	0.999619916	0.06634981
cela1_red_29_41700299	29	41700299	2	534	47.433	52.362	38.489	yes	no	40377935	443	304	319	124	227	77	A	G	0.999619916	0.414638783
cela1_red_29_41725214	29	41725214	2	535	47.472	52.417	38.489	yes	no	40402850	320	225	232	88	166	59	A	G	0.989737742	0.374039939
cela1_red_29_41763294	29	41763294	2	536	47.519	52.484	38.489	yes	no	40440930	252	219	160	92	139	80	G	A	0.999619916	0.116730038
cela1_red_29_41763307	29	41763307	2	537	47.556	52.536	38.489	yes	no	40440943	143	137	101	42	97	40	A	G	0.999619916	0.049809886
cela1_red_29_41867129	29	41867129	2	538	47.597	52.594	38.489	no	no	40544765	307	256	189	118	164	92	A	G	0.999619916	0.181368821
cela1_red_29_41886502	29	41886502	2	539	47.597	52.594	38.489	yes	no	40564138	374	249	264	110	180	69	G	A	1	0.489357659
cela1_red_29_41938024	29	41938024	2	540	47.597	52.594	38.489	no	no	40615660	374	247	246	128	164	83	G	A	1	0.372101862
cela1_red_29_42057854	29	42057854	2	541	47.597	52.594	38.489	no	no	40735490	157	143	95	62	84	59	A	G	0.999619916	0.067110266
cela1_red_29_42204499	29	42204499	2	542	47.621	52.733	38.489	yes	no	40882135	285	200	171	114	114	86	A	G	1	0.326111745
cela1_red_29_42536448	29	42536448	2	543	47.649	52.912	38.489	yes	no	41214084	376	242	215	161	132	110	A	G	1	0.324971494
cela1_red_29_42575279	29	42575279	2	544	48.317	53.528	38.489	yes	no	41252915	221	191	151	70	134	57	C	A	0.998479666	0.083936049
cela1_red_29_42634374	29	42634374	2	545	48.345	53.528	39.093	no	no	41312010	143	127	92	51	80	47	A	G	1	0.070695553
cela1_red_29_42653137	29	42653137	2	546	48.345	53.528	39.093	no	no	41330773	132	124	103	29	97	27	G	A	1	0.056062334
cela1_red_29_42810644	29	42810644	2	547	48.345	53.528	39.093	no	no	41488280	327	236	242	85	178	58	A	G	1	0.320600532
cela1_red_29_42830897	29	42830897	2	548	48.345	53.528	39.093	no	no	41508533	323	206	191	132	117	89	A	C	1	0.447738502
cela1_red_29_42880676	29	42880676	2	549	48.345	53.528	39.093	no	no	41558312	365	244	206	159	135	109	A	C	1	0.383124287
cela1_red_29_43009728	29	43009728	2	550	48.345	53.528	39.093	yes	no	41687364	415	280	254	161	170	110	A	G	0.999619916	0.372243346
cela1_red_29_43082566	29	43082566	2	551	48.345	53.528	39.093	no	no	41760202	353	217	230	123	138	79	C	A	1	0.412580768
cela1_red_29_43132325	29	43132325	2	552	48.345	53.528	39.093	no	no	41809961	168	159	124	44	116	43	G	A	1	0.080387685
cela1_red_29_43249226	29	43249226	2	553	48.911	53.713	40.302	no	no	41926862	328	221	219	109	155	66	G	A	1	0.46009122
cela1_red_29_43395376	29	43395376	2	554	48.911	53.713	40.302	no	no	42073012	119	108	51	68	44	64	A	G	0.999619916	0.060646388
cela1_red_29_43444431	29	43444431	2	555	48.911	53.713	40.302	no	no	42122067	264	223	219	45	187	36	C	A	1	0.213036868
cela1_red_29_43523816	29	43523816	2	556	48.911	53.713	40.302	no	no	42201452	376	243	241	135	155	88	A	G	1	0.479665526
cela1_red_29_43656541	29	43656541	2	557	48.911	53.713	40.302	no	no	42334177	250	211	181	69	154	57	A	G	0.999619916	0.159505703
cela1_red_29_43714554	29	43714554	2	558	48.911	53.713	40.302	no	no	42392190	396	284	256	140	174	110	A	G	1	0.36659065
cela1_red_29_43736051	29	43736051	2	559	48.911	53.713	40.302	yes	no	42413687	431	285	274	157	174	111	A	G	1	0.491068035
cela1_red_29_43775959	29	43775959	2	560	48.911	53.713	40.302	no	no	42453595	343	266	243	100	188	78	G	A	1	0.204675029
cela1_red_29_43880487	29	43880487	2	561	48.911	53.713	40.302	no	no	42558123	344	203	241	103	138	65	A	G	1	0.483276321
cela1_red_29_43932926	29	43932926	2	562	48.911	53.713	40.302	no	no	42610562	321	197	218	103	126	71	G	A	0.999239833	0.441232408
cela1_red_29_44048346	29	44048346	2	563	48.911	53.713	40.302	no	no	42725982	418	283	303	115	205	78	A	G	1	0.336374002
cela1_red_29_44101743	29	44101743	2	564	49.107	53.882	40.559	yes	no	42779379	366	242	215	151	128	114	G	A	1	0.327442037
cela1_red_29_44165629	29	44165629	2	565	49.107	53.882	40.559	no	no	42843265	269	200	198	71	149	51	A	G	1	0.313188902
cela1_red_29_44253290	29	44253290	2	566	49.46	54.222	40.881	no	no	42930926	336	274	258	78	222	52	G	A	1	0.181109844
cela1_red_29_44350794	29	44350794	2	567	49.46	54.222	40.881	no	no	43028430	344	267	218	126	175	92	C	A	0.999619916	0.257414449
cela1_red_29_44475879	29	44475879	2	568	49.46	54.222	40.881	no	no	43153515	75	72	71	4	68	4	A	G	1	0.027366021
cela1_red_29_44536549	29	44536549	2	569	49.46	54.222	40.881	no	no	43214185	78	75	74	4	71	4	G	A	1	0.033447358
cela1_red_29_44588140	29	44588140	2	570	49.46	54.222	40.881	no	no	43265776	75	72	71	4	68	4	G	A	0.999239833	0.027196653
cela1_red_29_44703591	29	44703591	2	571	49.46	54.222	40.881	no	no	43381227	259	234	204	55	184	50	A	G	1	0.129608514
cela1_red_29_44843911	29	44843911	2	572	49.46	54.222	40.881	yes	no	43521547	361	230	246	115	155	75	G	A	1	0.479475485
cela1_red_29_45000012	29	45000012	2	573	49.46	54.222	40.881	no	no	43677648	302	218	183	119	128	90	G	A	1	0.287913341
cela1_red_29_45029239	29	45029239	2	574	49.46	54.222	40.881	no	no	43706875	323	221	233	90	166	55	G	A	1	0.27841125
cela1_red_29_45206728	29	45206728	2	575	49.823	54.53	41.299	no	no	43884364	316	202	230	86	145	57	A	G	1	0.456290384
cela1_red_29_45232953	29	45232953	2	576	49.823	54.53	41.299	yes	no	43910589	404	285	266	138	197	88	G	A	0.999619916	0.407034221
cela1_red_29_45306737	29	45306737	2	577	49.997	54.53	41.855	yes	no	43984373	374	229	219	155	131	98	C	A	0.999619916	0.455323194
cela1_red_29_45366829	29	45366829	2	578	50.245	54.741	42.21	yes	no	44044465	302	250	219	83	184	66	A	G	1	0.154313949
cela1_red_29_45410964	29	45410964	2	579	50.355	54.841	42.387	yes	no	44088600	330	269	191	139	161	108	G	A	1	0.220258457
cela1_red_29_45444573	29	45444573	2	580	50.425	54.899	42.48	yes	no	44122209	326	239	200	126	146	93	G	A	1	0.263207906
cela1_red_29_45528987	29	45528987	2	581	50.492	54.954	42.564	no	no	44206623	355	250	238	117	172	78	G	A	1	0.321360699
cela1_red_29_45557365	29	45557365	2	582	50.492	54.954	42.564	no	no	44235001	353	243	198	155	143	100	G	A	1	0.340174838
cela1_red_29_45646042	29	45646042	2	583	50.492	54.954	42.564	no	no	44323678	299	225	235	64	179	46	A	G	1	0.193462562
cela1_red_29_45711619	29	45711619	2	584	50.492	54.954	42.564	no	no	44389255	290	227	221	69	177	50	G	A	1	0.247814519
cela1_red_29_45754885	29	45754885	2	585	50.492	54.954	42.564	yes	no	44432521	377	263	252	125	180	83	A	G	0.999619916	0.358174905
cela1_red_29_45810092	29	45810092	2	586	50.637	55.101	42.564	no	no	44487728	316	194	205	111	122	72	A	C	0.998859749	0.446727549
cela1_red_29_45843909	29	45843909	2	587	50.637	55.101	42.564	no	no	44521545	376	224	259	117	155	69	A	G	1	0.47168377
cela1_red_29_45964683	29	45964683	2	588	50.637	55.101	42.564	no	no	44642319	295	221	234	61	179	42	G	A	1	0.19327252
cela1_red_29_45978787	29	45978787	2	589	50.637	55.101	42.564	no	no	44656423	330	214	210	120	137	77	A	G	0.999619916	0.481178707
cela1_red_29_46015655	29	46015655	2	590	50.637	55.101	42.564	no	no	44693291	372	277	230	142	174	103	A	G	0.999619916	0.289923954
cela1_red_29_46036860	29	46036860	2	591	50.637	55.101	42.564	yes	no	44714496	377	262	233	144	169	93	A	G	1	0.351007222
cela1_red_29_46077882	29	46077882	2	592	50.841	55.241	43.013	no	no	44755518	185	169	145	40	132	37	A	G	0.999619916	0.093726236
cela1_red_29_46160444	29	46160444	2	593	50.841	55.241	43.013	no	no	44838080	357	255	238	119	173	82	G	A	1	0.346446218
cela1_red_29_46186809	29	46186809	2	594	50.841	55.241	43.013	yes	no	44864445	375	248	243	132	162	86	A	G	1	0.393576587
cela1_red_29_46323321	29	46323321	2	595	50.841	55.241	43.013	no	no	45000957	346	259	202	144	149	110	G	A	1	0.24477385
cela1_red_29_46395263	29	46395263	2	596	50.841	55.241	43.013	no	no	45072899	339	226	207	132	140	86	G	A	1	0.345496009
cela1_red_29_46405918	29	46405918	2	597	51.287	55.241	44.345	no	no	45083554	327	277	239	88	204	73	A	G	1	0.229570506
cela1_red_29_46479495	29	46479495	2	598	51.287	55.241	44.345	yes	no	45157131	367	255	272	95	189	66	A	C	1	0.340174838
cela1_red_29_46494683	29	46494683	2	599	51.287	55.241	44.345	no	no	45172319	340	242	249	91	174	68	G	A	1	0.27841125
cela1_red_29_46522318	29	46522318	2	600	51.287	55.241	44.345	no	no	45199954	360	276	248	112	199	77	G	A	1	0.27099962
cela1_red_29_46560034	29	46560034	2	601	51.641	55.81	44.345	yes	no	45237670	382	244	250	132	165	79	A	G	1	0.426073736
cela1_red_29_46608166	29	46608166	2	602	51.641	55.81	44.345	no	no	45285802	380	279	222	158	171	108	G	A	1	0.267768909
cela1_red_29_46720978	29	46720978	2	603	51.641	55.81	44.345	no	no	45398614	328	246	182	146	134	112	A	G	1	0.243063474
cela1_red_29_46744510	29	46744510	2	604	51.641	55.81	44.345	no	no	45422146	356	263	289	67	215	48	A	C	0.997719498	0.30152381
cela1_red_29_46761854	29	46761854	2	605	51.641	55.81	44.345	no	no	45439490	352	214	217	135	139	75	G	A	1	0.402128468
cela1_red_29_46785831	29	46785831	2	606	51.641	55.81	44.345	no	no	45463467	320	218	223	97	158	60	A	G	1	0.352337514
cela1_red_29_46803644	29	46803644	2	607	51.676	55.868	44.345	yes	no	45481280	246	206	142	104	120	86	A	G	0.999619916	0.156273764
cela1_red_29_46957093	29	46957093	2	608	51.723	55.951	44.345	yes	no	45634729	75	72	71	4	68	4	G	A	1	0.030216648
cela1_red_29_47112244	29	47112244	2	609	51.775	56.043	44.345	no	no	45789880	307	192	196	111	118	74	A	G	0.999239833	0.413845569
cela1_red_29_47151352	29	47151352	2	610	51.775	56.043	44.345	yes	no	45828988	384	255	248	136	167	88	G	A	1	0.400418092
cela1_red_29_47179192	29	47179192	2	611	51.775	56.043	44.345	no	no	45856828	301	231	207	94	156	75	A	G	1	0.279931585
cela1_red_29_47251918	29	47251918	2	612	52.29	56.043	45.575	no	no	45929554	358	249	221	137	151	98	G	A	0.999619916	0.38878327
cela1_red_29_47269390	29	47269390	2	613	52.29	56.043	45.575	yes	no	45947026	380	253	243	137	159	94	A	G	1	0.391866211
cela1_red_29_47310287	29	47310287	2	614	52.29	56.043	45.575	no	no	45987923	335	207	190	145	117	90	G	A	1	0.472063854
cela1_red_29_47372731	29	47372731	2	615	52.29	56.043	45.575	no	no	46050367	238	189	179	59	142	47	G	A	0.999619916	0.193346008
cela1_red_29_47461348	29	47461348	2	616	52.29	56.043	45.575	no	no	46138984	303	212	215	88	140	72	A	G	0.998859749	0.309550989
cela1_red_29_47613798	29	47613798	2	617	52.803	56.753	46.087	no	no	46291434	267	216	164	103	133	83	G	A	1	0.173508172
cela1_red_29_47659379	29	47659379	2	618	52.803	56.753	46.087	no	no	46337015	265	199	185	80	136	63	G	A	1	0.254275941
cela1_red_29_47733899	29	47733899	2	619	52.803	56.753	46.087	no	no	46411535	47	46	27	20	26	20	C	A	1	0.013302927
cela1_red_29_47758215	29	47758215	2	620	52.803	56.753	46.087	no	no	46435851	47	46	27	20	26	20	G	A	1	0.013302927
cela1_red_29_47788354	29	47788354	2	621	52.803	56.753	46.087	yes	no	46465990	370	239	254	116	160	79	G	A	0.999619916	0.475855513
cela1_red_29_47825066	29	47825066	2	622	53.321	56.753	47.334	yes	no	46502702	382	264	247	135	170	94	G	A	1	0.327822121
cela1_red_29_47935251	29	47935251	2	623	53.561	56.753	48.01	no	no	46612887	327	234	247	80	179	55	G	A	0.999619916	0.351330798
cela1_red_29_47961495	29	47961495	2	624	53.561	56.753	48.01	no	no	46639131	266	210	212	54	170	40	A	G	0.997719498	0.251238095
cela1_red_29_47997492	29	47997492	2	625	53.561	56.753	48.01	no	no	46675128	342	246	233	109	161	85	A	C	1	0.491828202
cela1_red_29_48138260	29	48138260	2	626	53.561	56.753	48.01	no	no	46815896	184	165	123	61	112	53	G	A	1	0.085138731
cela1_red_29_48166896	29	48166896	2	627	53.561	56.753	48.01	yes	no	46844532	356	259	214	142	160	99	C	A	0.998479666	0.350590027
cela1_red_29_48208027	29	48208027	2	628	53.561	56.753	48.01	no	no	46885663	44	41	28	16	26	15	G	A	1	0.036107944
cela1_red_29_48241157	29	48241157	2	629	53.561	56.753	48.01	no	no	46918793	331	263	234	97	189	74	A	G	1	0.233941467
cela1_red_29_48310440	29	48310440	2	630	53.969	56.915	48.816	no	no	46988076	370	242	243	127	155	87	G	A	1	0.460851387
cela1_red_29_48356105	29	48356105	2	631	53.969	56.915	48.816	no	no	47033741	326	225	203	123	137	88	A	G	1	0.289433675
cela1_red_29_48398834	29	48398834	2	632	53.969	56.915	48.816	no	no	47076470	379	249	222	157	136	113	G	A	1	0.313378943
cela1_red_29_48443217	29	48443217	2	633	53.969	56.915	48.816	no	no	47120853	145	138	85	60	80	58	G	A	0.999619916	0.054942966
cela1_red_29_48613958	29	48613958	2	634	53.969	56.915	48.816	no	no	47291594	200	176	140	60	125	51	G	A	1	0.129418472
cela1_red_29_48679038	29	48679038	2	635	53.969	56.915	48.816	no	no	47356674	388	218	224	164	117	101	G	A	1	0.495058913
cela1_red_29_48787221	29	48787221	2	636	53.969	56.915	48.816	yes	no	47464857	422	314	273	149	214	100	G	A	1	0.396997339
cela1_red_29_49069766	29	49069766	2	637	54.181	56.915	49.274	yes	no	47747402	368	268	209	159	148	120	G	A	1	0.292854428
cela1_red_29_49106530	29	49106530	2	638	54.181	56.915	49.274	no	no	47784166	127	116	57	70	50	66	A	G	0.999619916	0.046768061
cela1_red_29_49118276	29	49118276	2	639	54.181	56.915	49.274	no	no	47795912	258	198	142	116	103	95	C	A	1	0.206195363
cela1_red_29_49146341	29	49146341	2	640	54.181	56.915	49.274	no	no	47823977	309	240	223	86	176	64	C	A	1	0.232231091
cela1_red_29_49166522	29	49166522	2	641	54.181	56.915	49.274	no	no	47844158	127	118	56	71	51	67	G	A	1	0.04827062
cela1_red_29_49500702	29	49500702	2	642	54.793	57.134	50.717	no	no	48178338	266	196	183	83	138	58	A	G	0.983276321	0.225937379
cela1_red_29_49531430	29	49531430	2	643	54.793	57.134	50.717	no	no	48209066	191	157	116	75	89	68	A	G	1	0.157354618
cela1_red_29_49571356	29	49571356	2	644	54.793	57.134	50.717	no	no	48248992	92	89	52	40	51	38	G	A	1	0.061383504
cela1_red_29_49636134	29	49636134	2	645	54.793	57.134	50.717	yes	no	48313770	356	233	232	124	152	81	G	A	0.999619916	0.344486692
cela1_red_29_49827079	29	49827079	2	646	54.856	57.134	51.042	yes	no	48504715	274	201	189	85	143	58	G	A	0.997339415	0.221989329
cela1_red_29_49838475	29	49838475	2	647	54.881	57.134	51.085	yes	no	48516111	273	200	188	85	142	58	A	G	0.999619916	0.221863118
cela1_red_29_50124445	29	50124445	2	648	54.942	57.134	51.184	no	no	48802081	338	229	220	118	141	88	A	G	1	0.353477765
cela1_red_29_50192565	29	50192565	2	649	54.942	57.134	51.184	yes	no	48870201	349	238	208	141	138	100	A	G	1	0.390535918
cela1_red_29_50268206	29	50268206	2	650	54.942	57.134	51.184	no	no	48945842	332	276	200	132	167	109	A	G	0.999619916	0.185741445
cela1_red_29_50329936	29	50329936	2	651	55.41	57.519	51.637	no	no	49007572	282	230	173	109	141	89	C	A	0.999619916	0.203422053
cela1_red_29_50798248	29	50798248	2	652	55.41	57.519	51.637	no	no	49475884	140	136	56	84	55	81	A	G	1	0.042189282
cela1_red_29_50908541	29	50908541	2	653	55.41	57.519	51.637	no	no	49586177	305	207	224	81	151	56	G	A	0.999619916	0.348859316
cela1_sika_29_50908599	29	50908599	2	654	55.41	57.519	51.637	no	no	49586235	306	208	225	81	152	56	A	C	1	0.34872672
cela1_red_29_50940748	29	50940748	2	655	55.41	57.519	51.637	no	no	49618384	362	246	235	127	163	83	G	A	0.999619916	0.35095057
cela1_red_29_51029497	29	51029497	2	656	55.41	57.519	51.637	no	no	49707133	376	263	227	149	159	104	A	G	1	0.324401368
cela1_red_29_51074715	29	51074715	2	657	55.41	57.519	51.637	no	no	49752351	332	240	221	111	163	77	G	A	0.999239833	0.290794979
cela1_red_29_51082191	29	51082191	2	658	55.41	57.519	51.637	yes	no	49759827	408	298	229	179	167	131	A	G	1	0.295324971
cela1_red_29_51117160	29	51117160	2	659	55.41	57.519	51.637	no	no	49794796	376	267	227	149	163	104	A	C	1	0.326871912
cela1_red_29_51189080	29	51189080	2	660	55.41	57.519	51.637	no	no	49866716	364	263	200	164	137	126	A	C	1	0.281641961
cela1_red_29_51367367	29	51367367	2	661	55.41	57.519	51.637	no	no	50045003	332	229	240	92	164	65	G	A	0.988977575	0.450807071
cela1_red_29_51500829	29	51500829	2	662	55.41	57.519	51.637	no	no	50178465	356	261	179	177	133	128	A	C	1	0.297795515
cela1_red_29_51662313	29	51662313	2	663	55.41	57.519	51.637	no	no	50339949	316	236	189	127	137	99	A	G	0.999619916	0.286501901
cela1_red_5_1181011	5	1181011	3	1	0	0	0	no	no	1033920	172	155	100	72	89	66	A	G	1	0.082098062
cela1_red_5_1321883	5	1321883	3	2	0	0	0	yes	no	1174792	385	266	258	127	182	84	A	G	1	0.408399848
cela1_red_5_1388154	5	1388154	3	3	0.582	0.903	0	no	no	1241063	180	151	123	57	106	45	A	C	1	0.119916382
cela1_red_5_1424474	5	1424474	3	4	0.582	0.903	0	no	no	1277383	359	267	237	122	182	85	G	A	0.999619916	0.336882129
cela1_red_5_1450814	5	1450814	3	5	0.582	0.903	0	yes	no	1303723	396	278	273	123	203	75	A	G	0.999619916	0.484980989
cela1_red_5_1576281	5	1576281	3	6	1.601	2.472	0	yes	no	1429190	360	255	261	99	184	71	A	G	1	0.450209046
cela1_red_5_1632130	5	1632130	3	7	1.853	2.753	0	no	no	1485039	345	255	238	107	176	79	A	G	0.989737742	0.346006144
cela1_red_5_1812816	5	1812816	3	8	1.853	2.753	0	yes	no	1665725	418	275	260	158	166	109	G	A	0.999239833	0.474324838
cela1_red_5_1868127	5	1868127	3	9	2.104	3.159	0	no	no	1721036	299	240	186	113	145	95	G	A	0.999619916	0.203041825
cela1_red_5_1911009	5	1911009	3	10	2.104	3.159	0	yes	no	1763918	383	294	289	94	223	71	A	G	1	0.303876853
cela1_red_5_1948264	5	1948264	3	11	2.104	3.159	0	no	no	1801173	340	297	158	182	133	164	G	A	1	0.148992778
cela1_red_5_1979399	5	1979399	3	12	2.104	3.159	0	no	no	1832308	142	129	98	44	92	37	A	G	0.999619916	0.068631179
cela1_red_5_2012345	5	2012345	3	13	2.32	3.55	0	yes	no	1865254	396	245	244	152	155	90	G	A	1	0.488027366
cela1_red_5_2014457	5	2014457	3	14	2.32	3.55	0	no	no	1867366	315	204	208	107	133	71	A	G	1	0.365070315
cela1_red_5_2082344	5	2082344	3	15	2.32	3.55	0	no	no	1935253	301	215	174	127	112	103	G	A	1	0.301026226
cela1_red_5_2184344	5	2184344	3	16	2.887	4.313	0.207	yes	no	2037253	478	330	292	186	211	119	A	C	0.999619916	0.33365019
cela1_red_5_2286600	5	2286600	3	17	2.949	4.339	0.22	no	no	2139509	394	268	229	165	155	113	G	A	1	0.459521095
cela1_red_5_2351654	5	2351654	3	18	2.949	4.339	0.22	yes	no	2204563	429	306	268	161	196	110	G	A	1	0.293424553
cela1_red_5_2390140	5	2390140	3	19	2.949	4.339	0.22	no	no	2243049	264	232	140	124	120	112	A	G	1	0.125427594
cela1_red_5_2486486	5	2486486	3	20	3.54	5.248	0.22	yes	no	2339395	344	218	209	135	128	90	C	A	1	0.371341695
cela1_red_5_2572246	5	2572246	3	21	4.203	6.278	0.22	no	no	2425155	294	192	211	83	138	54	C	A	0.999239833	0.462723469
cela1_red_5_2638594	5	2638594	3	22	4.203	6.278	0.22	yes	no	2491503	354	241	251	103	170	71	A	G	1	0.400798176
cela1_red_5_2746235	5	2746235	3	23	4.669	6.928	0.22	yes	no	2599144	372	238	270	102	169	69	A	G	1	0.371151653
cela1_red_5_2823597	5	2823597	3	24	4.697	7.092	0.22	yes	no	2676506	332	225	226	106	152	73	G	A	1	0.42018244
cela1_red_5_2911221	5	2911221	3	25	4.751	7.092	0.261	no	no	2764130	310	215	208	102	144	71	G	A	1	0.419992398
cela1_red_5_2924918	5	2924918	3	26	4.751	7.092	0.261	no	no	2777827	286	240	210	76	177	63	C	A	1	0.185670848
cela1_red_5_2947159	5	2947159	3	27	4.751	7.092	0.261	yes	no	2800068	319	254	215	104	174	80	A	G	1	0.232611174
cela1_red_5_3132815	5	3132815	3	28	5.221	7.68	0.671	no	no	2985724	149	141	113	36	108	33	C	A	1	0.076396807
cela1_red_5_3248295	5	3248295	3	29	5.221	7.68	0.671	no	no	3101204	319	252	204	115	166	86	G	A	1	0.29513493
cela1_red_5_3279080	5	3279080	3	30	5.221	7.68	0.671	no	no	3131989	356	243	239	117	163	80	G	A	1	0.361649563
cela1_red_5_3322900	5	3322900	3	31	5.221	7.68	0.671	no	no	3175809	331	262	206	125	154	108	G	A	0.996579247	0.229023646
cela1_red_5_3351554	5	3351554	3	32	5.221	7.68	0.671	no	no	3204463	324	237	201	123	140	97	A	G	0.990117826	0.274856046
cela1_red_5_3358038	5	3358038	3	33	5.221	7.68	0.671	no	no	3210947	193	175	110	83	99	76	G	A	1	0.082858229
cela1_red_5_3445794	5	3445794	3	34	5.221	7.68	0.671	no	no	3298703	238	219	164	74	152	67	A	G	0.998859749	0.114155251
cela1_red_5_3446737	5	3446737	3	35	5.221	7.68	0.671	no	no	3299646	295	242	204	91	175	67	A	G	1	0.244393767
cela1_red_5_3516481	5	3516481	3	36	5.221	7.68	0.671	no	no	3369390	327	263	224	103	180	83	C	A	1	0.213036868
cela1_red_5_3542701	5	3542701	3	37	5.221	7.68	0.671	yes	no	3395610	369	257	257	112	185	72	G	A	1	0.405929304
cela1_red_5_3573864	5	3573864	3	38	5.221	7.68	0.671	no	no	3426773	366	300	281	85	233	67	A	G	1	0.303116686
cela1_red_5_3609485	5	3609485	3	39	5.221	7.68	0.671	no	no	3462394	324	241	229	95	178	63	G	A	1	0.451159255
cela1_red_5_3651420	5	3651420	3	40	5.221	7.68	0.671	no	no	3504329	121	114	90	31	84	30	G	A	1	0.053211707
cela1_red_5_3684231	5	3684231	3	41	5.593	8.242	0.671	yes	no	3537140	394	274	240	154	164	110	A	G	1	0.41600152
cela1_red_5_3769208	5	3769208	3	42	5.593	8.242	0.671	no	no	3622117	375	243	281	94	193	50	C	A	1	0.482896237
cela1_red_5_3860288	5	3860288	3	43	5.593	8.242	0.671	no	no	3713197	352	233	220	132	149	84	G	A	0.999619916	0.38878327
cela1_red_5_3887005	5	3887005	3	44	5.804	8.584	0.671	yes	no	3739914	355	247	251	104	184	63	G	A	0.979095401	0.419448758
cela1_red_5_3924044	5	3924044	3	45	6.015	8.927	0.671	yes	no	3776953	294	240	212	82	177	63	G	A	0.99049791	0.188986953
cela1_red_5_4041818	5	4041818	3	46	6.015	8.927	0.671	no	no	3894727	284	229	197	87	159	70	A	C	1	0.187381224
cela1_red_5_4144837	5	4144837	3	47	6.211	9.161	0.805	yes	no	3997746	322	245	185	137	131	114	G	A	0.999239833	0.241726892
cela1_red_5_4193766	5	4193766	3	48	6.367	9.329	0.894	no	no	4046675	269	226	216	53	187	39	A	G	1	0.171797796
cela1_red_5_4234135	5	4234135	3	49	6.367	9.329	0.894	yes	no	4087044	362	271	284	78	222	49	G	A	1	0.320790574
cela1_red_5_4301664	5	4301664	3	50	6.367	9.329	0.894	no	no	4154573	298	197	193	105	127	70	G	A	1	0.40022805
cela1_red_5_4307879	5	4307879	3	51	6.367	9.329	0.894	no	no	4160788	157	151	86	71	80	71	A	G	1	0.076206765
cela1_red_5_4341704	5	4341704	3	52	6.551	9.545	1.003	yes	no	4194613	322	254	195	127	159	95	G	A	1	0.242113265
cela1_red_5_4358518	5	4358518	3	53	6.551	9.545	1.003	no	no	4211427	312	215	213	99	150	65	G	A	1	0.290193843
cela1_red_5_4459700	5	4459700	3	54	6.742	9.769	1.116	yes	no	4312609	327	266	215	112	172	94	C	A	1	0.264538198
cela1_red_5_4493688	5	4493688	3	55	6.878	9.995	1.116	no	no	4346597	242	196	140	102	109	87	A	C	1	0.161155454
cela1_red_5_4511764	5	4511764	3	56	6.878	9.995	1.116	no	no	4364673	320	230	222	98	165	65	A	G	1	0.392626378
cela1_red_5_4527624	5	4527624	3	57	6.878	9.995	1.116	yes	no	4380533	328	221	238	90	162	59	G	A	0.999619916	0.474334601
cela1_red_5_4732791	5	4732791	3	58	7.158	10.422	1.116	yes	no	4585700	83	79	64	19	61	18	A	G	1	0.043329532
cela1_red_5_4765050	5	4765050	3	59	7.411	10.8	1.116	no	no	4617959	369	266	242	127	177	89	A	G	1	0.477575067
cela1_red_5_4792255	5	4792255	3	60	7.411	10.8	1.116	yes	no	4645164	371	282	265	106	204	78	A	G	0.999619916	0.303231939
cela1_red_5_4829701	5	4829701	3	61	7.411	10.8	1.116	no	no	4682610	277	237	187	90	158	79	C	A	0.999619916	0.151330798
cela1_red_5_4886392	5	4886392	3	62	7.411	10.8	1.116	no	no	4739301	283	234	162	121	137	97	A	G	1	0.179209426
cela1_red_5_4932188	5	4932188	3	63	7.411	10.8	1.116	no	no	4785097	238	219	126	112	114	105	A	G	1	0.083238312
cela1_red_5_4969124	5	4969124	3	64	7.411	10.8	1.116	no	no	4822033	367	227	243	124	159	68	G	A	0.998479666	0.411496003
cela1_red_5_5038370	5	5038370	3	65	7.942	11.688	1.116	yes	no	4891279	138	129	89	49	84	45	G	A	1	0.054732041
cela1_red_5_5329705	5	5329705	3	66	9.524	13.468	2.446	yes	no	5182614	420	298	254	166	183	115	A	G	0.999239833	0.340623811
cela1_red_5_5429361	5	5429361	3	67	9.524	13.468	2.446	no	no	5282270	360	287	187	173	138	149	A	G	0.999619916	0.258935361
cela1_red_5_5482280	5	5482280	3	68	9.524	13.468	2.446	no	no	5335189	373	263	245	128	178	85	G	A	1	0.459141011
cela1_red_5_5544290	5	5544290	3	69	9.544	13.468	2.446	no	no	5397199	327	286	152	175	129	157	G	A	1	0.139870772
cela1_red_5_5555974	5	5555974	3	70	9.544	13.468	2.446	no	no	5408883	181	166	131	50	121	45	A	G	1	0.093880654
cela1_red_5_5606377	5	5606377	3	71	9.544	13.468	2.446	yes	no	5459286	371	223	226	145	137	86	C	A	0.999239833	0.434195512
cela1_red_5_5686003	5	5686003	3	72	10.206	14.418	2.446	no	no	5538912	313	252	227	86	191	61	G	A	0.999619916	0.300570342
cela1_red_5_5701897	5	5701897	3	73	10.206	14.418	2.446	no	no	5554806	222	196	174	48	153	43	A	G	1	0.171607754
cela1_red_5_5733535	5	5733535	3	74	10.206	14.418	2.446	yes	no	5586444	420	283	292	128	202	81	A	G	1	0.425883694
cela1_red_5_5779604	5	5779604	3	75	10.206	14.418	2.446	no	no	5632513	317	222	230	87	159	63	A	G	1	0.421892816
cela1_red_5_5827721	5	5827721	3	76	10.281	14.545	2.446	yes	no	5680630	358	278	255	103	201	77	A	G	1	0.315849487
cela1_red_5_5864172	5	5864172	3	77	10.348	14.639	2.446	no	no	5717081	424	322	246	178	185	137	G	A	1	0.457240593
cela1_red_5_5875249	5	5875249	3	78	10.348	14.639	2.446	yes	no	5728158	453	315	270	183	189	126	A	G	0.999619916	0.467870722
cela1_red_5_5897986	5	5897986	3	79	10.348	14.639	2.446	no	no	5750895	265	223	164	101	136	87	G	A	0.999619916	0.168821293
cela1_red_5_5929539	5	5929539	3	80	10.348	14.639	2.446	no	no	5782448	334	259	221	113	174	85	A	G	1	0.242873432
cela1_red_5_6140003	5	6140003	3	81	10.929	15.507	2.446	yes	no	5992912	366	266	275	91	208	58	G	A	0.999239833	0.397109167
cela1_red_5_6263841	5	6263841	3	82	10.929	15.507	2.446	no	no	6116750	221	208	159	62	150	58	G	A	1	0.104713037
cela1_red_5_6335980	5	6335980	3	83	11.205	16.017	2.446	no	no	6188889	329	247	228	101	171	76	C	A	1	0.339984797
cela1_red_5_6379359	5	6379359	3	84	11.205	16.017	2.446	yes	no	6232268	429	290	230	199	151	139	G	A	1	0.452299506
cela1_red_5_6422773	5	6422773	3	85	11.76	16.493	3.101	no	no	6275682	224	196	116	108	99	97	A	G	1	0.08931965
cela1_red_5_6507353	5	6507353	3	86	11.76	16.493	3.101	yes	no	6360262	417	256	219	198	127	129	A	G	1	0.484796655
cela1_red_5_6562617	5	6562617	3	87	11.76	16.493	3.101	no	no	6415526	337	219	206	131	140	79	G	A	0.999619916	0.382889734
cela1_red_5_6678008	5	6678008	3	88	11.76	16.493	3.101	no	no	6530917	122	109	79	43	68	41	G	A	1	0.096541239
cela1_red_5_6697275	5	6697275	3	89	11.76	16.493	3.101	no	no	6550184	300	231	190	110	141	90	G	A	1	0.30463702
cela1_red_5_6723288	5	6723288	3	90	11.76	16.493	3.101	no	no	6576197	334	233	222	112	148	85	A	G	0.999619916	0.34904943
cela1_red_5_6761510	5	6761510	3	91	11.76	16.493	3.101	no	no	6614419	390	283	252	138	182	101	A	G	1	0.481755986
cela1_red_5_6820136	5	6820136	3	92	11.76	16.493	3.101	no	no	6673045	365	254	231	134	175	79	A	G	0.992778411	0.419218989
cela1_red_5_6908575	5	6908575	3	93	12.026	16.699	3.437	no	no	6761484	350	233	222	128	136	97	C	A	1	0.371531737
cela1_red_5_6940918	5	6940918	3	94	12.026	16.699	3.437	yes	no	6793827	368	285	243	125	195	90	G	A	1	0.314329152
cela1_red_5_6996747	5	6996747	3	95	12.301	17.152	3.437	yes	no	6849656	411	299	268	143	203	96	G	A	0.999619916	0.480798479
cela1_red_5_7077284	5	7077284	3	96	12.301	17.152	3.437	no	no	6930193	380	267	253	127	181	86	G	A	1	0.399467883
cela1_red_5_7142826	5	7142826	3	97	13.193	18.684	3.437	yes	no	6995735	439	299	272	167	186	113	A	G	0.998859749	0.406392694
cela1_red_5_7185498	5	7185498	3	98	13.841	18.714	4.126	yes	no	7038407	374	260	243	131	170	90	G	A	1	0.426263778
cela1_red_5_7385310	5	7385310	3	99	13.871	19.226	4.126	yes	no	7238219	321	266	236	85	196	70	C	A	1	0.206005321
cela1_red_5_7505024	5	7505024	3	100	13.871	19.226	4.126	no	no	7357933	300	240	176	124	139	101	A	G	0.999619916	0.183079848
cela1_red_5_7617082	5	7617082	3	101	14.098	19.557	4.126	yes	no	7469991	379	242	240	139	142	100	G	A	0.999239833	0.441422594
cela1_red_5_7619558	5	7619558	3	102	14.098	19.557	4.126	no	no	7472467	371	234	235	136	135	99	A	G	1	0.455150133
cela1_red_5_7659320	5	7659320	3	103	14.324	19.887	4.126	no	no	7512229	369	267	263	106	191	76	G	A	0.998479666	0.375142748
cela1_red_5_7815304	5	7815304	3	104	14.324	19.887	4.126	no	no	7668213	335	217	210	125	139	78	A	G	0.972253896	0.500977326
cela1_red_5_7879948	5	7879948	3	105	14.324	19.887	4.126	yes	no	7732857	388	268	283	105	202	66	A	C	0.999239833	0.451882845
cela1_red_5_8003057	5	8003057	3	106	14.378	19.976	4.126	yes	no	7855966	413	294	229	184	162	132	G	A	1	0.332383124
cela1_red_5_8039474	5	8039474	3	107	14.436	20.068	4.126	no	no	7892383	368	290	283	85	228	62	A	G	1	0.382744204
cela1_red_5_8113806	5	8113806	3	108	14.436	20.068	4.126	yes	no	7966715	380	306	210	170	171	135	A	G	1	0.25313569
cela1_red_5_8151373	5	8151373	3	109	14.569	20.068	4.469	yes	no	8004282	409	272	244	165	167	105	A	G	0.999619916	0.380798479
cela1_red_5_8155122	5	8155122	3	110	14.569	20.068	4.469	no	no	8008031	304	227	173	131	129	98	A	G	1	0.274990498
cela1_red_5_8346529	5	8346529	3	111	14.569	20.068	4.469	no	no	8199438	257	223	175	82	149	74	C	A	1	0.130178639
cela1_red_5_8375142	5	8375142	3	112	14.866	20.44	4.727	no	no	8228051	346	233	189	157	118	115	A	G	1	0.414861269
cela1_red_5_8459384	5	8459384	3	113	14.866	20.44	4.727	no	no	8312293	154	144	109	45	100	44	G	A	1	0.070125428
cela1_red_5_8467220	5	8467220	3	114	14.866	20.44	4.727	no	no	8320129	352	247	202	150	143	104	A	G	0.999619916	0.335171103
cela1_red_5_8508976	5	8508976	3	115	14.866	20.44	4.727	no	no	8361885	329	227	163	166	107	120	A	G	0.999619916	0.353802281
cela1_red_5_8603690	5	8603690	3	116	14.866	20.44	4.727	yes	no	8456599	382	298	256	126	203	95	C	A	0.998859749	0.270357686
cela1_red_5_8643081	5	8643081	3	117	14.866	20.44	4.727	no	no	8495990	348	279	235	113	188	91	A	G	0.999619916	0.263117871
cela1_red_5_8671437	5	8671437	3	118	14.866	20.44	4.727	no	no	8524346	337	231	211	126	144	87	A	G	0.999619916	0.375665399
cela1_red_5_8734669	5	8734669	3	119	15.035	20.812	4.727	no	no	8587578	92	91	42	50	42	49	C	A	0.999619916	0.039163498
cela1_red_5_8764122	5	8764122	3	120	15.035	20.812	4.727	yes	no	8617031	233	212	137	96	128	84	G	A	1	0.073736222
cela1_red_5_8806021	5	8806021	3	121	15.104	20.812	4.828	yes	no	8658930	341	255	239	102	181	74	G	A	1	0.292284303
cela1_red_5_8842305	5	8842305	3	122	15.153	20.812	4.902	yes	no	8695214	321	233	228	93	170	63	A	G	1	0.358038769
cela1_red_5_9027394	5	9027394	3	123	15.218	20.812	4.999	no	no	8880303	372	227	222	150	132	95	G	A	0.999619916	0.45095057
cela1_red_5_9115242	5	9115242	3	124	15.218	20.812	4.999	no	no	8968151	290	240	197	93	163	77	G	A	0.999619916	0.179087452
cela1_red_5_9194989	5	9194989	3	125	15.218	20.812	4.999	yes	no	9047898	426	267	239	187	149	118	G	A	0.998859749	0.495814307
cela1_red_5_9250854	5	9250854	3	126	15.218	20.812	4.999	no	no	9103763	205	188	149	56	137	51	G	A	1	0.102052452
cela1_red_5_9274210	5	9274210	3	127	15.218	20.812	4.999	no	no	9127119	331	274	231	100	193	81	A	C	1	0.25104523
cela1_red_5_9331034	5	9331034	3	128	15.218	20.812	4.999	no	no	9183943	200	179	132	68	120	59	G	A	1	0.117445838
cela1_red_5_9395236	5	9395236	3	129	15.218	20.812	4.999	no	no	9248145	381	230	225	156	138	92	A	G	0.99581908	0.416793893
cela1_red_5_9431738	5	9431738	3	130	15.218	20.812	4.999	no	no	9284647	174	162	117	57	108	54	A	G	1	0.080387685
cela1_red_5_9449673	5	9449673	3	131	15.218	20.812	4.999	no	no	9302582	341	236	203	138	135	101	A	G	1	0.374192322
cela1_red_5_9462565	5	9462565	3	132	15.218	20.812	4.999	no	no	9315474	418	280	255	163	174	106	C	A	0.999239833	0.458158996
cela1_red_5_9486932	5	9486932	3	133	15.451	21.046	5.212	yes	no	9339841	310	235	181	129	138	97	G	A	1	0.218738122
cela1_red_5_9700162	5	9700162	3	134	15.784	21.408	5.535	no	no	9553071	318	247	232	86	183	64	G	A	1	0.253515773
cela1_red_5_9751429	5	9751429	3	135	15.784	21.408	5.535	no	no	9604338	229	192	161	68	137	55	C	A	0.999239833	0.144541651
cela1_red_5_9783469	5	9783469	3	136	15.784	21.408	5.535	no	no	9636378	324	239	198	126	151	88	G	A	0.999239833	0.312476227
cela1_red_5_9785947	5	9785947	3	137	15.784	21.408	5.535	no	no	9638856	280	221	200	80	163	58	A	G	1	0.278221209
cela1_red_5_9876720	5	9876720	3	138	15.784	21.408	5.535	no	no	9729629	81	79	60	21	59	20	G	A	0.975674648	0.059407869
cela1_red_5_9912711	5	9912711	3	139	15.784	21.408	5.535	no	no	9765620	277	223	167	110	131	92	A	G	1	0.178449259
cela1_red_5_9938518	5	9938518	3	140	15.784	21.408	5.535	yes	no	9791427	333	219	200	133	132	87	A	G	1	0.372671988
cela1_red_5_9977435	5	9977435	3	141	15.784	21.408	5.535	no	no	9830344	318	223	205	113	142	81	G	A	0.999239833	0.43324458
cela1_red_5_10138749	5	10138749	3	142	16.667	22.239	6.312	no	no	9991658	383	265	251	132	177	88	A	G	1	0.494868871
cela1_red_5_10145672	5	10145672	3	143	16.667	22.417	6.312	no	no	9998581	319	258	199	120	167	91	A	G	1	0.278791334
cela1_red_5_10177473	5	10177473	3	144	16.667	22.417	6.312	no	no	10030382	270	208	185	85	142	66	G	A	1	0.158304827
cela1_red_5_10245154	5	10245154	3	145	16.667	22.417	6.312	no	no	10098063	182	157	133	49	116	41	G	A	1	0.116115545
cela1_red_5_10402602	5	10402602	3	146	16.667	22.417	6.312	yes	no	10255511	388	257	221	167	137	120	G	A	1	0.438236412
cela1_red_5_10486284	5	10486284	3	147	16.667	22.417	6.312	no	no	10339193	225	202	149	76	132	70	G	A	0.987077157	0.192722372
cela1_red_5_10576937	5	10576937	3	148	16.667	22.417	6.312	no	no	10429846	377	254	211	166	136	118	A	G	1	0.448118586
cela1_red_5_10599508	5	10599508	3	149	17.141	23.017	6.624	no	no	10452417	312	233	214	98	163	70	G	A	1	0.22900038
cela1_red_5_10621744	5	10621744	3	150	17.141	23.017	6.624	no	no	10474653	322	237	220	102	163	74	G	A	0.999619916	0.250760456
cela1_red_5_10636557	5	10636557	3	151	17.141	23.017	6.624	no	no	10489466	221	188	146	75	126	62	G	A	1	0.120676549
cela1_red_5_10665063	5	10665063	3	152	17.141	23.017	6.624	yes	no	10517972	401	284	268	133	200	84	G	A	1	0.409350057
cela1_red_5_10678110	5	10678110	3	153	17.141	23.017	6.624	no	no	10531019	103	100	42	61	40	60	A	G	1	0.026415811
cela1_red_5_10705105	5	10705105	3	154	17.141	23.017	6.624	no	no	10558014	315	232	209	106	156	76	A	G	1	0.370961612
cela1_red_5_10738749	5	10738749	3	155	17.141	23.017	6.624	no	no	10591658	362	300	234	128	190	110	A	G	1	0.177309008
cela1_red_5_10816189	5	10816189	3	156	17.141	23.017	6.624	no	no	10669098	344	254	182	162	130	124	A	G	0.999619916	0.266159696
cela1_red_5_10908603	5	10908603	3	157	17.783	23.407	7.352	no	no	10761512	372	254	237	135	165	89	G	A	0.999619916	0.406844106
cela1_red_5_10948758	5	10948758	3	158	17.783	23.407	7.352	yes	no	10801667	406	289	241	165	174	115	G	A	1	0.366970734
cela1_red_5_10983126	5	10983126	3	159	18.005	23.832	7.352	yes	no	10836035	188	178	93	95	88	90	A	G	1	0.038008362
cela1_red_5_11032044	5	11032044	3	160	18.224	24.253	7.352	yes	no	10884953	394	256	232	162	150	106	C	A	0.995058913	0.416539343
cela1_red_5_11096867	5	11096867	3	161	18.224	24.253	7.352	no	no	10949776	211	190	122	89	108	82	A	G	1	0.105283162
cela1_red_5_11288035	5	11288035	3	162	18.224	24.253	7.352	no	no	11140944	202	173	160	42	136	37	A	G	0.999619916	0.129657795
cela1_red_5_11352239	5	11352239	3	163	18.707	24.759	7.837	no	no	11205148	311	184	197	114	116	68	A	C	0.999619916	0.489923954
cela1_red_5_11384746	5	11384746	3	164	18.707	24.759	7.837	yes	no	11237655	387	265	250	137	170	95	G	A	1	0.404979095
cela1_red_5_11471754	5	11471754	3	165	18.707	24.759	7.837	no	no	11324663	285	193	223	62	150	43	G	A	1	0.330672748
cela1_red_5_11529823	5	11529823	3	166	18.707	24.759	7.837	no	no	11382732	326	254	169	157	124	130	A	G	1	0.201254276
cela1_red_5_11634744	5	11634744	3	167	18.707	24.759	7.837	no	no	11487653	339	266	216	123	165	101	G	A	1	0.253325732
cela1_red_5_11683947	5	11683947	3	168	18.707	24.759	7.837	no	no	11536856	330	214	205	125	133	81	A	C	1	0.426263778
cela1_red_5_11704289	5	11704289	3	169	18.707	24.759	7.837	no	no	11557198	373	255	272	101	199	56	G	A	1	0.458760927
cela1_red_5_11841155	5	11841155	3	170	18.707	24.759	7.837	no	no	11694064	49	49	24	25	24	25	G	A	0.995058913	0.021963331
cela1_red_5_11892236	5	11892236	3	171	18.707	24.759	7.837	no	no	11745145	294	243	206	88	167	76	A	G	1	0.192132269
cela1_red_5_11957628	5	11957628	3	172	18.707	24.759	7.837	no	no	11810537	51	51	30	21	30	21	A	G	0.998859749	0.02130898
cela1_red_5_12031296	5	12031296	3	173	18.707	24.759	7.837	no	no	11884205	309	270	152	157	133	137	C	A	0.997719498	0.093142857
cela1_red_5_12096591	5	12096591	3	174	18.922	24.759	8.112	yes	no	11949500	27	27	26	1	26	1	A	G	0.999619916	0.011596958
cela1_red_5_12128587	5	12128587	3	175	19.144	24.759	8.396	yes	no	11981496	406	291	231	175	163	128	A	G	1	0.28677309
cela1_red_5_12221829	5	12221829	3	176	19.506	25.624	8.501	yes	no	12074738	349	249	227	122	157	92	G	A	0.98631699	0.378805395
cela1_red_5_12249114	5	12249114	3	177	19.506	25.624	8.501	no	no	12102023	172	154	92	80	81	73	G	A	0.999619916	0.080608365
cela1_red_5_12284764	5	12284764	3	178	19.551	25.624	8.513	yes	no	12137673	396	276	245	151	180	96	G	A	1	0.443937666
[truncated: 36,084 more rows]
