# Supplementary material for: A High-Density Linkage Map Reveals Sexual Dimorphism in Recombination Landscapes in Red Deer (Cervus elaphus)
Source: G3 (Bethesda). 2017 Jun 30;7(8):2859–70. doi: 10.1534/g3.117.044198 (PMC5555489; doi:10.1534/g3.117.044198)
Supplement: Supplementary file 3 [file 2859TableS2.txt]

SNP.Name	Cervus.LG.Position	Cervus.LG	Bosv3.Position	Bosv3.Chr	Ovis.Position	Ovis.Chr	chunk
cela1_red_1_114743177	91.005	34	114743177	1	43647315	1	0
cela1_red_1_114743177	91.005	34	114743177	1	43647315	1	0
cela1_red_10_67079456	NA	34	NA	NA	211925243	7	0
cela1_red_16_60758669	58.768	34	60758669	16	218247148.5	12	0
cela1_red_16_60758669	58.768	34	60758669	16	218247148.5	12	0
cela1_red_17_15451599	NA	34	15451599	17	219791582.5	X	0
cela1_red_17_15473493	NA	34	15473493	17	219771359	X	0
cela1_red_17_15479326	NA	34	15479326	17	219765759	X	0
cela1_red_21_41110845	45.764	34	41110845	21	236084594	18	0
cela1_red_21_41110845	45.764	34	41110845	21	236084594	18	0
cela1_red_25_5052284	3.793	34	5052284	25	270535272.5	24	0
cela1_red_25_5052284	3.793	34	5052284	25	270535272.5	24	0
cela1_red_x_100038882	85.351	34	100038882	30	229246725.5	X	9
cela1_red_x_10009090	29.718	34	10009090	30	171142799	X	2
cela1_red_x_100164144	85.351	34	100164144	30	229335153	X	9
cela1_red_x_100218276	85.351	34	100218276	30	NA	NA	9
cela1_red_x_100352609	85.351	34	100352609	30	229530983.5	X	9
cela1_red_x_100386189	85.351	34	100386189	30	229565197	X	9
cela1_red_x_100459361	85.351	34	100459361	30	NA	NA	9
cela1_red_x_100459361	85.351	34	100459361	30	NA	NA	9
cela1_red_x_100495913	NA	34	100495913	30	229714612.5	X	0
cela1_red_x_100501123	85.351	34	100501123	30	229719798.5	X	9
cela1_red_x_100538963	85.351	34	100538963	30	229740892	X	9
cela1_red_x_100554638	85.351	34	100554638	30	229756169	X	9
cela1_red_x_100586979	85.351	34	100586979	30	229793119.5	X	9
cela1_red_x_100646155	85.351	34	100646155	30	229870400	X	9
cela1_red_x_100686503	85.351	34	100686503	30	229912232	X	9
cela1_red_x_100779825	85.351	34	100779825	30	230044126	X	9
cela1_red_x_100792400	85.351	34	100792400	30	230056590.5	X	9
cela1_red_x_101039717	85.351	34	101039717	30	230304850.5	X	9
cela1_red_x_101578670	85.351	34	101578670	30	230854292	X	9
cela1_red_x_10161057	NA	34	10161057	30	170987264	X	0
cela1_red_x_101654986	85.351	34	101654986	30	230901236.5	X	9
cela1_red_x_101696578	85.351	34	101696578	30	230939291	X	9
cela1_red_x_101696683	85.351	34	101696683	30	230939400.5	X	9
cela1_red_x_101898267	NA	34	101898267	30	231106472	X	0
cela1_red_x_101935819	85.351	34	101935819	30	231140153	X	9
cela1_red_x_101955958	85.351	34	101955958	30	231160135.5	X	9
cela1_red_x_101973539	85.351	34	101973539	30	231177612	X	9
cela1_red_x_102021428	85.351	34	102021428	30	NA	NA	9
cela1_red_x_10210491	29.718	34	10210491	30	170945982.5	X	2
cela1_red_x_102124250	NA	34	102124250	30	231378254	X	0
cela1_red_x_102133136	85.351	34	102133136	30	231383810.5	X	9
cela1_red_x_102240484	85.351	34	102240484	30	231513158.5	X	9
cela1_red_x_102287167	85.351	34	102287167	30	231559397	X	9
cela1_red_x_102317720	85.351	34	102317720	30	231589347	X	9
cela1_red_x_102362001	85.351	34	102362001	30	231633992.5	X	9
cela1_red_x_102407511	85.351	34	102407511	30	231670199	X	9
cela1_red_x_10241197	NA	34	10241197	30	170912181	X	0
cela1_red_x_102477331	NA	34	102477331	30	231749300.5	X	0
cela1_red_x_102495869	85.351	34	102495869	30	231769692	X	9
cela1_red_x_102647429	85.351	34	102647429	30	231899458.5	X	9
cela1_red_x_10283355	29.974	34	10283355	30	170861937.5	X	2
cela1_red_x_103021448	85.351	34	103021448	30	232220258	X	9
cela1_red_x_103023465	85.351	34	103023465	30	232222277.5	X	9
cela1_red_x_103239126	85.351	34	103239126	30	101036056.5	2	9
cela1_red_x_103289806	85.562	34	103289806	30	232342741	X	9
cela1_red_x_103400319	85.698	34	103400319	30	232446070	X	9
cela1_red_x_103400319	85.698	34	103400319	30	232446070	X	9
cela1_red_x_103457508	NA	34	NA	NA	232501027	X	0
cela1_red_x_103510180	85.698	34	103510180	30	232553724.5	X	9
cela1_red_x_10354297	29.974	34	10354297	30	170791303.5	X	2
cela1_red_x_103570474	85.698	34	103570474	30	232615723	X	9
cela1_red_x_103588749	NA	34	NA	NA	232633365	X	0
cela1_red_x_103602596	NA	34	103602596	30	232647258	X	0
cela1_red_x_103628849	85.698	34	103628849	30	232673947	X	9
cela1_red_x_103658903	85.698	34	103658903	30	232705265	X	9
cela1_red_x_103736298	85.809	34	103736298	30	232780830	X	9
cela1_red_x_103736549	85.809	34	103736549	30	232781027.5	X	9
cela1_red_x_103774270	85.809	34	103774270	30	232811614	X	9
cela1_red_x_103792144	85.809	34	103792144	30	232824389.5	X	9
cela1_red_x_103822430	NA	34	NA	NA	232844982	X	0
cela1_red_x_103840339	85.809	34	103840339	30	232870138	X	9
cela1_red_x_103845518	NA	34	103845518	30	232875602.5	X	0
cela1_red_x_103864135	85.809	34	103864135	30	232892987	X	9
cela1_red_x_103914096	85.809	34	103914096	30	232942828	X	9
cela1_red_x_103956367	86.045	34	103956367	30	232985404.5	X	9
cela1_red_x_10400421	NA	34	10400421	30	170741768	X	0
cela1_red_x_104008388	NA	34	NA	NA	233038994.5	X	0
cela1_red_x_104025695	NA	34	NA	NA	233056153	X	0
cela1_red_x_104056154	86.045	34	104056154	30	233086913.5	X	9
cela1_red_x_104146969	86.045	34	104146969	30	233176572.5	X	9
cela1_red_x_104164460	NA	34	NA	NA	233192367.5	X	0
cela1_red_x_104182803	NA	34	104182803	30	233212596	X	0
cela1_red_x_104255379	86.045	34	104255379	30	233284213	X	9
cela1_red_x_104262634	86.045	34	104262634	30	233291629.5	X	9
cela1_red_x_104307434	86.045	34	104307434	30	233332238	X	9
cela1_red_x_104373932	86.469	34	104373932	30	233411025.5	X	9
cela1_red_x_104437689	86.469	34	104437689	30	233467122.5	X	9
cela1_red_x_104455288	NA	34	104455288	30	233485036	X	0
cela1_red_x_104495891	86.589	34	104495891	30	233526161.5	X	9
cela1_red_x_104656813	86.703	34	104656813	30	233661438	X	9
cela1_red_x_104681850	86.821	34	104681850	30	233685912	X	9
cela1_red_x_104710374	87.063	34	104710374	30	233713650	X	9
cela1_red_x_104833266	NA	34	NA	NA	233822891	X	0
cela1_red_x_104902034	NA	34	104902034	30	233888256.5	X	0
cela1_red_x_104907541	NA	34	NA	NA	233893933.5	X	0
cela1_red_x_104975259	87.384	34	104975259	30	233958945	X	9
cela1_red_x_10499753	NA	34	10499753	30	170661977.5	X	0
cela1_red_x_105023624	87.384	34	105023624	30	234006229.5	X	9
cela1_red_x_105054754	87.384	34	105054754	30	234042256.5	X	9
cela1_red_x_105103205	87.384	34	105103205	30	NA	NA	9
cela1_red_x_105159972	87.384	34	105159972	30	234147991.5	X	9
cela1_red_x_105237562	87.384	34	105237562	30	234228785.5	X	9
cela1_red_x_105275940	87.384	34	105275940	30	234268794	X	9
cela1_red_x_105281896	87.384	34	105281896	30	234274620	X	9
cela1_red_x_105355283	87.384	34	105355283	30	234342010	X	9
cela1_red_x_105398802	87.384	34	105398802	30	234382809	X	9
cela1_red_x_105501760	87.574	34	105501760	30	234483800.5	X	9
cela1_red_x_105504794	87.765	34	105504794	30	234486857	X	9
cela1_red_x_105523512	87.765	34	105523512	30	234507628	X	9
cela1_red_x_105592570	87.765	34	105592570	30	234579490	X	9
cela1_red_x_105623035	NA	34	105623035	30	234608154.5	X	0
cela1_red_x_105701677	88.525	34	105701677	30	234682137.5	X	9
cela1_red_x_105733014	88.525	34	105733014	30	234714691	X	9
cela1_red_x_105773610	88.525	34	105773610	30	234756961.5	X	9
cela1_red_x_105821453	88.525	34	105821453	30	234802857.5	X	9
cela1_red_x_105863182	88.525	34	105863182	30	234842918.5	X	9
cela1_red_x_105872969	88.525	34	105872969	30	234853635.5	X	9
cela1_red_x_105898082	NA	34	105898082	30	234877250	X	0
cela1_red_x_105899083	NA	34	105899083	30	234878262.5	X	0
cela1_red_x_105968154	88.525	34	105968154	30	234957496	X	9
cela1_red_x_106046978	NA	34	106046978	30	235035924.5	X	0
cela1_red_x_106156633	88.525	34	106156633	30	235140858	X	9
cela1_red_x_106221702	88.525	34	106221702	30	235209106	X	9
cela1_red_x_106256024	NA	34	106256024	30	235240708	X	0
cela1_red_x_106285262	NA	34	NA	NA	235267783	X	0
cela1_red_x_106379497	88.525	34	106379497	30	235356187.5	X	9
cela1_red_x_106410981	NA	34	106410981	30	235384916.5	X	0
cela1_red_x_106421926	NA	34	NA	NA	235396274.5	X	0
cela1_red_x_106473598	NA	34	NA	NA	235463827	X	0
cela1_red_x_106485790	88.525	34	106485790	30	235479544.5	X	9
cela1_red_x_106558134	NA	34	106558134	30	235542299.5	X	0
cela1_red_x_106558134	NA	34	106558134	30	235542299.5	X	0
cela1_red_x_106614363	88.525	34	106614363	30	235592862.5	X	9
cela1_red_x_106642616	88.525	34	106642616	30	235621919	X	9
cela1_red_x_106708621	NA	34	106708621	30	235683601	X	0
cela1_red_x_106727074	88.525	34	106727074	30	235698395.5	X	9
cela1_red_x_106804677	NA	34	NA	NA	235778424.5	X	0
cela1_red_x_106839138	88.525	34	106839138	30	235807796	X	9
cela1_red_x_106885316	88.525	34	106885316	30	235848371.5	X	9
cela1_red_x_106914028	NA	34	NA	NA	235878182.5	X	0
cela1_red_x_106945736	NA	34	106945736	30	235910176	X	0
cela1_red_x_106981624	88.525	34	106981624	30	235951225	X	9
cela1_red_x_107049198	88.525	34	107049198	30	236010068	X	9
cela1_red_x_107066707	NA	34	107066707	30	236025355	X	0
cela1_red_x_107066707	NA	34	107066707	30	236025355	X	0
cela1_red_x_107108185	88.525	34	107108185	30	236066396	X	9
cela1_red_x_107243417	88.525	34	107243417	30	236188180.5	X	9
cela1_red_x_107267615	88.525	34	107267615	30	236212319	X	9
cela1_red_x_107302335	88.525	34	107302335	30	236246008	X	9
cela1_red_x_107317970	88.525	34	107317970	30	236261779.5	X	9
cela1_red_x_107426083	88.755	34	107426083	30	236365299	X	9
cela1_red_x_107474003	88.866	34	107474003	30	236415525.5	X	9
cela1_red_x_107524344	88.993	34	107524344	30	236473105.5	X	9
cela1_red_x_107540797	88.993	34	107540797	30	236489997	X	9
cela1_red_x_107559734	89.067	34	107559734	30	236508040	X	9
cela1_red_x_107644597	89.149	34	107644597	30	236598602	X	9
cela1_red_x_107676965	89.149	34	107676965	30	236632231	X	9
cela1_red_x_107713867	89.149	34	107713867	30	236668762	X	9
cela1_red_x_107737732	89.327	34	107737732	30	236693937.5	X	9
cela1_red_x_107818543	89.327	34	107818543	30	236773962.5	X	9
cela1_red_x_107831691	89.327	34	107831691	30	236786211.5	X	9
cela1_red_x_107889065	89.327	34	107889065	30	236840529	X	9
cela1_red_x_108011813	89.561	34	108011813	30	236963266	X	9
cela1_red_x_10805251	NA	34	NA	NA	NA	NA	0
cela1_red_x_108133763	89.561	34	108133763	30	237080887	X	9
cela1_red_x_108176322	90.026	34	108176322	30	237124212	X	9
cela1_red_x_108234888	90.026	34	108234888	30	237180418	X	9
cela1_red_x_108249094	90.026	34	108249094	30	237193752.5	X	9
cela1_red_x_10827813	29.974	34	10827813	30	170564098	X	2
cela1_red_x_108306649	90.026	34	108306649	30	237252134.5	X	9
cela1_red_x_108342278	90.026	34	108342278	30	237286938	X	9
cela1_red_x_108342483	90.026	34	108342483	30	237287142	X	9
cela1_red_x_108408758	90.026	34	108408758	30	237355058	X	9
cela1_red_x_108409573	90.487	34	108409573	30	237355872	X	9
cela1_red_x_108473387	90.487	34	108473387	30	237421145.5	X	9
cela1_red_x_108494962	90.487	34	108494962	30	237442938	X	9
cela1_red_x_108527995	90.74	34	108527995	30	237473132.5	X	9
cela1_red_x_108569161	90.74	34	108569161	30	237513405.5	X	9
cela1_red_x_108569322	90.74	34	108569322	30	237513567	X	9
cela1_red_x_108614000	91.114	34	108614000	30	237556834.5	X	9
cela1_red_x_108636238	91.114	34	108636238	30	237577748	X	9
cela1_red_x_108687790	91.114	34	108687790	30	237627358.5	X	9
cela1_red_x_108690160	91.114	34	108690160	30	237629724	X	9
cela1_red_x_108719715	91.114	34	108719715	30	237659712	X	9
cela1_red_x_108813472	91.545	34	108813472	30	237794016	X	9
cela1_red_x_109009112	91.545	34	109009112	30	237947307	X	9
cela1_red_x_109023707	91.545	34	109023707	30	237962279	X	9
cela1_red_x_10904518	30.001	34	10904518	30	170479108	X	2
cela1_red_x_109057286	91.545	34	109057286	30	237996387	X	9
cela1_red_x_109063810	91.545	34	109063810	30	238002863.5	X	9
cela1_red_x_109110451	91.545	34	109110451	30	238040178.5	X	9
cela1_red_x_109150039	91.545	34	109150039	30	238080985.5	X	9
cela1_red_x_109172976	91.545	34	109172976	30	238104220.5	X	9
cela1_red_x_109189814	91.545	34	109189814	30	238120724.5	X	9
cela1_red_x_109216198	91.701	34	109216198	30	238146508.5	X	9
cela1_red_x_109293599	92.632	34	109293599	30	238225346	X	9
cela1_red_x_109293599	92.632	34	109293599	30	238225346	X	9
cela1_red_x_109379800	92.944	34	109379800	30	238310554.5	X	9
cela1_red_x_109379800	92.944	34	109379800	30	238310554.5	X	9
cela1_red_x_109474862	92.944	34	109474862	30	NA	NA	9
cela1_red_x_109484769	92.944	34	109484769	30	238419331	X	9
cela1_red_x_109517509	92.944	34	109517509	30	238452015	X	9
cela1_red_x_109548666	93.099	34	109548666	30	238482603	X	9
cela1_red_x_109559686	93.099	34	109559686	30	238494053	X	9
cela1_red_x_109610569	93.333	34	109610569	30	238543933	X	9
cela1_red_x_109679847	93.567	34	109679847	30	238606955	X	9
cela1_red_x_109696901	93.567	34	109696901	30	238621217	X	9
cela1_red_x_109812284	93.567	34	109812284	30	238739430.5	X	9
cela1_red_x_109864399	93.567	34	109864399	30	238790320.5	X	9
cela1_red_x_10988638	NA	34	NA	NA	170379130	X	0
cela1_red_x_109886475	93.567	34	109886475	30	238813042.5	X	9
cela1_red_x_109886475	93.567	34	109886475	30	238813042.5	X	9
cela1_red_x_109914952	93.567	34	109914952	30	238841213.5	X	9
cela1_red_x_109936673	93.567	34	109936673	30	238862964.5	X	9
cela1_red_x_109974835	94.019	34	109974835	30	238901278	X	9
cela1_red_x_110029863	94.246	34	110029863	30	238955362	X	9
cela1_red_x_110029863	94.246	34	110029863	30	238955362	X	9
cela1_red_x_110126141	94.246	34	110126141	30	239050132	X	9
cela1_red_x_110191358	94.509	34	110191358	30	239117366.5	X	9
cela1_red_x_11020838	NA	34	NA	NA	170361767	X	0
cela1_red_x_110287132	94.509	34	110287132	30	239212217	X	9
cela1_red_x_110326002	94.7	34	110326002	30	239254937.5	X	9
cela1_red_x_110354106	94.7	34	110354106	30	239286791	X	9
cela1_red_x_110400542	NA	34	110400542	30	239333664.5	X	0
cela1_red_x_110440112	94.7	34	110440112	30	239368086	X	9
cela1_red_x_110467750	NA	34	110467750	30	NA	NA	0
cela1_red_x_11050362	30.032	34	11050362	30	170325873	X	2
cela1_red_x_110522681	NA	34	NA	NA	239448179	X	0
cela1_red_x_110566307	NA	34	110566307	30	239489896.5	X	0
cela1_red_x_110571153	NA	34	110571153	30	239493465.5	X	0
cela1_red_x_110609979	95.446	34	110609979	30	239533269	X	9
cela1_red_x_110632635	NA	34	110632635	30	239555263.5	X	0
cela1_red_x_110681021	95.446	34	110681021	30	239598599	X	9
cela1_red_x_110686137	NA	34	110686137	30	239603207.5	X	0
cela1_red_x_110708227	95.446	34	110708227	30	239631156	X	9
cela1_red_x_110724692	95.446	34	110724692	30	NA	NA	9
cela1_red_x_110796406	95.623	34	110796406	30	239723539	X	9
cela1_red_x_11086118	30.057	34	11086118	30	170293682.5	X	2
cela1_red_x_110875308	95.623	34	110875308	30	239796134	X	9
cela1_red_x_110913348	95.623	34	110913348	30	239840356	X	9
cela1_red_x_110944298	NA	34	NA	NA	239871011	X	0
cela1_red_x_110967824	95.865	34	110967824	30	239898497	X	9
cela1_red_x_110991920	NA	34	110991920	30	239921101	X	0
cela1_red_x_111069865	NA	34	111069865	30	240001672.5	X	0
cela1_red_x_111127105	96.107	34	111127105	30	240072532.5	X	9
cela1_red_x_111201477	96.107	34	111201477	30	240145546	X	9
cela1_red_x_11124673	30.078	34	11124673	30	170246229.5	X	2
cela1_red_x_111287158	96.107	34	111287158	30	240244975.5	X	9
cela1_red_x_111411699	96.107	34	111411699	30	240369907.5	X	9
cela1_red_x_111417313	96.107	34	111417313	30	240375997.5	X	9
cela1_red_x_111439305	96.107	34	111439305	30	240401106	X	9
cela1_red_x_111465650	96.605	34	111465650	30	240425739.5	X	9
cela1_red_x_111499084	96.605	34	111499084	30	240454174	X	9
cela1_red_x_111655990	97.38	34	111655990	30	240603116.5	X	9
cela1_red_x_111723528	97.944	34	111723528	30	240672603	X	9
cela1_red_x_11174687	NA	34	11174687	30	170197406.5	X	0
cela1_red_x_111940065	99.025	34	111940065	30	241059361.5	X	9
cela1_red_x_112008261	99.235	34	112008261	30	241126774.5	X	9
cela1_red_x_11201063	NA	34	NA	NA	170168545.5	X	0
cela1_red_x_11210729	30.1	34	11210729	30	170161675.5	X	2
cela1_red_x_112131409	NA	34	112131409	30	241270931	X	0
cela1_red_x_112161791	99.409	34	112161791	30	241302561.5	X	9
cela1_red_x_112206500	99.409	34	112206500	30	NA	NA	9
cela1_red_x_112230324	99.409	34	112230324	30	241365819.5	X	9
cela1_red_x_112496877	100.158	34	112496877	30	241625884.5	X	9
cela1_red_x_112523155	100.158	34	112523155	30	241649530.5	X	9
cela1_red_x_112542487	100.365	34	112542487	30	241665991	X	9
cela1_red_x_11255269	30.1	34	11255269	30	170123195	X	2
cela1_red_x_112628027	100.365	34	112628027	30	241745815	X	9
cela1_red_x_112735361	100.365	34	112735361	30	241851779	X	9
cela1_red_x_112866860	100.365	34	112866860	30	241992223	X	9
cela1_red_x_112910748	100.365	34	112910748	30	242047791.5	X	9
cela1_red_x_11292893	30.1	34	11292893	30	170083202.5	X	2
cela1_red_x_113085926	100.365	34	113085926	30	242209837	X	9
cela1_red_x_113180276	100.365	34	113180276	30	NA	NA	9
cela1_red_x_113202221	100.411	34	113202221	30	NA	NA	9
cela1_red_x_113313371	NA	34	113313371	30	242420944.5	X	0
cela1_red_x_113370051	NA	34	NA	NA	242472663	X	0
cela1_red_x_113520653	100.486	34	113520653	30	242626498.5	X	9
cela1_red_x_113570317	NA	34	113570317	30	242666885	X	0
cela1_red_x_113591342	NA	34	113591342	30	242687466.5	X	0
cela1_red_x_113618864	NA	34	113618864	30	242716188	X	0
cela1_red_x_113634454	NA	34	113634454	30	242730648	X	0
cela1_red_x_113641750	100.486	34	113641750	30	242739349	X	9
cela1_red_x_113696535	100.486	34	113696535	30	242793234	X	9
cela1_red_x_113786769	100.729	34	113786769	30	242868546	X	9
cela1_red_x_113787951	100.729	34	113787951	30	242869755	X	9
cela1_red_x_113822710	100.971	34	113822710	30	242908901	X	9
cela1_red_x_113832203	100.971	34	113832203	30	242918678.5	X	9
cela1_red_x_11384522	30.1	34	11384522	30	169974320	X	2
cela1_red_x_113883807	100.971	34	113883807	30	NA	NA	9
cela1_red_x_113926132	NA	34	NA	NA	243029039	X	0
cela1_red_x_113942642	100.971	34	113942642	30	243045702.5	X	9
cela1_red_x_113975817	100.971	34	113975817	30	243078913.5	X	9
cela1_red_x_114028507	NA	34	NA	NA	243127325	X	0
cela1_red_x_11404739	NA	34	11404739	30	169955227	X	0
cela1_red_x_114060613	101.36	34	114060613	30	243168889	X	9
cela1_red_x_114099417	NA	34	114099417	30	243212589.5	X	0
cela1_red_x_114150601	101.36	34	114150601	30	243264631	X	9
cela1_red_x_11422042	30.1	34	11422042	30	NA	NA	2
cela1_red_x_114294977	NA	34	NA	NA	243409004	X	0
cela1_red_x_114337262	101.749	34	114337262	30	243448187	X	9
cela1_red_x_114348870	101.749	34	114348870	30	243459521	X	9
cela1_red_x_11442683	NA	34	NA	NA	169895401.5	X	0
cela1_red_x_114440995	NA	34	114440995	30	243555448.5	X	0
cela1_red_x_114491831	101.749	34	114491831	30	243609843	X	9
cela1_red_x_114491915	101.749	34	114491915	30	243609925	X	9
cela1_red_x_114541069	102.082	34	114541069	30	243676340.5	X	9
cela1_red_x_11465692	NA	34	11465692	30	169875360.5	X	0
cela1_red_x_114657935	102.082	34	114657935	30	243847385	X	9
cela1_red_x_114699999	102.082	34	114699999	30	243890225	X	9
cela1_red_x_114727606	102.082	34	114727606	30	243914251	X	9
cela1_red_x_114771949	NA	34	114771949	30	243957749	X	0
cela1_red_x_114771949	NA	34	114771949	30	243957749	X	0
cela1_red_x_114808100	NA	34	114808100	30	243985741	X	0
cela1_red_x_114953909	102.082	34	114953909	30	244144005	X	9
cela1_red_x_115054004	102.082	34	115054004	30	244239351	X	9
cela1_red_x_115155881	102.082	34	115155881	30	244339456.5	X	9
cela1_red_x_115187502	102.082	34	115187502	30	244369160	X	9
cela1_red_x_115287859	102.082	34	115287859	30	244473302	X	9
cela1_red_x_115311739	102.082	34	115311739	30	244497168.5	X	9
cela1_red_x_115321944	102.369	34	115321944	30	244509347.5	X	9
cela1_red_x_115446139	102.369	34	115446139	30	244641654.5	X	9
cela1_red_x_115478979	102.369	34	115478979	30	244676174	X	9
cela1_red_x_11556189	30.1	34	11556189	30	169779837.5	X	2
cela1_red_x_115577616	NA	34	115577616	30	244783219	X	0
cela1_red_x_11558440	30.1	34	11558440	30	191134852.5	5	2
cela1_red_x_11558440	30.1	34	11558440	30	169775535.5	X	2
cela1_red_x_115668872	103.179	34	115668872	30	244799820	X	9
cela1_red_x_115707385	103.179	34	115707385	30	244835223	X	9
cela1_red_x_115757066	NA	34	115757066	30	244883315	X	0
cela1_red_x_115826535	103.665	34	115826535	30	244951839	X	9
cela1_red_x_115858696	NA	34	115858696	30	244983256	X	0
cela1_red_x_115872901	NA	34	115872901	30	244997350	X	0
cela1_red_x_115930081	103.665	34	115930081	30	245052146.5	X	9
cela1_red_x_115964797	103.665	34	115964797	30	245085959.5	X	9
cela1_red_x_115979667	103.665	34	115979667	30	245100406	X	9
cela1_red_x_116015937	NA	34	116015937	30	245133316	X	0
cela1_red_x_116026083	NA	34	NA	NA	245148918.5	X	0
cela1_red_x_116056285	103.665	34	116056285	30	245177608	X	9
cela1_red_x_116079301	103.665	34	116079301	30	245201743.5	X	9
cela1_red_x_116115945	103.665	34	116115945	30	245237399	X	9
cela1_red_x_116126995	103.665	34	116126995	30	245248607	X	9
cela1_red_x_116158093	103.665	34	116158093	30	245282829	X	9
cela1_red_x_116158093	103.665	34	116158093	30	245282829	X	9
cela1_red_x_116158093	103.665	34	116158093	30	245282829	X	9
cela1_red_x_116185128	103.665	34	116185128	30	245312759	X	9
cela1_red_x_116212972	103.665	34	116212972	30	245356039.5	X	9
cela1_red_x_116268970	103.665	34	116268970	30	245361410.5	X	9
cela1_red_x_116295464	103.665	34	116295464	30	245434986	X	9
cela1_red_x_116400061	NA	34	116400061	30	245531456	X	0
cela1_red_x_116440810	103.665	34	116440810	30	245575793.5	X	9
cela1_red_x_116441498	103.665	34	116441498	30	245576470	X	9
cela1_red_x_116473650	103.665	34	116473650	30	245606232.5	X	9
cela1_red_x_116520704	103.665	34	116520704	30	245651383.5	X	9
cela1_red_x_116548275	103.737	34	116548275	30	245680200.5	X	9
cela1_red_x_116588600	NA	34	116588600	30	245723612.5	X	0
cela1_red_x_116643242	NA	34	NA	NA	NA	NA	0
cela1_red_x_116674898	103.878	34	116674898	30	245812803.5	X	9
cela1_red_x_116692800	103.946	34	116692800	30	245830128.5	X	9
cela1_red_x_116752162	103.946	34	116752162	30	245888884	X	9
cela1_red_x_116788267	103.946	34	116788267	30	245923731	X	9
cela1_red_x_116856403	103.946	34	116856403	30	245986143.5	X	9
cela1_red_x_116856403	103.946	34	116856403	30	245986143.5	X	9
cela1_red_x_116857516	103.946	34	116857516	30	245987256	X	9
cela1_red_x_116857516	103.946	34	116857516	30	245987256	X	9
cela1_red_x_116895745	103.946	34	116895745	30	246018101	X	9
cela1_red_x_116895745	103.946	34	116895745	30	246018101	X	9
cela1_red_x_116921546	104.087	34	116921546	30	246042539	X	9
cela1_red_x_116961656	104.087	34	116961656	30	246082612	X	9
cela1_red_x_117063272	104.508	34	117063272	30	246183959.5	X	9
cela1_red_x_117072728	104.508	34	117072728	30	246195305	X	9
cela1_red_x_117104531	104.508	34	117104531	30	246227060.5	X	9
cela1_red_x_117151165	104.508	34	117151165	30	246274902	X	9
cela1_red_x_117191490	104.508	34	117191490	30	246314021	X	9
cela1_red_x_117209313	104.508	34	117209313	30	246331859.5	X	9
cela1_red_x_117393672	104.508	34	117393672	30	246515869.5	X	9
cela1_red_x_117491645	105.284	34	117491645	30	246618870.5	X	9
cela1_red_x_117495887	105.284	34	117495887	30	246623256.5	X	9
cela1_red_x_117580038	105.284	34	117580038	30	246688020	X	9
cela1_red_x_117621875	105.284	34	117621875	30	246729542	X	9
cela1_red_x_11769369	30.1	34	11769369	30	169524546	X	2
cela1_red_x_117750549	106.371	34	117750549	30	246858642	X	9
cela1_red_x_117760815	106.371	34	117760815	30	246870667	X	9
cela1_red_x_117811011	106.371	34	117811011	30	246918620	X	9
cela1_red_x_117862242	106.371	34	117862242	30	246972632	X	9
cela1_red_x_117900445	106.371	34	117900445	30	247011154.5	X	9
cela1_red_x_117947998	106.519	34	117947998	30	247056101.5	X	9
cela1_red_x_117947998	106.519	34	117947998	30	247056101.5	X	9
cela1_red_x_117993416	106.664	34	117993416	30	247100604	X	9
cela1_red_x_118040022	106.664	34	118040022	30	247142312	X	9
cela1_red_x_118078645	106.664	34	118078645	30	247177244.5	X	9
cela1_red_x_118078645	106.664	34	118078645	30	247177244.5	X	9
cela1_red_x_118112298	106.664	34	118112298	30	247209743	X	9
cela1_red_x_118139611	106.664	34	118139611	30	247240114	X	9
cela1_red_x_118176359	106.664	34	118176359	30	247276294	X	9
cela1_red_x_118176359	106.664	34	118176359	30	247276294	X	9
cela1_red_x_118241154	106.84	34	118241154	30	247328985	X	9
cela1_red_x_118304451	106.936	34	118304451	30	247392926	X	9
cela1_red_x_118321912	107.017	34	118321912	30	247406701	X	9
cela1_red_x_118382418	107.017	34	118382418	30	247465765.5	X	9
cela1_red_x_118439685	107.247	34	118439685	30	247523127	X	9
cela1_red_x_118672676	107.545	34	118672676	30	247701593.5	X	9
cela1_red_x_118779411	107.679	34	118779411	30	247805421	X	9
cela1_red_x_118830655	107.679	34	118830655	30	247858246	X	9
cela1_red_x_118856217	107.679	34	118856217	30	247884080	X	9
cela1_red_x_11897136	30.227	34	11897136	30	169406297	X	2
cela1_red_x_118991795	107.888	34	118991795	30	248015705	X	9
cela1_red_x_119014985	108.077	34	119014985	30	248039922	X	9
cela1_red_x_119037140	108.077	34	119037140	30	248061302	X	9
cela1_red_x_119037140	108.077	34	119037140	30	248061302	X	9
cela1_red_x_120064594	108.732	34	120064594	30	248201660	X	9
cela1_red_x_120246336	109.106	34	120246336	30	248315610.5	X	9
cela1_red_x_120284078	109.106	34	120284078	30	248352875.5	X	9
cela1_red_x_120303447	109.399	34	120303447	30	248378440	X	9
cela1_red_x_120389945	109.453	34	120389945	30	248459741	X	9
cela1_red_x_120446516	109.453	34	120446516	30	248513837.5	X	9
cela1_red_x_120470686	109.453	34	120470686	30	248540754	X	9
cela1_red_x_120509209	110.089	34	120509209	30	248581576.5	X	9
cela1_red_x_120531783	110.089	34	120531783	30	NA	NA	9
cela1_red_x_120677275	110.089	34	120677275	30	248747228	X	9
cela1_red_x_120756674	110.089	34	120756674	30	248819953.5	X	9
cela1_red_x_120904184	110.728	34	120904184	30	248967204.5	X	9
cela1_red_x_120991390	110.977	34	120991390	30	249054492.5	X	9
cela1_red_x_121011059	NA	34	121011059	30	249074461	X	0
cela1_red_x_121052686	110.977	34	121052686	30	249115942	X	9
cela1_red_x_121054353	NA	34	NA	NA	249118344	X	0
cela1_red_x_121152680	110.977	34	121152680	30	249216357	X	9
cela1_red_x_121186960	111.109	34	121186960	30	249252258.5	X	9
cela1_red_x_121196350	NA	34	121196350	30	249263677	X	0
cela1_red_x_121228337	111.293	34	121228337	30	249295013.5	X	9
cela1_red_x_121248577	111.293	34	121248577	30	249310364.5	X	9
cela1_red_x_121306835	111.293	34	121306835	30	249368933	X	9
cela1_red_x_121482827	111.293	34	121482827	30	249536143	X	9
cela1_red_x_121587086	111.573	34	121587086	30	249641904.5	X	9
cela1_red_x_121839639	111.573	34	121839639	30	249901152	X	9
cela1_red_x_121927709	111.748	34	121927709	30	249982990	X	9
cela1_red_x_121927709	111.748	34	121927709	30	249982990	X	9
cela1_red_x_122005872	111.916	34	122005872	30	250051484	X	9
cela1_red_x_122096379	111.916	34	122096379	30	250149499.5	X	9
cela1_red_x_122454184	112.253	34	122454184	30	250482863	X	9
cela1_red_x_122581177	112.253	34	122581177	30	250608919.5	X	9
cela1_red_x_122607342	112.253	34	122607342	30	250636226.5	X	9
cela1_red_x_122774121	112.532	34	122774121	30	250816955	X	9
cela1_red_x_122855507	112.532	34	122855507	30	250895183	X	9
cela1_red_x_122966642	112.532	34	122966642	30	251007781	X	9
cela1_red_x_12300059	30.353	34	12300059	30	168988673	X	2
cela1_red_x_123367569	112.532	34	123367569	30	251369708	X	9
cela1_red_x_123440312	113.234	34	123440312	30	251427710.5	X	9
cela1_red_x_123469207	113.234	34	123469207	30	251450231	X	9
cela1_red_x_123529684	NA	34	123529684	30	251506687.5	X	0
cela1_red_x_123584228	113.234	34	123584228	30	251559508.5	X	9
cela1_red_x_123673066	113.522	34	123673066	30	251647047	X	9
cela1_red_x_123707155	NA	34	123707155	30	NA	NA	0
cela1_red_x_123804090	113.522	34	123804090	30	251727888.5	X	9
cela1_red_x_123945127	113.591	34	123945127	30	251861430	X	9
cela1_red_x_123978562	113.591	34	123978562	30	251895591	X	9
cela1_red_x_124018301	113.903	34	124018301	30	251935158	X	9
cela1_red_x_124088739	NA	34	124088739	30	252004315	X	0
cela1_red_x_124122610	NA	34	124122610	30	252041526	X	0
cela1_red_x_124184435	114.202	34	124184435	30	252094821	X	9
cela1_red_x_124184435	114.202	34	124184435	30	252094821	X	9
cela1_red_x_124643791	NA	34	124643791	30	252871295	X	0
cela1_red_x_124644758	NA	34	124644758	30	252870311.5	X	0
cela1_red_x_124652467	114.523	34	124652467	30	252862594	X	9
cela1_red_x_12473998	30.353	34	12473998	30	168796842	X	2
cela1_red_x_125008990	NA	34	125008990	30	252202589	X	0
cela1_red_x_125008990	NA	34	125008990	30	252202589	X	0
cela1_red_x_125042004	114.523	34	125042004	30	252230725	X	9
cela1_red_x_12505181	NA	34	NA	NA	168752294	X	0
cela1_red_x_125057863	114.523	34	125057863	30	252249000.5	X	9
cela1_red_x_125168492	NA	34	125168492	30	252366490	X	0
cela1_red_x_125194539	NA	34	125194539	30	252391492.5	X	0
cela1_red_x_125331114	114.654	34	125331114	30	252548460.5	X	9
cela1_red_x_125374650	114.758	34	125374650	30	252592350	X	9
cela1_red_x_125408423	114.758	34	125408423	30	252625303	X	9
cela1_red_x_125439018	NA	34	125439018	30	252656083.5	X	0
cela1_red_x_125439998	114.758	34	125439998	30	252657072.5	X	9
cela1_red_x_125440198	NA	34	125440198	30	252657270	X	0
cela1_red_x_12557101	30.353	34	12557101	30	168670285	X	2
cela1_red_x_125582041	115.228	34	125582041	30	NA	NA	9
cela1_red_x_125644557	NA	34	125644557	30	252855882	X	0
cela1_red_x_125673651	115.228	34	125673651	30	252892222	X	9
cela1_red_x_125739682	115.294	34	125739682	30	252966211	X	9
cela1_red_x_125767579	NA	34	125767579	30	252993140.5	X	0
cela1_red_x_125811672	115.352	34	125811672	30	253050992.5	X	9
cela1_red_x_125870505	115.416	34	125870505	30	253109148	X	9
cela1_red_x_125888414	115.416	34	125888414	30	253127404.5	X	9
cela1_red_x_125913942	115.416	34	125913942	30	253152550	X	9
cela1_red_x_125973794	115.416	34	125973794	30	253213057	X	9
cela1_red_x_126011159	115.416	34	126011159	30	253247378	X	9
cela1_red_x_12604071	30.353	34	12604071	30	168624488.5	X	2
cela1_red_x_126050279	115.416	34	126050279	30	253286136.5	X	9
cela1_red_x_126141049	115.416	34	126141049	30	253378633.5	X	9
cela1_red_x_126193364	NA	34	126193364	30	253430279	X	0
cela1_red_x_126202254	115.416	34	126202254	30	253438942	X	9
cela1_red_x_126244228	115.416	34	126244228	30	253478902	X	9
cela1_red_x_126290366	115.416	34	126290366	30	253524243.5	X	9
cela1_red_x_126318896	115.604	34	126318896	30	253553639.5	X	9
cela1_red_x_126351936	115.604	34	126351936	30	253586664	X	9
cela1_red_x_126428585	NA	34	126428585	30	253662194	X	0
cela1_red_x_12645780	30.353	34	12645780	30	168586160	X	2
cela1_red_x_126502237	NA	34	126502237	30	NA	NA	0
cela1_red_x_126506995	NA	34	126506995	30	255834872	X	0
cela1_red_x_12655171	NA	34	12655171	30	168576735	X	0
cela1_red_x_12658098	NA	34	12658098	30	168574065	X	0
cela1_red_x_126583396	115.604	34	126583396	30	253808171	X	9
cela1_red_x_126612046	115.604	34	126612046	30	253837630.5	X	9
cela1_red_x_126630806	115.604	34	126630806	30	253854809.5	X	9
cela1_red_x_126664652	NA	34	126664652	30	253887448.5	X	0
cela1_red_x_126690790	116.116	34	126690790	30	253911871	X	9
cela1_red_x_126737318	116.116	34	126737318	30	253957692	X	9
cela1_red_x_126852793	116.116	34	126852793	30	254071682	X	9
cela1_red_x_126879460	116.116	34	126879460	30	254095195	X	9
cela1_red_x_126946484	116.116	34	126946484	30	254162453.5	X	9
cela1_red_x_126960123	NA	34	126960123	30	254176209	X	0
cela1_red_x_127028288	116.116	34	127028288	30	254243355.5	X	9
cela1_red_x_127068793	116.116	34	127068793	30	254288727	X	9
cela1_red_x_127107081	116.116	34	127107081	30	NA	NA	9
cela1_red_x_127181181	NA	34	127181181	30	NA	NA	0
cela1_red_x_127221109	116.177	34	127221109	30	254457987	X	9
cela1_red_x_127247812	NA	34	127247812	30	254484635.5	X	0
cela1_red_x_127315943	NA	34	NA	NA	254551698	X	0
cela1_red_x_127361182	116.245	34	127361182	30	254592744	X	9
cela1_red_x_127447525	116.245	34	127447525	30	254677468.5	X	9
cela1_red_x_127492208	116.245	34	127492208	30	254713082.5	X	9
cela1_red_x_127621437	116.629	34	127621437	30	254806616	X	9
cela1_red_x_127644312	116.629	34	127644312	30	254827910.5	X	9
cela1_red_x_127866105	116.629	34	127866105	30	255097879	X	9
cela1_red_x_127931881	116.629	34	127931881	30	255156206.5	X	9
cela1_red_x_127931881	116.629	34	127931881	30	255156206.5	X	9
cela1_red_x_127972286	NA	34	NA	NA	255162700	X	0
cela1_red_x_127972286	NA	34	NA	NA	255162700	X	0
cela1_red_x_127975198	116.629	34	127975198	30	255165890.5	X	9
cela1_red_x_12808098	30.353	34	12808098	30	168422967	X	2
cela1_red_x_12809167	30.43	34	12809167	30	168424034	X	2
cela1_red_x_128094311	116.629	34	128094311	30	255239506	X	9
cela1_red_x_128152173	116.629	34	128152173	30	255293299	X	9
cela1_red_x_128235086	116.629	34	128235086	30	255378674	X	9
cela1_red_x_128279286	116.757	34	128279286	30	255428511	X	9
cela1_red_x_128318805	116.757	34	128318805	30	255464938.5	X	9
cela1_red_x_128321599	116.757	34	128321599	30	NA	NA	9
cela1_red_x_128358702	NA	34	128358702	30	NA	NA	0
cela1_red_x_128362423	NA	34	NA	NA	255509662.5	X	0
cela1_red_x_128433687	116.757	34	128433687	30	255581763.5	X	9
cela1_red_x_128451966	116.797	34	128451966	30	255599988.5	X	9
cela1_red_x_128467355	116.841	34	128467355	30	255614821.5	X	9
cela1_red_x_128497083	116.886	34	128497083	30	NA	NA	9
cela1_red_x_12851149	30.511	34	12851149	30	168382436.5	X	2
cela1_red_x_128531330	NA	34	128531330	30	255677315	X	0
cela1_red_x_128533517	NA	34	128533517	30	255679435	X	0
cela1_red_x_128534492	NA	34	128534492	30	NA	NA	0
cela1_red_x_128548611	116.886	34	128548611	30	255694112	X	9
cela1_red_x_128582556	117.526	34	128582556	30	255729288	X	9
cela1_red_x_128624706	117.526	34	128624706	30	255778740	X	9
cela1_red_x_12862826	30.511	34	12862826	30	168371876	X	2
cela1_red_x_128712327	117.526	34	128712327	30	255892918.5	X	9
cela1_red_x_128762856	117.526	34	128762856	30	255954603.5	X	9
cela1_red_x_128791597	117.526	34	128791597	30	255980604	X	9
cela1_red_x_128825012	117.526	34	128825012	30	256013957	X	9
cela1_red_x_12888120	NA	34	12888120	30	168353099	X	0
cela1_red_x_129002019	NA	34	129002019	30	238788938.5	16	0
cela1_red_x_129002019	NA	34	129002019	30	256049439	X	0
cela1_red_x_129004171	117.526	34	129004171	30	256051558	X	9
cela1_red_x_129039910	117.67	34	129039910	30	256089299.5	X	9
cela1_red_x_129066594	117.67	34	129066594	30	256116090.5	X	9
cela1_red_x_129128401	NA	34	NA	NA	256177287.5	X	0
cela1_red_x_129134324	117.67	34	129134324	30	256183630.5	X	9
cela1_red_x_129162818	NA	34	NA	NA	256213819	X	0
cela1_red_x_12918440	NA	34	12918440	30	168320802.5	X	0
cela1_red_x_129203442	117.879	34	129203442	30	256255814	X	9
cela1_red_x_129273294	NA	34	129273294	30	256324027.5	X	0
cela1_red_x_129316120	118.103	34	129316120	30	256366398.5	X	9
cela1_red_x_129379640	118.103	34	129379640	30	256427299.5	X	9
cela1_red_x_129396574	118.103	34	129396574	30	256443726	X	9
cela1_red_x_129441626	118.103	34	129441626	30	256487885.5	X	9
cela1_red_x_129468157	118.103	34	129468157	30	256514558.5	X	9
cela1_red_x_129508964	NA	34	129508964	30	256554860.5	X	0
cela1_red_x_129540289	118.103	34	129540289	30	256583163	X	9
cela1_red_x_129543696	118.406	34	129543696	30	256586547	X	9
cela1_red_x_129589868	NA	34	129589868	30	256628119	X	0
cela1_red_x_12965115	30.511	34	12965115	30	168277206.5	X	2
cela1_red_x_129651809	118.68	34	129651809	30	NA	NA	9
cela1_red_x_129694775	NA	34	129694775	30	256731183	X	0
cela1_red_x_129694775	NA	34	129694775	30	256731183	X	0
cela1_red_x_129733740	118.68	34	129733740	30	256770364.5	X	9
cela1_red_x_129733740	118.68	34	129733740	30	256770364.5	X	9
cela1_red_x_129884829	118.68	34	129884829	30	256918458.5	X	9
cela1_red_x_12990704	NA	34	NA	NA	NA	NA	0
cela1_red_x_129910575	118.68	34	129910575	30	256944686.5	X	9
cela1_red_x_129963216	118.68	34	129963216	30	256989866	X	9
cela1_red_x_130010368	118.68	34	130010368	30	257039874.5	X	9
cela1_red_x_130045913	118.68	34	130045913	30	257072571	X	9
cela1_red_x_130087896	118.68	34	130087896	30	257114151	X	9
cela1_red_x_130245901	118.68	34	130245901	30	257264214.5	X	9
cela1_red_x_130308347	118.68	34	130308347	30	257330359	X	9
cela1_red_x_130332921	118.68	34	130332921	30	257358460.5	X	9
cela1_red_x_130374301	118.68	34	130374301	30	257400873	X	9
cela1_red_x_130405831	118.88	34	130405831	30	257427819.5	X	9
cela1_red_x_130550011	119.079	34	130550011	30	257550334.5	X	9
cela1_red_x_130551550	119.079	34	130551550	30	257551830.5	X	9
cela1_red_x_130583681	119.079	34	130583681	30	257582334.5	X	9
cela1_red_x_130606142	119.079	34	130606142	30	257612198	X	9
cela1_red_x_130648372	119.259	34	130648372	30	257661849.5	X	9
cela1_red_x_130669920	119.259	34	130669920	30	257683950	X	9
cela1_red_x_130725004	NA	34	130725004	30	257735288	X	0
cela1_red_x_130749389	119.345	34	130749389	30	257758283	X	9
cela1_red_x_13077205	30.511	34	13077205	30	168166313.5	X	2
cela1_red_x_130799671	NA	34	130799671	30	257816881	X	0
cela1_red_x_130818485	119.454	34	130818485	30	257835662	X	9
cela1_red_x_130847429	119.454	34	130847429	30	257864687.5	X	9
cela1_red_x_130895809	119.649	34	130895809	30	257909030	X	9
cela1_red_x_130957877	119.649	34	130957877	30	257970721.5	X	9
cela1_red_x_13099390	30.667	34	13099390	30	168147225	X	2
cela1_red_x_131009969	NA	34	NA	NA	258013274.5	X	0
cela1_red_x_131036219	NA	34	131036219	30	258037315.5	X	0
cela1_red_x_131040277	119.649	34	131040277	30	258041269.5	X	9
cela1_red_x_131083351	119.649	34	131083351	30	258075851	X	9
cela1_red_x_13119338	30.667	34	13119338	30	168131669.5	X	2
cela1_red_x_131197311	NA	34	131197311	30	258332478	X	0
cela1_red_x_131226955	NA	34	131226955	30	258361344	X	0
cela1_red_x_131300105	NA	34	131300105	30	258435244.5	X	0
cela1_red_x_131329827	NA	34	131329827	30	258465074	X	0
cela1_red_x_131356011	NA	34	NA	NA	NA	NA	0
cela1_red_x_131449256	119.939	34	131449256	30	258588537	X	9
cela1_red_x_131487177	119.939	34	131487177	30	258626125	X	9
cela1_red_x_131497499	NA	34	NA	NA	258636470	X	0
cela1_red_x_131511992	119.939	34	131511992	30	258651702	X	9
cela1_red_x_131608512	119.939	34	131608512	30	258745313	X	9
cela1_red_x_13171428	30.667	34	13171428	30	168078456.5	X	2
cela1_red_x_13184896	31.153	34	13184896	30	168063776	X	2
cela1_red_x_132131408	NA	34	NA	NA	258810871.5	X	0
cela1_red_x_132296335	120.77	34	132296335	30	258951513	X	9
cela1_red_x_132323193	120.77	34	132323193	30	258974742.5	X	9
cela1_red_x_132437176	NA	34	132437176	30	259092938.5	X	0
cela1_red_x_132483056	121.04	34	132483056	30	259141577.5	X	9
cela1_red_x_132494582	121.04	34	132494582	30	259152230.5	X	9
cela1_red_x_132525096	NA	34	132525096	30	259182494	X	0
cela1_red_x_132583005	121.04	34	132583005	30	259238008.5	X	9
cela1_red_x_132606111	NA	34	132606111	30	259262014	X	0
cela1_red_x_132643728	121.04	34	132643728	30	NA	NA	9
cela1_red_x_132643728	121.04	34	132643728	30	NA	NA	9
cela1_red_x_132673613	121.04	34	132673613	30	259318693	X	9
cela1_red_x_13273542	NA	34	13273542	30	167971067.5	X	0
cela1_red_x_132771750	121.04	34	132771750	30	259418527.5	X	9
cela1_red_x_132812385	NA	34	132812385	30	259459084	X	0
cela1_red_x_132839892	121.04	34	132839892	30	259485716	X	9
cela1_red_x_132899460	NA	34	132899460	30	259540931	X	0
cela1_red_x_132952518	121.168	34	132952518	30	259599751	X	9
cela1_red_x_132970189	121.332	34	132970189	30	259617753	X	9
cela1_red_x_133008413	121.508	34	133008413	30	259655065	X	9
cela1_red_x_13304505	31.34	34	13304505	30	167940785	X	2
cela1_red_x_133081100	121.508	34	133081100	30	259722680.5	X	9
cela1_red_x_133134044	NA	34	133134044	30	259770353	X	0
cela1_red_x_133239132	NA	34	133239132	30	259871689	X	0
cela1_red_x_133280375	121.508	34	133280375	30	259918706	X	9
cela1_red_x_133327421	121.508	34	133327421	30	259959146.5	X	9
cela1_red_x_133351842	121.508	34	133351842	30	259986012	X	9
cela1_red_x_133429011	NA	34	133429011	30	260062331.5	X	0
cela1_red_x_133471237	121.687	34	133471237	30	260104533	X	9
cela1_red_x_133486549	NA	34	133486549	30	260122054	X	0
cela1_red_x_133556753	122.02	34	133556753	30	260193938	X	9
cela1_red_x_133574963	122.02	34	133574963	30	260212042	X	9
cela1_red_x_13360175	NA	34	13360175	30	167881709	X	0
cela1_red_x_133639044	122.055	34	133639044	30	260275957	X	9
cela1_red_x_133698330	122.327	34	133698330	30	NA	NA	9
cela1_red_x_133716365	NA	34	133716365	30	260359862	X	0
cela1_red_x_133788646	122.634	34	133788646	30	260427781.5	X	9
cela1_red_x_133796561	NA	34	NA	NA	260435509.5	X	0
cela1_red_x_133846147	122.777	34	133846147	30	260487457	X	9
cela1_red_x_13388803	NA	34	13388803	30	167850298.5	X	0
cela1_red_x_133972183	NA	34	133972183	30	260613538	X	0
cela1_red_x_134011265	122.937	34	134011265	30	260653477.5	X	9
cela1_red_x_134140879	123.494	34	134140879	30	260782088	X	9
cela1_red_x_134143750	NA	34	134143750	30	260785218.5	X	0
cela1_red_x_134158971	123.494	34	134158971	30	260794000.5	X	9
cela1_red_x_134158971	123.494	34	134158971	30	260794000.5	X	9
cela1_red_x_134183078	123.494	34	134183078	30	260819816.5	X	9
cela1_red_x_134226474	NA	34	134226474	30	260865771	X	0
cela1_red_x_13426505	NA	34	13426505	30	167815708.5	X	0
cela1_red_x_134282532	123.494	34	134282532	30	260920611	X	9
cela1_red_x_134304079	123.494	34	134304079	30	260942560	X	9
cela1_red_x_134351894	123.494	34	134351894	30	260991758.5	X	9
cela1_red_x_13440089	NA	34	NA	NA	167802601	X	0
cela1_red_x_134415352	123.494	34	134415352	30	261050800.5	X	9
cela1_red_x_134485303	123.494	34	134485303	30	261122777	X	9
cela1_red_x_134517748	123.494	34	134517748	30	261180245.5	X	9
cela1_red_x_134638930	123.494	34	134638930	30	261131598.5	X	9
cela1_red_x_134676247	123.494	34	134676247	30	261289500.5	X	9
cela1_red_x_13469401	NA	34	13469401	30	167776784	X	0
cela1_red_x_134701145	123.494	34	134701145	30	261314920	X	9
cela1_red_x_134741780	123.494	34	134741780	30	261353957.5	X	9
cela1_red_x_134756699	123.494	34	134756699	30	261368737.5	X	9
cela1_red_x_134868242	123.494	34	134868242	30	261480684.5	X	9
cela1_red_x_134943074	123.494	34	134943074	30	261556825	X	9
cela1_red_x_134977203	123.494	34	134977203	30	261599436	X	9
cela1_red_x_134987509	123.494	34	134987509	30	261607590	X	9
cela1_red_x_135029001	123.55	34	135029001	30	261646091.5	X	9
cela1_red_x_135033917	NA	34	135033917	30	261650730.5	X	0
cela1_red_x_135083319	NA	34	135083319	30	261705089.5	X	0
cela1_red_x_135094724	NA	34	NA	NA	261716881.5	X	0
cela1_red_x_13514774	NA	34	13514774	30	167729606	X	0
cela1_red_x_135209261	123.964	34	135209261	30	261830691.5	X	9
cela1_red_x_135260619	123.964	34	135260619	30	261877769.5	X	9
cela1_red_x_135324806	NA	34	135324806	30	261940131.5	X	0
cela1_red_x_135328923	123.964	34	135328923	30	261943982	X	9
cela1_red_x_13533836	NA	34	13533836	30	167712974.5	X	0
cela1_red_x_135359363	123.964	34	135359363	30	261974430.5	X	9
cela1_red_x_135362697	NA	34	135362697	30	261977942	X	0
cela1_red_x_135379405	123.964	34	135379405	30	261996438	X	9
cela1_red_x_135420018	123.964	34	135420018	30	262037416	X	9
cela1_red_x_135454404	123.983	34	135454404	30	262081537	X	9
cela1_red_x_135463660	124.001	34	135463660	30	262090793.5	X	9
cela1_red_x_135500453	NA	34	135500453	30	262125337.5	X	0
cela1_red_x_135527607	124.018	34	135527607	30	262150222	X	9
cela1_red_x_135683591	NA	34	135683591	30	262274118.5	X	0
cela1_red_x_135703847	124.059	34	135703847	30	262294238	X	9
cela1_red_x_135727500	NA	34	135727500	30	262317148	X	0
cela1_red_x_135771242	124.085	34	135771242	30	262364302	X	9
cela1_red_x_135841788	NA	34	135841788	30	262486042	X	0
cela1_red_x_135841788	NA	34	135841788	30	262486042	X	0
cela1_red_x_135872415	NA	34	NA	NA	262515026.5	X	0
cela1_red_x_135872415	NA	34	NA	NA	262515026.5	X	0
cela1_red_x_135890344	124.121	34	135890344	30	262530900.5	X	9
cela1_red_x_135890344	124.121	34	135890344	30	262530900.5	X	9
cela1_red_x_135917826	124.121	34	135917826	30	262556841	X	9
cela1_red_x_135917826	124.121	34	135917826	30	262556841	X	9
cela1_red_x_135945321	124.121	34	135945321	30	262584217.5	X	9
cela1_red_x_136001219	NA	34	136001219	30	262638834	X	0
cela1_red_x_136001219	NA	34	136001219	30	262638834	X	0
cela1_red_x_136068930	124.591	34	136068930	30	262694691.5	X	9
cela1_red_x_13609318	NA	34	13609318	30	167642400	X	0
cela1_red_x_136142155	NA	34	NA	NA	262766692	X	0
cela1_red_x_136173982	124.591	34	136173982	30	262798764.5	X	9
cela1_red_x_136185286	124.591	34	136185286	30	262809522	X	9
cela1_red_x_136211382	124.591	34	136211382	30	262835399	X	9
cela1_red_x_136337170	124.591	34	136337170	30	262959344	X	9
cela1_red_x_136341585	NA	34	NA	NA	262964502.5	X	0
cela1_red_x_136380357	124.591	34	136380357	30	263000925.5	X	9
cela1_red_x_136535211	NA	34	136535211	30	263162508	X	0
cela1_red_x_13657763	NA	34	NA	NA	167589856.5	X	0
cela1_red_x_136590555	125.215	34	136590555	30	263216676	X	9
cela1_red_x_136618520	125.215	34	136618520	30	263246251.5	X	9
cela1_red_x_136746019	125.568	34	136746019	30	263373381.5	X	9
cela1_red_x_136748946	125.911	34	136748946	30	263376482.5	X	9
cela1_red_x_13678176	NA	34	13678176	30	167570583	X	0
cela1_red_x_136821905	126.261	34	136821905	30	263443774	X	9
cela1_red_x_136839467	126.261	34	136839467	30	263465347.5	X	9
cela1_red_x_136899518	126.261	34	136899518	30	263527793.5	X	9
cela1_red_x_136902517	126.261	34	136902517	30	263530741	X	9
cela1_red_x_136903390	126.261	34	136903390	30	263531345.5	X	9
cela1_red_x_137018493	126.261	34	137018493	30	263650475	X	9
cela1_red_x_137065623	126.439	34	137065623	30	263695950	X	9
cela1_red_x_137107154	126.613	34	137107154	30	263737190.5	X	9
cela1_red_x_137144685	126.613	34	137144685	30	263776211.5	X	9
cela1_red_x_137154832	126.613	34	137154832	30	263786443	X	9
cela1_red_x_137263169	126.731	34	137263169	30	263967494	X	9
cela1_red_x_137340634	126.966	34	137340634	30	264043774	X	9
cela1_red_x_137342642	126.966	34	137342642	30	264045735	X	9
cela1_red_x_137349797	126.966	34	137349797	30	264052399	X	9
cela1_red_x_137384004	126.966	34	137384004	30	264086955.5	X	9
cela1_red_x_13740871	31.901	34	13740871	30	167510276	X	2
cela1_red_x_137451806	NA	34	NA	NA	264150911	X	0
cela1_red_x_137516043	127.388	34	137516043	30	264215505.5	X	9
cela1_red_x_137517521	NA	34	NA	NA	264216926.5	X	0
cela1_red_x_137518941	NA	34	137518941	30	264218333	X	0
cela1_red_x_137573987	127.388	34	137573987	30	264271991	X	9
cela1_red_x_13761126	31.901	34	13761126	30	167489798.5	X	2
cela1_red_x_13762333	31.901	34	13762333	30	167488843	X	2
cela1_red_x_137639355	NA	34	NA	NA	264333763	X	0
cela1_red_x_137707759	127.676	34	137707759	30	264402641	X	9
cela1_red_x_137753909	NA	34	NA	NA	264450043	X	0
cela1_red_x_138085551	143.861	34	138085551	30	NA	NA	0
cela1_red_x_138177913	143.861	34	138177913	30	273197022	X	0
cela1_red_x_138285341	NA	34	138285341	30	266746328	X	0
cela1_red_x_138291294	NA	34	138291294	30	266752077.5	X	0
cela1_red_x_138332364	NA	34	138332364	30	266792279.5	X	0
cela1_red_x_13835169	31.901	34	13835169	30	167416425	X	2
cela1_red_x_138433727	NA	34	138433727	30	266894144.5	X	0
cela1_red_x_138600622	NA	34	138600622	30	266973872	X	0
cela1_red_x_138601760	NA	34	138601760	30	266975003	X	0
cela1_red_x_138601760	NA	34	138601760	30	266975003	X	0
cela1_red_x_138601760	NA	34	138601760	30	266975003	X	0
cela1_red_x_138601760	NA	34	138601760	30	266975003	X	0
cela1_red_x_13868361	NA	34	NA	NA	167377663	X	0
cela1_red_x_138908555	145.836	34	138908555	30	273613516	X	0
cela1_red_x_138908555	145.836	34	138908555	30	273613516	X	0
cela1_red_x_13902049	32.559	34	13902049	30	167344593	X	2
cela1_red_x_139044756	NA	34	NA	NA	273741263	X	0
cela1_red_x_139347297	147.81	34	139347297	30	273824741.5	X	0
cela1_red_x_139393683	147.81	34	139393683	30	273876557.5	X	0
cela1_red_x_13939434	32.819	34	13939434	30	167307201	X	2
cela1_red_x_139529471	NA	34	NA	NA	274007181.5	X	0
cela1_red_x_139609579	148.704	34	139609579	30	274090631	X	0
cela1_red_x_13961458	32.819	34	13961458	30	167285117	X	2
cela1_red_x_13996735	NA	34	13996735	30	167251842.5	X	0
cela1_red_x_140040778	NA	34	140040778	30	267391612	X	0
cela1_red_x_140046353	NA	34	140046353	30	267396435	X	0
cela1_red_x_14017893	32.947	34	14017893	30	167230822	X	2
cela1_red_x_140186372	NA	34	140186372	30	267293659.5	X	0
cela1_red_x_140188538	NA	34	140188538	30	267298419	X	0
cela1_red_x_140203925	NA	34	140203925	30	267317593.5	X	0
cela1_red_x_140216642	NA	34	140216642	30	267330032.5	X	0
cela1_red_x_140247621	NA	34	NA	NA	267363979	X	0
cela1_red_x_140253803	NA	34	140253803	30	267370262.5	X	0
cela1_red_x_14032270	32.947	34	14032270	30	167218635	X	2
cela1_red_x_140395203	NA	34	NA	NA	264659678.5	X	0
cela1_red_x_140397805	NA	34	140397805	30	264662373.5	X	0
cela1_red_x_140494448	NA	34	NA	NA	267454254	X	0
cela1_red_x_140568906	NA	34	NA	NA	267531300.5	X	0
cela1_red_x_140577506	NA	34	140577506	30	267540783.5	X	0
cela1_red_x_140617859	NA	34	140617859	30	267584248	X	0
cela1_red_x_140675514	NA	34	NA	NA	267636772	X	0
cela1_red_x_140708054	NA	34	140708054	30	267668398	X	0
cela1_red_x_140720758	NA	34	140720758	30	267680603	X	0
cela1_red_x_140748643	NA	34	NA	NA	267712159	X	0
cela1_red_x_140781812	NA	34	140781812	30	267746973	X	0
cela1_red_x_140799984	NA	34	140799984	30	267771823	X	0
cela1_red_x_141240243	128.826	34	141240243	30	NA	NA	9
cela1_red_x_141271332	128.826	34	141271332	30	264545978.5	X	9
cela1_red_x_141293569	128.826	34	141293569	30	264568096	X	9
cela1_red_x_141336717	128.826	34	141336717	30	264753128	X	9
cela1_red_x_141392245	128.826	34	141392245	30	264810786.5	X	9
cela1_red_x_141414084	128.826	34	141414084	30	264839675	X	9
cela1_red_x_141434459	NA	34	141434459	30	264858834.5	X	0
cela1_red_x_141485657	128.826	34	141485657	30	264906698.5	X	9
cela1_red_x_141518037	NA	34	141518037	30	264939238.5	X	0
cela1_red_x_141570384	NA	34	141570384	30	264994911.5	X	0
cela1_red_x_141570384	NA	34	141570384	30	264994911.5	X	0
cela1_red_x_141656836	129.179	34	141656836	30	265075648.5	X	9
cela1_red_x_141691638	129.179	34	141691638	30	265112013.5	X	9
cela1_red_x_141762352	129.326	34	141762352	30	265182652.5	X	9
cela1_red_x_14176924	33.075	34	14176924	30	167123691.5	X	2
cela1_red_x_141814498	129.48	34	141814498	30	265246610	X	9
cela1_red_x_141827926	NA	34	NA	NA	265233122	X	0
cela1_red_x_141870103	NA	34	141870103	30	265288685	X	0
cela1_red_x_141958110	129.728	34	141958110	30	265383482	X	9
cela1_red_x_141996334	129.728	34	141996334	30	265412010	X	9
cela1_red_x_142008553	129.728	34	142008553	30	265423586	X	9
cela1_red_x_142088082	129.728	34	142088082	30	265502216	X	9
cela1_red_x_142146249	129.728	34	142146249	30	265568317	X	9
cela1_red_x_142225202	129.728	34	142225202	30	265652377	X	9
cela1_red_x_142233728	129.728	34	142233728	30	265661541.5	X	9
cela1_red_x_142261678	NA	34	142261678	30	265688118	X	0
cela1_red_x_142291354	NA	34	142291354	30	NA	NA	0
cela1_red_x_142327891	130.038	34	142327891	30	265753292.5	X	9
cela1_red_x_142363342	130.356	34	142363342	30	NA	NA	9
cela1_red_x_142422015	130.356	34	142422015	30	265852314.5	X	9
cela1_red_x_142481118	130.684	34	142481118	30	265913778	X	9
cela1_red_x_142509302	NA	34	142509302	30	265941241	X	0
cela1_red_x_142548318	130.684	34	142548318	30	265979524.5	X	9
cela1_red_x_142579968	130.684	34	142579968	30	266009901.5	X	9
cela1_red_x_142594230	130.684	34	142594230	30	266027623	X	9
cela1_red_x_142618236	NA	34	NA	NA	NA	NA	0
cela1_red_x_142627250	NA	34	142627250	30	266070240.5	X	0
cela1_red_x_142697328	NA	34	142697328	30	266146504	X	0
cela1_red_x_14272262	33.075	34	14272262	30	167035675.5	X	2
cela1_red_x_142727694	NA	34	142727694	30	266175235	X	0
cela1_red_x_142742017	NA	34	142742017	30	266193651	X	0
cela1_red_x_142755119	130.684	34	142755119	30	266205240.5	X	9
cela1_red_x_142848371	130.684	34	142848371	30	266300101.5	X	9
cela1_red_x_142859924	130.684	34	142859924	30	266310587.5	X	9
cela1_red_x_142923281	130.684	34	142923281	30	266368979.5	X	9
cela1_red_x_14294579	NA	34	14294579	30	NA	NA	0
cela1_red_x_142953797	NA	34	NA	NA	266401689	X	0
cela1_red_x_143169620	130.957	34	143169620	30	266620774.5	X	9
cela1_red_x_143203347	130.957	34	143203347	30	266654123.5	X	9
cela1_red_x_143234107	131.048	34	143234107	30	266686530.5	X	9
cela1_red_x_14341549	NA	34	NA	NA	NA	NA	0
cela1_red_x_143452317	131.776	34	143452317	30	268469503	X	9
cela1_red_x_143467082	NA	34	NA	NA	268446047	X	0
cela1_red_x_143484067	NA	34	NA	NA	268430377.5	X	0
cela1_red_x_143514422	NA	34	143514422	30	268399436.5	X	0
cela1_red_x_14351952	33.075	34	14351952	30	176811270	X	2
cela1_red_x_143584038	NA	34	143584038	30	268332735	X	0
cela1_red_x_143596232	NA	34	143596232	30	268320592	X	0
cela1_red_x_143652299	NA	34	NA	NA	268264346	X	0
cela1_red_x_143680253	131.776	34	143680253	30	268240098.5	X	9
cela1_red_x_143718450	NA	34	143718450	30	268212679.5	X	0
cela1_red_x_145417354	133.387	34	145417354	30	NA	NA	9
cela1_red_x_145442372	133.747	34	145442372	30	268984299.5	X	9
cela1_red_x_145732319	133.747	34	145732319	30	269200783.5	X	9
cela1_red_x_145833154	134.096	34	145833154	30	269321291	X	9
cela1_red_x_146000277	134.404	34	146000277	30	269492339.5	X	9
cela1_red_x_146061043	134.56	34	146061043	30	269563356	X	9
cela1_red_x_146251433	134.823	34	146251433	30	269754466	X	9
cela1_red_x_146339140	134.823	34	146339140	30	269847176.5	X	9
cela1_red_x_14642739	34.122	34	14642739	30	166728657	X	2
cela1_red_x_146673619	136.356	34	146673619	30	270179035.5	X	9
cela1_red_x_146754599	136.794	34	146754599	30	270256692.5	X	9
cela1_red_x_146775694	136.932	34	146775694	30	270272846	X	9
cela1_red_x_147003560	137.454	34	147003560	30	270512246.5	X	9
cela1_red_x_14707689	34.363	34	14707689	30	166782440.5	X	2
cela1_red_x_147086810	137.701	34	147086810	30	270598758	X	9
cela1_red_x_147095911	NA	34	NA	NA	270605441.5	X	0
cela1_red_x_147278066	138.793	34	147278066	30	270779653.5	X	9
cela1_red_x_14736785	34.456	34	14736785	30	166811553	X	2
cela1_red_x_1474252	19.467	34	1474252	30	163751679.5	X	1
cela1_red_x_147442499	139.552	34	147442499	30	270948852	X	9
cela1_red_x_147528710	139.552	34	147528710	30	271025215	X	9
cela1_red_x_147590617	139.552	34	147590617	30	271083966	X	9
cela1_red_x_147623476	NA	34	NA	NA	271116107.5	X	0
cela1_red_x_147682312	140.12	34	147682312	30	271174569.5	X	9
cela1_red_x_147711969	NA	34	147711969	30	271201360.5	X	0
cela1_red_x_147980622	NA	34	147980622	30	271467066	X	0
cela1_red_x_14800775	34.565	34	14800775	30	166876621.5	X	2
cela1_red_x_148068626	140.675	34	148068626	30	271550538	X	9
cela1_red_x_148076219	140.675	34	148076219	30	271556321.5	X	9
cela1_red_x_148104890	140.675	34	148104890	30	271589045	X	9
cela1_red_x_148152132	140.675	34	148152132	30	271645166.5	X	9
cela1_red_x_148217871	140.992	34	148217871	30	271709830	X	9
cela1_red_x_148288414	140.992	34	148288414	30	NA	NA	9
cela1_red_x_148544064	141.989	34	148544064	30	272078729	X	9
cela1_red_x_148544064	141.989	34	148544064	30	272078729	X	9
cela1_red_x_148714342	142.527	34	148714342	30	272251416.5	X	9
cela1_red_x_14874050	34.565	34	14874050	30	166928872	X	2
cela1_red_x_148770476	142.527	34	148770476	30	272314186	X	9
cela1_red_x_14919382	34.928	34	14919382	30	166969612	X	2
cela1_red_x_14974165	34.928	34	14974165	30	176949137.5	X	2
cela1_red_x_15026960	35.269	34	15026960	30	177000555.5	X	2
cela1_red_x_15082035	35.728	34	15082035	30	177061374.5	X	2
cela1_red_x_15129055	35.728	34	15129055	30	177105464.5	X	2
cela1_red_x_15161458	35.877	34	15161458	30	177130669.5	X	2
cela1_red_x_1516343	19.467	34	1516343	30	163790201	X	1
cela1_red_x_15454510	36.186	34	15454510	30	177419603.5	X	2
cela1_red_x_15472636	36.186	34	15472636	30	177438691	X	2
cela1_red_x_15537793	NA	34	15537793	30	177512389.5	X	0
cela1_red_x_15562376	36.344	34	15562376	30	177541191.5	X	2
cela1_red_x_15610324	NA	34	NA	NA	177581780.5	X	0
cela1_red_x_15629624	36.497	34	15629624	30	177602499.5	X	2
cela1_red_x_1571128	19.467	34	1571128	30	163706982.5	X	1
cela1_red_x_15772855	36.497	34	15772855	30	177741852.5	X	2
cela1_red_x_15773158	36.497	34	15773158	30	177742149.5	X	2
cela1_red_x_15852611	36.497	34	15852611	30	177819223	X	2
cela1_red_x_15902730	36.674	34	15902730	30	177869191.5	X	2
cela1_red_x_15927377	NA	34	15927377	30	177895385.5	X	0
cela1_red_x_15964101	37.059	34	15964101	30	177933216	X	2
cela1_red_x_15980399	NA	34	15980399	30	177949705	X	0
cela1_red_x_16004752	NA	34	16004752	30	177975713.5	X	0
cela1_red_x_16016015	NA	34	16016015	30	177986525	X	0
cela1_red_x_1602523	19.467	34	1602523	30	163734380	X	1
cela1_red_x_16155955	37.332	34	16155955	30	178126722.5	X	2
cela1_red_x_16186046	NA	34	16186046	30	NA	NA	0
cela1_red_x_16213351	37.761	34	16213351	30	178184907.5	X	2
cela1_red_x_16255771	38.112	34	16255771	30	178228367	X	2
cela1_red_x_16275965	NA	34	16275965	30	178251602.5	X	0
cela1_red_x_16287136	NA	34	16287136	30	178264609.5	X	0
cela1_red_x_16309599	38.475	34	16309599	30	178287934	X	2
cela1_red_x_1640111	NA	34	1640111	30	163852932	X	0
cela1_red_x_16445262	38.639	34	16445262	30	178425028.5	X	2
cela1_red_x_16539682	38.721	34	16539682	30	178517581	X	2
cela1_red_x_16671634	38.721	34	16671634	30	178646079	X	2
cela1_red_x_17014679	38.721	34	17014679	30	178991850	X	2
cela1_red_x_17113783	38.899	34	17113783	30	179081463	X	2
cela1_red_x_17183221	NA	34	17183221	30	179146564	X	0
cela1_red_x_17202974	NA	34	NA	NA	179165582	X	0
cela1_red_x_17269111	NA	34	NA	NA	179229979.5	X	0
cela1_red_x_17277950	38.899	34	17277950	30	179238671	X	2
cela1_red_x_17323985	NA	34	NA	NA	179283593.5	X	0
cela1_red_x_17329775	39.125	34	17329775	30	179289725	X	2
cela1_red_x_17363516	39.159	34	17363516	30	179323302.5	X	2
cela1_red_x_1744773	19.757	34	1744773	30	163954808.5	X	1
cela1_red_x_17511793	39.318	34	17511793	30	179469830.5	X	2
cela1_red_x_17591449	39.318	34	17591449	30	179551740	X	2
cela1_red_x_17622778	39.318	34	17622778	30	179582233	X	2
cela1_red_x_17651602	NA	34	17651602	30	179605901	X	0
cela1_red_x_17723033	NA	34	NA	NA	179664241.5	X	0
cela1_red_x_17738082	NA	34	17738082	30	179678599.5	X	0
cela1_red_x_17792452	39.318	34	17792452	30	179731873.5	X	2
cela1_red_x_17820481	39.318	34	17820481	30	179760985	X	2
cela1_red_x_17977904	39.318	34	17977904	30	179922832.5	X	2
cela1_red_x_18012855	39.831	34	18012855	30	179954242	X	2
cela1_red_x_18083202	39.831	34	18083202	30	180022976.5	X	2
cela1_red_x_18160892	39.831	34	18160892	30	180093320.5	X	2
cela1_red_x_18200323	39.831	34	18200323	30	180137882	X	2
cela1_red_x_18410593	39.831	34	18410593	30	180348759	X	2
cela1_red_x_18410593	39.831	34	18410593	30	180348759	X	2
cela1_red_x_18482074	39.831	34	18482074	30	180418941.5	X	2
cela1_red_x_18514853	NA	34	18514853	30	180453561	X	0
cela1_red_x_18545005	NA	34	18545005	30	NA	NA	0
cela1_red_x_18594637	39.831	34	18594637	30	180525064.5	X	2
cela1_red_x_1864623	19.757	34	1864623	30	164077674.5	X	1
cela1_red_x_18663537	39.831	34	18663537	30	180595409	X	2
cela1_red_x_18680705	NA	34	18680705	30	180612477.5	X	0
cela1_red_x_18731297	39.831	34	18731297	30	NA	NA	2
cela1_red_x_18780632	NA	34	18780632	30	180848101	X	0
cela1_red_x_18963190	39.956	34	18963190	30	180766617.5	X	2
cela1_red_x_18963190	39.956	34	18963190	30	180766617.5	X	2
cela1_red_x_18983622	39.956	34	18983622	30	180786639.5	X	2
cela1_red_x_19006970	39.956	34	19006970	30	180806068	X	2
cela1_red_x_19021913	39.956	34	19021913	30	180821629.5	X	2
cela1_red_x_1906800	20.077	34	1906800	30	164122631.5	X	1
cela1_red_x_1907594	20.153	34	1907594	30	164123307.5	X	1
cela1_red_x_19466304	40.146	34	19466304	30	181240870	X	2
cela1_red_x_1950205	20.271	34	1950205	30	164156789	X	1
cela1_red_x_19525547	40.335	34	19525547	30	181293927.5	X	2
cela1_red_x_19559101	NA	34	19559101	30	181326797	X	0
cela1_red_x_19605420	NA	34	19605420	30	181364383.5	X	0
cela1_red_x_19648668	40.346	34	19648668	30	181403947.5	X	2
cela1_red_x_19677784	NA	34	NA	NA	181432329	X	0
cela1_red_x_19747676	40.346	34	19747676	30	181511729	X	2
cela1_red_x_19787763	40.862	34	19787763	30	181551222.5	X	2
cela1_red_x_19804557	40.862	34	19804557	30	181567295	X	2
cela1_red_x_19849351	NA	34	19849351	30	181609927.5	X	0
cela1_red_x_19882831	40.862	34	19882831	30	181642116.5	X	2
cela1_red_x_19965658	NA	34	19965658	30	181724511.5	X	0
cela1_red_x_20007519	41.795	34	20007519	30	181767667.5	X	2
cela1_red_x_20062648	41.795	34	20062648	30	181831178.5	X	2
cela1_red_x_20105122	NA	34	NA	NA	181872399	X	0
cela1_red_x_20119490	41.795	34	20119490	30	181886638	X	2
cela1_red_x_20153905	41.795	34	20153905	30	181921867.5	X	2
cela1_red_x_20198362	NA	34	20198362	30	181974673	X	0
cela1_red_x_2021174	20.381	34	2021174	30	164226355	X	1
cela1_red_x_20226383	42.406	34	20226383	30	182002854	X	2
cela1_red_x_20235306	NA	34	20235306	30	182011567.5	X	0
cela1_red_x_20274871	NA	34	20274871	30	182051069	X	0
cela1_red_x_20285628	42.406	34	20285628	30	182062243	X	2
cela1_red_x_2029910	20.381	34	2029910	30	164235285.5	X	1
cela1_red_x_20318588	42.406	34	20318588	30	182100742.5	X	2
cela1_red_x_20398798	42.406	34	20398798	30	182179177	X	2
cela1_red_x_20430083	42.406	34	20430083	30	182209843	X	2
cela1_red_x_20462274	43.083	34	20462274	30	182242133	X	2
cela1_red_x_20521575	43.083	34	20521575	30	182304146	X	2
cela1_red_x_20566096	43.083	34	20566096	30	182345477.5	X	2
cela1_red_x_2060491	20.381	34	2060491	30	164265927.5	X	1
cela1_red_x_20629449	43.083	34	20629449	30	182413606	X	2
cela1_red_x_20635480	43.083	34	20635480	30	182419253	X	2
cela1_red_x_2066719	20.381	34	2066719	30	164272448.5	X	1
cela1_red_x_20676593	43.083	34	20676593	30	182459152.5	X	2
cela1_red_x_20706443	43.083	34	20706443	30	182489963.5	X	2
cela1_red_x_20706443	43.083	34	20706443	30	182489963.5	X	2
cela1_red_x_20734727	NA	34	20734727	30	182517101	X	0
cela1_red_x_20747339	43.083	34	20747339	30	182530791.5	X	2
cela1_red_x_20836446	43.382	34	20836446	30	182611940.5	X	2
cela1_red_x_20977315	43.382	34	20977315	30	182747495	X	2
cela1_red_x_21047593	NA	34	NA	NA	182808821.5	X	0
cela1_red_x_21060487	43.382	34	21060487	30	182823171	X	2
cela1_red_x_21079419	43.382	34	21079419	30	182841574	X	2
cela1_red_x_21118232	43.382	34	21118232	30	182882203	X	2
cela1_red_x_21153893	43.586	34	21153893	30	182918659.5	X	2
cela1_red_x_21179627	43.586	34	21179627	30	NA	NA	2
cela1_red_x_21225537	NA	34	NA	NA	NA	NA	0
cela1_red_x_2125961	20.536	34	2125961	30	164336876.5	X	1
cela1_red_x_21264046	44.396	34	21264046	30	183028743	X	2
cela1_red_x_21287074	44.396	34	21287074	30	183049693.5	X	2
cela1_red_x_21287074	44.396	34	21287074	30	183049693.5	X	2
cela1_red_x_21314182	44.396	34	21314182	30	183075772.5	X	2
cela1_red_x_21342420	NA	34	21342420	30	183103029	X	0
cela1_red_x_21375700	44.396	34	21375700	30	183135439.5	X	2
cela1_red_x_21408594	44.396	34	21408594	30	183169009.5	X	2
cela1_red_x_21445736	44.541	34	21445736	30	183208254	X	2
cela1_red_x_2145834	20.536	34	2145834	30	NA	NA	1
cela1_red_x_21462692	44.541	34	21462692	30	183225938	X	2
cela1_red_x_21462692	44.541	34	21462692	30	183225938	X	2
cela1_red_x_21574883	44.669	34	21574883	30	183330562	X	2
cela1_red_x_21584478	44.669	34	21584478	30	183338038.5	X	2
cela1_red_x_21623073	NA	34	21623073	30	183382508	X	0
cela1_red_x_21656180	44.669	34	21656180	30	183415006	X	2
cela1_red_x_21680794	44.669	34	21680794	30	183436168	X	2
cela1_red_x_21747456	NA	34	NA	NA	183508612	X	0
cela1_red_x_21772877	NA	34	NA	NA	183531135	X	0
cela1_red_x_21812433	44.694	34	21812433	30	183571360	X	2
cela1_red_x_21845384	44.725	34	21845384	30	183607078	X	2
cela1_red_x_21862525	44.757	34	21862525	30	183623564	X	2
cela1_red_x_21871915	NA	34	21871915	30	183636174	X	0
cela1_red_x_21878436	44.795	34	21878436	30	183641961.5	X	2
cela1_red_x_21910818	44.795	34	21910818	30	183676548	X	2
cela1_red_x_21933442	44.795	34	21933442	30	183699365	X	2
cela1_red_x_21948390	44.795	34	21948390	30	183714687	X	2
cela1_red_x_22021796	44.926	34	22021796	30	183846388	X	2
cela1_red_x_22037847	NA	34	NA	NA	183863266	X	0
cela1_red_x_22064405	44.926	34	22064405	30	183766385.5	X	2
cela1_red_x_22098940	44.926	34	22098940	30	183808738	X	2
cela1_red_x_22158272	NA	34	22158272	30	NA	NA	0
cela1_red_x_22203952	44.926	34	22203952	30	183969923.5	X	2
cela1_red_x_22252056	44.926	34	22252056	30	184017638	X	2
cela1_red_x_22286806	NA	34	22286806	30	184053602	X	0
cela1_red_x_22324796	45.024	34	22324796	30	184094238.5	X	2
cela1_red_x_22359579	45.111	34	22359579	30	184125825	X	2
cela1_red_x_22389376	NA	34	NA	NA	184156148	X	0
cela1_red_x_22475588	45.111	34	22475588	30	184242567.5	X	2
cela1_red_x_22579082	NA	34	NA	NA	184265774	X	0
cela1_red_x_22580694	NA	34	22580694	30	184267064.5	X	0
cela1_red_x_22595228	45.683	34	22595228	30	184280989	X	2
cela1_red_x_22602314	45.683	34	22602314	30	184288679.5	X	2
cela1_red_x_22631144	45.683	34	22631144	30	184319657	X	2
cela1_red_x_22663987	45.683	34	22663987	30	184357549	X	2
cela1_red_x_22756107	46.008	34	22756107	30	184451662	X	2
cela1_red_x_22768338	46.008	34	22768338	30	184464030	X	2
cela1_red_x_22881922	NA	34	22881922	30	184571377.5	X	0
cela1_red_x_22911027	46.008	34	22911027	30	NA	NA	2
cela1_red_x_22938147	46.008	34	22938147	30	184631266.5	X	2
cela1_red_x_22984690	46.008	34	22984690	30	184679787.5	X	2
cela1_red_x_23024957	46.008	34	23024957	30	184704776	X	2
cela1_red_x_2307652	20.536	34	2307652	30	164525644	X	1
cela1_red_x_23087909	46.31	34	23087909	30	184771959	X	2
cela1_red_x_23113178	46.31	34	23113178	30	184795736.5	X	2
cela1_red_x_23142382	46.31	34	23142382	30	184819655.5	X	2
cela1_red_x_23168015	46.31	34	23168015	30	184847902	X	2
cela1_red_x_23200088	46.31	34	23200088	30	184879404	X	2
cela1_red_x_23224634	46.382	34	23224634	30	184900853.5	X	2
cela1_red_x_23259736	46.455	34	23259736	30	184937126.5	X	2
cela1_red_x_23265158	46.6	34	23265158	30	NA	NA	2
cela1_red_x_23370700	NA	34	23370700	30	185046901.5	X	0
cela1_red_x_23399102	46.6	34	23399102	30	185075140	X	2
cela1_red_x_23437470	46.6	34	23437470	30	185115590.5	X	2
cela1_red_x_23446173	46.6	34	23446173	30	185124839	X	2
cela1_red_x_23471491	46.6	34	23471491	30	185149902.5	X	2
cela1_red_x_23485603	46.6	34	23485603	30	185163760.5	X	2
cela1_red_x_23817881	46.6	34	23817881	30	NA	NA	2
cela1_red_x_24026064	47.336	34	24026064	30	185642045	X	2
cela1_red_x_24029841	47.336	34	24029841	30	185645301	X	2
cela1_red_x_24141833	47.336	34	24141833	30	185751179	X	2
cela1_red_x_24191264	NA	34	24191264	30	185800048.5	X	0
cela1_red_x_24212595	NA	34	24212595	30	185822686	X	0
cela1_red_x_24244844	NA	34	24244844	30	185852092	X	0
cela1_red_x_24297741	47.336	34	24297741	30	185904363	X	2
cela1_red_x_24379640	47.336	34	24379640	30	185990687.5	X	2
cela1_red_x_24425554	47.336	34	24425554	30	186041181.5	X	2
cela1_red_x_24479867	47.52	34	24479867	30	186094920	X	2
cela1_red_x_24524778	NA	34	NA	NA	186143788.5	X	0
cela1_red_x_2453503	21.336	34	2453503	30	164670341.5	X	1
cela1_red_x_24554773	47.614	34	24554773	30	186175138.5	X	2
cela1_red_x_24576259	47.614	34	24576259	30	186199391	X	2
cela1_red_x_24682849	47.614	34	24682849	30	186335701	X	2
cela1_red_x_24715080	47.614	34	24715080	30	186369102.5	X	2
cela1_red_x_24757643	47.614	34	24757643	30	186413901	X	2
cela1_red_x_24801237	47.614	34	24801237	30	186449516	X	2
cela1_red_x_24819697	47.614	34	24819697	30	186466419.5	X	2
cela1_red_x_24845567	47.614	34	24845567	30	186492952	X	2
cela1_red_x_24858612	NA	34	NA	NA	186512729	X	0
cela1_red_x_24887643	NA	34	24887643	30	186542610.5	X	0
cela1_red_x_2491697	21.336	34	2491697	30	164705867	X	1
cela1_red_x_2491697	21.336	34	2491697	30	164705867	X	1
cela1_red_x_24935268	NA	34	24935268	30	186595605.5	X	0
cela1_red_x_24937031	47.614	34	24937031	30	NA	NA	2
cela1_red_x_24971933	47.614	34	24971933	30	186633560.5	X	2
cela1_red_x_24988636	NA	34	24988636	30	186660287	X	0
cela1_red_x_25074263	NA	34	NA	NA	186733144	X	0
cela1_red_x_25137506	47.614	34	25137506	30	186768863.5	X	2
cela1_red_x_25217975	47.614	34	25217975	30	186854390	X	2
cela1_red_x_25250144	47.614	34	25250144	30	186889321.5	X	2
cela1_red_x_25285358	47.614	34	25285358	30	185968941.5	X	2
cela1_red_x_25285358	47.614	34	25285358	30	185968941.5	X	2
cela1_red_x_25368147	47.614	34	25368147	30	187002985.5	X	2
cela1_red_x_25476009	48.031	34	25476009	30	187109089.5	X	2
cela1_red_x_2550735	21.336	34	2550735	30	164768711	X	1
cela1_red_x_25724272	48.031	34	25724272	30	187372626	X	2
cela1_red_x_25729400	NA	34	25729400	30	187378096.5	X	0
cela1_red_x_2574126	21.762	34	2574126	30	164788446	X	1
cela1_red_x_25761810	48.031	34	25761810	30	187427231.5	X	2
cela1_red_x_25761810	48.031	34	25761810	30	187427231.5	X	2
cela1_red_x_25804394	48.031	34	25804394	30	NA	NA	2
cela1_red_x_25849170	48.031	34	25849170	30	187513932	X	2
cela1_red_x_25908184	NA	34	25908184	30	187575158.5	X	0
cela1_red_x_25953389	48.031	34	25953389	30	187619022.5	X	2
cela1_red_x_26034233	48.031	34	26034233	30	187725320	X	2
cela1_red_x_2605809	21.975	34	2605809	30	164818689	X	1
cela1_red_x_26090747	48.031	34	26090747	30	187783866	X	2
cela1_red_x_26189238	48.031	34	26189238	30	187922056	X	2
cela1_red_x_26195421	48.031	34	26195421	30	187928165.5	X	2
cela1_red_x_26269192	48.031	34	26269192	30	188005503	X	2
cela1_red_x_26280600	48.031	34	26280600	30	188018874.5	X	2
cela1_red_x_26323526	48.031	34	26323526	30	188061121.5	X	2
cela1_red_x_26340447	NA	34	NA	NA	188076870	X	0
cela1_red_x_26340447	NA	34	NA	NA	188076870	X	0
cela1_red_x_26365802	48.031	34	26365802	30	188102908	X	2
cela1_red_x_26365802	48.031	34	26365802	30	188102908	X	2
cela1_red_x_26440693	NA	34	26440693	30	188182918.5	X	0
cela1_red_x_26443534	48.031	34	26443534	30	188185765	X	2
cela1_red_x_2648619	22.134	34	2648619	30	164863364.5	X	1
cela1_red_x_26490769	48.031	34	26490769	30	188232280.5	X	2
cela1_red_x_26509762	48.031	34	26509762	30	188251103.5	X	2
cela1_red_x_26529874	48.031	34	26529874	30	NA	NA	2
cela1_red_x_26562762	48.174	34	26562762	30	188299083	X	2
cela1_red_x_2666318	22.134	34	2666318	30	164881225	X	1
cela1_red_x_26664003	NA	34	26664003	30	188391578	X	0
cela1_red_x_26689692	48.271	34	26689692	30	188416506	X	2
cela1_red_x_26784755	NA	34	26784755	30	188486117.5	X	0
cela1_red_x_26924331	NA	34	26924331	30	188653472.5	X	0
cela1_red_x_26950625	48.312	34	26950625	30	188681902	X	2
cela1_red_x_26990820	48.361	34	26990820	30	188721101.5	X	2
cela1_red_x_27045486	48.405	34	27045486	30	188782647	X	2
cela1_red_x_27072258	48.449	34	27072258	30	188807278.5	X	2
cela1_red_x_2708014	22.298	34	2708014	30	164922529	X	1
cela1_red_x_27104507	48.449	34	27104507	30	188842381	X	2
cela1_red_x_27168395	48.449	34	27168395	30	NA	NA	2
cela1_red_x_27272280	48.449	34	27272280	30	189019934	X	2
cela1_red_x_27354361	48.449	34	27354361	30	189088121	X	2
cela1_red_x_27354361	48.449	34	27354361	30	189088121	X	2
cela1_red_x_27375757	48.449	34	27375757	30	189106243.5	X	2
cela1_red_x_27426422	48.449	34	27426422	30	189165510	X	2
cela1_red_x_27458515	48.449	34	27458515	30	189190876	X	2
cela1_red_x_27508063	48.449	34	27508063	30	189228054.5	X	2
cela1_red_x_27538914	NA	34	NA	NA	189268264.5	X	0
cela1_red_x_27630788	48.449	34	27630788	30	189352868.5	X	2
cela1_red_x_27646229	48.449	34	27646229	30	189369937.5	X	2
cela1_red_x_27810674	NA	34	27810674	30	189535798	X	0
cela1_red_x_27828149	NA	34	NA	NA	189554170.5	X	0
cela1_red_x_27859915	NA	34	27859915	30	189580339.5	X	0
cela1_red_x_27891011	48.449	34	27891011	30	189618502	X	2
cela1_red_x_27898819	NA	34	27898819	30	189631195	X	0
cela1_red_x_27957426	48.627	34	27957426	30	189691908	X	2
cela1_red_x_28028121	NA	34	NA	NA	189770530.5	X	0
cela1_red_x_28075463	NA	34	NA	NA	189820943	X	0
cela1_red_x_28101459	NA	34	NA	NA	189849111	X	0
cela1_red_x_28111331	48.627	34	28111331	30	189858367	X	2
cela1_red_x_28235982	48.627	34	28235982	30	NA	NA	2
cela1_red_x_28300122	48.627	34	28300122	30	190063872.5	X	2
cela1_red_x_28315488	48.627	34	28315488	30	190075645.5	X	2
cela1_red_x_28503077	48.627	34	28503077	30	190357598.5	X	2
cela1_red_x_28510153	48.627	34	28510153	30	190349470.5	X	2
cela1_red_x_28573473	48.627	34	28573473	30	190305251.5	X	2
cela1_red_x_28698502	48.627	34	28698502	30	190991296	X	2
cela1_red_x_28723106	48.627	34	28723106	30	190967300.5	X	2
cela1_red_x_28789697	48.627	34	28789697	30	190917973.5	X	2
cela1_red_x_28881499	48.627	34	28881499	30	190814572	X	2
cela1_red_x_28916161	48.627	34	28916161	30	190768559	X	2
cela1_red_x_29034531	NA	34	NA	NA	190640794	X	0
cela1_red_x_29063586	48.92	34	29063586	30	190616961	X	2
cela1_red_x_29338277	49.364	34	29338277	30	192054825.5	X	2
cela1_red_x_29367703	49.364	34	29367703	30	192078859	X	2
cela1_red_x_29393056	NA	34	29393056	30	192103974	X	0
cela1_red_x_29454119	49.364	34	29454119	30	192162643	X	2
cela1_red_x_29483205	NA	34	29483205	30	192199148	X	0
cela1_red_x_29524495	49.364	34	29524495	30	192235096.5	X	2
cela1_red_x_29539204	49.364	34	29539204	30	192247776.5	X	2
cela1_red_x_29555452	49.364	34	29555452	30	192260426	X	2
cela1_red_x_29618766	NA	34	NA	NA	192341356	X	0
cela1_red_x_29657824	49.364	34	29657824	30	NA	NA	2
cela1_red_x_29730719	49.364	34	29730719	30	191683865	X	2
cela1_red_x_29733073	49.364	34	29733073	30	191686156.5	X	2
cela1_red_x_29808497	49.364	34	29808497	30	191562526	X	2
cela1_red_x_29837492	49.364	34	29837492	30	191535531.5	X	2
cela1_red_x_29866093	49.364	34	29866093	30	191509546.5	X	2
cela1_red_x_29910502	NA	34	29910502	30	258131008.5	X	0
cela1_red_x_29919293	NA	34	29919293	30	258139615.5	X	0
cela1_red_x_29970729	NA	34	29970729	30	258194647.5	X	0
cela1_red_x_30009281	NA	34	30009281	30	258234503	X	0
cela1_red_x_30057933	49.364	34	30057933	30	191459787.5	X	2
cela1_red_x_30100533	49.364	34	30100533	30	191412049	X	2
cela1_red_x_30172779	49.364	34	30172779	30	NA	NA	2
cela1_red_x_30208673	49.364	34	30208673	30	191296944.5	X	2
cela1_red_x_30216224	49.364	34	30216224	30	191289126	X	2
cela1_red_x_30243739	49.364	34	30243739	30	191267352.5	X	2
cela1_red_x_3033591	22.458	34	3033591	30	165580005.5	X	1
cela1_red_x_30337752	49.364	34	30337752	30	NA	NA	2
cela1_red_x_30476091	49.364	34	30476091	30	NA	NA	2
cela1_red_x_30491490	49.364	34	30491490	30	191919380.5	X	2
cela1_red_x_3053241	22.458	34	3053241	30	165598925	X	1
cela1_red_x_30552059	49.364	34	30552059	30	191848800.5	X	2
cela1_red_x_30639344	NA	34	30639344	30	192412210.5	X	0
cela1_red_x_30694470	49.364	34	30694470	30	192462736	X	2
cela1_red_x_30777415	49.364	34	30777415	30	192560418.5	X	2
cela1_red_x_30814504	NA	34	NA	NA	192594800.5	X	0
cela1_red_x_30859577	NA	34	30859577	30	192641499.5	X	0
cela1_red_x_30909418	49.364	34	30909418	30	NA	NA	2
cela1_red_x_30932496	49.364	34	30932496	30	192704981	X	2
cela1_red_x_30953723	49.364	34	30953723	30	192726818	X	2
cela1_red_x_30982979	NA	34	30982979	30	192761954	X	0
cela1_red_x_31004985	NA	34	NA	NA	192787879	X	0
cela1_red_x_31078039	NA	34	31078039	30	192863209.5	X	0
cela1_red_x_31103189	NA	34	31103189	30	192879347.5	X	0
cela1_red_x_31182560	49.364	34	31182560	30	192972170	X	2
cela1_red_x_31230578	NA	34	31230578	30	193041134.5	X	0
cela1_red_x_31279201	49.364	34	31279201	30	193091098	X	2
cela1_red_x_31361593	49.364	34	31361593	30	193172945	X	2
cela1_red_x_3136539	22.458	34	3136539	30	165618814	X	1
cela1_red_x_31389882	NA	34	NA	NA	193198778	X	0
cela1_red_x_31420776	49.364	34	31420776	30	193232586.5	X	2
cela1_red_x_31450114	49.364	34	31450114	30	193261825	X	2
cela1_red_x_31483280	NA	34	NA	NA	193299158	X	0
cela1_red_x_31523436	49.364	34	31523436	30	193338310.5	X	2
cela1_red_x_31549117	49.364	34	31549117	30	193364246	X	2
cela1_red_x_31565807	NA	34	31565807	30	193381202.5	X	0
cela1_red_x_31593306	49.666	34	31593306	30	193407868	X	2
cela1_red_x_31672796	49.858	34	31672796	30	193492175	X	2
cela1_red_x_31725880	NA	34	NA	NA	193545330.5	X	0
cela1_red_x_31845191	49.968	34	31845191	30	193667167	X	2
cela1_red_x_31866134	49.968	34	31866134	30	193688986	X	2
cela1_red_x_31999767	49.968	34	31999767	30	193823683	X	2
cela1_red_x_32071003	NA	34	32071003	30	193891073	X	0
cela1_red_x_32071003	NA	34	32071003	30	193891073	X	0
cela1_red_x_32081945	NA	34	32081945	30	193901941	X	0
cela1_red_x_32101488	50.196	34	32101488	30	193921459.5	X	2
cela1_red_x_32103793	NA	34	NA	NA	193923782	X	0
cela1_red_x_32185376	50.196	34	32185376	30	194014438	X	2
cela1_red_x_32297220	50.196	34	32297220	30	194128883.5	X	2
cela1_red_x_32324132	NA	34	32324132	30	194153621	X	0
cela1_red_x_32324145	NA	34	NA	NA	194153634	X	0
cela1_red_x_32357220	50.196	34	32357220	30	194184201	X	2
cela1_red_x_32389078	50.196	34	32389078	30	194216086.5	X	2
cela1_red_x_32440310	50.464	34	32440310	30	194259633	X	2
cela1_red_x_32787413	50.831	34	32787413	30	194875971	X	2
cela1_red_x_32787413	50.831	34	32787413	30	194875971	X	2
cela1_red_x_32912753	50.831	34	32912753	30	194825958	X	2
cela1_red_x_32912753	50.831	34	32912753	30	194825958	X	2
cela1_red_x_32948584	50.831	34	32948584	30	194855989	X	2
cela1_red_x_32948584	50.831	34	32948584	30	194855989	X	2
cela1_red_x_33130407	51.014	34	33130407	30	194884727.5	X	2
cela1_red_x_33145633	51.014	34	33145633	30	194898484.5	X	2
cela1_red_x_33166756	51.014	34	33166756	30	NA	NA	2
cela1_red_x_33230178	51.014	34	33230178	30	194984341	X	2
cela1_red_x_33270389	51.014	34	33270389	30	195022997	X	2
cela1_red_x_33290924	51.014	34	33290924	30	195043918.5	X	2
cela1_red_x_33305285	51.014	34	33305285	30	195061313	X	2
cela1_red_x_33328932	51.014	34	33328932	30	195084995.5	X	2
cela1_red_x_33429440	51.014	34	33429440	30	195181330	X	2
cela1_red_x_33475331	51.014	34	33475331	30	195223899.5	X	2
cela1_red_x_33500405	51.014	34	33500405	30	195247628.5	X	2
cela1_red_x_33563126	NA	34	33563126	30	195313699	X	0
cela1_red_x_33672935	51.166	34	33672935	30	195420473	X	2
cela1_red_x_33691618	51.314	34	33691618	30	195439082.5	X	2
cela1_red_x_33757283	51.314	34	33757283	30	195487391	X	2
cela1_red_x_33861554	51.614	34	33861554	30	195621251	X	2
cela1_red_x_34017522	51.614	34	34017522	30	195777478.5	X	2
cela1_red_x_34123513	51.614	34	34123513	30	195869267.5	X	2
cela1_red_x_34205833	51.695	34	34205833	30	195944696	X	2
cela1_red_x_34237543	NA	34	34237543	30	195978374	X	0
cela1_red_x_34294119	NA	34	34294119	30	196036544	X	0
cela1_red_x_34371177	51.803	34	34371177	30	187866685.5	X	2
cela1_red_x_34447851	51.913	34	34447851	30	196147920	X	2
cela1_red_x_34496854	52.016	34	34496854	30	196215823	X	2
cela1_red_x_34542213	52.128	34	34542213	30	196259790	X	2
cela1_red_x_34542689	52.179	34	34542689	30	196260264.5	X	2
cela1_red_x_34576074	52.23	34	34576074	30	196293960.5	X	2
cela1_red_x_3462097	22.818	34	3462097	30	165958812	X	1
cela1_red_x_34702844	NA	34	NA	NA	196418420.5	X	0
cela1_red_x_34719716	52.28	34	34719716	30	196436784.5	X	2
cela1_red_x_34733247	NA	34	NA	NA	NA	NA	0
cela1_red_x_34733247	NA	34	NA	NA	NA	NA	0
cela1_red_x_34796955	52.318	34	34796955	30	196513757	X	2
cela1_red_x_34857317	52.344	34	34857317	30	196572191.5	X	2
cela1_red_x_34936659	52.344	34	34936659	30	196621411	X	2
cela1_red_x_34967408	52.344	34	34967408	30	196652982	X	2
cela1_red_x_35019545	52.344	34	35019545	30	196704788.5	X	2
cela1_red_x_35066108	52.344	34	35066108	30	196744524	X	2
cela1_red_x_35086453	NA	34	NA	NA	196772169	X	0
cela1_red_x_35163652	52.344	34	35163652	30	196847737.5	X	2
cela1_red_x_35259717	52.344	34	35259717	30	196954057	X	2
cela1_red_x_35361837	NA	34	NA	NA	197045053	X	0
cela1_red_x_35452911	52.63	34	35452911	30	197138157	X	2
cela1_red_x_35479795	52.63	34	35479795	30	197162234	X	2
cela1_red_x_35511177	52.63	34	35511177	30	197202720	X	2
cela1_red_x_35531714	52.63	34	35531714	30	197223868.5	X	2
cela1_red_x_3653713	23.105	34	3653713	30	166161466.5	X	1
cela1_red_x_3714979	23.105	34	3714979	30	166239518.5	X	1
cela1_red_x_3747354	23.2	34	3747354	30	166228974	X	1
cela1_red_x_3796993	23.303	34	3796993	30	166300694	X	1
cela1_red_x_38377356	0	34	38377356	30	199328210	X	3
cela1_red_x_38388222	0	34	38388222	30	199337998	X	3
cela1_red_x_38476977	NA	34	NA	NA	199422289.5	X	0
cela1_red_x_38538366	0	34	38538366	30	199633971	X	3
cela1_red_x_3853886	23.303	34	3853886	30	166355755.5	X	1
cela1_red_x_38627899	0	34	38627899	30	199498756	X	3
cela1_red_x_38663183	NA	34	NA	NA	199545261	X	0
cela1_red_x_38821199	0.373	34	38821199	30	199767306	X	3
cela1_red_x_38840486	0.373	34	38840486	30	NA	NA	3
cela1_red_x_38877040	0.373	34	38877040	30	199820757.5	X	3
cela1_red_x_39076208	0.373	34	39076208	30	200034560	X	3
cela1_red_x_3913395	23.387	34	3913395	30	166422777.5	X	1
cela1_red_x_39139878	0.373	34	39139878	30	200099247	X	3
cela1_red_x_39220338	0.373	34	39220338	30	200176359	X	3
cela1_red_x_39224062	0.373	34	39224062	30	200179690.5	X	3
cela1_red_x_39311014	0.579	34	39311014	30	200271568	X	3
cela1_red_x_39342729	0.783	34	39342729	30	200477731.5	X	3
cela1_red_x_39346603	0.996	34	39346603	30	200473866	X	3
cela1_red_x_39360871	1.353	34	39360871	30	200455580.5	X	3
cela1_red_x_3946942	23.444	34	3946942	30	166455367.5	X	1
cela1_red_x_3962571	23.444	34	3962571	30	166470643	X	1
cela1_red_x_39710992	1.638	34	39710992	30	197517884.5	X	3
cela1_red_x_39789544	NA	34	NA	NA	197595771.5	X	0
cela1_red_x_39812686	1.638	34	39812686	30	197620792	X	3
cela1_red_x_39841647	1.638	34	39841647	30	197653252	X	3
cela1_red_x_39868807	1.638	34	39868807	30	197679144	X	3
cela1_red_x_39873419	NA	34	39873419	30	197683712.5	X	0
cela1_red_x_39911598	1.638	34	39911598	30	197719756	X	3
cela1_red_x_39935996	NA	34	39935996	30	197743677.5	X	0
cela1_red_x_39955267	NA	34	NA	NA	197762573.5	X	0
cela1_red_x_40137770	1.638	34	40137770	30	197944848	X	3
cela1_red_x_40182500	NA	34	NA	NA	197990151.5	X	0
cela1_red_x_40220702	1.638	34	40220702	30	198029189.5	X	3
cela1_red_x_4023879	23.444	34	4023879	30	166530820	X	1
cela1_red_x_40256713	1.638	34	40256713	30	NA	NA	3
cela1_red_x_40307129	1.638	34	40307129	30	198056064.5	X	3
cela1_red_x_40316532	NA	34	40316532	30	198065735.5	X	0
cela1_red_x_40334094	1.638	34	40334094	30	198084207	X	3
cela1_red_x_40367801	1.638	34	40367801	30	198118005	X	3
cela1_red_x_40406086	1.638	34	40406086	30	198154166	X	3
cela1_red_x_40411040	1.638	34	40411040	30	198159103	X	3
cela1_red_x_40447835	1.638	34	40447835	30	198197244	X	3
cela1_red_x_40480341	NA	34	40480341	30	198230560.5	X	0
cela1_red_x_40503269	NA	34	40503269	30	198253728.5	X	0
cela1_red_x_40548461	NA	34	40548461	30	198298754.5	X	0
cela1_red_x_40577624	1.638	34	40577624	30	198323611	X	3
cela1_red_x_4058801	23.589	34	4058801	30	166563978.5	X	1
cela1_red_x_4058801	23.589	34	4058801	30	166563978.5	X	1
cela1_red_x_40639497	NA	34	40639497	30	198388021	X	0
cela1_red_x_40682553	NA	34	NA	NA	198429880	X	0
cela1_red_x_40697867	NA	34	40697867	30	198445118	X	0
cela1_red_x_4097976	23.589	34	4097976	30	166600950.5	X	1
cela1_red_x_40983954	1.638	34	40983954	30	198759092.5	X	3
cela1_red_x_4105959	23.589	34	4105959	30	166608878	X	1
cela1_red_x_4160184	23.589	34	4160184	30	NA	NA	1
cela1_red_x_42074950	63.772	34	42074950	30	140292296.5	X	4
cela1_red_x_42210279	NA	34	NA	NA	140412445.5	X	0
cela1_red_x_43182196	NA	34	43182196	30	141256390.5	X	0
cela1_red_x_43185802	NA	34	43185802	30	141258685.5	X	0
cela1_red_x_43244572	63.507	34	43244572	30	NA	NA	4
cela1_red_x_43347730	63.507	34	43347730	30	141361488	X	4
cela1_red_x_43348264	63.507	34	43348264	30	141362225	X	4
cela1_red_x_43622210	63.385	34	43622210	30	141608366	X	4
cela1_red_x_43630522	63.385	34	43630522	30	141625279	X	4
cela1_red_x_43744119	NA	34	NA	NA	141726840	X	0
cela1_red_x_43833242	NA	34	NA	NA	NA	NA	0
cela1_red_x_44365904	63.242	34	44365904	30	141974348	X	4
cela1_red_x_4442817	24.822	34	4442817	30	176061490.5	X	1
cela1_red_x_44561522	63.224	34	44561522	30	NA	NA	4
cela1_red_x_44561522	63.224	34	44561522	30	NA	NA	4
cela1_red_x_4470699	24.822	34	4470699	30	176033383.5	X	1
cela1_red_x_4505631	24.822	34	4505631	30	175999585.5	X	1
cela1_red_x_45400328	63.14	34	45400328	30	142479165.5	X	4
cela1_red_x_45443096	63.14	34	45443096	30	142460263	X	4
cela1_red_x_45532482	63.106	34	45532482	30	142397147	X	4
cela1_red_x_4575022	24.822	34	4575022	30	176088008.5	X	1
cela1_red_x_4575044	NA	34	4575044	30	176088019.5	X	0
cela1_red_x_45768229	62.997	34	45768229	30	142214683	X	4
cela1_red_x_4632824	24.822	34	4632824	30	NA	NA	1
cela1_red_x_46539057	62.887	34	46539057	30	143166981	X	4
cela1_red_x_46539675	62.887	34	46539675	30	143167599.5	X	4
cela1_red_x_46612654	62.887	34	46612654	30	143238366.5	X	4
cela1_red_x_46683826	NA	34	46683826	30	143276172	X	0
cela1_red_x_46683826	NA	34	46683826	30	143276172	X	0
cela1_red_x_46766986	62.887	34	46766986	30	143380365.5	X	4
cela1_red_x_4681832	NA	34	4681832	30	176199395	X	0
cela1_red_x_46941334	62.887	34	46941334	30	143522623.5	X	4
cela1_red_x_47082268	62.823	34	47082268	30	143648763.5	X	4
cela1_red_x_47087080	62.805	34	47087080	30	143661888	X	4
cela1_red_x_47115902	62.783	34	47115902	30	143692831	X	4
cela1_red_x_47128895	62.761	34	47128895	30	143705909.5	X	4
cela1_red_x_4713645	24.822	34	4713645	30	176239091	X	1
cela1_red_x_47165097	62.761	34	47165097	30	143743006.5	X	4
cela1_red_x_47201733	62.761	34	47201733	30	143768033.5	X	4
cela1_red_x_47260388	62.761	34	47260388	30	143884001.5	X	4
cela1_red_x_4726282	24.822	34	4726282	30	176251998.5	X	1
cela1_red_x_47412940	62.414	34	47412940	30	143972454	X	4
cela1_red_x_47440400	62.414	34	47440400	30	143999623	X	4
cela1_red_x_47540488	62.241	34	47540488	30	144075603.5	X	4
cela1_red_x_47540488	62.241	34	47540488	30	144075603.5	X	4
cela1_red_x_47658654	62.241	34	47658654	30	144173298.5	X	4
cela1_red_x_47705797	62.241	34	47705797	30	144224015.5	X	4
cela1_red_x_47730792	62.241	34	47730792	30	144248585	X	4
cela1_red_x_47751942	62.241	34	47751942	30	144268841	X	4
cela1_red_x_47795257	62.241	34	47795257	30	144304300	X	4
cela1_red_x_47808133	62.241	34	47808133	30	144315258	X	4
cela1_red_x_47833564	62.241	34	47833564	30	144338130	X	4
cela1_red_x_4786386	24.822	34	4786386	30	176315007	X	1
cela1_red_x_47961292	NA	34	47961292	30	144512494	X	0
cela1_red_x_47986960	62.241	34	47986960	30	144538024.5	X	4
cela1_red_x_48251543	61.854	34	48251543	30	144795313.5	X	4
cela1_red_x_48279338	61.854	34	48279338	30	144826316	X	4
cela1_red_x_48309514	NA	34	48309514	30	144860606	X	0
cela1_red_x_48361360	61.123	34	48361360	30	144918210.5	X	4
cela1_red_x_48393192	NA	34	NA	NA	144946902	X	0
cela1_red_x_48412981	61.123	34	48412981	30	144965806	X	4
cela1_red_x_48479014	61.123	34	48479014	30	145034616	X	4
cela1_red_x_48479014	61.123	34	48479014	30	145034616	X	4
cela1_red_x_48502905	60.867	34	48502905	30	145054569	X	4
cela1_red_x_48538184	60.146	34	48538184	30	145086592.5	X	4
cela1_red_x_48614116	NA	34	NA	NA	145160059	X	0
cela1_red_x_4866684	24.822	34	4866684	30	176393473	X	1
cela1_red_x_48714082	NA	34	NA	NA	145262614	X	0
cela1_red_x_48767620	59.927	34	48767620	30	145314272.5	X	4
cela1_red_x_48797437	NA	34	48797437	30	145343865	X	0
cela1_red_x_48797437	NA	34	48797437	30	145343865	X	0
cela1_red_x_4883460	NA	34	4883460	30	176410368	X	0
cela1_red_x_48851869	59.251	34	48851869	30	145401280	X	4
cela1_red_x_48883650	59.251	34	48883650	30	145433433	X	4
cela1_red_x_48886799	NA	34	48886799	30	145436523	X	0
cela1_red_x_4889098	NA	34	4889098	30	176415964.5	X	0
cela1_red_x_48923889	59.251	34	48923889	30	145476231	X	4
cela1_red_x_49012793	NA	34	49012793	30	145566511	X	0
cela1_red_x_49117065	58.934	34	49117065	30	145675731	X	4
cela1_red_x_49166954	58.934	34	49166954	30	145721471.5	X	4
cela1_red_x_49226460	58.432	34	49226460	30	145800162	X	4
cela1_red_x_49242221	58.432	34	49242221	30	145817645.5	X	4
cela1_red_x_49252847	58.432	34	49252847	30	145828504	X	4
cela1_red_x_49290346	58.432	34	49290346	30	145860264.5	X	4
cela1_red_x_49332404	58.432	34	49332404	30	145904555	X	4
cela1_red_x_49344875	58.432	34	49344875	30	145920529	X	4
cela1_red_x_4937191	24.822	34	4937191	30	176463743	X	1
cela1_red_x_49424011	58.432	34	49424011	30	145991890.5	X	4
cela1_red_x_49643880	58.432	34	49643880	30	146213951.5	X	4
cela1_red_x_4964631	24.822	34	4964631	30	176489930	X	1
cela1_red_x_49682050	58.432	34	49682050	30	146252329	X	4
cela1_red_x_49712695	58.432	34	49712695	30	146284319	X	4
cela1_red_x_49756597	58.432	34	49756597	30	146328055	X	4
cela1_red_x_49803547	58.013	34	49803547	30	146374583.5	X	4
cela1_red_x_49962403	58.013	34	49962403	30	146532214	X	4
cela1_red_x_50062329	58.013	34	50062329	30	146633842.5	X	4
cela1_red_x_50113585	58.013	34	50113585	30	146688758.5	X	4
cela1_red_x_50165575	58.013	34	50165575	30	146743177.5	X	4
cela1_red_x_50251378	58.013	34	50251378	30	146818676	X	4
cela1_red_x_50316502	58.013	34	50316502	30	146870025.5	X	4
cela1_red_x_50436652	58.013	34	50436652	30	146976247	X	4
cela1_red_x_50493145	58.013	34	50493145	30	147031731.5	X	4
cela1_red_x_5054407	24.822	34	5054407	30	NA	NA	1
cela1_red_x_50557618	58.013	34	50557618	30	147107528.5	X	4
cela1_red_x_50631136	58.013	34	50631136	30	147185235.5	X	4
cela1_red_x_50701984	57.346	34	50701984	30	149126310	X	4
cela1_red_x_50750520	NA	34	50750520	30	149081392	X	0
cela1_red_x_50752081	NA	34	NA	NA	149079843	X	0
cela1_red_x_50801262	57.346	34	50801262	30	149046777	X	4
cela1_red_x_50802724	57.346	34	50802724	30	149045316	X	4
cela1_red_x_50826464	57.346	34	50826464	30	149030993.5	X	4
cela1_red_x_51130369	57.346	34	51130369	30	148874961	X	4
cela1_red_x_51163372	57.346	34	51163372	30	148840886	X	4
cela1_red_x_51193623	57.346	34	51193623	30	148812188	X	4
cela1_red_x_51203202	57.346	34	51203202	30	148802823	X	4
cela1_red_x_51284261	NA	34	51284261	30	148724198.5	X	0
cela1_red_x_51301009	57.346	34	51301009	30	NA	NA	4
cela1_red_x_51329566	57.346	34	51329566	30	148677190	X	4
cela1_red_x_51384845	NA	34	51384845	30	148619243	X	0
cela1_red_x_51443316	NA	34	51443316	30	148562367.5	X	0
cela1_red_x_51471655	NA	34	51471655	30	148538390.5	X	0
cela1_red_x_51535014	57.346	34	51535014	30	148472624.5	X	4
cela1_red_x_51603134	57.346	34	51603134	30	148402501.5	X	4
cela1_red_x_51641142	57.346	34	51641142	30	148372289.5	X	4
cela1_red_x_51682511	57.346	34	51682511	30	148332158.5	X	4
cela1_red_x_51725261	NA	34	NA	NA	148298181.5	X	0
cela1_red_x_51766476	NA	34	51766476	30	148269917.5	X	0
cela1_red_x_51791396	NA	34	51791396	30	148240444	X	0
cela1_red_x_51851098	57.346	34	51851098	30	148183533	X	4
cela1_red_x_51851114	57.346	34	51851114	30	148183519	X	4
cela1_red_x_51968077	NA	34	51968077	30	148082150	X	0
cela1_red_x_52017323	57.346	34	52017323	30	148012924.5	X	4
cela1_red_x_52045423	57.346	34	52045423	30	147990202	X	4
cela1_red_x_52065099	57.346	34	52065099	30	147966520	X	4
cela1_red_x_52217440	57.346	34	52217440	30	147881103.5	X	4
cela1_red_x_52281751	57.346	34	52281751	30	147816529.5	X	4
cela1_red_x_52281751	57.346	34	52281751	30	147816529.5	X	4
cela1_red_x_52321373	57.346	34	52321373	30	147787538.5	X	4
cela1_red_x_52336953	NA	34	52336953	30	147762794.5	X	0
cela1_red_x_52460484	NA	34	NA	NA	147662059.5	X	0
cela1_red_x_52460484	NA	34	NA	NA	147662059.5	X	0
cela1_red_x_52474916	57.346	34	52474916	30	147651814	X	4
cela1_red_x_5253578	24.822	34	5253578	30	175897317.5	X	2
cela1_red_x_52575530	57.346	34	52575530	30	147601034	X	4
cela1_red_x_52785614	57.346	34	52785614	30	147393636	X	4
cela1_red_x_52814067	57.346	34	52814067	30	147363459.5	X	4
cela1_red_x_52869648	57.346	34	52869648	30	147289758	X	4
cela1_red_x_52907820	57.346	34	52907820	30	147259788.5	X	4
cela1_red_x_52943015	52.917	34	52943015	30	151817544	X	5
cela1_red_x_53010628	52.917	34	53010628	30	151747923	X	5
cela1_red_x_53051345	NA	34	53051345	30	151709093	X	0
cela1_red_x_5308397	25.187	34	5308397	30	175840442.5	X	2
cela1_red_x_53103709	53.49	34	53103709	30	151657489	X	5
cela1_red_x_53150170	53.49	34	53150170	30	151601146	X	5
cela1_red_x_53157875	53.49	34	53157875	30	151593281.5	X	5
cela1_red_x_53166009	53.49	34	53166009	30	151585290	X	5
cela1_red_x_5318145	25.187	34	5318145	30	175830414	X	2
cela1_red_x_53237601	NA	34	53237601	30	151508768	X	0
cela1_red_x_5324553	25.187	34	5324553	30	175825052	X	2
cela1_red_x_53263054	53.49	34	53263054	30	151482929	X	5
cela1_red_x_53322807	53.49	34	53322807	30	151422990	X	5
cela1_red_x_53393573	NA	34	NA	NA	151350831	X	0
cela1_red_x_53439941	53.49	34	53439941	30	151297399.5	X	5
cela1_red_x_53458399	53.49	34	53458399	30	151277730.5	X	5
cela1_red_x_53499617	53.933	34	53499617	30	151244432	X	5
cela1_red_x_53554316	53.933	34	53554316	30	151182324	X	5
cela1_red_x_53589282	NA	34	53589282	30	151148639.5	X	0
cela1_red_x_53616138	NA	34	53616138	30	151117719	X	0
cela1_red_x_53641828	54.45	34	53641828	30	151084319.5	X	5
cela1_red_x_53669038	54.45	34	53669038	30	151056645.5	X	5
cela1_red_x_53695147	NA	34	NA	NA	151030948	X	0
cela1_red_x_53728369	NA	34	53728369	30	151002529	X	0
cela1_red_x_53728496	NA	34	NA	NA	151002405.5	X	0
cela1_red_x_53781037	54.45	34	53781037	30	150948467.5	X	5
cela1_red_x_53803322	54.45	34	53803322	30	150927036.5	X	5
cela1_red_x_53954217	NA	34	53954217	30	150781907	X	0
cela1_red_x_54001238	54.45	34	54001238	30	150736384	X	5
cela1_red_x_54008168	54.45	34	54008168	30	150731400.5	X	5
cela1_red_x_5432657	25.187	34	5432657	30	175695684.5	X	2
cela1_red_x_5437453	25.187	34	5437453	30	175690912.5	X	2
cela1_red_x_54839486	54.45	34	54839486	30	150531180.5	X	5
cela1_red_x_54863828	54.45	34	54863828	30	150508194.5	X	5
cela1_red_x_54863828	54.45	34	54863828	30	150508194.5	X	5
cela1_red_x_5490455	25.187	34	5490455	30	175637923	X	2
cela1_red_x_54940195	NA	34	54940195	30	NA	NA	0
cela1_red_x_54960862	NA	34	54960862	30	150427451	X	0
cela1_red_x_55014186	NA	34	NA	NA	150379243.5	X	0
cela1_red_x_55093357	NA	34	55093357	30	150231153	X	0
cela1_red_x_5520434	25.187	34	5520434	30	175611674.5	X	2
cela1_red_x_55209788	54.45	34	55209788	30	150287702.5	X	5
cela1_red_x_55246358	NA	34	55246358	30	150181775	X	0
cela1_red_x_55279093	55.26	34	55279093	30	150147391	X	5
cela1_red_x_55345738	55.26	34	55345738	30	150093911	X	5
cela1_red_x_55346448	NA	34	NA	NA	NA	NA	0
cela1_red_x_55391753	NA	34	55391753	30	150046033.5	X	0
cela1_red_x_55411760	NA	34	55411760	30	150025617	X	0
cela1_red_x_55478305	NA	34	55478305	30	149953148	X	0
cela1_red_x_5549791	25.187	34	5549791	30	175582741.5	X	2
cela1_red_x_55512827	56.192	34	55512827	30	149925705.5	X	5
cela1_red_x_55557032	NA	34	55557032	30	149890912	X	0
cela1_red_x_55633544	56.192	34	55633544	30	149820158	X	5
cela1_red_x_55640025	56.743	34	55640025	30	149814495	X	5
cela1_red_x_55750048	NA	34	55750048	30	149707586.5	X	0
cela1_red_x_55755462	56.743	34	55755462	30	149702209.5	X	5
cela1_red_x_55787509	56.743	34	55787509	30	NA	NA	5
cela1_red_x_55802879	56.743	34	55802879	30	149655014	X	5
cela1_red_x_55871344	56.743	34	55871344	30	149595259	X	5
cela1_red_x_55874582	56.743	34	55874582	30	149592229	X	5
cela1_red_x_55907627	56.743	34	55907627	30	149559399.5	X	5
cela1_red_x_55995588	56.743	34	55995588	30	149470726	X	5
cela1_red_x_55997480	56.743	34	55997480	30	149468786	X	5
cela1_red_x_5603971	NA	34	NA	NA	NA	NA	0
cela1_red_x_56067180	NA	34	NA	NA	149401509	X	0
cela1_red_x_56304357	56.949	34	56304357	30	149140973.5	X	5
cela1_red_x_5668488	25.22	34	5668488	30	175479488	X	2
cela1_red_x_57143892	3.713	34	57143892	30	153999746	X	0
cela1_red_x_57167114	3.713	34	57167114	30	153978951.5	X	0
cela1_red_x_57235651	NA	34	57235651	30	153915908	X	0
cela1_red_x_57322937	3.502	34	57322937	30	153844177	X	0
cela1_red_x_57326865	3.502	34	57326865	30	153840560.5	X	0
cela1_red_x_5747030	NA	34	NA	NA	162102874.5	X	0
cela1_red_x_5747030	NA	34	NA	NA	162102874.5	X	0
cela1_red_x_57501895	3.502	34	57501895	30	153585036.5	X	0
cela1_red_x_57501895	3.502	34	57501895	30	153585036.5	X	0
cela1_red_x_57529057	NA	34	57529057	30	153610030.5	X	0
cela1_red_x_57529057	NA	34	57529057	30	153610030.5	X	0
cela1_red_x_57762284	3.502	34	57762284	30	153515406	X	0
cela1_red_x_57762284	3.502	34	57762284	30	153515406	X	0
cela1_red_x_57762284	3.502	34	57762284	30	153515406	X	0
cela1_red_x_57777366	3.502	34	57777366	30	153531638	X	0
cela1_red_x_5796631	25.264	34	5796631	30	175354256	X	2
cela1_red_x_57971799	2.32	34	57971799	30	153375282.5	X	0
cela1_red_x_58027047	NA	34	58027047	30	153324805.5	X	0
cela1_red_x_58084524	NA	34	NA	NA	153266841	X	0
cela1_red_x_58126253	2.32	34	58126253	30	153230409.5	X	0
cela1_red_x_58154591	2.32	34	58154591	30	153202385	X	0
cela1_red_x_58163972	NA	34	NA	NA	153192844	X	0
cela1_red_x_58186567	2.32	34	58186567	30	153170983.5	X	0
cela1_red_x_58845711	2.32	34	58845711	30	152911104.5	X	0
cela1_red_x_58845711	2.32	34	58845711	30	152911104.5	X	0
cela1_red_x_5885711	25.302	34	5885711	30	175251390.5	X	2
cela1_red_x_58904093	52.846	34	58904093	30	152853190	X	6
cela1_red_x_58941167	52.773	34	58941167	30	152814873	X	6
cela1_red_x_59014364	52.773	34	59014364	30	152751927	X	6
cela1_red_x_59090805	52.773	34	59090805	30	152678381.5	X	6
cela1_red_x_59092195	52.773	34	59092195	30	152677034.5	X	6
cela1_red_x_59152770	52.773	34	59152770	30	152624797	X	6
cela1_red_x_59239614	52.773	34	59239614	30	152537155	X	6
cela1_red_x_59270591	52.773	34	59270591	30	152509579	X	6
cela1_red_x_59373207	52.773	34	59373207	30	152408065	X	6
cela1_red_x_59373890	52.773	34	59373890	30	152407442.5	X	6
cela1_red_x_5938878	25.333	34	5938878	30	175237150	X	2
cela1_red_x_59421014	52.773	34	59421014	30	152353428	X	6
cela1_red_x_59489690	52.773	34	59489690	30	152282131.5	X	6
cela1_red_x_59521880	52.773	34	59521880	30	152246122	X	6
cela1_red_x_59571179	52.773	34	59571179	30	152200574	X	6
cela1_red_x_59576935	52.773	34	59576935	30	152194758.5	X	6
cela1_red_x_59620566	52.773	34	59620566	30	152166229	X	6
cela1_red_x_59817765	52.773	34	59817765	30	151967384	X	6
cela1_red_x_59884179	52.773	34	59884179	30	151896408	X	6
cela1_red_x_59928771	52.702	34	59928771	30	151849804	X	6
cela1_red_x_59952450	5.669	34	59952450	30	155154589.5	X	7
cela1_red_x_60050244	5.252	34	60050244	30	155044468.5	X	7
cela1_red_x_60145232	4.91	34	60145232	30	154911362.5	X	7
cela1_red_x_60172062	4.91	34	60172062	30	154890223.5	X	7
cela1_red_x_60179562	4.91	34	60179562	30	154882259.5	X	7
cela1_red_x_60232163	4.355	34	60232163	30	154832574.5	X	7
cela1_red_x_60257412	4.355	34	60257412	30	154807396	X	7
cela1_red_x_60295508	4.355	34	60295508	30	154769950	X	7
cela1_red_x_60330104	4.355	34	60330104	30	154276772.5	X	7
cela1_red_x_60383805	4.355	34	60383805	30	154221918.5	X	7
cela1_red_x_60412488	4.355	34	60412488	30	154195503	X	7
cela1_red_x_6045137	NA	34	6045137	30	175138618	X	0
cela1_red_x_60475246	4.355	34	60475246	30	154128173	X	7
cela1_red_x_60562820	4.355	34	60562820	30	154978460	X	7
cela1_red_x_60605741	4.355	34	60605741	30	154699848	X	7
cela1_red_x_60694734	4.355	34	60694734	30	154608865.5	X	7
cela1_red_x_60717317	4.355	34	60717317	30	154589742	X	7
cela1_red_x_60773759	4.355	34	60773759	30	154540227	X	7
cela1_red_x_60779278	4.355	34	60779278	30	154535655.5	X	7
cela1_red_x_60829935	4.355	34	60829935	30	154480888.5	X	7
cela1_red_x_60868033	4.355	34	60868033	30	154443782.5	X	7
cela1_red_x_60899439	4.355	34	60899439	30	154411732	X	7
cela1_red_x_60906751	4.355	34	60906751	30	154404487.5	X	7
cela1_red_x_61011989	4.034	34	61011989	30	154296494.5	X	7
cela1_red_x_61040030	5.669	34	61040030	30	155182394	X	7
cela1_red_x_61065612	5.669	34	61065612	30	155207677	X	7
cela1_red_x_61112824	5.669	34	61112824	30	155247938	X	7
cela1_red_x_61163298	5.669	34	61163298	30	155301460.5	X	7
cela1_red_x_61201869	5.669	34	61201869	30	155330576.5	X	7
cela1_red_x_61231706	NA	34	NA	NA	155362415.5	X	0
cela1_red_x_61282717	5.669	34	61282717	30	155408418.5	X	7
cela1_red_x_61317977	5.669	34	61317977	30	155447224	X	7
cela1_red_x_61331287	5.669	34	61331287	30	155459780	X	7
cela1_red_x_61406919	NA	34	61406919	30	155534356	X	0
cela1_red_x_61431149	NA	34	61431149	30	155558508	X	0
cela1_red_x_61489051	NA	34	61489051	30	155621504.5	X	0
cela1_red_x_61525193	NA	34	NA	NA	155658320	X	0
cela1_red_x_61540595	NA	34	61540595	30	155669955.5	X	0
cela1_red_x_61605228	7.121	34	61605228	30	155728932.5	X	7
cela1_red_x_61638630	7.121	34	61638630	30	155765095.5	X	7
cela1_red_x_61671786	7.301	34	61671786	30	155797573	X	7
cela1_red_x_61990932	7.301	34	61990932	30	155941595	X	7
cela1_red_x_6201865	25.333	34	6201865	30	174971610.5	X	2
cela1_red_x_6203347	25.333	34	6203347	30	174969874	X	2
cela1_red_x_62055003	NA	34	62055003	30	156006135	X	0
cela1_red_x_62076709	7.832	34	62076709	30	NA	NA	7
cela1_red_x_62109086	NA	34	62109086	30	156059995.5	X	0
cela1_red_x_62148707	7.832	34	62148707	30	156099898	X	7
cela1_red_x_62253046	8.071	34	62253046	30	156190803	X	7
cela1_red_x_62319757	8.31	34	62319757	30	156258083.5	X	7
cela1_red_x_62417349	8.31	34	62417349	30	156360273	X	7
cela1_red_x_62433858	8.31	34	62433858	30	156377686	X	7
cela1_red_x_62465000	8.31	34	62465000	30	156409687	X	7
cela1_red_x_62527657	NA	34	62527657	30	NA	NA	0
cela1_red_x_62559451	8.818	34	62559451	30	156490885.5	X	7
cela1_red_x_62569847	8.818	34	62569847	30	156501383.5	X	7
cela1_red_x_62626370	9.139	34	62626370	30	156563660	X	7
cela1_red_x_62653628	NA	34	NA	NA	156591028	X	0
cela1_red_x_62679748	NA	34	NA	NA	156615473	X	0
cela1_red_x_62774404	9.239	34	62774404	30	156709570.5	X	7
cela1_red_x_62813535	NA	34	NA	NA	156750425	X	0
cela1_red_x_62829431	9.239	34	62829431	30	156765964	X	7
cela1_red_x_6284135	NA	34	6284135	30	174887212.5	X	0
cela1_red_x_62846435	9.461	34	62846435	30	156783579.5	X	7
cela1_red_x_62877526	9.461	34	62877526	30	156813503	X	7
cela1_red_x_6289448	NA	34	6289448	30	174882487.5	X	0
cela1_red_x_62922056	9.461	34	62922056	30	156860793.5	X	7
cela1_red_x_62978854	9.461	34	62978854	30	156917323	X	7
cela1_red_x_63013146	9.634	34	63013146	30	156955157.5	X	7
cela1_red_x_63064879	NA	34	63064879	30	156990399	X	0
cela1_red_x_63070604	9.634	34	63070604	30	156996997.5	X	7
cela1_red_x_63100032	NA	34	63100032	30	157020726	X	0
cela1_red_x_63126512	NA	34	63126512	30	157048202	X	0
cela1_red_x_63138437	NA	34	NA	NA	157060493	X	0
cela1_red_x_63196071	10.336	34	63196071	30	157114017	X	7
cela1_red_x_63221991	10.336	34	63221991	30	157139974	X	7
cela1_red_x_63273300	NA	34	63273300	30	157190468	X	0
cela1_red_x_63290620	NA	34	63290620	30	157209888	X	0
cela1_red_x_63330267	NA	34	63330267	30	157251653.5	X	0
cela1_red_x_63339617	NA	34	NA	NA	157261516	X	0
cela1_red_x_63387690	10.595	34	63387690	30	157309621	X	7
cela1_red_x_63396037	10.864	34	63396037	30	157318542.5	X	7
cela1_red_x_63457462	10.864	34	63457462	30	157379338	X	7
cela1_red_x_63488140	NA	34	63488140	30	157409089.5	X	0
cela1_red_x_6349104	25.47	34	6349104	30	174818572.5	X	2
cela1_red_x_63560514	NA	34	63560514	30	157484032.5	X	0
cela1_red_x_63597068	11.172	34	63597068	30	157523492.5	X	7
cela1_red_x_63620649	11.575	34	63620649	30	157546667.5	X	7
cela1_red_x_63639122	NA	34	NA	NA	157565063	X	0
cela1_red_x_6368108	25.47	34	6368108	30	174798429.5	X	2
cela1_red_x_63697434	11.902	34	63697434	30	157611485.5	X	7
cela1_red_x_63706881	12.02	34	63706881	30	157621393	X	7
cela1_red_x_63745525	NA	34	NA	NA	157659091	X	0
cela1_red_x_63802683	12.02	34	63802683	30	157717628.5	X	7
cela1_red_x_63807106	NA	34	63807106	30	157722037	X	0
cela1_red_x_63831182	12.079	34	63831182	30	157746380	X	7
cela1_red_x_63862576	12.148	34	63862576	30	157776792	X	7
cela1_red_x_63867391	12.148	34	63867391	30	157781833	X	7
cela1_red_x_63868903	NA	34	63868903	30	157783451.5	X	0
cela1_red_x_6400181	NA	34	NA	NA	174764540.5	X	0
cela1_red_x_6400242	25.47	34	6400242	30	174764510	X	2
cela1_red_x_6444283	25.47	34	6444283	30	174713571.5	X	2
cela1_red_x_64680679	13.292	34	64680679	30	157928189	X	7
cela1_red_x_64681271	13.292	34	64681271	30	157928810.5	X	7
cela1_red_x_64716038	13.292	34	64716038	30	157964263	X	7
cela1_red_x_64838644	NA	34	NA	NA	157977433	X	0
cela1_red_x_64901187	NA	34	64901187	30	157989066	X	0
cela1_red_x_64912746	NA	34	NA	NA	158000833	X	0
cela1_red_x_64952033	NA	34	NA	NA	158035408	X	0
cela1_red_x_64993521	14.301	34	64993521	30	158081049	X	7
cela1_red_x_65060115	NA	34	NA	NA	158145833.5	X	0
cela1_red_x_65108573	15.221	34	65108573	30	158191165	X	7
cela1_red_x_65143249	15.221	34	65143249	30	158226861	X	7
cela1_red_x_65170851	NA	34	65170851	30	158252312	X	0
cela1_red_x_65175804	15.221	34	65175804	30	158257238.5	X	7
cela1_red_x_65236860	15.221	34	65236860	30	158311797	X	7
cela1_red_x_65270127	15.221	34	65270127	30	158337418.5	X	7
cela1_red_x_65323139	15.221	34	65323139	30	158404850	X	7
cela1_red_x_65429328	NA	34	65429328	30	158507077.5	X	0
cela1_red_x_65435330	15.221	34	65435330	30	158513076	X	7
cela1_red_x_65502243	15.221	34	65502243	30	158574555.5	X	7
cela1_red_x_65533215	15.221	34	65533215	30	158608320.5	X	7
cela1_red_x_65561006	15.221	34	65561006	30	158636162.5	X	7
cela1_red_x_65637894	NA	34	65637894	30	158711855	X	0
cela1_red_x_65692531	15.221	34	65692531	30	158748114.5	X	7
cela1_red_x_65730409	15.221	34	65730409	30	158783411.5	X	7
cela1_red_x_65829105	NA	34	65829105	30	158839489	X	0
cela1_red_x_65839466	15.221	34	65839466	30	158849275.5	X	7
cela1_red_x_65867287	15.337	34	65867287	30	158875137	X	7
cela1_red_x_65876064	NA	34	65876064	30	158885855	X	0
cela1_red_x_65877855	NA	34	65877855	30	158887450	X	0
cela1_red_x_65991838	15.477	34	65991838	30	158993664.5	X	7
cela1_red_x_66017407	NA	34	66017407	30	159018546.5	X	0
cela1_red_x_66047225	NA	34	NA	NA	159032461.5	X	0
cela1_red_x_66063081	NA	34	66063081	30	159064168	X	0
cela1_red_x_66151768	NA	34	NA	NA	159148907.5	X	0
cela1_red_x_66155811	NA	34	66155811	30	159153958	X	0
cela1_red_x_66275948	15.732	34	66275948	30	159269045	X	7
cela1_red_x_66321634	15.732	34	66321634	30	159295988.5	X	7
cela1_red_x_66352400	NA	34	NA	NA	159318297.5	X	0
cela1_red_x_66370159	15.828	34	66370159	30	159337328	X	7
cela1_red_x_6637119	25.47	34	6637119	30	174528619	X	2
cela1_red_x_66603250	15.944	34	66603250	30	160002070.5	X	7
cela1_red_x_66630888	15.944	34	66630888	30	160025862.5	X	7
cela1_red_x_66657065	15.944	34	66657065	30	160049394	X	7
cela1_red_x_66707159	15.944	34	66707159	30	160099323.5	X	7
cela1_red_x_66730348	15.944	34	66730348	30	160124199	X	7
cela1_red_x_6693098	25.47	34	6693098	30	174475605	X	2
cela1_red_x_66960612	NA	34	66960612	30	160328997	X	0
cela1_red_x_66987161	15.944	34	66987161	30	160352342	X	7
cela1_red_x_67010659	NA	34	67010659	30	160373410.5	X	0
cela1_red_x_67050803	15.944	34	67050803	30	160406985	X	7
cela1_red_x_67050803	15.944	34	67050803	30	160406985	X	7
cela1_red_x_67212999	15.944	34	67212999	30	160562518	X	7
cela1_red_x_67271033	NA	34	67271033	30	160629974	X	0
cela1_red_x_67332039	16.043	34	67332039	30	160691869.5	X	7
cela1_red_x_6737141	25.47	34	6737141	30	174434378.5	X	2
cela1_red_x_67395281	16.163	34	67395281	30	160761519	X	7
cela1_red_x_67455086	NA	34	NA	NA	160870160.5	X	0
cela1_red_x_67455086	NA	34	NA	NA	160870160.5	X	0
cela1_red_x_67455086	NA	34	NA	NA	160870160.5	X	0
cela1_red_x_67639467	16.406	34	67639467	30	160992267	X	7
cela1_red_x_67784236	16.406	34	67784236	30	161140025	X	7
cela1_red_x_67847205	NA	34	NA	NA	161203237.5	X	0
cela1_red_x_67862329	16.406	34	67862329	30	161221331	X	7
cela1_red_x_67913521	16.406	34	67913521	30	NA	NA	7
cela1_red_x_67943959	16.406	34	67943959	30	161316404.5	X	7
cela1_red_x_6794424	25.47	34	6794424	30	174372139.5	X	2
cela1_red_x_67996464	16.406	34	67996464	30	161394635	X	7
cela1_red_x_67996464	16.406	34	67996464	30	161394635	X	7
cela1_red_x_68048439	16.406	34	68048439	30	161440700	X	7
cela1_red_x_68138158	NA	34	NA	NA	161525147	X	0
cela1_red_x_68186918	16.406	34	68186918	30	161569400	X	7
cela1_red_x_68207800	16.406	34	68207800	30	161585121	X	7
cela1_red_x_68263951	NA	34	68263951	30	161627235	X	0
cela1_red_x_68282598	NA	34	NA	NA	161643707	X	0
cela1_red_x_6862836	25.47	34	6862836	30	174303020	X	2
cela1_red_x_68650564	16.406	34	68650564	30	159561629	X	7
cela1_red_x_68729813	16.406	34	68729813	30	159644123	X	7
cela1_red_x_68729858	16.406	34	68729858	30	159644168	X	7
cela1_red_x_68766607	16.406	34	68766607	30	159669856	X	7
cela1_red_x_68798704	NA	34	68798704	30	159698839	X	0
cela1_red_x_68830648	16.406	34	68830648	30	159730891	X	7
cela1_red_x_68851345	16.406	34	68851345	30	159748479.5	X	7
cela1_red_x_68921641	16.926	34	68921641	30	159817672	X	7
cela1_red_x_69002578	NA	34	69002578	30	159882980.5	X	0
cela1_red_x_6925528	25.47	34	6925528	30	174235745.5	X	2
cela1_red_x_69529233	65.132	34	69529233	30	203879891.5	X	0
cela1_red_x_69547305	65.132	34	69547305	30	NA	NA	0
cela1_red_x_6955965	25.47	34	6955965	30	174206233.5	X	2
cela1_red_x_69618403	65.132	34	69618403	30	203966556	X	0
cela1_red_x_69682513	65.132	34	69682513	30	204036354	X	0
cela1_red_x_69804584	65.132	34	69804584	30	204140394	X	0
cela1_red_x_70364480	65.132	34	70364480	30	204587071.5	X	0
cela1_red_x_7046848	25.47	34	7046848	30	NA	NA	2
cela1_red_x_70711607	65.132	34	70711607	30	207126930.5	X	0
cela1_red_x_7074369	25.47	34	7074369	30	174101003.5	X	2
cela1_red_x_70878225	65.132	34	70878225	30	207250601	X	0
cela1_red_x_70893499	NA	34	70893499	30	207262806	X	0
cela1_red_x_7108018	25.47	34	7108018	30	174075348	X	2
cela1_red_x_71326341	65.132	34	71326341	30	207582791	X	0
cela1_red_x_71356216	NA	34	71356216	30	207611461.5	X	0
cela1_red_x_71405301	65.132	34	71405301	30	207674981	X	0
cela1_red_x_71542913	17.461	34	71542913	30	162219827	X	0
cela1_red_x_71558812	17.461	34	71558812	30	NA	NA	0
cela1_red_x_71593532	17.461	34	71593532	30	162271258	X	0
cela1_red_x_71612209	17.461	34	71612209	30	162289252	X	0
cela1_red_x_71733494	17.461	34	71733494	30	162376010.5	X	0
cela1_red_x_71769723	17.461	34	71769723	30	162411050	X	0
cela1_red_x_71815450	17.461	34	71815450	30	162452891	X	0
cela1_red_x_71816668	17.461	34	71816668	30	162454291	X	0
cela1_red_x_71852070	17.461	34	71852070	30	162348693	X	0
cela1_red_x_7187058	25.47	34	7187058	30	173993203	X	2
cela1_red_x_71878419	17.461	34	71878419	30	162520945	X	0
cela1_red_x_71878419	17.461	34	71878419	30	162520945	X	0
cela1_red_x_71907869	17.461	34	71907869	30	162548985.5	X	0
cela1_red_x_71939369	17.461	34	71939369	30	162587043	X	0
cela1_red_x_71955349	17.461	34	71955349	30	162191298	X	0
cela1_red_x_71999457	17.461	34	71999457	30	162611422	X	0
cela1_red_x_72027275	17.461	34	72027275	30	162639480.5	X	0
cela1_red_x_72061073	NA	34	NA	NA	162675129.5	X	0
cela1_red_x_72087626	NA	34	72087626	30	162701241.5	X	0
cela1_red_x_72098699	NA	34	NA	NA	162712356.5	X	0
cela1_red_x_7224032	25.47	34	7224032	30	173955975	X	2
cela1_red_x_7274077	NA	34	NA	NA	173901345	X	0
cela1_red_x_7287472	25.963	34	7287472	30	173886533.5	X	2
cela1_red_x_73061774	65.132	34	73061774	30	200872577.5	X	8
cela1_red_x_73094075	65.132	34	73094075	30	200909716	X	8
cela1_red_x_73226419	NA	34	73226419	30	200967352	X	0
cela1_red_x_73245028	65.132	34	73245028	30	200980489	X	8
cela1_red_x_73359018	NA	34	73359018	30	201112395	X	0
cela1_red_x_73380013	65.132	34	73380013	30	201138923	X	8
cela1_red_x_73496421	65.132	34	73496421	30	204911798	X	8
cela1_red_x_73528308	65.132	34	73528308	30	204943486.5	X	8
cela1_red_x_73555317	NA	34	73555317	30	204964712.5	X	0
cela1_red_x_7356689	NA	34	NA	NA	173817626.5	X	0
cela1_red_x_73819131	65.132	34	73819131	30	NA	NA	8
cela1_red_x_74015269	65.132	34	74015269	30	201275130	X	8
cela1_red_x_74015269	65.132	34	74015269	30	201275130	X	8
cela1_red_x_7422475	26.908	34	7422475	30	173751572	X	2
cela1_red_x_74382256	65.132	34	74382256	30	201556286	X	8
cela1_red_x_74451122	65.132	34	74451122	30	201624503	X	8
cela1_red_x_74484552	65.132	34	74484552	30	201660407	X	8
cela1_red_x_74548889	65.132	34	74548889	30	201726279	X	8
cela1_red_x_7455636	26.908	34	7455636	30	NA	NA	2
cela1_red_x_74614485	65.132	34	74614485	30	201788235	X	8
cela1_red_x_74638269	65.132	34	74638269	30	201809633	X	8
cela1_red_x_74652703	NA	34	74652703	30	201823054.5	X	0
cela1_red_x_74721248	NA	34	74721248	30	201893025.5	X	0
cela1_red_x_74836922	65.132	34	74836922	30	201997727	X	8
cela1_red_x_74943538	65.132	34	74943538	30	202135000.5	X	8
cela1_red_x_75144355	65.132	34	75144355	30	202300922.5	X	8
cela1_red_x_75191585	65.132	34	75191585	30	202352431	X	8
cela1_red_x_75247273	65.132	34	75247273	30	NA	NA	8
cela1_red_x_75279028	65.132	34	75279028	30	202443207.5	X	8
cela1_red_x_75312697	65.132	34	75312697	30	202474257	X	8
cela1_red_x_7542944	26.908	34	7542944	30	173638009	X	2
cela1_red_x_75834831	65.132	34	75834831	30	203091732	X	8
cela1_red_x_7604619	NA	34	7604619	30	173571531	X	0
cela1_red_x_76125238	65.132	34	76125238	30	203328781	X	8
cela1_red_x_76360797	65.269	34	76360797	30	207927889	X	8
cela1_red_x_76372247	65.269	34	76372247	30	207941407	X	8
cela1_red_x_76463099	65.269	34	76463099	30	208034487	X	8
cela1_red_x_76544926	65.269	34	76544926	30	208088734.5	X	8
cela1_red_x_7674350	26.908	34	7674350	30	173501864	X	2
cela1_red_x_76933341	65.269	34	76933341	30	205443612	X	8
cela1_red_x_7712857	26.908	34	7712857	30	173464383.5	X	2
cela1_red_x_77202922	65.269	34	77202922	30	206032196	X	8
cela1_red_x_77248733	65.269	34	77248733	30	206008217.5	X	8
cela1_red_x_77702125	65.269	34	77702125	30	208265114	X	8
cela1_red_x_77918798	65.269	34	77918798	30	208297644.5	X	8
cela1_red_x_7836758	27.764	34	7836758	30	173347969	X	2
cela1_red_x_78487946	65.269	34	78487946	30	208703897	X	8
cela1_red_x_78519994	65.269	34	78519994	30	208745988	X	8
cela1_red_x_78544150	65.269	34	78544150	30	208771190.5	X	8
cela1_red_x_78554067	65.269	34	78554067	30	208778019	X	8
cela1_red_x_78625322	65.269	34	78625322	30	208889750.5	X	8
cela1_red_x_78702700	65.269	34	78702700	30	208974364.5	X	8
cela1_red_x_78733913	65.269	34	78733913	30	209005555.5	X	8
cela1_red_x_78734562	65.269	34	78734562	30	209006199.5	X	8
cela1_red_x_78818431	65.269	34	78818431	30	209045404.5	X	8
cela1_red_x_78934395	65.269	34	78934395	30	209162613.5	X	8
cela1_red_x_78960301	65.269	34	78960301	30	209193982	X	8
cela1_red_x_79098521	65.269	34	79098521	30	209347838	X	8
cela1_red_x_79248373	65.269	34	79248373	30	209493605.5	X	8
cela1_red_x_79347365	65.269	34	79347365	30	209649115	X	8
cela1_red_x_7954095	27.764	34	7954095	30	173231587.5	X	2
cela1_red_x_79550024	NA	34	NA	NA	209761789	X	0
cela1_red_x_79581507	65.269	34	79581507	30	209787220.5	X	8
cela1_red_x_79656591	65.269	34	79656591	30	209870387.5	X	8
cela1_red_x_79732894	65.533	34	79732894	30	211134745	X	8
cela1_red_x_80073263	65.873	34	80073263	30	210769557	X	8
cela1_red_x_80093469	NA	34	NA	NA	210750111	X	0
cela1_red_x_80142499	NA	34	80142499	30	210699069	X	0
cela1_red_x_80257654	NA	34	NA	NA	210597685.5	X	0
cela1_red_x_80287806	66.275	34	80287806	30	210567629	X	8
cela1_red_x_80471887	66.275	34	80471887	30	210388899	X	8
cela1_red_x_80583683	66.275	34	80583683	30	210244236	X	8
cela1_red_x_80592811	66.275	34	80592811	30	210235223	X	8
cela1_red_x_80608748	66.275	34	80608748	30	210217175.5	X	8
cela1_red_x_80608748	66.275	34	80608748	30	210217175.5	X	8
cela1_red_x_80648338	66.275	34	80648338	30	210188353.5	X	8
cela1_red_x_80648958	NA	34	NA	NA	210187726	X	0
cela1_red_x_80842339	66.275	34	80842339	30	209998852	X	8
cela1_red_x_80857837	66.275	34	80857837	30	NA	NA	8
cela1_red_x_8094339	27.764	34	8094339	30	173092696	X	2
cela1_red_x_8096636	27.764	34	8096636	30	173090173	X	2
cela1_red_x_80993815	66.275	34	80993815	30	211340930	X	8
cela1_red_x_81017427	66.275	34	81017427	30	211199457	X	8
cela1_red_x_81017427	66.275	34	81017427	30	209899502	X	8
cela1_red_x_81017427	66.275	34	81017427	30	211199457	X	8
cela1_red_x_81017427	66.275	34	81017427	30	209899502	X	8
cela1_red_x_81082906	66.275	34	81082906	30	211584402.5	X	8
cela1_red_x_81178369	66.275	34	81178369	30	211475326.5	X	8
cela1_red_x_81207142	NA	34	81207142	30	NA	NA	0
cela1_red_x_81293835	66.275	34	81293835	30	211652391	X	8
cela1_red_x_81312033	66.275	34	81312033	30	211663741.5	X	8
cela1_red_x_81439756	66.275	34	81439756	30	NA	NA	8
cela1_red_x_81461644	NA	34	NA	NA	211883099	X	0
cela1_red_x_8146647	27.764	34	8146647	30	173042692	X	2
cela1_red_x_81506377	66.275	34	81506377	30	211928946.5	X	8
cela1_red_x_81509658	66.275	34	81509658	30	211932236	X	8
cela1_red_x_81574097	66.275	34	81574097	30	211981906	X	8
cela1_red_x_81771090	66.525	34	81771090	30	212146129	X	8
cela1_red_x_81784251	NA	34	81784251	30	212157920	X	0
cela1_red_x_81821228	66.525	34	81821228	30	212196562	X	8
cela1_red_x_81903123	NA	34	NA	NA	NA	NA	0
cela1_red_x_81947889	66.525	34	81947889	30	212339233	X	8
cela1_red_x_81988537	66.525	34	81988537	30	212382883.5	X	8
cela1_red_x_82019575	66.525	34	82019575	30	212609068.5	X	8
cela1_red_x_82019575	66.525	34	82019575	30	212609068.5	X	8
cela1_red_x_82063026	66.525	34	82063026	30	212423094	X	8
[truncated: 1,220 more rows]
