# Supplementary material for: A High-Density Linkage Map Reveals Sexual Dimorphism in Recombination Landscapes in Red Deer (Cervus elaphus)
Source: G3 (Bethesda). 2017 Jun 30;7(8):2859–70. doi: 10.1534/g3.117.044198 (PMC5555489; doi:10.1534/g3.117.044198)
Supplement: Supplementary file 4 [file 2859TableS3.txt]

Window.Start	Window.Stop	CEL.LG	SNP.Start	SNP.Stop	chunk	SNP.Start.Of.Chromosome	SNP.End.Of.Chromosome	Unmap.SNP.vec
40.042	48.751	19	cela1_red_1_151380009	cela1_red_1_62477288	2	no	no	cela1_red_1_44572145,cela1_red_1_44632505,cela1_red_1_44689488,cela1_red_1_44726328,cela1_red_1_44870500,cela1_red_1_44961044,cela1_red_1_44995308,cela1_red_1_45008762,cela1_red_1_45100487,cela1_red_1_45104813,cela1_sika_1_45110807,cela1_red_1_45113003,cela1_red_1_45133361
0	7.475	31	cela1_red_1_1008067	cela1_red_1_4389928	5	yes	no	cela1_red_1_60647853
29.337	37.112	19	cela1_red_1_138080515	cela1_red_1_146771924	7	no	no	cela1_red_1_88397334
1.462	16.498	33	cela1_red_2_2318020	cela1_red_2_12476976	9	no	no	cela1_red_1_94626281,cela1_red_1_94644497
66.433	76.425	19	cela1_red_1_89464684	cela1_red_1_100310319	10	no	no	cela1_red_1_94681510,cela1_red_1_94865029,cela1_red_1_94869913,cela1_red_1_94914061,cela1_red_1_94975426,cela1_red_1_95049968,cela1_red_1_95083113,cela1_red_1_95124440,cela1_red_1_95124874
38.978	45.794	7	cela1_red_23_24766458	cela1_red_23_36215854	11	no	no	cela1_red_1_95158331,cela1_red_1_95236181,cela1_red_1_95241728
0	6.292	18	cela1_red_4_1062680	cela1_red_4_6193720	13	yes	no	cela1_red_1_98564321
47.374	54.857	8	cela1_red_2_117705598	cela1_red_2_126558925	16	no	no	cela1_red_1_130719351
30.277	49.645	19	cela1_red_1_140600503	cela1_red_1_63500012	18	no	no	cela1_red_1_138561372,cela1_red_1_138599841,cela1_red_1_138623214,cela1_red_1_138680382,cela1_red_1_138750877,cela1_red_1_138873927
46.233	51.667	27	cela1_red_24_41547154	cela1_red_24_50484673	21	no	no	cela1_red_2_2726123
26.854	35.61	12	cela1_red_10_14271643	cela1_red_10_23061600	26	no	no	cela1_red_2_121171388
0	9.369	20	cela1_red_3_3089490	cela1_red_3_5365187	28	yes	no	cela1_sika_3_247473,cela1_sika_3_1709255
44.681	50.866	3	cela1_red_5_38500541	cela1_red_5_45859315	30	no	no	cela1_red_3_29656063
18.352	30.021	7	cela1_red_23_9672208	cela1_red_23_17820733	32	no	no	cela1_red_3_91788203
0	7.319	18	cela1_red_4_1062680	cela1_red_4_6812065	34	yes	no	cela1_sika_4_844342
53.181	59.576	6	cela1_red_6_112400536	cela1_red_6_108373401	35	no	no	cela1_red_4_1020822
7.754	15.62	33	cela1_red_2_6257408	cela1_red_2_11781375	37	no	no	cela1_red_4_43406272
0	9.524	3	cela1_red_5_1321883	cela1_red_5_5482280	39	no	no	cela1_red_5_1011856,cela1_red_5_1088733
0	1.807	28	cela1_sika_9_419438	cela1_red_9_4641692	41	yes	no	cela1_red_5_106108936
0	4.021	17	cela1_sika_6_1075193	cela1_red_6_5314712	43	yes	no	cela1_sika_6_151339
46	55.953	6	cela1_red_6_101766441	cela1_red_6_115693860	46	no	no	cela1_red_6_107483455,cela1_red_6_107526400,cela1_red_6_107591766,cela1_red_6_107626566
58.862	62.184	27	cela1_red_24_57166963	cela1_red_24_62625038	48	no	no	cela1_red_6_108720332
132.371	148.704	34	cela1_red_x_145118291	cela1_red_x_139609579	51	no	yes	cela1_red_6_117022897,cela1_red_6_117101253
30.769	38.016	9	cela1_red_7_21104520	cela1_red_7_28856287	56	no	no	cela1_red_7_44831114
23.234	27.686	22	cela1_red_5_73511659	cela1_red_5_81880310	59	no	no	cela1_red_8_18835017
0	4.176	7	cela1_sika_23_560248	cela1_red_23_3306919	61	yes	no	cela1_sika_8_66982651
56.855	65.935	29	cela1_red_8_56955531	cela1_red_8_66413303	62	no	yes	cela1_red_8_67108412,cela1_sika_8_67162474,cela1_red_8_67179127
0	3.599	7	cela1_sika_23_560248	cela1_red_23_3000844	63	yes	no	cela1_red_8_67391618
58.964	65.313	29	cela1_red_8_59060931	cela1_red_8_65795085	64	no	no	cela1_red_8_67428068
48.112	52.704	9	cela1_red_7_42447359	cela1_red_7_51275603	66	no	no	cela1_red_8_105757696,cela1_red_8_105782412
42.501	45.787	18	cela1_red_4_35894329	cela1_red_4_39990324	68	no	no	cela1_red_9_34752182
48.076	60.165	14	cela1_red_16_46642109	cela1_red_16_62927388	69	no	no	cela1_red_9_52375894,cela1_red_9_52382849,cela1_red_9_52403895
88.044	96.388	15	cela1_red_26_45391768	cela1_red_26_51661398	72	no	yes	cela1_red_9_79801116
107.141	119.705	5	cela1_red_19_50415084	cela1_red_19_59714336	74	no	no	cela1_red_9_94359594
0	7.747	24	cela1_red_22_972261	cela1_red_22_3972493	76	yes	no	cela1_red_9_100371639
6.42	17.858	20	cela1_red_3_4374802	cela1_red_3_10470925	79	no	no	cela1_red_10_41687013
78.895	88.282	18	cela1_red_4_96982299	cela1_red_4_104573824	81	no	no	cela1_red_10_43764923
100.986	104.183	12	cela1_red_10_100556070	cela1_red_10_104267101	84	no	no	cela1_sika_10_104445758
0	4.997	11	cela1_red_11_1016116	cela1_red_11_3088522	85	yes	no	cela1_sika_11_33747
47.203	51.71	15	cela1_red_28_45924546	cela1_red_26_7868687	86	no	no	cela1_red_11_4935132
46.663	51.925	14	cela1_red_16_44438242	cela1_red_16_53973561	88	no	no	cela1_red_11_50350706
50.841	55.41	2	cela1_red_29_46395263	cela1_red_29_51662313	90	no	yes	cela1_red_11_107270266
0	5.338	23	cela1_red_13_2033800	cela1_red_13_5197108	92	yes	no	cela1_red_13_1999470
133.747	147.81	34	cela1_red_x_145463142	cela1_red_x_139443865	95	no	no	cela1_red_13_55249335
0	5.032	25	cela1_red_20_1005327	cela1_red_20_3133682	97	yes	no	cela1_red_14_1395615
0	26.663	21	cela1_red_14_1597185	cela1_red_14_15821600	98	yes	no	cela1_red_14_1457459,cela1_red_14_15707286
71.693	76.773	18	cela1_red_4_87428437	cela1_red_4_94116014	99	no	no	cela1_red_14_32418110
0	14.11	21	cela1_red_14_1597185	cela1_red_14_8337381	101	yes	no	cela1_red_14_68182192
0	19.268	21	cela1_red_14_1597185	cela1_red_14_10645913	103	yes	no	cela1_red_14_69556345,cela1_red_14_69592438
0	10.354	19	cela1_red_1_123390920	cela1_red_1_127774572	105	no	no	cela1_sika_15_891840
0.291	8.775	32	cela1_red_21_60027180	cela1_red_27_4089323	107	no	no	cela1_red_15_79479612,cela1_sika_15_79483081
8.527	22.661	4	cela1_red_18_5799630	cela1_red_18_16008102	109	no	no	cela1_red_15_82345723,cela1_red_15_82374321
77.345	85.004	14	cela1_red_16_75523237	cela1_red_16_49719951	114	no	yes	cela1_red_16_55357442,cela1_red_16_55390904
50.845	59.642	14	cela1_red_16_50619963	cela1_red_16_61717209	115	no	no	cela1_red_16_55450525,cela1_red_16_55469864,cela1_red_16_55499853,cela1_red_16_55511459
79.232	85.004	14	cela1_red_16_76370388	cela1_red_16_49719951	116	no	yes	cela1_red_16_55628801
78.607	85.004	14	cela1_red_16_76112122	cela1_red_16_49719951	118	no	yes	cela1_red_16_70941165,cela1_red_16_71004058,cela1_sika_16_71004279,cela1_red_16_71198762
2.378	13.589	17	cela1_red_6_3408849	cela1_red_6_12728147	121	no	no	cela1_red_17_40871407
26.044	32.37	19	cela1_red_1_135574878	cela1_red_1_143200650	124	no	no	cela1_sika_18_8379167
0	6.671	5	cela1_red_17_74880420	cela1_red_17_67506110	127	yes	no	cela1_red_19_3389701
70.897	76.238	18	cela1_red_4_86514791	cela1_red_4_93055495	129	no	no	cela1_red_19_11452491
53.444	58.512	19	cela1_red_1_70937906	cela1_red_1_78538640	131	no	no	cela1_red_19_27931398
42.941	50.954	24	cela1_red_22_38726085	cela1_red_22_46525108	134	no	no	cela1_red_20_22048859
72.55	76.279	13	cela1_red_21_67831201	cela1_red_21_71660928	137	no	yes	cela1_red_21_13277329
44.268	48.47	12	cela1_red_10_36476625	cela1_red_10_41939170	139	no	no	cela1_red_21_55949222
50.609	55.103	12	cela1_red_10_46571792	cela1_red_10_55112768	144	no	no	cela1_red_22_49802613
0	7.071	24	cela1_red_22_972261	cela1_red_22_3143623	147	yes	no	cela1_red_23_52603663
41.181	51.38	17	cela1_red_6_43850497	cela1_red_6_51479762	150	no	no	cela1_red_25_3969417
84.87	96.388	15	cela1_red_26_42375731	cela1_red_26_51661398	153	no	yes	cela1_red_26_23046576,cela1_red_26_23366055,cela1_red_26_23385084,cela1_red_26_23432336
89.816	96.388	15	cela1_red_26_46118762	cela1_red_26_51661398	155	no	yes	cela1_red_26_25932771
4.871	15.942	33	cela1_red_2_4571668	cela1_red_2_12005452	157	no	no	cela1_sika_27_42585967
9.484	43.987	15	cela1_red_28_8003830	cela1_red_28_40998095	158	no	no	cela1_red_28_2168057,cela1_sika_28_2188857,cela1_sika_28_2211636
0	6.413	26	cela1_red_9_65135667	cela1_red_9_68014051	159	yes	no	cela1_red_28_2523067
0	4.439	29	cela1_sika_8_227808	cela1_red_8_5007369	160	yes	no	cela1_red_28_2788253
134.096	147.81	34	cela1_red_x_145788447	cela1_red_x_139443865	164	no	no	cela1_red_29_50640442
10.336	25.963	34	cela1_red_x_63196071	cela1_red_x_7287472	166	no	no	cela1_sika_x_54675,cela1_sika_x_504277,cela1_red_x_1128698
60.146	65.269	34	cela1_red_x_48538184	cela1_red_x_79656591	167	no	no	cela1_red_x_1413049
23.444	30.511	34	cela1_red_x_3946942	cela1_red_x_13077205	168	no	no	cela1_sika_x_5131137
25.187	34.565	34	cela1_red_x_5520434	cela1_red_x_14800775	169	no	no	cela1_red_x_5179735
109.453	123.494	34	cela1_red_x_120470686	cela1_red_x_134351894	170	no	no	cela1_red_x_29910502,cela1_red_x_29970729,cela1_red_x_30009281
119.939	133.747	34	cela1_red_x_131449256	cela1_red_x_145732319	173	no	no	cela1_sika_x_41259173,cela1_red_x_41262874
4.355	17.461	34	cela1_red_x_60475246	cela1_red_x_71558812	176	no	no	cela1_red_x_57663610
91.545	104.508	34	cela1_red_x_109009112	cela1_red_x_117151165	179	no	no	cela1_red_x_61736431,cela1_red_x_61767374
0.996	14.301	34	cela1_red_x_39346603	cela1_red_x_64993521	180	no	no	cela1_red_x_61808892
96.605	106.371	34	cela1_red_x_111465650	cela1_red_x_117900445	181	no	no	cela1_red_x_61961535
63.242	65.873	34	cela1_red_x_44365904	cela1_red_x_80073263	185	no	no	cela1_red_x_75365938
58.432	65.132	34	cela1_red_x_49756597	cela1_red_x_74484552	186	no	no	cela1_red_x_90396267
85.351	90.026	34	cela1_red_x_100386189	cela1_red_x_108306649	187	no	no	cela1_red_x_91610613
123.983	143.861	34	cela1_red_x_135454404	cela1_red_x_138177913	189	no	no	cela1_red_x_138291294,cela1_red_x_138600622,cela1_red_x_138601760,cela1_sika_x_138604176
122.02	148.704	34	cela1_red_x_133556753	cela1_red_x_139609579	190	no	yes	cela1_red_x_140040778,cela1_red_x_140046353,cela1_sika_x_140046353,cela1_red_x_140186372,cela1_red_x_140188538,cela1_red_x_140216642,cela1_red_x_140253803,cela1_sika_x_140253803,cela1_red_x_140397805,cela1_red_x_140577506,cela1_red_x_140617859,cela1_red_x_140708054,cela1_red_x_140720758,cela1_red_x_140781812,cela1_red_x_140851814,cela1_red_x_140938787
