# Supplementary material for: A High-Density Linkage Map Reveals Sexual Dimorphism in Recombination Landscapes in Red Deer (Cervus elaphus)
Source: G3 (Bethesda). 2017 Jun 30;7(8):2859–70. doi: 10.1534/g3.117.044198 (PMC5555489; doi:10.1534/g3.117.044198)
Supplement: Supplementary file 5 [file 2859TableS4.txt]

CEL.LG	Window	Start	Stop	Locus.Count	Mean.Inf.Count	cM	cM.Male	cM.Female	Window.To.End	FM.Rate	adj.cM	adj.cM.Male	adj.cM.Female	adj.FM.Rate
1	1	1	1e+06	15	251.4	0.699	0.962	0.594	82	-0.368	0.64368502766785	1.04537501000506	0.501536642483511	-0.338878526726422
1	2	1000001	2e+06	17	231.058823529412	0.527	0	0.839	81	0.839	0.485296151045718	0	0.708399399063411	0.772606206313772
1	3	2000001	3e+06	17	227.941176470588	0.997432901965712	0.441	1.32272944912108	80	0.881729449121084	0.918501609583152	0.479220768619781	1.11683044920245	0.811954284482208
1	4	3000001	4e+06	11	268.727272727273	3.65956445957214	0.91	5.23626621055156	79	4.32626621055156	3.36996688184831	0.988868252707485	4.42117739796278	3.98390956428808
1	5	4000001	5e+06	14	247.857142857143	2.51425274106463	0.789518400741992	3.4802345225082	78	2.69071612176621	2.3152887627985	0.857944704859496	2.93849349743092	2.47778781299773
1	6	5000001	6e+06	15	232.666666666667	0.903825637250534	0.0214745768326212	1.44458561861696	77	1.42311104178434	0.832301903176713	0.0233357442528645	1.21971821707259	1.31049394893473
1	7	6000001	7e+06	17	231.117647058824	1.92164615281832	1.698	1.94347822243614	76	0.245478222436142	1.76957776401242	1.84516295944759	1.64095209161691	0.226052441202665
1	8	7000001	8e+06	15	240.333333333333	2.12726023197628	0.212999999999999	3.27868234540063	75	3.06568234540063	1.95892068852127	0.231460371238125	2.76831537926296	2.82308129516458
1	9	8000001	9e+06	15	260.6	1.42	0.467000000000001	1.938	74	1.471	1.30762909769435	0.507474147268567	1.6363266214361	1.35459324134393
1	10	9000001	1e+07	18	241.555555555556	1.086	0.84	1.344	73	0.503999999999998	1.00006000006765	0.912801464037678	1.13478997895259	0.464116243125315
1	11	10000001	1.1e+07	13	251.384615384615	1.75869697481836	0.561	2.4105402165859	72	1.8495402165859	1.61952347767571	0.609620977768021	2.03531017979456	1.70317789053777
1	12	11000001	1.2e+07	13	230.692307692308	0.897982164809674	0.207395923474498	1.22045798936566	71	1.01306206589116	0.826920850644852	0.225370598313057	1.03047879171487	0.932893968401148
1	13	12000001	1.3e+07	15	205.2	2.63889892872966	1.87984868404522	3.04496224635662	70	1.1651135623114	2.43007114442348	2.04277217972116	2.57097666923695	1.0729129550681
1	14	13000001	1.4e+07	16	241.25	1.56341625528644	0.498752133036592	2.21203451172239	69	1.7132823786858	1.43969618818371	0.541978187175852	1.86770431324394	1.57770274009615
1	15	14000001	1.5e+07	16	232.25	1.478	0.805999999999999	1.879	68	1.073	1.36103930027623	0.875854738112343	1.58651069230053	0.98808874776481
1	16	15000001	1.6e+07	19	222.947368421053	0.850000000000001	0.987	0.743000000000002	67	-0.243999999999998	0.782735727493095	1.07254172024427	0.62734297199537	-0.224691197068604
1	17	16000001	1.7e+07	18	248.833333333333	0.302	0.414	0.237000000000002	66	-0.176999999999998	0.278101399650487	0.449880721561427	0.200108054324231	-0.162993204430913
1	18	17000001	1.8e+07	18	214.611111111111	0.513999999999999	0.907	0.363999999999997	65	-0.543000000000003	0.473324898742882	0.985608247478779	0.307338952632991	-0.500030000033826
1	19	18000001	1.9e+07	16	215.4375	0.754374400286698	1.167	0.402010431528246	64	-0.764989568471756	0.694677405894794	1.26814203396663	0.339432596080848	-0.704452548708668
1	20	19000001	2e+07	16	224	0.415624564523483	0	0.690986827873069	63	0.690986827873069	0.382734348089752	0	0.583426285609076	0.636305973415732
1	21	20000001	2.1e+07	14	235.071428571429	1.127	1.429	0.946999999999996	62	-0.482000000000003	1.03781548809967	1.55284915727362	0.799587879514955	-0.443857200766675
1	22	21000001	2.2e+07	10	224.4	1.71716886184552	1.57027865227998	1.80518169277577	61	0.234903040495787	1.58128166859428	1.70637220565271	1.52418310651088	0.216314120344482
1	23	22000001	2.3e+07	11	270.727272727273	0.987829290991838	0.523718579338151	1.17481785842513	60	0.651099279086977	0.909657974968805	0.569108435670949	0.991943104788229	0.599574903395734
1	24	23000001	2.4e+07	12	254.916666666667	1.005	1.01	1.06	59	0.0499999999999936	0.925469889565363	1.09753509366435	0.894998048876296	0.0460432780878232
1	25	24000001	2.5e+07	17	226.588235294118	1.513	2.597	1.003	58	-1.594	1.39326959493771	2.82207785964982	0.84687079530465	-1.46785970543999
1	26	25000001	2.6e+07	17	270.705882352941	0.856000000000002	0.244	1.171	57	0.927	0.788260920863635	0.265147091934754	0.988719542673723	0.85364237574835
1	27	26000001	2.7e+07	22	242.818181818182	1.369	1.541	1.234	56	-0.306999999999999	1.26066495404476	1.67455601914531	1.04191282293713	-0.282705727459269
1	28	27000001	2.8e+07	13	253.615384615385	0.839999999999996	1.08	0.704000000000001	55	-0.376000000000001	0.773527071875525	1.17360188233416	0.594413798498977	-0.346245451220476
1	29	28000001	2.9e+07	19	240.736842105263	0.664683839567414	1.14309342947282	0.416643118521884	54	-0.726450310950932	0.612084457313768	1.24216351899362	0.351787526561154	-0.668963073682073
1	30	29000001	3e+07	16	221	0.658314952681354	1.38990384858036	0.190356088328051	53	-1.19954776025231	0.606219568713672	1.51036460459018	0.160724837401255	-1.10462222209859
1	31	30000001	3.1e+07	17	236.117647058824	0.890999999999998	2.235	0.161000000000001	52	-2.074	0.820491215525112	2.42870389538597	0.135938382895364	-1.90987517508315
1	32	31000001	3.2e+07	19	221.631578947368	0.753	0.68	0.875999999999998	51	0.195999999999998	0.693411768002706	0.738934518506692	0.739639896995883	0.180489650104288
1	33	32000001	3.3e+07	14	211.357142857143	1.175	1.579	0.848000000000006	50	-0.730999999999995	1.08201703506398	1.71584941870892	0.715998439101045	-0.673152725644056
1	34	33000001	3.4e+07	7	217.857142857143	1.127	1.421	0.904999999999994	49	-0.516000000000005	1.03781548809967	1.54415580999707	0.764125692672685	-0.475166629866401
1	35	34000001	3.5e+07	17	235.117647058824	0.262	0.908999999999999	0	48	-0.908999999999999	0.241266777180225	0.987781584297915	0	-0.837066795636731
1	36	35000001	3.6e+07	13	223	0.720999999999997	0.862771351867405	0.520000000000003	47	-0.342771351867401	0.663944070026492	0.937546372755159	0.439055646618565	-0.315646333491437
1	37	36000001	3.7e+07	8	260.5	0.640000000000001	1.80222722900287	0	46	-1.80222722900287	0.589353959524213	1.95842339662189	0	-1.65960898964874
1	38	37000001	3.8e+07	18	226.5	1.103	0.850000000000001	1.3	45	0.449999999999996	1.01571471461751	0.923668148133366	1.0976391165464	0.414389502790458
1	39	38000001	3.9e+07	11	226.909090909091	0.648000000000003	0.774000000000001	0.652000000000001	44	-0.122	0.596720884018268	0.841081349006147	0.550508233837121	-0.112345598534303
1	40	39000001	4e+07	17	255.176470588235	0.859584619369038	0.770864825337957	0.936	43	0.165135174662043	0.791561873392586	0.837674453742424	0.790300163913412	0.152067295380934
1	41	40000001	4.1e+07	20	228	0.764413841958483	1.51413056626181	0.310000000000002	42	-1.2041305662618	0.703922381989605	1.64535785431902	0.261744712407222	-1.10884237032895
1	42	41000001	4.2e+07	17	224.352941176471	0.200000000000003	0	0.313000000000002	41	0.313000000000002	0.184173112351319	0	0.264277725753098	0.288230920829812
1	43	42000001	4.3e+07	16	242.5	1.075	1.223	0.991999999999997	40	-0.231000000000002	0.989930478888321	1.32899546490248	0.837583079703101	-0.212719944765772
1	44	43000001	4.4e+07	17	226.588235294118	0.44505119472092	0.63842475121072	0.395938800489628	39	-0.242485950721092	0.409832318437118	0.693756009027424	0.33430608859683	-0.223296961228857
1	45	44000001	4.5e+07	15	225.733333333333	0.467256020971227	0.488047437923891	0.432786039349952	38	-0.05526139857394	0.430279978235814	0.530345733162817	0.36541760452746	-0.0508883188412456
1	46	45000001	4.6e+07	8	208.125	0.534691245879525	0.68252629295274	0.463273722342918	37	-0.219252570609822	0.492378754503175	0.741679761251751	0.391159507162804	-0.201902141601188
1	47	46000001	4.7e+07	12	233.166666666667	0.484000000000002	0.350000000000001	0.556999999999995	36	0.206999999999994	0.445698931890187	0.380333943349034	0.470296144551033	0.190619171283606
1	48	47000001	4.8e+07	11	238.636363636364	1.07036513735694	0.264496574861263	1.4923770638658	35	1.22788048900453	0.985662393496859	0.287420072340848	1.26007033995059	1.13071285627711
1	49	48000001	4.9e+07	13	232.846153846154	0.0783530007778869	0.156263614556872	0.0256185888427005	34	-0.130645025714172	0.0721525800766426	0.169806733503967	0.0216307424803595	-0.120306504994984
1	50	49000001	5e+07	14	232.5	0.443481855364618	0.913237434878704	0.347181895431829	33	-0.566055539446875	0.40838716786919	0.992386270918208	0.293138791525153	-0.521261052318171
1	51	50000001	5.1e+07	14	232.785714285714	0.836582174450186	0.517000000000003	0.877909550045996	32	0.360909550045993	0.770379714030613	0.561807567747003	0.741252202246261	0.332349175546418
1	52	51000001	5.2e+07	14	270.357142857143	0.281191620506246	0.0570790826263641	0.354741962995303	31	0.297662880368939	0.258939679578727	0.0620260359372294	0.299522042203156	0.274107495545025
1	53	52000001	5.3e+07	14	252.285714285714	0.838009189315141	0.62090748384042	0.903153414842766	30	0.282245931002346	0.771693802875865	0.674720547954151	0.762566551056833	0.259910557805984
1	54	53000001	5.4e+07	13	233.769230769231	0.353999999999999	0.356000000000002	0.436	29	0.0799999999999983	0.325986408861829	0.386853953806446	0.368131272934025	0.0736692449405249
1	55	54000001	5.5e+07	17	205.411764705882	0.641303202894699	0.962993098365134	0.451000000000001	28	-0.511993098365133	0.590554034189922	1.04645417862604	0.380796339663407	-0.471476812141501
1	56	55000001	5.6e+07	14	217.714285714286	0.896186759190894	0.555481624236607	1.04633763374865	27	0.490856009512043	0.825267523441133	0.603624333153813	0.883462396859327	0.452012394940902
1	57	56000001	5.7e+07	13	230.615384615385	1.23650794081713	0.969521922084964	1.42366119180124	26	0.454139269716275	1.13865757953704	1.05354884511402	1.20205093294624	0.418201213723002
1	58	57000001	5.8e+07	16	229.6875	0.869	0.363999999999997	1.178	25	0.814	0.800232173166469	0.395547301082991	0.994629907147433	0.749584567269857
1	59	58000001	5.9e+07	11	208.454545454545	1.895	1.147	2.328	24	1.181	1.74504023952872	1.24640866577526	1.96561835640002	1.08754222843452
1	60	59000001	6e+07	11	203.272727272727	0.514243974602657	0.088170795179708	0.823829334398782	23	0.735658539219074	0.473549566552413	0.0958124177683377	0.69559023291884	0.677442613978999
1	61	60000001	6.1e+07	10	232.5	0.75775503916145	0.62682833736464	0.890169762151546	22	0.263341424786905	0.697790519811289	0.681154552436604	0.751603962541805	0.242502049070172
1	62	61000001	6.2e+07	13	187.230769230769	1.47780004203845	0.949999999999996	1.69569369930931	21	0.745693699309314	1.36085516587564	1.03233498909023	1.43173825695629	0.686683647312815
1	63	62000001	6.3e+07	15	236.6	1.09350664941721	0.837766926190849	1.22022009943158	20	0.382453173240732	1.00697261500013	0.910374853273038	1.03027793225558	0.352187956221914
1	64	63000001	6.4e+07	10	147.5	1.29768600855268	0.408228560702376	1.84407748180044	19	1.43584892109806	1.19499435524952	0.443609080798956	1.5570242907435	1.32222382332455
1	65	64000001	6.5e+07	10	223	2.496	1.304	3.03100000000001	18	1.727	2.29848044214442	1.41701560607754	2.55918781711705	1.59033482515362
1	66	65000001	6.6e+07	13	207.846153846154	1.979	2.791	1.328	17	-1.463	1.82239294671627	3.03289153110615	1.12128057444125	-1.34722631684988
1	67	66000001	6.7e+07	20	239.7	1.50951027715157	0.686241877735259	2.14699999999999	16	1.46075812226473	1.39005602934652	0.745717369857988	1.81279321786548	1.3451618488498
1	68	67000001	6.8e+07	17	244.470588235294	0.759602290468913	0.804690285558712	0.882039113902456	15	0.0773488283437438	0.699491589924242	0.87443151280344	0.744738949033281	0.071227872263975
1	69	68000001	6.9e+07	20	224.4	0.84527272406819	0.493140960350003	0.99095962573696	14	0.497818665386957	0.77838254188657	0.535880703076702	0.836704652405441	0.458424064954472
1	70	69000001	7e+07	8	261	0.925610965119313	1.16090736824796	0.822000000000003	13	-0.338907368247955	0.852363261362648	1.26152136351055	0.694045656770114	-0.312088124045098
1	71	70000001	7.1e+07	14	233.642857142857	1.46905829093245	1.03700029990903	1.72309511251762	12	0.686094812608587	1.35280518833268	1.12687546662437	1.45487430540713	0.631801085031082
1	72	71000001	7.2e+07	14	255.357142857143	1.23994041118552	0.72199871763048	1.55890365682134	11	0.836904939190862	1.14181842329104	0.784573198198129	1.31624125588795	0.77067693696485
1	73	72000001	7.3e+07	16	262.5625	1.62718602792434	0	2.11577725603836	10	2.11577725603836	1.498419575687	0	1.78643067548225	1.94834641143356
1	74	73000001	7.4e+07	14	232.357142857143	2.05923713785771	2.19692002445386	2.16621637485308	9	-0.0307036496007789	1.89628056374336	2.38732358892283	1.82901832918623	-0.0282739335375985
1	75	74000001	7.5e+07	13	213.846153846154	1.39856974290413	2.00207617858592	1.173	8	-0.829076178585915	1.28789471195517	2.17559293681927	0.990408218237643	-0.763467700932518
1	76	75000001	7.6e+07	7	226.142857142857	0.673000000000002	0.24799999999999	0.923999999999992	7	0.676000000000002	0.619742523062181	0.269493765573018	0.7801681105299	0.622505119747451
1	77	76000001	7.7e+07	15	244.533333333333	1.87836200000003	1.21369514590168	2.27957265737707	6	1.06587751147539	1.72971887831225	1.31888417389819	1.92472932134362	0.981529893368488
1	78	77000001	7.8e+07	0	NA	NA	NA	NA	5	NA	NA	NA	NA	NA
1	79	78000001	7.9e+07	13	224.153846153846	0.944636999999976	2.30925434672128	0.206115095901623	4	-2.10313925081965	0.86988368166103	2.50939374824114	0.174030762901796	-1.93670850765836
1	80	79000001	8e+07	13	217.923076923077	1.84091123439697	1.6759778085996	1.96818723994474	3	0.292209431345138	1.69523175800697	1.8212321397433	1.6618148486545	0.269085602146211
1	81	80000001	8.1e+07	9	200.333333333333	0.896181542711673	1.13861697207906	0.700093887291471	2	-0.438523084787586	0.825262719765064	1.23729909415704	0.591115719958576	-0.403820806816149
1	82	81000001	8.2e+07	8	197.75	0.652894349505854	1.17738763406522	0.609709033647472	1	-0.567678600417749	0.601227921925406	1.27942994775547	0.514800373110134	-0.52275567327088
2	1	1	1e+06	21	231.857142857143	1.08491501819908	0.0498873766946249	1.70617275940286	50	1.65628538270823	0.965400674063516	0.0476353862935317	1.46255330506663	1.47382882353525
2	2	1000001	2e+06	15	224.533333333333	3.70108259218231	0.808110697895236	5.39382433929419	49	4.58571364139896	3.29337097313727	0.77163137877167	4.62365582319138	4.08055097976019
2	3	2000001	3e+06	13	241.076923076923	1.523	1.04	1.818	48	0.778	1.35522617157553	0.993052852799349	1.55841305867626	0.69229544417975
2	4	3000001	4e+06	22	198.363636363636	1.38345451494595	0	2.14617927943045	47	2.14617927943045	1.23105303075448	0	1.83973257168582	1.90975596085178
2	5	4000001	5e+06	7	230.857142857143	0.608537646522996	0.221	0.795811299949656	46	0.574811299949655	0.541501080076784	0.211023731219862	0.682179715117533	0.511490031128774
2	6	5000001	6e+06	15	247.8	1.661	0.665	2.245	45	1.58	1.47802407812669	0.634980910684199	1.92444296849737	1.40594704602057
2	7	6000001	7e+06	16	221.125	1.909	0	2.876	44	2.876	1.69870437395777	0	2.46534431064518	2.55917955971846
2	8	7000001	8e+06	11	239.818181818182	2.04	1.715	2.382	43	0.666999999999998	1.81527340119112	1.63758234860662	2.0418811362854	0.593523214997291
2	9	8000001	9e+06	19	253.421052631579	1.267	1.172	1.276	42	0.103999999999999	1.12742715652409	1.11909417642388	1.0938036649455	0.0925433498646446
2	10	9000001	1e+07	20	240.9	0.329161655131231	0.349650729825428	0.228999999999999	41	-0.120650729825428	0.292901175123415	0.333866975708188	0.196301754915766	-0.107359833669802
2	11	10000001	1.1e+07	16	255.75	2.13156102071854	1.51834738193396	2.66015492129854	40	1.14180753936458	1.89674805094419	1.44980692227879	2.28031912401187	1.01602590955294
2	12	11000001	1.2e+07	12	230.083333333333	0.86807299994255	0.798999999999999	0.847513973816889	39	0.0485139738168894	0.772445993670535	0.762931951333345	0.726499914305199	0.0431696697332753
2	13	12000001	1.3e+07	18	230.277777777778	0.406199605966694	0	0.650321812552623	38	0.650321812552623	0.361452617787085	0	0.557464249188132	0.578682298304497
2	14	13000001	1.4e+07	17	225.470588235294	1.357	1.625	1.213	37	-0.411999999999999	1.20751274775311	1.55164508249898	1.03979925202107	-0.366614039848402
2	15	14000001	1.5e+07	13	200.615384615385	1.189	1.115	1.243	36	0.127999999999998	1.05801964412561	1.06466724122238	1.06551563912794	0.113899507525716
2	16	15000001	1.6e+07	11	194.909090909091	2.311	2.953	1.924	35	-1.029	2.05642001478072	2.81969718684277	1.64927762645387	-0.915645259718463
2	17	16000001	1.7e+07	12	249.5	0.687175269216507	1.0267409951727	0.497	34	-0.529740995172699	0.611475974590722	0.98039237917528	0.426034813070463	-0.471384675518389
2	18	17000001	1.8e+07	11	214.909090909091	0.0511851294358349	0.0780500914041353	0	33	-0.0780500914041353	0.0455465705889194	0.0745267941635831	0	-0.069452085728658
2	19	18000001	1.9e+07	6	264.5	0.537638388340582	0.921206830044334	0.306000000000001	32	-0.615206830044333	0.478412091085255	0.879622183263241	0.262307148490065	-0.547435585691462
2	20	19000001	2e+07	20	236.05	0.369	0.938000000000002	0	31	-0.938000000000002	0.328350924038982	0.89565728454403	0	-0.834669828586899
2	21	20000001	2.1e+07	17	221.411764705882	1.444	1.41	1.695	30	0.285	1.2849288192745	1.34635050235296	1.4529758715381	0.25360437222523
2	22	21000001	2.2e+07	18	228.277777777778	1.56021882172926	0.940999999999999	1.71365845447607	29	0.772658454476073	1.38834496427591	0.898521860080948	1.46897013947552	0.687542323831302
2	23	22000001	2.3e+07	16	236.125	0.52277773527151	0.225000000000001	0.743335730680778	28	0.518335730680777	0.465188489006522	0.214843165269091	0.637196980018474	0.461235816074401
2	24	23000001	2.4e+07	13	220.615384615385	0.593949052887158	1.22378157706256	0.275999999999996	27	-0.947781577062565	0.528519567337605	1.16853825606275	0.236590761383192	-0.843373866166983
2	25	24000001	2.5e+07	11	265.545454545455	1.25404910660984	1.84021150861534	0.942	26	-0.89821150861534	1.11590293481192	1.75714162344679	0.807494555155687	-0.799264441290772
2	26	25000001	2.6e+07	17	274.470588235294	1.254	1.511	0.990000000000002	25	-0.520999999999997	1.11585923779101	1.44279121209598	0.848640774526679	-0.463606589225769
2	27	26000001	2.7e+07	7	237	0.269000000000005	0	0.423000000000002	24	0.423000000000002	0.23936693378452	0	0.362601058206855	0.376402278776396
2	28	27000001	2.8e+07	12	236.583333333333	0.762999999999998	0.587	0.869	23	0.282	0.678947845641579	0.560501946724248	0.744918013195639	0.250934852517596
2	29	28000001	2.9e+07	12	221.5	1.28215034045719	1.166	1.40437433907046	22	0.238374339070459	1.14090853400004	1.11336502535004	1.20384780488298	0.212114998647607
2	30	29000001	3e+07	10	230.7	1.58784622126329	2.346	1.10361748418078	21	-1.24238251581922	1.41292892678485	2.24009806987238	0.946035148036725	-1.10552153679978
2	31	30000001	3.1e+07	17	235.470588235294	0.758427043885144	0.959999999999997	0.671202555742462	20	-0.288797444257535	0.674878646817996	0.916664171814781	0.575363491686433	-0.256983489653274
2	32	31000001	3.2e+07	16	231.875	2.44356994876356	2.283	2.42479281678432	19	0.141792816784322	2.17438604506884	2.17994198359703	2.0785636910127	0.126172906268895
2	33	32000001	3.3e+07	15	251.866666666667	1.51806892403832	2.452	1.14345433490762	18	-1.30854566509237	1.35083830342234	2.34131307217692	0.980183810517063	-1.16439614710104
2	34	33000001	3.4e+07	11	257.272727272727	0.673077505250482	0	1.04980777576223	17	1.04980777576223	0.598931221677096	0	0.899908771643425	0.934160848874899
2	35	34000001	3.5e+07	1	293	2.44064996072449	2.08862922291147	2.50635768030936	16	0.417728457397887	2.17178772319673	1.99434539255031	2.14848214450366	0.371711449821069
2	36	35000001	3.6e+07	10	229.4	1.35447583544152	0.267368682855135	1.94027943914161	15	1.67291075628648	1.20526664540839	0.255299262748554	1.66323257174881	1.48862274433988
2	37	36000001	3.7e+07	14	185	0.952718208340461	0.355000000000004	1.51808603626794	14	1.16308603626794	0.847766677662205	0.338974771869012	1.30132293900663	1.03496036516372
2	38	37000001	3.8e+07	3	216	0.672999999999995	1.35299999999999	0	13	-1.35299999999999	0.598862254412556	1.29192356715146	0	-1.20395338814293
2	39	38000001	3.9e+07	11	248.909090909091	0.129183407365012	0.24408145866174	0.00619540048728385	12	-0.237886058174456	0.11495255062007	0.233063258499488	0.00531077724043588	-0.211680506822693
2	40	39000001	4e+07	16	221.0625	0.747617756874959	0.240917323398726	1.18364889677335	11	0.942731573374623	0.665260111918276	0.230041957009507	1.0146391076014	0.838880171377455
2	41	40000001	4.1e+07	11	204.272727272727	1.27719688867868	1.813	0.898151538338707	10	-0.914848461661296	1.13650075495219	1.73115848281271	0.76990708801827	-0.814068665967826
2	42	41000001	4.2e+07	14	234.714285714286	0.548999999999999	0.579000000000001	0.509	9	-0.0700000000000003	0.488522106497021	0.552863078625792	0.436321367913211	-0.0622887931781269
2	43	42000001	4.3e+07	10	183.8	0.74147660254289	1.26587386008138	0.481970012647379	8	-0.783903847434002	0.659795467745915	1.20873043080571	0.413150913971418	-0.697548923205062
2	44	43000001	4.4e+07	18	238.277777777778	0.639519270451854	0.865120248951429	0.537026476069921	7	-0.328093772881508	0.569069765294314	0.82606743388048	0.460346024841728	-0.291950930886393
2	45	44000001	4.5e+07	19	231.842105263158	1.449	2.562	0.802	6	-1.76000000000001	1.28937801878722	2.44634750853071	0.687484748656965	-1.56611822847862
2	46	45000001	4.6e+07	17	193.882352941176	1.679	3.241	0.872	5	-2.369	1.4940411963725	3.0946964383872	0.747489651906326	-2.10803072912831
2	47	46000001	4.7e+07	10	203.5	0.558950658327898	1.27739410796589	0.12435710994077	4	-1.15303699802512	0.497376599333774	1.21973063756213	0.106600519290944	-1.02601832995307
2	48	47000001	4.8e+07	10	204.9	0.88104751331612	1.54360157400191	0.47964223472378	3	-1.06395933927813	0.783991233386437	1.47392110254631	0.411155512698682	-0.946753474774737
2	49	48000001	4.9e+07	9	236.444444444444	0	0	0	2	0	0	0	0	0
2	50	49000001	5e+07	3	242	0	0	0	1	0	0	0	0	0
3	1	1	1e+06	15	235.066666666667	2.86846688235294	0.200233941176471	4.28709305882353	57	4.08685911764706	2.54805362525246	0.201020273853073	3.58650144857615	3.63034910902462
3	2	1000001	2e+06	13	238.461538461538	2.35252755882353	0.470764029411765	3.39189947058823	56	2.92113544117647	2.08974571456427	0.4726127526458	2.83759932377762	2.59483900495223
3	3	2000001	3e+06	19	237.684210526316	1.10459083570071	0.199797318563633	1.60594097569948	55	1.40614365713585	0.981205918967805	0.200581936592729	1.3435000259254	1.24907471138441
3	4	3000001	4e+06	18	216.666666666667	2.38996614198075	0.896379745890198	3.27406852790795	54	2.37768878201775	2.12300233611531	0.899899891779035	2.73902417254778	2.11209638082793
3	5	4000001	5e+06	16	258.6875	2.21243442428819	0.678816551392724	2.94698093603583	53	2.26816438464311	1.96530125208091	0.681482311416437	2.46538884297494	2.01480606888431
3	6	5000001	6e+06	16	244.3125	2.84295219347581	1.60664004499438	3.20384476940383	52	1.59720472440945	2.52538897610119	1.61294943270104	2.68027629650596	1.41879389068055
3	7	6000001	7e+06	13	260.230769230769	0.796032644356957	0.415343832020997	1.35715452755906	51	0.941810695538061	0.707114269908964	0.416974916267876	1.13536996100756	0.836608632935933
3	8	7000001	8e+06	14	224.285714285714	0.648999999999999	0.529999999999999	0.744	50	0.214	0.576505454172215	0.532081347029132	0.622416411570248	0.190095789203166
3	9	8000001	9e+06	20	221.25	1.449	1.313	1.605	49	0.292	1.28714391848312	1.31815624273444	1.34271282334711	0.259383039473478
3	10	9000001	1e+07	17	227.352941176471	1.557	1.04	1.836	48	0.795999999999998	1.38308011116508	1.04408415266094	1.53596308016529	0.707085271989342
3	11	10000001	1.1e+07	14	195.357142857143	1.12408773943084	1.10303364363702	0.992324778533556	47	-0.110708865103466	0.998524981124804	1.10736533382045	0.83016025237513	-0.0983424723534119
3	12	11000001	1.2e+07	15	221.866666666667	0.876981644084314	0.701807122003661	1.16466594453116	46	0.462858822527498	0.779021110976154	0.704563167604428	0.974337631549943	0.411156603542115
3	13	12000001	1.3e+07	12	218.583333333333	0.470926028824427	0.561155298426096	0.314	45	-0.247155298426096	0.418322687409775	0.563358994488853	0.262686496280992	-0.219547577149778
3	14	13000001	1.4e+07	11	208.818181818182	1.68097549222172	1.06449415386772	2.11338991287552	44	1.04889575900781	1.49320730292088	1.06867449678221	1.76802226588809	0.931732089254403
3	15	14000001	1.5e+07	21	220.809523809524	0.772022005202954	0.798503349376899	0.698607869726336	43	-0.0998954796505634	0.685785665239559	0.801639127818368	0.584442208830378	-0.0887369628130962
3	16	15000001	1.6e+07	18	216.388888888889	0.781494878403389	0.813000000000001	0.678000000000001	42	-0.135	0.694200400319271	0.816192707801293	0.567202052479339	-0.119920240852464
3	17	16000001	1.7e+07	18	223.055555555556	1.66650495638382	1.221	2.038	41	0.817	1.48035315371387	1.22579495230674	1.7049524822314	0.725739531677505
3	18	17000001	1.8e+07	12	228.833333333333	1.314	0.891999999999999	1.527	40	0.635000000000002	1.16722367763065	0.895502946320729	1.27745948987603	0.564069281046777
3	19	18000001	1.9e+07	11	257.727272727273	1.30217464288269	1.695	1.054034777459	39	-0.640965222541002	1.15671923560343	1.70165638342336	0.881785677226177	-0.569368176779039
3	20	19000001	2e+07	20	236.35	0.958824652582762	0.636999999999997	1.19796449758516	38	0.560964497585162	0.851722098318556	0.639501543504823	1.00219457496708	0.498303686371067
3	21	20000001	2.1e+07	13	228	1.57981838927831	1.75909610229934	1.3919464748556	37	-0.367149627443738	1.40334964255857	1.76600419559459	1.16447624996973	-0.32613830927367
3	22	21000001	2.2e+07	20	222.3	0.556179540145024	0.280901635312854	0.712051100454864	36	0.43114946514201	0.494053217862252	0.282004755660282	0.595688562902906	0.382989242246229
3	23	22000001	2.3e+07	20	233.8	1.23673794054155	1.262	1.1346884282259	35	-0.1273115717741	1.09859193852684	1.26695596217126	0.949259005035819	-0.113090624818191
3	24	23000001	2.4e+07	19	250.368421052632	1.26626119073007	2.133	0.882310479361169	34	-1.25068952063883	1.12481738499613	2.14137644002479	0.738124358138178	-1.11098510034564
3	25	24000001	2.5e+07	15	243.866666666667	0.307125797840148	0	0.356662609477806	33	0.356662609477806	0.272819256659228	0	0.298377233242549	0.316822711345532
3	26	25000001	2.6e+07	13	224.923076923077	0.78187381008665	1.472	0.445336975385859	32	-1.02666302461414	0.69453700460611	1.47778064684318	0.372560540536578	-0.91198279397072
3	27	26000001	2.7e+07	17	227.941176470588	1.561	2.416	1.12	31	-1.296	1.38663330348664	2.42548780079695	0.936970942148764	-1.15123431218365
3	28	27000001	2.8e+07	10	247.2	0.887999999999998	0.576999999999998	1.05099999999999	30	0.473999999999997	0.788808695385095	0.579265919312847	0.879246839462805	0.421053290104204
3	29	28000001	2.9e+07	20	241.95	0.577566683234826	0.702156727545782	0.484313455091563	29	-0.217843272454219	0.51305137601392	0.704914146071939	0.405167530636127	-0.193509760746659
3	30	29000001	3e+07	20	258.55	0.686432608212837	0.943842796560861	0.589685593121727	28	-0.354157203439134	0.609756768191618	0.947549333165749	0.493319880141799	-0.314597163970785
3	31	30000001	3.1e+07	12	203.416666666667	0.423999999999999	0.336000000000002	0.439999999999998	27	0.103999999999996	0.376638386084776	0.337319495475075	0.368095727272725	0.0923830003604129
3	32	31000001	3.2e+07	16	239.5625	1.26604538395328	2.00316654686188	0.957027874657266	26	-1.04613867220461	1.12462568425057	2.01103312184521	0.800631526232361	-0.929282974339657
3	33	32000001	3.3e+07	14	208.214285714286	0.97286988919057	0.598822475439624	1.16038164326663	25	0.561559167827007	0.864198455035876	0.601174093138179	0.970753465663983	0.498831930805363
3	34	33000001	3.4e+07	22	261.272727272727	0.439130622818909	0.147634143958227	0.589718145361809	24	0.442084001403582	0.390078889289897	0.148213913556201	0.493347112733816	0.392702369817323
3	35	34000001	3.5e+07	14	225.214285714286	0.678945194268937	0.351364207106255	0.807861293986763	23	0.456497086880508	0.603105712758178	0.352744038896074	0.675841569421691	0.405505485978954
3	36	35000001	3.6e+07	17	215.470588235294	0.631999999999998	0.690000000000001	0.887999999999998	22	0.197999999999997	0.561404386805608	0.69270967820774	0.742884104132229	0.175883019916945
3	37	36000001	3.7e+07	14	232.5	1.526	1.575	1.27800000000001	21	-0.29699999999999	1.35554287067304	1.5811851350394	1.06915077148761	-0.263824529875412
3	38	37000001	3.8e+07	19	237	0.739999999999995	0.741	0.744	20	0.00300000000000011	0.657340579487576	0.743909958770919	0.622416411570248	0.00266489424116597
3	39	38000001	3.9e+07	16	238.75	0.671000000000006	0.209000000000003	0.942	19	0.732999999999997	0.596048011940772	0.209820757602057	0.788059488842975	0.651122492924858
3	40	39000001	4e+07	18	220.111111111111	0.806999999999995	0.512	0.985999999999997	18	0.473999999999997	0.716856550873614	0.51401065977154	0.824869061570245	0.421053290104204
3	41	40000001	4.1e+07	19	212	0.989000000000004	0.939999999999998	1.115	17	0.175000000000004	0.878526801504352	0.943691445674309	0.932788036157026	0.155452164068013
3	42	41000001	4.2e+07	10	164	0.548999999999999	0.728999999999999	0.326000000000001	16	-0.402999999999999	0.487675646133354	0.731862833932523	0.272725470661157	-0.357984126396614
3	43	42000001	4.3e+07	19	217.210526315789	1.22	0.829000000000001	1.425	15	0.595999999999997	1.08372365807412	0.832255540919154	1.19212820764463	0.529425655911616
3	44	43000001	4.4e+07	11	194.636363636364	0.635999999999996	0.804000000000002	0.539999999999999	14	-0.264000000000003	0.56495757912716	0.807157364172498	0.451753847107437	-0.234510693222599
3	45	44000001	4.5e+07	19	200.105263157895	1.0340035724711	1.57297726701007	0.79240839882869	13	-0.780568868181381	0.918503388541053	1.5791544586357	0.662913967872418	-0.693377827216641
3	46	45000001	4.6e+07	17	202.705882352941	0.971987984421761	1.83000322025482	0.433589779714347	12	-1.39641344054048	0.863415060722657	1.8371897707563	0.362733057504487	-1.24043137866098
3	47	46000001	4.7e+07	9	242.888888888889	2.884	2.458	3.084	11	0.626000000000005	2.56185166384079	2.46765273773134	2.58001641570248	0.556074598323282
3	48	47000001	4.8e+07	18	223	1.92	2.052	1.865	10	-0.186999999999998	1.70553231434616	2.06005834736562	1.56022393491736	-0.16611174103267
3	49	48000001	4.9e+07	16	240	0.861783556104876	0.494	1.00954213935408	9	0.51554213935408	0.765520678598442	0.495939972513946	0.844563972722738	0.457955092747673
3	50	49000001	5e+07	11	222	0.972209985397986	0.892000000000003	1.01144765809248	8	0.119447658092477	0.863612263763682	0.895502946320732	0.846158093872382	0.106105125390464
3	51	50000001	5.1e+07	14	229.071428571429	0.790999999999997	1.466	0.414000000000001	7	-1.052	0.702643781587398	1.47175708442398	0.346344616115704	-0.934489580568831
3	52	51000001	5.2e+07	13	256.923076923077	1.102	2.216	0.518999999999991	6	-1.69700000000001	0.978904484588266	2.2247023868237	0.434185641942141	-1.5074418424195
3	53	52000001	5.3e+07	16	223	0.232999999999997	0	0.375	5	0.375	0.206973452730546	0	0.313717949380165	0.333111780145734
3	54	53000001	5.4e+07	19	255.263157894737	0.725000000000001	1.02999999999999	0.552000000000007	4	-0.477999999999987	0.644016108281753	1.03404488196227	0.461792821487609	-0.42460648242575
3	55	54000001	5.5e+07	6	228.5	0.990803843285247	1.20055069538898	0.858999999999995	3	-0.341550695388981	0.880129152031954	1.20526534184779	0.718623249380161	-0.303398827069431
3	56	55000001	5.6e+07	16	216.375	0.75253432194106	1.66800451015676	0.261356521739285	2	-1.40664798841747	0.668474793606797	1.67455488040543	0.218645952152482	-1.24952270789376
3	57	56000001	5.7e+07	10	212.7	0.412656211597965	0.732437766984441	0.180638305342464	1	-0.551799461641977	0.366561720622914	0.735314101268097	0.151118609950789	-0.490162402536044
4	1	1	1e+06	13	208.230769230769	2.661	0.267	3.807	65	3.54	2.10045154723087	0.236158166595431	2.8435036089442	2.79428728943904
4	2	1000001	2e+06	18	244.055555555556	0.961130350108441	0	1.35797353162484	64	1.35797353162484	0.758665062373476	0	1.01429015971262	1.07191191491919
4	3	2000001	3e+06	20	236.3	0.836867746647192	0.258	1.09902244057894	63	0.84102244057894	0.66057878740049	0.228197778957382	0.820875827711291	0.663858281311505
4	4	3000001	4e+06	21	229.190476190476	0.981508714638321	0.992178052022034	1.04063026390735	62	0.048452211885317	0.774750657002121	0.877569100006553	0.777261862620729	0.03824559316846
4	5	4000001	5e+06	14	246.5	2.86976913160421	2.00041539324712	3.41515099187039	61	1.41473559862328	2.26524277064016	1.76934244081842	2.55082589190251	1.11671686473162
4	6	5000001	6e+06	20	237.55	2.08810132834685	0.735381953479324	2.84557234756019	60	2.11019039408087	1.64823587594926	0.650436156857841	2.12539932750177	1.66567180691427
4	7	6000001	7e+06	14	246.285714285714	3.65559737020207	2.297	4.44762745818428	59	2.15062745818428	2.88553369120407	2.03166782273297	3.32199756464049	1.69759066969574
4	8	7000001	8e+06	12	245.083333333333	0.59386011897228	0	0.825626540944181	58	0.825626540944181	0.468761520381072	0	0.616672458317546	0.651705578865492
4	9	8000001	9e+06	6	172.333333333333	1.05713845842298	1.166	1.05437141627642	57	-0.111628583723576	0.834448745070204	1.03131244288491	0.787525328959713	-0.088113653287251
4	10	9000001	1e+07	6	220.5	0.529	0.389	0.529	56	0.14	0.417564400031992	0.344065643466751	0.395117785429862	0.11050853687047
4	11	10000001	1.1e+07	15	226.066666666667	1.237	1.015	1.428	55	0.413000000000002	0.9764218579198	0.897754828068771	1.06659394630216	0.326000183767889
4	12	11000001	1.2e+07	22	215.681818181818	1.74558745374832	1.10119550847361	2.11541192736667	54	1.01421641889306	1.37787368209412	0.973993679191947	1.58003190172596	0.80056837515629
4	13	12000001	1.3e+07	10	237.9	0.836408556417193	1.63479959969963	0.494584938703936	53	-1.14021466099569	0.660216327111473	1.44595983601501	0.369412676158153	-0.900024670749239
4	14	13000001	1.4e+07	16	267.375	1.008	1.569	0.649000000000001	52	-0.92	0.795661465467389	1.38776091156641	0.484747528816599	-0.726198956577377
4	15	14000001	1.5e+07	20	237.2	1.11607553956852	0.676821428571641	1.747	51	1.07017857142836	0.880970535104559	0.598640103685315	1.30485968080523	0.844741915133415
4	16	15000001	1.6e+07	14	247.428571428571	0.694689757684175	0.76412491933463	0.155072111594857	50	-0.609052807739773	0.548351062146998	0.675858951310665	0.115825613072386	-0.480753819001245
4	17	16000001	1.7e+07	14	249.071428571429	1.346223703602	1.70704174521013	1.20592422113297	49	-0.501117524077153	1.06263722703859	1.50985711180033	0.900722320699985	-0.39555545989942
4	18	17000001	1.8e+07	17	235.352941176471	1.53061488673158	1.14540724219374	1.75638604624067	48	0.610978804046924	1.20818579746334	1.01309840569889	1.31187025510496	0.482274097814967
4	19	18000001	1.9e+07	22	232.5	1.04699584404328	0.682009432727614	1.30465874170657	47	0.622649308978954	0.826442705962046	0.603228828590798	0.974468568553515	0.49148617227624
4	20	19000001	2e+07	14	250.714285714286	1.20137878138288	1.08357409053342	1.17694384783486	46	0.0933697573014394	0.948304366841788	0.958407755021291	0.879076458850305	0.0737011090523784
4	21	20000001	2.1e+07	13	219.615384615385	1.884	1.651	2.038	45	0.387000000000004	1.48712916759976	1.46028888782418	1.52221180851807	0.30547716977766
4	22	21000001	2.2e+07	20	220.9	1.889	1.96	2.024	44	0.0640000000000036	1.49107590105942	1.73359553006383	1.51175500512295	0.0505181882836464
4	23	22000001	2.3e+07	16	213.875	2.62	3.249	2.20399999999999	43	-1.04500000000001	2.06808833286166	2.87369993733541	1.64619962020305	-0.824867293068875
4	24	23000001	2.4e+07	12	230	0.779999999999994	0.302999999999997	0.977000000000004	42	0.674000000000007	0.615690419706902	0.267999717147621	0.72973549407368	0.532019670362127
4	25	24000001	2.5e+07	15	240.4	0.574178532638747	1.16977052999433	0.266331533630402	41	-0.903438996363933	0.453225925316725	1.03464742959111	0.198926891792407	-0.713126583142174
4	26	25000001	2.6e+07	14	213.714285714286	1.08781786270827	1.82322422830503	0.688665475609473	40	-1.13455875269556	0.858665431353234	1.61261906759882	0.514374248818181	-0.895560198242654
4	27	26000001	2.7e+07	18	228.388888888889	1.209	0	1.818	39	1.818	0.954320150545702	0	1.35789061230905	1.43503228593225
4	28	27000001	2.8e+07	16	235.125	0.404000000000003	0.369	0.433000000000007	38	0.0640000000000072	0.318896063540503	0.326375893159977	0.323413990720478	0.0505181882836492
4	29	28000001	2.9e+07	16	233.625	0	0	0	37	0	0	0	0	0
4	30	29000001	3e+07	12	230.833333333333	1.482	0.855	1.827	36	0.971999999999998	1.16981179744312	0.756236825614582	1.36461284306306	0.767244984557835
4	31	30000001	3.1e+07	25	248.04	0.356999999999999	0.597999999999999	0.266999999999996	35	-0.331000000000003	0.281796769019699	0.528923534172537	0.199426179035485	-0.261273755029472
4	32	31000001	3.2e+07	18	212.444444444444	0.235999999999997	0.645000000000003	0	34	-0.645000000000003	0.186285819295933	0.570494447393459	0	-0.509128616296098
4	33	32000001	3.3e+07	9	260.555555555556	0.625161424261657	1.227	0.3216028644889	33	-0.905397135511097	0.493469102164394	1.08526618132057	0.240209851804828	-0.714672233800331
4	34	33000001	3.4e+07	17	234.529411764706	0.987836600765038	1.052	0.912395347149443	32	-0.139604652850557	0.779745552983166	0.930480866136303	0.681481340268805	-0.110196470905893
4	35	34000001	3.5e+07	7	278.857142857143	0.750750000000033	1.38775779036832	0.457290368271982	31	-0.930467422096334	0.592602028967923	1.22745443989478	0.341556819678699	-0.734461381582173
4	36	35000001	3.6e+07	17	236.294117647059	0.807248999999965	1.06224073087814	0.650708878186947	30	-0.411531852691193	0.637199327715332	0.939538664745962	0.486023914761392	-0.324841306546412
4	37	36000001	3.7e+07	17	230.176470588235	0.603201496100593	1.1185136877288	0.299999999999997	29	-0.818513687728799	0.476135105515395	0.98931139253156	0.224074358466838	-0.646091071709733
4	38	37000001	3.8e+07	11	240.363636363636	1.09898682811629	1.89008202071967	0.623000000000005	28	-1.26708202071967	0.86748161725036	1.67175395029268	0.465327751082809	-1.0001670014615
4	39	38000001	3.9e+07	15	224	0.386810843930607	0.626402150288956	0.222999999999999	27	-0.403402150288957	0.305327860060023	0.554044881511892	0.166561939793684	-0.318424152848816
4	40	39000001	4e+07	13	237.307692307692	2.22210085411538	3.08099388169653	2.00818318200752	26	-1.07281069968901	1.75400795833509	2.72510062319548	1.49994119397411	-0.8468195768687
4	41	40000001	4.1e+07	13	220.153846153846	1.25620812942712	1.26100471109367	0.974213878662836	25	-0.286790832430834	0.991583731341295	1.11534292374563	0.727654499569558	-0.226377394855684
4	42	41000001	4.2e+07	17	261.764705882353	1.91144590236205	1.92213344639848	1.96229267590301	24	0.0401592295045303	1.50879349983633	1.70010303615439	1.46566490825716	0.0316995549599362
4	43	42000001	4.3e+07	19	224.631578947368	1.33923218368694	2.23985996196055	1.00529679550112	23	-1.23456316645943	1.05711849392206	1.9811281724611	0.75087078173561	-0.974498351425762
4	44	43000001	4.4e+07	22	219.5	0.956000000000003	0.534999999999997	1.081	22	0.546000000000006	0.754615437486929	0.473200820706197	0.807414605008851	0.43098329379484
4	45	44000001	4.5e+07	9	213.777777777778	0.117999999999995	0	0.162999999999997	21	0.162999999999997	0.0931429096479639	0	0.121747068100314	0.128663510784902
4	46	45000001	4.6e+07	12	232.916666666667	0.938000000000002	0.295000000000002	1.274	20	0.978999999999999	0.740407197032153	0.260923817024916	0.95156910895585	0.77277041140136
4	47	46000001	4.7e+07	17	205.823529411765	1.139	0	1.723	19	1.723	0.899065882110466	0	1.28693373212789	1.36004435019872
4	48	47000001	4.8e+07	17	229.764705882353	0.856846776718587	0.89350740670261	0.943029418084399	18	0.0495220113817887	0.676349168695354	0.79029614609111	0.704362372908732	0.0390900358620303
4	49	48000001	4.9e+07	16	183.5	2.69127172782693	1.6024909664626	3.17605957342563	17	1.57356860696303	2.12434643545012	1.4173832532792	2.37224503789272	1.24209117443421
4	50	49000001	5e+07	14	218.428571428571	2.27963315110623	1.54938176903547	2.75690435204026	16	1.20752258300479	1.79942088664407	1.37040883120525	2.05917191345954	0.95315395632793
4	51	50000001	5.1e+07	14	214.571428571429	2.80767473454015	2.80816881652331	2.76132136123529	15	-0.0468474552880211	2.21622876373013	2.4837902591783	2.0624710417986	-0.0369788838570285
4	52	51000001	5.2e+07	22	186.272727272727	2.4582466984764	2.46443828021822	2.5212131897891	14	0.0567749095708794	1.94040889939493	2.17976489117577	1.88313076020043	0.0448150870545082
4	53	52000001	5.3e+07	15	207.8	1.33315300020239	0.354999999999997	1.74575357916676	13	1.39075357916676	1.05231991054888	0.313993067945233	1.30392871097661	1.09778673700778
4	54	53000001	5.4e+07	16	252.9375	0.987153773639423	0.938000000000002	1.03969465039609	12	0.101694650396087	0.779206565650401	0.829649289387695	0.776563039296366	0.0802723358773256
4	55	54000001	5.5e+07	20	260.95	1.911	0.678999999999995	2.58499999999999	11	1.906	1.50844152828192	0.600567022914967	1.93077405545594	1.50449479482226
4	56	55000001	5.6e+07	19	237.473684210526	1.741	1.13200000000001	1.902	10	0.769999999999996	1.37425259065349	1.0012398673634	1.42063143267977	0.607796952787584
4	57	56000001	5.7e+07	15	220.933333333333	2.577	2.636	2.63500000000001	9	-0.000999999999997669	2.03414642510859	2.33150909043279	1.96811978186709	-0.000789346691930091
4	58	57000001	5.8e+07	11	252.818181818182	0.221000000000004	0	0.367999999999995	8	0.367999999999995	0.17444561891696	0	0.274864546385987	0.290479582630947
4	59	58000001	5.9e+07	5	219.4	0.462072726749537	0	0.834539454389901	7	0.834539454389901	0.364735578291714	0	0.623329642858947	0.658740957609347
4	60	59000001	6e+07	2	212	0.390004387292455	0.264920127241191	0.413458984150134	6	0.148538856908943	0.307848672948239	0.234318545106771	0.308818522085976	0.117248655324425
4	61	60000001	6.1e+07	18	246.5	1.45518752587195	3.02898494441401	0.653000000000006	5	-2.375984944414	1.14864745968764	2.67909936748305	0.487735186929494	-1.87547585595326
4	62	61000001	6.2e+07	14	234.714285714286	1.63673240148724	2.63908675226705	1.03	4	-1.60908675226705	1.29194930669176	2.33423928427594	0.769321964069486	-1.27012730493349
4	63	62000001	6.3e+07	20	193.55	1.55800000000001	1.352	1.65599999999999	3	0.303999999999988	1.22980214602995	1.19582712073791	1.23689045873695	0.239961394347297
4	64	63000001	6.4e+07	13	238.846153846154	0.244	0.379999999999995	0.192000000000007	2	-0.187999999999988	0.192600592831391	0.336105255828699	0.143407589418783	-0.148397178083194
4	65	64000001	6.5e+07	2	290.5	0	0	0	1	0	0	0	0	0
5	1	1	1e+06	13	233.615384615385	0.264	0.798	0	137	-0.798	0.285012679084585	0.912804429591997	0	-0.861515598142042
5	2	1000001	2e+06	7	276	0.597	1.715	0	136	-1.715	0.64451730838446	1.9617288179828	0	-1.85150282056842
5	3	2000001	3e+06	27	233.444444444444	1.148	1.883	0.71	135	-1.173	1.23937331662539	2.15389817158111	0.743208094462539	-1.26636315365992
5	4	3000001	4e+06	14	229.857142857143	0.772	1.292	0.447	134	-0.845	0.833446167626136	1.47787383838704	0.46790706792219	-0.912256491766949
5	5	4000001	5e+06	16	230.6875	0.563	0.973	0.319	133	-0.654	0.607811130017505	1.11298083959024	0.333920256526127	-0.706054136823177
5	6	5000001	6e+06	9	154.777777777778	1.596	1.936	1.467	132	-0.469	1.72303119628408	2.21452302718058	1.53561447123457	-0.506329342767691
5	7	6000001	7e+06	15	211.2	1.44782398349129	1.801	1.1727485478447	131	-0.628251452155304	1.56306133476427	2.06010122518194	1.22760030074277	-0.678256172415017
5	8	7000001	8e+06	14	236.5	1.95299793336682	3.05594982500062	1.22426689339738	130	-1.83168293160323	2.10844383801339	3.49559465773365	1.28152826050062	-1.9774729529157
5	9	8000001	9e+06	15	255.133333333333	1.66098176002809	2.15156296365366	1.43502880220857	129	-0.716534161445094	1.79318508081908	2.46109799971071	1.50214791772998	-0.773565609882928
5	10	9000001	1e+07	14	254.5	0.967171179249653	0.593458423116506	1.17393180936061	128	0.580473386244105	1.0441517004975	0.678836437843895	1.22883890572375	0.626675283904293
5	11	10000001	1.1e+07	14	232.5	0.557321610460694	0.483158898872065	0.563999999999999	127	0.0808411011279341	0.601680777686128	0.552668650485229	0.590379387713903	0.0872755258053803
5	12	11000001	1.2e+07	15	242.733333333333	1.13067770235119	0.97383976314484	1.286	126	0.312160236855161	1.2206722770012	1.11394141542786	1.34614874574483	0.337006156855183
5	13	12000001	1.3e+07	18	221.833333333333	2.568	2.256	2.711	125	0.454999999999998	2.77239606018642	2.58055989117737	2.83779879449006	0.491215034028355
5	14	13000001	1.4e+07	19	230.263157894737	0.75	0.929000000000002	0.634	124	-0.295000000000002	0.809695111035753	1.06265077079068	0.663653425196127	-0.318480077007398
5	15	14000001	1.5e+07	14	223.142857142857	0.907152965642696	1.57917084338212	0.517483485372824	123	-1.06168735800929	0.979356428323301	1.80635857258362	0.541687204337704	-1.14619075097146
5	16	15000001	1.6e+07	11	244.090909090909	0.378843355702242	0.871822306105842	0.164514312676877	122	-0.707307993428965	0.408996817280645	0.997247196529476	0.172208970192107	-0.763605099034589
5	17	16000001	1.7e+07	15	220.733333333333	0.802	0.959	0.683999999999999	121	-0.275	0.865833972067565	1.09696672679038	0.715992023397713	-0.296888207379777
5	18	17000001	1.8e+07	23	229.695652173913	1.06112459889834	1.072	0.977660592117725	120	-0.0943394078822741	1.14558319990368	1.22622349438925	1.02338769816751	-0.101848209787047
5	19	18000001	1.9e+07	17	259.411764705882	0.970867621238492	0.855999999999998	1.10832221347651	119	0.252322213476514	1.04814235517296	0.979148611191413	1.16016062018082	0.27240541687687
5	20	19000001	2e+07	16	246.25	1.072	1.071	1.062	118	-0.00900000000000389	1.15732421204044	1.22507962918926	1.11167182580171	-0.00971634133243324
5	21	20000001	2.1e+07	19	189.263157894737	0.606082784926862	0.783486882489661	0.476000000000003	117	-0.307486882489658	0.654323023784285	0.896203379528554	0.498263454879113	-0.331960833946002
5	22	21000001	2.2e+07	16	246.8125	1.07891696357463	0.659512763549471	1.341	116	0.681487236450526	1.16479172082655	0.754393699173454	1.40372120376657	0.735729178116343
5	23	22000001	2.3e+07	14	222.5	0.794	0.265999999999998	1.09	115	0.824000000000002	0.857197224216518	0.30426814319733	1.1409814407946	0.88958502865795
5	24	23000001	2.4e+07	7	226.857142857143	0.213999999999999	0	0.354000000000003	114	0.354000000000003	0.231033005015534	0	0.370557275267241	0.382176092408879
5	25	24000001	2.5e+07	14	210.285714285714	0.640745064870201	0.0914201406255132	1.03172673648917	113	0.940306595863655	0.691744195260917	0.104572317439714	1.07998262229883	1.01514887139396
5	26	25000001	2.6e+07	18	244.277777777778	2.01225201523924	2.1415780647818	1.97426993174654	112	-0.167308133035263	2.17241415854808	2.44967662136577	2.06661041398314	-0.180624769806896
5	27	26000001	2.7e+07	17	210.470588235294	2.05079172072023	0.704999999999998	2.69323575119072	111	1.98823575119072	2.21402137335969	0.806424965992927	2.81920367687442	2.14648635643417
5	28	27000001	2.8e+07	14	221.071428571429	0.914207116661322	1.272	0.725762762991879	110	-0.546237237008119	0.986972043779687	1.45499653438724	0.759708112838115	-0.589714160361537
5	29	28000001	2.9e+07	10	208.5	1.57807712636157	1.93922296887096	1.44571176715677	109	-0.49351120171418	1.70368177873642	2.21820966911272	1.5133305459305	-0.532791476359135
5	30	29000001	3e+07	14	218.5	0.652921159454744	0.303775239569019	0.837286304386585	108	0.533511064817566	0.704889427603069	0.347477925161617	0.876447829299627	0.575975067821683
5	31	30000001	3.1e+07	13	203.461538461538	1.21389265894179	0	1.90847038088183	107	1.90847038088183	1.31051060168982	0	1.99773328889208	2.06037218260875
5	32	31000001	3.2e+07	15	262.533333333333	1.68562405120592	1.15234661448457	2.01550349801899	106	0.863156883534419	1.81978873774095	1.31812919063516	2.10977255513419	0.931858544872902
5	33	32000001	3.3e+07	19	225.368421052632	1.12847597481623	0.701650348826465	1.28101494783933	105	0.579364599012867	1.21829530630668	0.802593416583417	1.3409305329038	0.625478244437211
5	34	33000001	3.4e+07	15	218.266666666667	0.695999999999998	0.878	0.597000000000001	104	-0.280999999999999	0.751397063041177	1.00431364559119	0.624922862526953	-0.303365768268061
5	35	34000001	3.5e+07	19	246.631578947368	0.923000000000002	0.658999999999999	1.053	103	0.393999999999998	0.996464783314669	0.753807166793389	1.10225087812542	0.425359831664114
5	36	35000001	3.6e+07	17	257.411764705882	0.135999999999996	0	0.288000000000004	102	0.288000000000004	0.146824713467812	0	0.301470325641147	0.310922922637733
5	37	36000001	3.7e+07	21	198.809523809524	0.568709188906149	0.668888493682849	0.428999999999995	101	-0.239888493682854	0.613974733144557	0.765118270597522	0.449065172569613	-0.258982054038317
5	38	37000001	3.8e+07	13	230.076923076923	1.15528928361006	0.889108669561524	1.336	100	0.446891330438475	1.24724277969475	1.01702046612081	1.39848734394641	0.482460967227062
5	39	38000001	3.9e+07	14	262.571428571429	0.634999999999998	0.389000000000003	0.769000000000005	99	0.380000000000003	0.685541860676936	0.444963562796102	0.804967640340417	0.410245522924785
5	40	39000001	4e+07	18	237.111111111111	0.414000000000001	0.290999999999997	0.476999999999997	98	0.186	0.446951701291738	0.332864773197078	0.499310226843139	0.200804387536867
5	41	40000001	4.1e+07	17	237.352941176471	1.175	0.876000000000005	1.355	97	0.478999999999999	1.26852234062268	1.00202591519122	1.41837601126302	0.5171252775815
5	42	41000001	4.2e+07	14	239.857142857143	1.497	1.581	1.448	96	-0.132999999999996	1.61615144162736	1.80845088118414	1.51572580391797	-0.143585933023669
5	43	42000001	4.3e+07	17	222.411764705882	1.755	1.419	1.97	95	0.550999999999995	1.89468655982367	1.62314471878577	2.06214076914254	0.594856008240928
5	44	43000001	4.4e+07	17	246.117647058824	0.737000000000002	0.725999999999999	0.735999999999997	94	0.00999999999999801	0.795660395777802	0.830446135192718	0.770424165527361	0.0107959348138079
5	45	44000001	4.5e+07	18	233.5	0.491999999999997	1.212	0	93	-1.212	0.531159992839451	1.38636462238784	0	-1.30846729943377
5	46	45000001	4.6e+07	14	216.357142857143	0.375999999999998	0.478000000000002	0.402999999999999	92	-0.0750000000000028	0.405927148999255	0.546767565595208	0.421849101504792	-0.0809695111035784
5	47	46000001	4.7e+07	19	240.210526315789	0.293073107100702	0.251000000000005	0.340528068195931	91	0.0895280681959265	0.316399815993995	0.287110165197488	0.356455234753391	0.0966539188249563
5	48	47000001	4.8e+07	19	232.315789473684	0.787926736367012	0.480999999999995	0.938470979565986	90	0.457470979565991	0.850640568387636	0.55019916119517	0.982365110467082	0.493882687460427
5	49	48000001	4.9e+07	19	242.421052631579	0.101999999999997	0	0.167999999999999	89	0.167999999999999	0.110118535100859	0	0.175857689957332	0.181371704872008
5	50	49000001	5e+07	15	229.133333333333	0.372	0	0.439	88	0.439	0.401608775073734	0	0.459532892209936	0.473941538326261
5	51	50000001	5.1e+07	13	214.846153846154	0.239000000000004	0.512	0.195999999999998	87	-0.316000000000003	0.258022842050065	0.585658982394865	0.20516730495022	-0.3411515401164
5	52	51000001	5.2e+07	16	206.5625	0.524999999999999	0	0.843000000000004	86	0.843000000000004	0.566786577725026	0	0.882428765678765	0.910097304804191
5	53	52000001	5.3e+07	18	230.222222222222	0.317999999999998	0.268999999999998	0.339999999999996	85	0.070999999999998	0.343310727079157	0.3076997387973	0.355902467770789	0.0766511371780491
5	54	53000001	5.4e+07	14	253.357142857143	0	0	0	84	0	0	0	0	0
5	55	54000001	5.5e+07	21	246.333333333333	0.378999999999998	0.269000000000005	0.529000000000003	83	0.259999999999998	0.409165929443398	0.307699738797308	0.553742368972797	0.280694305159059
5	56	55000001	5.6e+07	13	254.230769230769	1.311	1.19	1.265	82	0.0750000000000028	1.4153470540905	1.36119958798806	1.32416653450016	0.0809695111035784
5	57	56000001	5.7e+07	8	225.125	2.468	1.796	2.91	81	1.114	2.66443671204832	2.05438189918199	3.04610641533237	1.20266713825844
5	58	57000001	5.8e+07	10	224.9	0.606941204093245	0	0.831503834941064	80	0.831503834941064	0.655249767520605	0	0.870394902401185	0.897686119945679
5	59	58000001	5.9e+07	16	227.75	0.861239274403855	0.935000000000002	0.951807969630393	79	0.0168079696303903	0.929788306555708	1.06951396199063	0.996325897751073	0.0181457744482193
5	60	59000001	6e+07	12	222.583333333333	0.97681150733567	0.311	1.25967703981728	78	0.948677039817281	1.05455933585754	0.355742077196881	1.31859460901523	1.02418554812256
5	61	60000001	6.1e+07	16	220.125	1.197	0.498999999999995	1.585	77	1.08600000000001	1.29227339721307	0.57078873479499	1.65913356299032	1.17243852077978
5	62	61000001	6.2e+07	22	232.227272727273	1.437	0.434000000000005	1.926	76	1.492	1.5513758327445	0.496437496795652	2.01608280272514	1.61075347422046
5	63	62000001	6.3e+07	17	234.058823529412	0.907020415393704	1.25351986183134	0.860900580133836	75	-0.3926192816975	0.979213327938534	1.4338577474451	0.901166591102764	-0.423869217185113
5	64	63000001	6.4e+07	26	246.153846153846	0.233971989725646	0.0574602763379228	0.292096275629862	74	0.234635999291939	0.25259463493355	0.065726810484757	0.305758192127428	0.253311495332896
5	65	64000001	6.5e+07	16	214.4375	1.50700000000001	1.091	1.711	73	0.619999999999997	1.62694737644118	1.24795693318906	1.79102683045831	0.66934795845622
5	66	65000001	6.6e+07	15	190.466666666667	0.298999999999999	0.332000000000001	0.314	72	-0.0180000000000007	0.32279845093292	0.379763246396671	0.328686396705968	-0.0194326826648588
5	67	66000001	6.7e+07	21	224.666666666667	0.169999999999995	0	0.260000000000005	71	0.260000000000005	0.183530891834765	0	0.272160710648259	0.280694305159067
5	68	67000001	6.8e+07	14	250.857142857143	0.409000000000006	0.330999999999996	0.490000000000002	70	0.159000000000006	0.441553733884837	0.378619381196676	0.512918262375557	0.171655363539586
5	69	68000001	6.9e+07	23	231.304347826087	0.500999999999998	0	0.757999999999996	69	0.757999999999996	0.540876334171881	0	0.793453148736058	0.818331858886797
5	70	69000001	7e+07	19	229.263157894737	0.382122489238287	0	0.57604631754948	68	0.57604631754948	0.412536948470737	0	0.602989135194523	0.621895849399951
5	71	70000001	7.1e+07	21	238	0.0368774007611965	0	0.052953521116419	67	0.052953521116419	0.0398126014720627	0	0.0554302613014304	0.0571682762134573
5	72	71000001	7.2e+07	18	253.666666666667	0.25	0	0.37700000000001	66	0.37700000000001	0.269898370345251	0	0.394633030439978	0.407006742480649
5	73	72000001	7.3e+07	17	200.352941176471	0	0	0	65	0	0	0	0	0
5	74	73000001	7.4e+07	10	202.2	0	0	0	64	0	0	0	0	0
5	75	74000001	7.5e+07	11	216.636363636364	0	0	0	63	0	0	0	0	0
5	76	75000001	7.6e+07	9	210.777777777778	0.0158398488080246	0	0.0233429350855099	62	0.0233429350855099	0.017100597519204	0	0.0244347300057248	0.0252008805546165
5	77	76000001	7.7e+07	13	223.153846153846	0.0671600715731402	0	0.102656947581469	61	0.102656947581469	0.0725055754794438	0	0.107458414641358	0.110827771427425
5	78	77000001	7.8e+07	13	234.615384615385	0.0840000000000032	0.331000000000003	0	60	-0.331000000000003	0.0906858524360078	0.378619381196684	0	-0.357345442337116
5	79	78000001	7.9e+07	11	256.818181818182	0.077237607682558	0	0.116668673210039	59	0.116668673210039	0.083385217771553	0	0.12212549619705	0.125954739078929
5	80	79000001	8e+07	10	249.3	0.272602690847236	0	0.411591756931768	58	0.411591756931768	0.294300088045597	0	0.430842711782744	0.444351777773692
5	81	80000001	8.1e+07	15	227.533333333333	0.299112475870684	0	0.619864952160898	57	0.619864952160898	0.322919879149723	0	0.648857253407907	0.669202161689454
5	82	81000001	8.2e+07	13	247.230769230769	0.280044594832087	0.268000000000001	0.115865653014369	56	-0.152134346985632	0.302334319076706	0.306555873597313	0.121284917169672	-0.164243249299844
5	83	82000001	8.3e+07	13	211.923076923077	0.430999999999997	0.443999999999996	0.424000000000007	55	-0.0199999999999889	0.46530479047521	0.507876148795542	0.443831312749467	-0.0215918696276081
5	84	83000001	8.4e+07	18	265.166666666667	0.432000000000002	0.221000000000004	0.564999999999998	54	0.343999999999994	0.466384383956596	0.252794209197788	0.591426159677933	0.371380157595059
5	85	84000001	8.5e+07	9	211.666666666667	0.563999999999993	0.363999999999997	0.673999999999992	53	0.309999999999995	0.608890723498879	0.416366932796346	0.705524303757388	0.334673979228106
5	86	85000001	8.6e+07	13	261.615384615385	0.140000000000001	0.0799999999999983	0.169000000000011	52	0.0890000000000128	0.151143087393341	0.0915092159991957	0.176904461921377	0.0960838198429233
5	87	86000001	8.7e+07	13	246.923076923077	1.15900000000001	0.580000000000005	1.482	51	0.901999999999994	1.25124884492059	0.663441815994189	1.55131605069505	0.97379332020566
5	88	87000001	8.8e+07	11	237.272727272727	0.449708573464626	0.721023889746055	0.29519307591725	50	-0.425830813828805	0.48550244443356	0.824754135841918	0.308999835846472	-0.459724170780746
5	89	88000001	8.9e+07	19	214	0.761290447560839	0.903974754218546	0.675806100775535	49	-0.228168653443011	0.821884204624309	1.03402526302008	0.707414879413442	-0.246329390912556
5	90	89000001	9e+07	13	231	1.318	1.307	1.33600000000001	48	0.0290000000000177	1.42290420846016	1.49503181638689	1.39848734394642	0.0313082109600682
5	91	90000001	9.1e+07	11	218.181818181818	1.07459124794963	0.916428017665677	1.13289684290233	47	0.216468825236652	1.1601217064355	1.04827011770356	1.18588465329023	0.233698332647694
5	92	91000001	9.2e+07	14	224.071428571429	0.905405128075605	0.825569973501516	0.973098735646556	46	0.14752876214504	0.977469474279356	0.944340762845027	1.01861247470955	0.159271089927993
5	93	92000001	9.3e+07	13	193.230769230769	1.646	1.047	1.91199999999999	45	0.864999999999995	1.77701087035313	1.1976268643895	2.00142799522869	0.933848361394563
5	94	93000001	9.4e+07	18	192.111111111111	0.933999999999997	0.498999999999995	1.23100000000001	44	0.732000000000014	1.00834031160986	0.57078873479499	1.28857628772309	0.79026242837091
5	95	94000001	9.5e+07	18	192.722222222222	0.301000000000002	0.332000000000008	0.326999999999998	43	-0.00500000000000966	0.324957637895684	0.379763246396679	0.342294432238379	-0.00539796740691546
5	96	95000001	9.6e+07	15	231.933333333333	1.74314241701152	1.837	1.71299999999999	42	-0.124000000000009	1.88188519052437	2.10128037238158	1.79312037438637	-0.133869591691255
5	97	96000001	9.7e+07	15	216.666666666667	0.884983983826834	1.149	0.700534027012409	41	-0.448465972987591	0.955422940066043	1.31430111478848	0.733299379326847	-0.484160941058593
5	98	97000001	9.8e+07	18	245.722222222222	0.880015584891169	0.836634750025322	0.93346534718199	40	0.0968305971566682	0.950059088962198	0.956997375656274	0.977125354825266	0.104537681488569
5	99	98000001	9.9e+07	10	212.4	0.969846070406922	1.15934256976562	0.786000000000001	39	-0.373342569765622	1.0470394955543	1.32613162042184	0.822762763728953	-0.403058204640999
5	100	99000001	1e+08	7	239	1.405	1.164	1.571	38	0.406999999999996	1.51682884134031	1.33145909278833	1.64447875549387	0.439394546922065
5	101	100000001	1.01e+08	10	230	0.178186931973642	0	0.198260733186945	37	0.198260733186945	0.192369450226024	0	0.207533777068472	0.214040995162444
5	102	101000001	1.02e+08	16	212.25	1.10263077081363	1.09856293524681	1.17504601013423	36	0.0764830748874168	1.19039299254051	1.25660791162766	1.23000521985587	0.0825706290844304
5	103	102000001	1.03e+08	19	213.736842105263	1.04016853000648	1.42241901557985	0.779679994311405	35	-0.642739021268447	1.12295916453266	1.62705561172578	0.816147158961609	-0.693896857590622
5	104	103000001	1.04e+08	13	202.076923076923	2.611	3.224	2.33399999999999	34	-0.890000000000015	2.81881857988581	3.68782140476767	2.44316576405008	-0.96083819842911
5	105	104000001	1.05e+08	13	219.230769230769	0.935999999999993	0.661999999999992	1.01700000000001	33	0.355000000000018	1.01049949857261	0.757238762393351	1.0645670874203	0.383255685890276
5	106	105000001	1.06e+08	11	191.636363636364	2.32876281631257	1.92516889517443	2.62995776375207	32	0.704788868577649	2.51411715617352	2.20213370329316	2.75296605368329	0.760885468266323
5	107	106000001	1.07e+08	11	207.181818181818	1.20876070349361	1.40282959488256	1.12511985038311	31	-0.277709744499448	1.30497017604121	1.60464795510219	1.17774391555663	-0.299813629877588
5	108	107000001	1.08e+08	15	228	0.208473382111334	0	0.294918758672364	30	0.294918758672364	0.225066504368847	0	0.308712688245274	0.318392369399661
5	109	108000001	1.09e+08	22	229.590909090909	1.06400000000001	1.50700000000001	0.765000000000001	29	-0.742000000000004	1.1486874641894	1.72380485638489	0.800780552484285	-0.80105836318471
5	110	109000001	1.1e+08	16	243.4375	0.703000000000003	0	1.193	28	1.193	0.758954217410849	0	1.24879895308987	1.28795502328754
5	111	110000001	1.11e+08	17	231.058823529412	2.1615244597444	1.3067921457192	2.55480086921605	27	1.24800872349685	2.33356771658565	1.49479405910841	2.67429392357929	1.34734208259382
5	112	111000001	1.12e+08	14	213.714285714286	0.934474093304369	0.822207122969721	1.0101973495191	26	0.187990226549382	1.00885213965082	0.940494115148939	1.05744626361577	0.202953023146051
5	113	112000001	1.13e+08	15	246.666666666667	1.07140894341315	0.489999999999995	1.37988745815107	25	0.889887458151077	1.15668611120215	0.56049394799508	1.44442750471157	0.960716698982614
5	114	113000001	1.14e+08	10	230.9	1.10183090520303	1.548	1.02217277138251	24	-0.525827228617493	1.18952946284132	1.77070332958448	1.06998179947984	-0.567679648348084
5	115	114000001	1.15e+08	12	237.583333333333	1.41475849550648	0.368000000000009	1.83593760240417	23	1.46793760240416	1.5273640494772	0.42094239359632	1.92180800990835	1.58477586662959
5	116	115000001	1.16e+08	15	249.8	1.48259710007481	0.687630745464596	1.99379599264101	22	1.30616524717642	1.60060216475515	0.786556880180112	2.08704974709545	1.41012748645807
5	117	116000001	1.17e+08	16	236.5	0.975400643398619	1.09236684178776	0.869201687186801	21	-0.223165154600964	1.05303617634799	1.24952041594397	0.909855957236234	-0.240927646178584
5	118	117000001	1.18e+08	14	212.571428571429	0.782000000000011	0.493000000000009	0.972999999999999	20	0.47999999999999	0.844242102439957	0.563925543595066	1.01850912100289	0.518204871062871
5	119	118000001	1.19e+08	13	172.307692307692	1.59041369684804	1.06299999999999	1.79703740579097	19	0.734037405790986	1.71700025981621	1.21592870758933	1.88108837469833	0.792461998381771
5	120	119000001	1.2e+08	15	204.133333333333	1.44457895226334	2.218	1.10495248286012	18	-1.11304751713989	1.55955802020371	2.53709301357776	1.15663328064524	-1.20163884397153
5	121	120000001	1.21e+08	15	196.466666666667	0.433999999999997	0.254000000000005	0.549000000000007	17	0.295000000000002	0.468543570919353	0.290541760797458	0.574677808253435	0.318480077007398
5	122	121000001	1.22e+08	15	230	0.977000000000004	1.998	0.406999999999996	16	-1.59100000000001	1.05476283130925	2.28544266957997	0.426036189360916	-1.71763322887719
5	123	122000001	1.23e+08	18	213.444444444444	0.816880401027827	1	0.663561071036932	15	-0.336438928963068	0.881898756017543	1.14386519998997	0.694597125584338	-0.363217274591335
5	124	123000001	1.24e+08	14	254.428571428571	0.823117129232599	0.922999999999988	0.815434771975655	14	-0.107565228024332	0.88863188713256	1.05578757959073	0.853574257800735	-0.116126718998331
5	125	124000001	1.25e+08	10	257.9	1.69934988288269	1.77300000000001	1.62369355968437	13	-0.149306440315644	1.83460705614573	2.02807299958223	1.6996368964565	-0.161190259692971
5	126	125000001	1.26e+08	12	235.416666666667	0.691646060224215	1.065	0.541299847864342	12	-0.523700152135656	0.746696578040916	1.21821643798932	0.566617504879042	-0.565383270443894
5	127	126000001	1.27e+08	11	234.181818181818	1.161	1.934	0.683000000000007	11	-1.25099999999999	1.25340803188335	2.2122352967806	0.714945251433689	-1.35057144520763
5	128	127000001	1.28e+08	13	225.076923076923	1.22606950050451	1.96986562723537	0.874827609537018	10	-1.09503801769835	1.32365664046473	2.25326073965096	0.915745015024261	-1.18219590577152
5	129	128000001	1.29e+08	11	188.727272727273	1.76192764720713	2.62913125908057	1.23417028392116	9	-1.3949609751594	1.90216560258979	3.00737175346807	1.29189485204977	-1.50599077556298
5	130	129000001	1.3e+08	12	199.666666666667	0.80719610142206	1.21299999999999	0.568728784992408	8	-0.644271215007586	0.871443649291416	1.38750848758783	0.59532934726789	-0.69555100396361
5	131	130000001	1.31e+08	11	246.818181818182	2.2288026894324	3.818	1.32326980433781	7	-2.49473019566218	2.40620085479567	4.3672773335617	1.38516173203059	-2.69329445704125
5	132	131000001	1.32e+08	12	249.5	1.43023712069044	2.01775917241462	0.881999999999991	6	-1.13575917241462	1.54407467232654	2.30804449928564	0.923252872275989	-1.22615819895751
5	133	132000001	1.33e+08	16	201.3125	2.23175537151438	2.44123834482677	2.214	5	-0.227238344826772	2.40938855112396	2.79244758752846	2.31755312836628	-0.245325035794792
5	134	133000001	1.34e+08	12	237.75	3.39600486528525	1.297	4.626	4	3.32900000000001	3.66630471530013	1.48359316438699	4.84236710561086	3.59396669951737
5	135	134000001	1.35e+08	20	218.2	2.122	1.119	2.71499999999999	3	1.59599999999999	2.29089736749049	1.27998515878878	2.84198588234618	1.72303119628407
5	136	135000001	1.36e+08	13	242.846153846154	0.374000000000009	0	0.513000000000005	2	0.513000000000005	0.403767962036506	0	0.536994017548291	0.553831455948461
5	137	136000001	1.37e+08	16	248.375	0.328999999999994	0.567999999999998	0.295000000000016	1	-0.272999999999982	0.355186255374344	0.649715433594301	0.308797729389381	-0.294729020416995
6	1	1	1e+06	12	224.916666666667	2.79146403233202	1.54147574386156	3.88820516537694	52	2.34672942151538	2.41779825213243	1.50536380320238	3.15728280159535	2.03259588081727
6	2	1000001	2e+06	6	251	4.16591684005763	2.79252388018467	4.75949696219619	51	1.96697308201151	3.60826660768608	2.72710380656227	3.86478523221924	1.70367377999349
6	3	2000001	3e+06	11	223.363636363636	3.66842168034459	1.70594592884283	4.35313382129055	50	2.64718789244773	3.17736622220138	1.66598096773626	3.53481206943238	2.29283493725667
6	4	3000001	4e+06	12	243.416666666667	2.98842010913509	1.79049013741363	4.07531386420421	49	2.28482372679059	2.58838975993111	1.74854457073792	3.30921796234682	1.9789768913662
6	5	4000001	5e+06	19	219.736842105263	1.98176383691432	2.34455141627773	1.87982319303704	48	-0.464728223240688	1.71648464229998	2.28962593207586	1.52644554105995	-0.402519635880552
6	6	5000001	6e+06	14	222.285714285714	2.09314823773324	1.67592432619212	2.179	47	0.503075673807881	1.81295911107177	1.6366626770499	1.76938174094765	0.435733891153488
6	7	6000001	7e+06	13	238.846153846154	1.66785153714058	0.945075364913822	2.033	46	1.08792463508618	1.44459268849904	0.922935214066734	1.65082748019576	0.942294885657441
6	8	7000001	8e+06	16	240.125	0.843	0.225000000000001	1.238	45	1.013	0.730155897744058	0.219728955884859	1.00527516993721	0.877399673089833
6	9	8000001	9e+06	18	205.722222222222	0.771000000000001	0.424999999999999	0.934000000000001	44	0.509000000000002	0.667793828185847	0.415043583338063	0.75842246261822	0.440865186182357
6	10	9000001	1e+07	16	233.875	1.54621414728692	0.425000000000001	2.21409702519396	43	1.78909702519396	1.33923769729163	0.415043583338065	1.7978810688686	1.54960823793798
6	11	10000001	1.1e+07	13	213.461538461538	2.21672514703706	0.570360054657319	3.21203825856913	42	2.64167820391181	1.91999399737447	0.556998307947925	2.60822480309201	2.28806277642721
6	12	11000001	1.2e+07	16	237.25	0.953052370378658	0.416637724891759	1.27285308965289	41	0.856215364761135	0.8254766418635	0.406877210100927	1.03357641842158	0.741602251861711
6	13	12000001	1.3e+07	16	190.9375	0.742000000000001	1.116	0.514000000000003	40	-0.601999999999997	0.642675772391567	1.08985562118889	0.417375959085403	-0.521416192695042
6	14	13000001	1.4e+07	19	220.842105263158	0.521865199572369	0	0.840140710382554	39	0.840140710382554	0.452008248274193	0	0.682207266075114	0.727679353049471
6	15	14000001	1.5e+07	13	252.461538461538	0.736782133565586	0.702999999999999	0.772632523852472	38	0.0696325238524725	0.638156370314784	0.686530915498021	0.627389573275291	0.0603115041111347
6	16	15000001	1.6e+07	12	239.916666666667	0.122351613891093	0	0.14622509952838	37	0.14622509952838	0.105973609111608	0	0.118737045054505	0.126651386499239
6	17	16000001	1.7e+07	15	248.733333333333	0.710999999999999	0	0.992999999999995	36	0.992999999999995	0.615825436887336	0	0.80633137620973	0.860076875990327
6	18	17000001	1.8e+07	5	194.6	0.236000000000001	0.870000000000001	0	35	-0.870000000000001	0.204409005774138	0.849618629421451	0	-0.753541673828388
6	19	18000001	1.9e+07	7	231.428571428571	0.454000000000001	0	0.758000000000003	34	0.758000000000003	0.393227494158722	0	0.615507737328279	0.656534010071172
6	20	19000001	2e+07	16	219.5625	1.35525160186094	1.281	1.29628420960268	33	0.015284209602682	1.17383742589069	1.25099018883779	1.05260285064237	0.0132382630886769
6	21	20000001	2.1e+07	17	222.352941176471	1.2357432853505	1.027	1.51970591591299	32	0.492705915912985	1.07032650996001	1.00294061197222	1.23402473576253	0.426752230554275
6	22	21000001	2.2e+07	11	238.454545454545	0.657999999999998	0.609999999999999	0.550999999999995	31	-0.0590000000000046	0.569920024573652	0.59570961373228	0.447420532015669	-0.0511022514435383
6	23	22000001	2.3e+07	16	248.375	1.74174450698463	1.56487895084674	1.99146351434509	30	0.426584563498358	1.50859433468345	1.52821874646998	1.61709921066803	0.369481891963109
6	24	23000001	2.4e+07	13	272.615384615385	2.18040615799613	2.92111548891353	1.68253319655353	29	-1.23858229236001	1.88853667347371	2.8526829173247	1.36624300895828	-1.07278548707949
6	25	24000001	2.5e+07	20	235.2	1.11684338726365	1.05	1.10799768929299	28	0.0579976892929903	0.967342569474503	1.02540179412934	0.899711280609086	0.0502341101931249
6	26	25000001	2.6e+07	17	223.882352941176	0.640000000000001	1.038	0.489000000000004	27	-0.548999999999996	0.554329507184101	1.01368291648214	0.397075571970356	-0.475510780381358
6	27	26000001	2.7e+07	14	235.214285714286	0.887999999999998	0	1.3	26	1.3	0.769132191217938	0	1.05562012998253	1.1259818114677
6	28	27000001	2.8e+07	16	230.75	1.00074157134823	0.789999999999999	1.02948580536286	25	0.239485805362862	0.866782159475171	0.771492778440166	0.83595841513255	0.207428200725598
6	29	28000001	2.9e+07	17	233.294117647059	1.16145324742089	2.05698615374989	0.760513299938361	24	-1.29647285381153	1.00598094728156	2.00879742148032	0.617548575795674	-1.12292680957955
6	30	29000001	3e+07	19	213.263157894737	1.02236500844182	1.86400977382357	0.542999999999999	23	-1.32100977382357	0.885511080143473	1.82034187271744	0.440924408138857	-1.14417921392032
6	31	30000001	3.1e+07	12	243.166666666667	1.51843791865471	1.821	1.324	22	-0.497000000000003	1.31517959865237	1.77833968296145	1.07510850161298	-0.430471507922656
6	32	31000001	3.2e+07	15	257.6	1.06	1.192	0.890000000000001	21	-0.302	0.918108246273663	1.16407517962111	0.722693781295734	-0.261574236202497
6	33	32000001	3.3e+07	14	223.285714285714	1.09	1.288	1.07	20	-0.217999999999996	0.944092441922924	1.25782620079865	0.868856568524084	-0.188818488384581
6	34	33000001	3.4e+07	13	239.461538461538	0.539999999999999	0.214000000000006	0.716000000000001	19	0.501999999999995	0.467715521686584	0.208986651374937	0.581403086974995	0.434802207197525
6	35	34000001	3.5e+07	17	222.647058823529	1.067	0.524999999999999	1.376	18	0.851000000000006	0.924171225258493	0.512700897064666	1.11733330681228	0.737085016583864
6	36	35000001	3.6e+07	17	210.411764705882	1.362	1.255	1.442	17	0.187000000000005	1.17968248247617	1.22559928726887	1.17092632879601	0.161968152880359
6	37	36000001	3.7e+07	16	205.625	0.369999999999997	0.466000000000001	0.299999999999997	16	-0.166000000000004	0.320471746340806	0.455083081965973	0.243604645380582	-0.14377921592588
6	38	37000001	3.8e+07	14	221.285714285714	1.101	1.389	0.908999999999999	15	-0.480000000000004	0.953619980327647	1.35646008766252	0.73812207550317	-0.415747130388079
6	39	38000001	3.9e+07	12	196.75	0.780999999999999	1.731	0.219999999999999	14	-1.511	0.676455226735597	1.69044810060751	0.178643406612428	-1.30873732086747
6	40	39000001	4e+07	11	229.545454545455	1.0643412751067	1.474	0.690125640675486	13	-0.783874359324511	0.921868397664992	1.43946880433013	0.560392706549334	-0.678944823904076
6	41	40000001	4.1e+07	17	218.764705882353	1.01465771672387	0.544000000000004	1.4738717868664	12	0.929871786866395	0.87883548761264	0.531255786672726	1.19680671325346	0.80539901462195
6	42	41000001	4.2e+07	10	286.6	0.723000000000006	0.802	0.679000000000002	11	-0.122999999999998	0.626219115147044	0.783211656087359	0.551358514044724	-0.106535202161942
6	43	42000001	4.3e+07	17	246.529411764706	0.836549993634161	1.367	0.69363292025641	10	-0.673367079743588	0.724569290165761	1.33497547864267	0.563240671877873	-0.583230064794156
6	44	43000001	4.4e+07	9	231.333333333333	1.07408055382509	0.572579914028999	1.30136438484056	9	0.728784470811561	0.930303975121703	0.559166162978815	1.05672803160002	0.631229275856872
6	45	44000001	4.5e+07	16	219.25	0.138365035169934	0.209417350527468	0	8	-0.209417350527468	0.11984347149572	0.20451135900255	0	-0.181384713615143
6	46	45000001	4.6e+07	15	238.533333333333	0.970999999999997	1.355	0.758000000000003	7	-0.597000000000001	0.841021799180875	1.32325660099548	0.615507737328279	-0.51708549342017
6	47	46000001	4.7e+07	11	183.090909090909	0.664751987281499	0.50756689816778	0.675999999999995	6	0.168433101832215	0.575768189858445	0.495676198116099	0.548922467590912	0.14588662239397
6	48	47000001	4.8e+07	12	254.25	1.27924456809741	3.01342416255238	0.322000000000003	5	-2.69142416255238	1.10800470468965	2.94282908833705	0.261468986041829	-2.33114973382975
6	49	48000001	4.9e+07	12	269.666666666667	0.245999999999995	0.309999999999995	0.240000000000002	4	-0.0699999999999932	0.213070404323884	0.302737672552466	0.194883716304469	-0.0606297898482551
6	50	49000001	5e+07	12	232	0.184000000000005	0.524000000000001	0	3	-0.524000000000001	0.159369733315433	0.511724323927403	0	-0.453857284006983
6	51	50000001	5.1e+07	10	259.3	0.277999999999999	0.530000000000001	0.129999999999995	2	-0.400000000000006	0.240786879683093	0.517583762750999	0.10556201299825	-0.346455941990068
6	52	51000001	5.2e+07	12	246.166666666667	0	0	0	1	0	0	0	0	0
7	1	1	1e+06	14	201.714285714286	1.323	0.539	1.755	51	1.216	1.04667499442126	0.450625807087654	1.35161099274381	0.962023275295735
7	2	1000001	2e+06	19	196.263157894737	1.215	0.54	1.586	50	1.046	0.961232137733814	0.451461847546073	1.22145586010922	0.827529889769193
7	3	2000001	3e+06	19	246.842105263158	3.262	1.048	4.385	49	3.337	2.58069072698576	0.876170400422749	3.37710211007499	2.64002604412982
7	4	3000001	4e+06	17	228	1.75541914498141	1.00214405204461	2.15065148698885	48	1.14850743494424	1.38877802250975	0.837832972672904	1.65632147656693	0.908627371929736
7	5	4000001	5e+06	8	238.375	2.05156475392288	0.970208296742846	2.62253938082327	47	1.65233108408043	1.62306993754126	0.81113338917047	2.01974533106797	1.3072211853454
7	6	5000001	6e+06	19	224.421052631579	1.75100983393995	0.513642807059578	2.36880240510477	46	1.85515959804519	1.38528965092266	0.429426167877534	1.82433012557128	1.46768644137151
7	7	6000001	7e+06	15	235.666666666667	2.71259908917291	0.19918613192302	3.96366416923755	45	3.76447803731453	2.14603902987693	0.16652766504356	3.05261086192948	2.97821997634555
7	8	7000001	8e+06	17	225.529411764706	2.42763875023557	2.46105553229524	2.52218853044051	44	0.0611329981452755	1.92059620208591	2.05754199541387	1.94246025271553	0.0483646111055642
7	9	8000001	9e+06	17	194.588235294118	1.66597130591901	1.80221526904048	1.58665604278382	43	-0.21555922625666	1.31801247719483	1.5067248796977	1.22196111061539	-0.170537000710235
7	10	9000001	1e+07	19	241.789473684211	1.34521341416373	0.76467563912292	1.61355788552386	42	0.848882246400937	1.06424886074469	0.639299771873903	1.24267953020086	0.671582630775518
7	11	10000001	1.1e+07	16	213.0625	1.84855515137283	2.20383959164496	1.65191398732687	41	-0.551925604318086	1.4624614155333	1.84249906248003	1.27221943267137	-0.436649076961894
7	12	11000001	1.2e+07	12	251.583333333333	0.768000000000001	0.602	0.866000000000003	40	0.264000000000003	0.607593647555202	0.50329635596803	0.666948786163046	0.208860316347103
7	13	12000001	1.3e+07	12	249.166666666667	1.479	2.203	1.148	39	-1.055	1.17009245408091	1.84179712989629	0.88413072345863	-0.834650127826482
7	14	13000001	1.4e+07	12	247.75	1.29912075223847	2.35987599820261	0.794999999999998	38	-1.56487599820262	1.0277832245667	1.97295181134849	0.612268227482238	-1.23803218192645
7	15	14000001	1.5e+07	11	230.818181818182	1.94887664350484	2.11211579723648	1.842	37	-0.270115797236477	1.54182951622688	1.76581425935487	1.41861393084564	-0.213698753261969
7	16	15000001	1.6e+07	13	254.692307692308	1.349	0.945999999999998	1.541	36	0.594999999999999	1.06724457103121	0.790894273664044	1.18679916798758	0.470726849342896
7	17	16000001	1.7e+07	8	250.875	1.25328316316337	1.15101545545574	1.39279975975993	35	0.241784304304197	0.991519386101497	0.96229548902617	1.07266294357975	0.191284645017947
7	18	17000001	1.8e+07	20	219.8	1.10371000333647	2.14397512178817	0.548194514514347	34	-1.59578060727383	0.873186441107248	1.79244994365797	0.42219130027319	-1.26248197899916
7	19	18000001	1.9e+07	14	212.357142857143	1.26195846670575	0.9034821694243	1.389	33	0.485517830575695	0.998382744594943	0.755347647098571	1.06973656348783	0.384111392750749
7	20	19000001	2e+07	8	204.75	2.43657347081129	3.37851724448851	2.17409389160791	32	-1.20442335288059	1.92766479513863	2.8245771058575	1.67437561433301	-0.95286455491847
7	21	20000001	2.1e+07	15	193	0.575079412016502	0.402000000000001	0.432900983736064	31	0.0309009837360628	0.454966923933603	0.336088264284299	0.333398135833204	0.0244469289339041
7	22	21000001	2.2e+07	14	238.714285714286	1.5543844662798	1.33	1.785	30	0.455000000000005	1.22973193694022	1.11193380969681	1.37471545415824	0.359967590673984
7	23	22000001	2.3e+07	18	230.722222222222	1.19483959376479	1.502	0.896030041961957	29	-0.605969958038045	0.945282483097557	1.25573276854482	0.69007638435583	-0.479405595199489
7	24	23000001	2.4e+07	15	212.6	0.972153108592755	1.412	0.920952747764587	28	-0.491047252235408	0.769106840145833	1.18048912728713	0.709270574174493	-0.388485925921446
7	25	24000001	2.5e+07	17	210.647058823529	0.791783370434505	0.611000000000004	0.78054831395829	27	0.169548313958286	0.626409565255015	0.510820720093801	0.601138280064771	0.134136039732747
7	26	25000001	2.6e+07	10	223.2	0.085216433753808	0	0.162451325335957	26	0.162451325335957	0.0674179216355759	0	0.125111679264889	0.128521345457097
7	27	26000001	2.7e+07	17	238	1.182	1.455	0.948	25	-0.506999999999998	0.935124598190423	1.21643886699914	0.730100980695803	-0.401106743893861
7	28	27000001	2.8e+07	10	242.9	0.364000000000004	0.207000000000001	0.469000000000001	24	0.262	0.287974072539187	0.173060374892662	0.361199746778832	0.207278041223259
7	29	28000001	2.9e+07	7	243.142857142857	0.254794216626418	0	0.398985188586915	23	0.398985188586915	0.201577275333353	0	0.307277929821104	0.315652169341176
7	30	29000001	3e+07	17	237.647058823529	0.641492981044852	0.050834670899451	1.06664787267612	22	1.01581320177667	0.507509193013152	0.0424998415623384	0.821477487234097	0.803647979820588
7	31	30000001	3.1e+07	16	212.75	0.430938046005839	0.339962349310175	0.497529757232965	21	0.157567407922791	0.340931275055988	0.284222278362361	0.383171902617228	0.124657494942222
7	32	31000001	3.2e+07	8	209.875	1.43876592414304	1.06219611254251	1.58382606724124	20	0.521629954698728	1.1382617654013	0.888038924860554	1.21978160859115	0.412681050585227
7	33	32000001	3.3e+07	13	230.076923076923	0.763999999999996	0.222000000000001	1.092	19	0.869999999999997	0.604429097307514	0.185600981768942	0.841002395485038	0.688289678871124
7	34	33000001	3.4e+07	5	245.2	0.399138842631643	0	0.622265456218597	18	0.622265456218597	0.315773730827501	0	0.47923694075772	0.492297575900336
7	35	34000001	3.5e+07	9	197	0.774037181371315	0.574764350453362	0.778733726331893	17	0.203969375878531	0.612369888506177	0.480526251035729	0.599740777738198	0.161367834739055
7	36	35000001	3.6e+07	16	233.3125	1.1638213746223	1.37022927156745	1.174	16	-0.196229271567452	0.920742804830038	1.14556710833991	0.904154590017797	-0.155244347485375
7	37	36000001	3.7e+07	8	214.75	1.86742754514659	1.19	2.22410555452411	15	1.03410555452411	1.47739207513108	0.994888145518202	1.71289203220362	0.818119747174995
7	38	37000001	3.8e+07	14	235.214285714286	0.660568241957072	0.317999999999998	0.919888329232443	14	0.601888329232445	0.52260034842425	0.26586086577713	0.708450813611002	0.476176465337561
7	39	38000001	3.9e+07	10	225.1	1.47264535619559	0.845999999999997	1.38741476862205	13	0.541414768622056	1.16506505667461	0.707290227822178	1.06851569958101	0.428333560035586
7	40	39000001	4e+07	12	220.666666666667	1.40235308479733	3.173	0.782583793600028	12	-2.39041620639997	1.10945420045872	2.65275637456239	0.60270590209285	-1.89114804950733
7	41	40000001	4.1e+07	15	228.733333333333	1.646	2.796	0.920999999999999	11	-1.875	1.30221242692169	2.33756912173855	0.70930696542282	-1.48338292860156
7	42	41000001	4.2e+07	10	205.4	1.40298718948055	2.13947771715202	1.021	10	-1.11847771715201	1.10995586449181	1.78868993142427	0.786321836804235	-0.884869734210426
7	43	42000001	4.3e+07	13	217.230769230769	1.61147847396604	1.95763101420484	1.11559657769032	9	-0.842034436514519	1.2749011509814	1.63665873053039	0.859175269443652	-0.66616507115748
7	44	43000001	4.4e+07	7	233	1.34758341288144	2.41535559098263	1.06220157059907	8	-1.35315402038355	1.06612385575198	2.01933499552917	0.818053173408233	-1.07053097258962
7	45	44000001	4.5e+07	12	242	2.17093993206183	2.50351619412748	1.96019591026791	7	-0.543320283859565	1.71751212492798	2.09304082659686	1.50964235911657	-0.429841084714792
7	46	45000001	4.6e+07	10	230	0.654421760439677	0.632080707734008	0.591601225940264	6	-0.0404794817937436	0.517737636022187	0.528445044651527	0.455620923248762	-0.0320248385341211
7	47	46000001	4.7e+07	10	238.4	0.205577301610336	0.157915813484359	0.465398721217485	5	0.307482907733126	0.162639925182266	0.132024009097018	0.35842622655639	0.243261277956315
7	48	47000001	4.8e+07	13	233.923076923077	1.742	2.45999999999999	1.19799999999999	4	-1.262	1.3781616328661	2.05665952770988	0.922638159149332	-0.998415603144094
7	49	48000001	4.9e+07	10	211.7	0.740000000000002	1.585	0.228999999999999	3	-1.356	0.585441795821419	1.32512412659357	0.176364055463437	-1.07278253396465
7	50	49000001	5e+07	11	230.272727272727	0.219999999999999	0	0.347999999999999	2	0.347999999999999	0.174050263622583	0	0.268011752407319	0.27531587154845
7	51	50000001	5.1e+07	8	232.625	0	0	0	1	0	0	0	0	0
8	1	1	1e+06	13	226.846153846154	2.534	0.247	3.897	57	3.65	2.32331575510204	0.258547330623954	3.32676530027895	3.346528218675
8	2	1000001	2e+06	18	228.722222222222	2.004	0.651	2.817	56	2.166	1.83738152060951	0.681434462494713	2.40479801151804	1.9859123620959
8	3	2000001	3e+06	19	231.473684210526	0.89	0	1.385	55	1.385	0.816002771128972	0	1.18233768049432	1.26984700900407
8	4	3000001	4e+06	20	231.6	1.148	0	1.849	54	1.849	1.05255188905175	0	1.5784421452953	1.69526867844659
8	5	4000001	5e+06	13	235.923076923077	1.36399345398537	0.622	1.75720754716981	53	1.13520754716981	1.25058700927398	0.651078703028742	1.50008136856885	1.04082303853605
8	6	5000001	6e+06	15	241.266666666667	2.27298198592732	0	3.68517049153561	52	3.68517049153561	2.08399954971115	0	3.14593208028037	3.37877453165817
8	7	6000001	7e+06	12	236.25	2.40001717369971	0.835	3.27361064769382	51	2.43861064769382	2.20047265673717	0.874036522554662	2.79459438269733	2.23585735530649
8	8	7000001	8e+06	14	253.214285714286	1.824	1.747	1.89	50	0.143	1.67234725229129	1.82867282024311	1.61344275533159	0.131110557608363
8	9	8000001	9e+06	13	216.923076923077	3.48539071137741	1.86701084665751	4.368	49	2.50098915334249	3.19560503252938	1.95429421315493	3.72884547898857	2.29304952774267
8	10	9000001	1e+07	9	242.666666666667	3.03960905690356	3.21097801979509	2.97	48	-0.240978019795094	2.78688698155284	3.36109229032474	2.5354100440925	-0.220942395431426
8	11	10000001	1.1e+07	20	241	0.742000000000001	0.796000000000001	0.718000000000004	47	-0.0779999999999976	0.680307928289548	0.833213259824565	0.612937512342904	-0.0715148496045594
8	12	11000001	1.2e+07	14	233.714285714286	1.805	2.038	1.645	46	-0.392999999999999	1.65492696841325	2.13327716522922	1.40429276852935	-0.360324819161444
8	13	12000001	1.3e+07	14	249.5	1.397	1.464	1.235	45	-0.229000000000001	1.28084929355862	1.53244247786829	1.05428666816641	-0.209960263582624
8	14	13000001	1.4e+07	19	214.684210526316	1.143	0.576000000000001	1.566	44	0.989999999999998	1.04796760382069	0.602928188013755	1.33685256870332	0.907688475750203
8	15	14000001	1.5e+07	13	220	1.666	3.447	0.438000000000002	43	-3.009	1.52748383898974	3.60814837514482	0.373908955997482	-2.75882285205289
8	16	15000001	1.6e+07	20	220.85	1.55736175384705	2.00163753452459	1.59149535680065	42	-0.410142177723946	1.42787809751625	2.09521474262367	1.35861727702321	-0.376041745595068
8	17	16000001	1.7e+07	5	166	1.13135465438076	0.835596010758283	1.27890521745883	41	0.443309206700542	1.03729048663411	0.874660397010441	1.09176738511361	0.406451169814189
8	18	17000001	1.8e+07	12	229.5	1.33474826887599	0.955764238457374	1.527480915257	40	0.571716676799624	1.22377335523866	1.00044652857891	1.30396985006808	0.524182463560831
8	19	18000001	1.9e+07	15	230.666666666667	0.995530802148179	0.489999999999998	1.27311307044995	39	0.783113070449948	0.912759430670969	0.512907659942255	1.08682278319335	0.718002736623006
8	20	19000001	2e+07	21	246.904761904762	0.341994184896805	0.696000000000002	0.10918992048779	38	-0.586810079512211	0.313559778186278	0.728538227183289	0.0932125323630993	-0.538020956189187
8	21	20000001	2.1e+07	16	204.625	0.884997507812561	0.925000000000001	0.89479568020844	37	-0.0302043197915602	0.811416200918296	0.968244051931812	0.76386328451551	-0.0276930434269425
8	22	21000001	2.2e+07	13	222.153846153846	1.208	1.237	1.187	36	-0.0500000000000007	1.10756331182449	1.29483015377259	1.01331034422148	-0.0458428523106171
8	23	22000001	2.3e+07	19	240.473684210526	0.572000000000003	0.495000000000001	0.637	35	0.141999999999999	0.524442230433454	0.518141411574322	0.543789965685833	0.13019370056215
8	24	23000001	2.4e+07	20	245.95	0.488999999999997	0.431999999999999	0.499000000000002	34	0.0670000000000037	0.448343095597826	0.452196141010315	0.425983034344163	0.0614294220962294
8	25	24000001	2.5e+07	22	250.272727272727	1.011	0.664000000000001	1.229	33	0.564999999999998	0.926942473720666	0.69504221673808	1.04916462767329	0.518024231109963
8	26	25000001	2.6e+07	11	253.818181818182	0.814999999999998	0.331	0.987000000000002	32	0.656000000000002	0.747238492663045	0.346474358042626	0.842575661117611	0.601458222315289
8	27	26000001	2.7e+07	10	250.5	0.449714896915728	0.627029412203342	0.347000000000001	31	-0.280029412203341	0.412324272023836	0.656343241894255	0.296224675185219	-0.256746939725329
8	28	27000001	2.8e+07	20	236.95	0.556283127860289	1.20896438633872	0.193999999999996	30	-1.01496438633872	0.510032105467739	1.26548386602146	0.165612642610752	-0.930577249269228
8	29	28000001	2.9e+07	12	235.166666666667	0.658000000000001	1.108	0.396000000000001	29	-0.712	0.603291936407713	1.15979936166535	0.338054672545668	-0.652802216903177
8	30	29000001	3e+07	12	217.333333333333	0.433	0.734000000000002	0.300000000000004	28	-0.433999999999997	0.396999101009938	0.768314739586974	0.256102024655812	-0.397915958056148
8	31	30000001	3.1e+07	16	228.0625	0.910602546659693	0.900663526949327	0.846999999999994	27	-0.053663526949333	0.834892361203829	0.942769840822284	0.723061382944894	-0.0492017828081011
8	32	31000001	3.2e+07	13	228.692307692308	1.5543973893831	0.865333507761993	2.05	26	1.18466649223801	1.42516019906994	0.905788131705773	1.75003050181469	1.08616982082006
8	33	32000001	3.3e+07	15	263	0.212000000000003	0.592999999999996	0	25	-0.592999999999996	0.194373693797017	0.620722943562768	0	-0.543696228403907
8	34	33000001	3.4e+07	16	227.25	0.905999999999999	1.277	0.743000000000002	24	-0.533999999999999	0.830672483868368	1.33670016682911	0.634279347730887	-0.489601662677382
8	35	34000001	3.5e+07	12	204.75	0.841999999999999	0.648000000000003	0.892999999999994	23	0.24499999999999	0.771993632910779	0.678294211515478	0.762330360058784	0.224629976322012
8	36	35000001	3.6e+07	13	247.153846153846	1.60098175877634	1.28744715173193	1.835	22	0.54755284826807	1.4678714063915	1.34763572631459	1.56649071747803	0.50202768710821
8	37	36000001	3.7e+07	17	222.823529411765	0.558911955270863	1.2417468028999	0.153000000000006	21	-1.0887468028999	0.5124423644024	1.29979887125749	0.130612032574467	-0.998225177779915
8	38	37000001	3.8e+07	20	225.9	0.735802517048663	0.747790156815082	0.686079749435421	20	-0.0617104073796607	0.674625722376833	0.782749590734442	0.585688043019203	-0.0565796218306752
8	39	38000001	3.9e+07	19	203.473684210526	1.41829904070884	0.272000000000006	2.11591822810505	19	1.84391822810504	1.30037746911009	0.284716088784279	1.80630314074611	1.69060942007746
8	40	39000001	4e+07	7	224.571428571429	0.868599667991831	2.13958321319886	0.140828899276296	18	-1.99875431392256	0.796381725935999	2.23960942680319	0.120221887449028	-1.83257197636719
8	41	40000001	4.1e+07	12	251.75	0.0203989777641464	0.0404141037961718	0.00817055829800489	17	-0.032243545498167	0.0187029464985863	0.0423034763403224	0.0069749884089579	-0.0295627218848622
8	42	41000001	4.2e+07	12	249.916666666667	0.632999999999996	0.274000000000001	0.817	16	0.542999999999999	0.5803705102524	0.2868095894371	0.697451180479318	0.497853376093293
8	43	42000001	4.3e+07	15	223.4	1.17	1.098	1.238	15	0.140000000000001	1.07272274406843	1.14933185840122	1.05684768841297	0.128359986469726
8	44	43000001	4.4e+07	12	198.583333333333	0.614600635167139	0.888877040439333	0.419000000000004	14	-0.469877040439329	0.563500922959564	0.930432332220688	0.357689161102616	-0.430810075380194
8	45	44000001	4.5e+07	21	181.047619047619	0.795398658571928	0.747121243019186	0.808999999999997	13	0.0618787569808119	0.729266864659506	0.782049405000246	0.690621793155161	0.0567339743487177
8	46	45000001	4.6e+07	12	220	0.926741633182754	1.05014490782247	0.460999999999999	12	-0.589144907822467	0.849689596401929	1.09923952504387	0.393543444554424	-0.540161659977141
8	47	46000001	4.7e+07	16	242.25	1.51025592212067	1.90085304239349	1.79000000000001	11	-0.110853042393479	1.38468878378024	1.98971854258809	1.52807541377966	-0.101636393012535
8	48	47000001	4.8e+07	21	207.571428571429	0.647999999999996	1.175	0.292999999999999	10	-0.881999999999998	0.594123365945585	1.229931633535	0.250126310747172	-0.808667914759271
8	49	48000001	4.9e+07	13	219.076923076923	0.496000000000002	0.292000000000002	0.671999999999997	9	0.379999999999995	0.454761094921317	0.30565109531253	0.573668535229008	0.348405677560681
8	50	49000001	5e+07	18	254.611111111111	1.855	2.214	1.605	8	-0.608999999999995	1.70076982072387	2.31750522267787	1.37014583190858	-0.558365941143303
8	51	50000001	5.1e+07	20	231.9	0.690000000000005	0.233000000000004	0.960999999999991	7	0.727999999999987	0.632631361886511	0.243892826054179	0.820380152314099	0.667471929642563
8	52	51000001	5.2e+07	18	232.333333333333	0.806805325209715	1.306	0.455677433665982	6	-0.850322566334015	0.739725147340156	1.36705592629507	0.388999711172736	-0.779624236496691
8	53	52000001	5.3e+07	7	250.714285714286	0.541194563879222	0	0.843321508981913	5	0.843321508981913	0.496198049264473	0	0.719921152953532	0.773205267732481
8	54	53000001	5.4e+07	16	224.125	0.625999999999998	1.397	0.248000000000005	4	-1.14899999999999	0.573952510928915	1.46231020599864	0.211711007048806	-1.05346874609796
8	55	54000001	5.5e+07	14	250.142857142857	0.413000000000004	0.600000000000001	0.293999999999997	3	-0.306000000000004	0.378661960085695	0.628050195847663	0.25097998416269	-0.280558256140977
8	56	55000001	5.6e+07	14	238.142857142857	0.440879001055241	0.586344002813982	0.355999999999995	2	-0.230344002813987	0.404223018644551	0.613755776335705	0.303907735924888	-0.211192522032757
8	57	56000001	5.7e+07	17	256.941176470588	0.134120295462516	0.362654121233384	0	1	-0.362654121233384	0.122969137934887	0.379608319775981	0	-0.332501986390768
9	1	1	1e+06	16	224.9375	1.216	0.355	1.765	111	1.41	1.23114395926613	0.406738149575345	1.67580994269181	1.42756001855694
9	2	1000001	2e+06	17	229.294117647059	2.22	1.345	2.782	110	1.437	2.24764768879178	1.54102200332067	2.64141827794256	1.45489627423144
9	3	2000001	3e+06	18	227.111111111111	1.521	0.859	1.743	109	0.884	1.53994240299653	0.984191747845694	1.65492166012001	0.895009259861232
9	4	3000001	4e+06	17	229.529411764706	3.17155818413809	2.775	3.63574011539727	108	0.860740115397273	3.21105649659759	3.17943201428615	3.45201667672873	0.871459698659032
9	5	4000001	5e+06	17	218.941176470588	1.68943755466925	0.892	1.99525547093802	107	1.10325547093802	1.71047766446414	1.02200120963721	1.89443000363069	1.11699531954988
9	6	5000001	6e+06	20	239.2	1.846	1.749	1.893	106	0.144000000000001	1.86898992500434	2.00390147495008	1.79734176856408	0.145793363597306
9	7	6000001	7e+06	12	242.333333333333	0.686	0.384	0.861000000000001	105	0.477	0.694543384914938	0.439964646301219	0.817491422468922	0.482940516916072
9	8	7000001	8e+06	5	284.4	1.328	1.879	1.043	104	-0.836	1.34453879761959	2.15284783958331	0.990294487381051	-0.846411471995464
9	9	8000001	9e+06	4	274.25	0.199012170056482	0	0.252110861850294	103	0.252110861850294	0.201490650481482	0	0.239371041897634	0.255250628809513
9	10	9000001	1e+07	6	230.666666666667	1.17198735380026	1.453	1.13688853496605	102	-0.316111465033949	1.18658318336142	1.66476206009289	1.07943858959118	-0.320048289992855
9	11	10000001	1.1e+07	21	238.761904761905	2.813	1.567	3.434	101	1.867	2.84803285971679	1.79537656446356	3.26047101597942	1.89025145719561
9	12	11000001	1.2e+07	17	237	2.47840982664507	2.131	2.7710768843982	100	0.640076884398203	2.50927572916109	2.44157463871848	2.63104713588552	0.648048346786786
9	13	12000001	1.3e+07	15	252.866666666667	0.919586533856802	0.823	0.744917788046963	99	-0.0780822119530378	0.931038985345625	0.942945062254955	0.707275147703733	-0.0790546410954934
9	14	13000001	1.4e+07	15	230	2.44533692763319	1.589	3.08222355531949	98	1.49322355531949	2.47579094311348	1.82058287232457	2.92647075331632	1.51182003286635
9	15	14000001	1.5e+07	21	237.380952380952	1.93065935150722	1.625	2.0897703698077	97	0.464770369807703	1.95470361678353	1.86182955791531	1.98416881794135	0.470558579962696
9	16	15000001	1.6e+07	18	220.944444444444	1.441	1.333	1.583	96	0.249999999999996	1.45894608988692	1.52727310812376	1.50300687777968	0.253113478467539
9	17	16000001	1.7e+07	15	261.266666666667	2.516	1.609	2.896	95	1.28700000000001	2.54733404729735	1.84349769765276	2.74965756036005	1.30302818715092
9	18	17000001	1.8e+07	16	226.75	1.082	0.357000000000003	1.485	94	1.128	1.09547513480753	0.409029632108167	1.40995907359622	1.14204801484555
9	19	18000001	1.9e+07	18	208.722222222222	0.942601224753573	0.356999999999999	1.21070544116424	93	0.853705441164241	0.954340299220572	0.409029632108163	1.14952533482952	0.864337415198998
9	20	19000001	2e+07	16	202.125	0.541396471810938	1.196	0.204288912609741	92	-0.991711087390257	0.548138976840487	1.37030655462567	0.193965660585326	-1.00406177185671
9	21	20000001	2.1e+07	17	247	1.356	0.920000000000002	1.606	91	0.686	1.37288750720795	1.05408196509667	1.5248446277411	0.694543384914938
9	22	21000001	2.2e+07	9	248.555555555556	0.245999999999995	0.334	0.267999999999994	90	-0.0660000000000061	0.249063662812057	0.382677582980747	0.254457260420053	-0.0668219583154375
9	23	22000001	2.3e+07	22	244.727272727273	1.06857714514853	1.991	0.557888452285852	89	-1.43311154771415	1.08188511287784	2.28117086142116	0.529696892494943	-1.45095939549573
9	24	23000001	2.4e+07	19	221.578947368421	0.25041732157161	0.283000000000001	0.245099278267482	88	-0.0379007217325195	0.253535997326062	0.324244778393868	0.232713771936109	-0.0383727340565937
9	25	24000001	2.5e+07	8	250.625	1.00104196317827	1.251	0.873626285964476	87	-0.377373714035521	1.01350885356812	1.43332232427819	0.829479669244298	-0.382073493766987
9	26	25000001	2.6e+07	15	218.2	1.23295727801151	1.211	1.28237247367265	86	0.0713724736726511	1.24831242175746	1.38749267362181	1.2175708451076	0.0722613403124714
9	27	26000001	2.7e+07	17	257.941176470588	1.00881599905798	1.04738213428737	0.994843630850017	85	-0.0525385034373573	1.0213797066211	1.20002893295302	0.944571585270299	-0.0531928134340339
9	28	27000001	2.8e+07	11	219.272727272727	1.30557070256607	0.948470782152482	1.46528792454451	84	0.516817142392032	1.32183016764724	1.08670211509572	1.39124310076937	0.52325353857001
9	29	28000001	2.9e+07	11	251.090909090909	0.518030204029885	0.17914259863264	0.676470367612337	83	0.497327768979697	0.52448170757302	0.205251067825236	0.642286554096961	0.503521446179815
9	30	29000001	3e+07	16	232.125	1.47157685228494	0.954999999999998	1.75339108011735	82	0.798391080117352	1.48990374365663	1.094182909421	1.66478765183444	0.808334173863846
9	31	30000001	3.1e+07	16	237.5	0.325000000000003	0.441000000000003	0.299999999999997	81	-0.141000000000005	0.329047522007809	0.505271898486558	0.284840216888123	-0.1427560018557
9	32	31000001	3.2e+07	15	215	1.101	0.646000000000001	1.349	80	0.703000000000003	1.11471175917106	0.740148858100488	1.28083150860694	0.711755101450734
9	33	32000001	3.3e+07	16	222.4375	0.086681078767185	0.223758133561803	0	79	-0.223758133561803	0.0877605974563251	0.256368927316509	0	-0.226544798084932
9	34	33000001	3.4e+07	22	225.590909090909	0.859178013890452	1.10723711472587	0.721732698459139	78	-0.38550441626673	0.869878142874588	1.26860725404153	0.685261661214512	-0.390305455063486
9	35	34000001	3.5e+07	14	216.857142857143	0.787132742076003	0.442999999999998	0.965257584568867	77	0.52225758456887	0.79693562545021	0.507563381019372	0.91648059913835	0.528761735545134
9	36	35000001	3.6e+07	18	218.444444444444	0.769101228211579	0.130595291655156	1.163	76	1.03240470834485	0.778679548665169	0.149628414848086	1.10423057413631	1.04526218766173
9	37	36000001	3.7e+07	14	247.285714285714	1.00170877243037	1.30140417904701	0.632145591523496	75	-0.669258587523515	1.01418396720521	1.49107247221184	0.600201624648084	-0.677593476329406
9	38	37000001	3.8e+07	11	278	0.459186827976047	0.893000000000001	0.437851788028463	74	-0.455148211971538	0.464905501181977	1.02314695090362	0.415725994222937	-0.460816588601594
9	39	38000001	3.9e+07	19	247.421052631579	0.643000000000001	0.533999999999999	0.703999999999994	73	0.169999999999995	0.651007866618521	0.611825836262631	0.668425042297463	0.172117165357924
9	40	39000001	4e+07	20	251.35	0.463000000000001	0.566000000000003	0.383000000000003	72	-0.183	0.46876616212189	0.648489556787736	0.363646010227177	-0.185279066238241
9	41	40000001	4.1e+07	18	241.166666666667	0.274999999999999	0	0.441000000000003	71	0.441000000000003	0.278424826314296	0	0.418715118825548	0.446492176016748
9	42	41000001	4.2e+07	11	232	0.204999999999998	0	0.268000000000001	70	0.268000000000001	0.207553052343383	0	0.25445726042006	0.271337648917207
9	43	42000001	4.3e+07	10	239.9	0.786999999999999	1.521	0.370999999999995	69	-1.15000000000001	0.796801230215824	1.74267246620873	0.352252401551645	-1.1643220009507
9	44	43000001	4.4e+07	14	250.5	0.506724317225228	0.409444656755689	0.617000000000004	68	0.207555343244316	0.513035018227872	0.469117639555834	0.585821379399917	0.210140219612374
9	45	44000001	4.5e+07	16	251.0625	0.380274767743506	1.11155310949149	0	67	-1.11155310949149	0.385010676947983	1.27355226735012	0	-1.12539629617922
9	46	45000001	4.6e+07	14	248.285714285714	0.978000000000002	1.694	0.567	66	-1.127	0.990179927765029	1.94088570529757	0.538348009918558	-1.14103556093169
9	47	46000001	4.7e+07	13	251.615384615385	0.884999999999998	1.439	0.567	65	-0.872	0.8960217137751	1.64872168236316	0.538348009918558	-0.882859812894789
9	48	47000001	4.8e+07	11	242.636363636364	0.575000000000003	1.077	0.303999999999995	64	-0.773000000000003	0.582161000475351	1.23396334392295	0.28863808644663	-0.782626875421646
9	49	48000001	4.9e+07	21	255.47619047619	0	0	0	63	0	0	0	0	0
9	50	49000001	5e+07	22	210.090909090909	0.633000000000003	0.719000000000001	0.627000000000002	62	-0.0919999999999987	0.640883327479821	0.823787970548376	0.595316053296186	-0.0931457600760545
9	51	50000001	5.1e+07	17	243.176470588235	0.555	0.384	0.609000000000002	61	0.225000000000001	0.561911922197945	0.439964646301219	0.578225640282898	0.22780213062079
9	52	51000001	5.2e+07	17	224.941176470588	0.499825546094459	0.630109073424113	0.430813426825118	60	-0.199295646598995	0.506050330395631	0.721941967761011	0.409043299783945	-0.201777657416439
9	53	52000001	5.3e+07	16	231.9375	0.272639745693693	0.224889811355283	0.273228864833566	59	0.0483390534782829	0.276035177604148	0.257665537264778	0.259421897064298	0.0489410638868671
9	54	53000001	5.4e+07	15	230.333333333333	0.145533269525257	0	0.163956240428768	58	0.163956240428768	0.147345728329169	0	0.155671103612974	0.165998137325545
9	55	54000001	5.5e+07	20	191.55	0.585028400839118	0.683999999999997	0.575000000000003	57	-0.108999999999995	0.592314294154773	0.783687026224042	0.545943749035578	-0.110357476611843
9	56	55000001	5.6e+07	18	218.388888888889	0.431849022512542	0	0.700977422369061	56	0.700977422369061	0.437227233043831	0	0.665555203404276	0.70970733481218
9	57	56000001	5.7e+07	18	217.722222222222	0.77712162367715	0.389000000000003	0.89202118690102	55	0.503021186901017	0.786799829445073	0.445693352633269	0.846945027818967	0.509285769437553
9	58	57000001	5.8e+07	15	213	0.977067887423511	0.687462248783392	1.047	54	0.359537751216605	0.989236206738794	0.787653867529753	0.994092356939557	0.364015403403332
9	59	58000001	5.9e+07	12	235.5	1.75993052284498	0.703530106766925	2.58500000000001	53	1.88146989323308	1.78184854599398	0.806063475484293	2.45437320218603	1.90490155723273
9	60	59000001	6e+07	10	220.2	0.374000000000002	0.663000000000004	0.143999999999991	52	-0.519000000000013	0.378657763787447	0.759626459629452	0.136723304106292	-0.525463581298632
9	61	60000001	6.1e+07	19	249.631578947368	0.753944119444716	1.322	0.483592159259618	51	-0.838407840740385	0.763333674571203	1.51466995419326	0.459154985096356	-0.848849299777042
9	62	61000001	6.2e+07	18	220.611111111111	0.478054963764921	0.207999999999998	0.564406618353239	50	0.356406618353241	0.484008619108857	0.238314183413158	0.535885678616102	0.360845275680971
9	63	62000001	6.3e+07	16	243	0.268000000000001	0.234999999999999	0.274000000000001	49	0.0390000000000015	0.271337648917207	0.269249197606214	0.260154064757823	0.0394857026409382
9	64	63000001	6.4e+07	23	220.95652173913	0.130000000000003	0.234999999999999	0	48	-0.234999999999999	0.131619008803125	0.269249197606214	0	-0.23792666975949
9	65	64000001	6.5e+07	11	237.818181818182	1.174	0.627000000000002	1.57299999999999	47	0.945999999999991	1.18862089488358	0.718379774038711	1.4935122038834	0.957781402521173
9	66	65000001	6.6e+07	16	241.0625	0.356000000000002	0.312999999999995	0.382000000000005	46	0.0690000000000097	0.360433593337783	0.358617016386144	0.362696542837552	0.0698593200570517
9	67	66000001	6.7e+07	18	256.888888888889	1.18222426397554	0.469999999999999	1.581	45	1.111	1.19694758313432	0.538498395212427	1.50110794300043	1.12483629830976
9	68	67000001	6.8e+07	14	274.714285714286	1.70177472287337	1.465	1.849	44	0.384	1.72296847869846	1.67851095528981	1.75556520342049	0.388782302926146
9	69	68000001	6.9e+07	10	264.8	0.506068920676281	0.243293125868962	0.720469530514379	43	0.477176404645417	0.512371459426754	0.278750974141811	0.68406232444334	0.483119118489749
9	70	69000001	7e+07	11	258.727272727273	0.523928478543494	0.380701277969431	0.566528756557954	42	0.185827478588523	0.530453438689405	0.436185164344382	0.53790057963776	0.188141758001575
9	71	70000001	7.1e+07	19	225.947368421053	0.384999999999991	0.415999999999997	0.341000000000008	41	-0.0749999999999886	0.389794756840007	0.476628366826316	0.323768379862844	-0.0759340435402514
9	72	71000001	7.2e+07	17	253.176470588235	0.606000000000009	0.646000000000001	0.585999999999999	40	-0.0600000000000023	0.613547071805333	0.740148858100488	0.556387890321472	-0.0607472348322126
9	73	72000001	7.3e+07	17	254.588235294118	1.351	0.981999999999999	1.38199999999999	39	0.399999999999991	1.3678252376386	1.12511792361405	1.31216393246463	0.40498156554806
9	74	73000001	7.4e+07	17	240.823529411765	0.724946013398197	1.085	0.671720403070055	38	-0.413279596929946	0.733974428609582	1.24312927405422	0.63777661766218	-0.418426545434411
9	75	74000001	7.5e+07	16	229	0.641051622225074	0.451000000000001	0.743275693831869	37	0.292275693831868	0.649035223914599	0.51672931115065	0.705716032795806	0.295915670149195
9	76	75000001	7.6e+07	18	223.333333333333	2.06	0.451000000000001	2.94499999999999	36	2.49399999999999	2.08565506257256	0.51672931115065	2.79618146245176	2.5250600611922
9	77	76000001	7.7e+07	17	217.058823529412	0.428999999999988	0.597999999999999	0.472000000000008	35	-0.125999999999991	0.434342729050291	0.685153277312834	0.448148607903993	-0.127569193147632
9	78	77000001	7.8e+07	16	231.5625	1.17	0.576000000000001	1.511	34	0.934999999999995	1.1845710792281	0.659946969451828	1.43464522572652	0.946644409468606
9	79	78000001	7.9e+07	20	195.25	0.336067245209403	0.254999999999995	0.416124649656454	33	0.161124649656459	0.340252597735827	0.292164022934398	0.3950967848688	0.163131282165642
9	80	79000001	8e+07	10	235.4	1.38493190358541	1.118	1.59087377249978	32	0.472873772499782	1.40217972622872	1.28093873584574	1.51048276800157	0.478762901733957
9	81	80000001	8.1e+07	18	206.444444444444	1.408	2.23	0.749000000000009	31	-1.48099999999999	1.4255351107292	2.55500302409302	0.711151074830697	-1.49944424644172
9	82	81000001	8.2e+07	18	217.388888888889	0.180162056721585	0.114301248416976	0.234999999999999	30	0.120698751583024	0.182405779458669	0.130959657113444	0.223124836562365	0.122201923439476
9	83	82000001	8.3e+07	12	216.666666666667	1.01583657499543	0.829694952053446	0.991	29	0.161305047946554	1.02848771620659	0.950615745099221	0.940922183120443	0.163313927120504
9	84	83000001	8.4e+07	19	243.473684210526	1.39700000000001	0.736999999999995	1.753	28	1.01600000000001	1.41439811767664	0.844411313343739	1.66441633401628	1.0286531764921
9	85	84000001	8.5e+07	16	252.375	0.52127731528839	0.755650027539544	0.544090959162813	27	-0.211559068376731	0.527769258075466	0.865779419515473	0.516596622716014	-0.214193806792749
9	86	85000001	8.6e+07	15	252.066666666667	0.368722149657706	0.243349626249113	0.436908411362014	26	0.193558785112901	0.373314183551567	0.278815708958919	0.414830288842009	0.195969349551512
9	87	86000001	8.7e+07	16	223.5625	1.05099999999999	0.498999999999995	1.35599999999999	25	0.856999999999999	1.06408906347754	0.571724891938296	1.28747778033432	0.867673004186736
9	88	87000001	8.8e+07	12	261.166666666667	1.29047552096944	1.09084059782699	1.48644367212954	24	0.395603074302545	1.30654699195915	1.24982108800511	1.41132979320453	0.400529880916684
9	89	88000001	8.9e+07	18	185.055555555556	2.24151897743022	1.73215387996741	2.4305499814551	23	0.698396101487684	2.26943466171349	1.98460018004986	2.30772794625034	0.707093866382875
9	90	89000001	9e+07	14	231.071428571429	0.327000000000012	0	0.557000000000002	22	0.557000000000002	0.331072429835559	0	0.528853336022289	0.563936830025688
9	91	90000001	9.1e+07	9	190.888888888889	1.40299999999999	0.873000000000005	1.71599999999999	21	0.842999999999989	1.42047284115984	1.00023212557543	1.62928604060008	0.853498649392544
9	92	91000001	9.2e+07	18	213.388888888889	0.514432170752206	0.433999999999997	0.513539177929021	20	0.079539177929024	0.520838864698799	0.497251709621687	0.487588702739508	0.0805297520002563
9	93	92000001	9.3e+07	8	255.5	1.93179128340726	2.24471508903477	1.62145950228349	19	-0.623255586751279	1.95584964566597	2.57186270883904	1.53952292101914	-0.631017558147783
9	94	93000001	9.4e+07	15	203.333333333333	1.27077260677458	1.50428172446101	1.265	18	-0.239281724461006	1.28659869936792	1.7235176480205	1.20107624787827	-0.242261718448149
9	95	94000001	9.5e+07	7	208.857142857143	1.00242920158425	0.899084742795927	0.956394976259898	17	0.0573102334639715	1.01491336852172	1.03011849182039	0.908065841561945	0.0580239701754112
9	96	95000001	9.6e+07	11	236.636363636364	1.38857200327368	1.70891365993474	1.27762203916812	16	-0.431291620766626	1.40586515940498	1.95797290091799	1.21306046245899	-0.43666288946458
9	97	96000001	9.7e+07	14	230.214285714286	0.953218848372432	0	1.49095763565537	15	1.49095763565537	0.965090153809487	0	1.41561565437027	1.50952589363389
9	98	97000001	9.8e+07	16	238.9375	1.00377413579478	0.545000000000002	1.13001854980701	14	0.585018549807012	1.01627505242707	0.624428990193137	1.07291576271545	0.592304320438761
9	99	98000001	9.9e+07	15	222	1.12304839408773	2.592	0.606545609262119	13	-1.98545439073788	1.13703474205973	2.96976136253322	0.575895276315875	-2.01018106871328
9	100	99000001	1e+08	14	206.5	1.50682621296547	1.16918099629745	1.58271329158297	12	0.413532295285517	1.52559209683906	1.33957891535967	1.50273465748737	0.418682390873537
9	101	100000001	1.01e+08	13	221.076923076923	1.59210760450335	1.19281463451364	1.73772195177048	11	0.544907317256837	1.61193557548188	1.36665694993935	1.6499103254452	0.55169354605318
9	102	101000001	1.02e+08	14	249.428571428571	1.63202560522447	1.705	1.58620689513698	10	-0.118793104863019	1.65235071154585	1.95348885922806	1.50605172013419	-0.120272543959353
9	103	102000001	1.03e+08	22	222.090909090909	1.1939720950281	2.25800000000001	0.452788957104251	9	-1.80521104289576	1.20884172066297	2.58708377955249	0.429908349153744	-1.82769298574147
9	104	103000001	1.04e+08	20	236.3	1.15299999999999	0.524000000000001	1.747	8	1.223	1.1673593626923	0.600368423598539	1.65871952967852	1.23823113666322
9	105	104000001	1.05e+08	12	228.75	1.52600000000001	3.578	0.521999999999991	7	-3.05600000000001	1.54500467256589	4.09946225121292	0.495621977385331	-3.09405916078726
9	106	105000001	1.06e+08	14	193.928571428571	1.02712488944839	0.346850406490394	1.176	6	0.829149593509608	1.03991661435548	0.397400823986927	1.11657365020146	0.839475751132664
9	107	106000001	1.07e+08	14	222.071428571429	2.15387471936853	1.96214910878275	2.31200000000001	5	0.349850891217263	2.18069888961069	2.24811520478087	2.19516860481784	0.354207904083885
9	108	107000001	1.08e+08	17	199.176470588235	0.108000000000004	0	0.155999999999992	4	0.155999999999992	0.109345022697983	0	0.148116912781818	0.157942810563738
9	109	108000001	1.09e+08	14	219.928571428571	0.779999999999987	0.524000000000001	0.897999999999996	3	0.373999999999995	0.789714052818721	0.600368423598539	0.85262171588512	0.378657763787439
9	110	109000001	1.1e+08	13	240.307692307692	0.451000000000008	0.275000000000006	0.538000000000011	2	0.263000000000005	0.456616715155455	0.315078848262598	0.510813455619383	0.26627537934786
9	111	110000001	1.11e+08	7	208.142857142857	0	0	0	1	0	0	0	0	0
10	1	1	1e+06	15	215.466666666667	1.56287206206604	0.766	2.43495651543679	42	1.66895651543679	1.17796336490137	0.651218929360453	1.71474304330609	1.2579210291846
10	2	1000001	2e+06	4	197.25	1.16912651255381	0	1.79104130059093	41	1.79104130059093	0.881190619597305	0	1.26128560858972	1.34993841679682
10	3	2000001	3e+06	8	246.5	0.644774698402347	0.475	0.452	40	-0.0230000000000001	0.485977702057866	0.403823748624302	0.318307062430361	-0.0173354928086153
10	4	3000001	4e+06	9	243.444444444444	0.528349568356446	1.3431002476047	0.367631757993327	39	-0.975468489611371	0.398226093159918	1.14184374055991	0.258893329519834	-0.735227260290811
10	5	4000001	5e+06	13	229.846153846154	2.26286804822908	2.8928907740338	1.64636449564	38	-1.2465262783938	1.70556229464871	2.45940630890734	1.1594014298602	-0.939528144993284
10	6	5000001	6e+06	14	238.571428571429	5.89617530367282	1.23467799899375	8.7677687055272	37	7.53309070653346	4.44404802500673	1.04966799557391	6.17443075381684	5.67781912042421
10	7	6000001	7e+06	18	236.333333333333	1.98027762309178	1.70444398533905	2.03922125889456	36	0.334777273555508	1.49256906496387	1.44904201995739	1.43605869151387	0.252327348617796
10	8	7000001	8e+06	13	200.692307692308	2.48152150114802	0.379863008248275	3.88489437019036	35	3.50503136194208	1.87036513641633	0.3229425346411	2.73581706820252	2.6418019986486
10	9	8000001	9e+06	13	222.230769230769	1.91400264614555	2.365	1.5301053327933	34	-0.834894667206695	1.44261648295333	2.01061719051889	1.07752949931519	-0.629274369535341
10	10	9000001	1e+07	12	220.916666666667	1.845	0.262	2.616	33	2.354	1.39060801008239	0.222740678188563	1.84223733477395	1.77425000310783
10	11	10000001	1.1e+07	22	223.227272727273	2.116	1.718	2.407	32	0.689	1.5948653383926	1.46056673712958	1.69505552935814	0.51931106717982
10	12	11000001	1.2e+07	17	237.470588235294	2.064	0.49	3.031	31	2.541	1.55567205030355	0.416576077528227	2.13448828811156	1.91519509681266
10	13	12000001	1.3e+07	1	147	0.981825679382415	1.18142571234484	0.893038078512922	30	-0.288387633831919	0.740018782793374	1.00439528395838	0.628894529667925	-0.217362684886382
10	14	13000001	1.4e+07	1	234	2.19587389927361	2.82165860877531	1.73418241613195	29	-1.08747619264336	1.65506766041232	2.39884790891301	1.221244492472	-0.819649379004751
10	15	14000001	1.5e+07	12	215.083333333333	1.66443551954904	1.91091543587799	1.5507764647004	28	-0.360138971177596	1.25451347737157	1.62457480972693	1.09208650655957	-0.271442893258752
10	16	15000001	1.6e+07	16	232.5625	1.84020047236253	1.71401911406419	1.87336059621422	27	0.159341482150029	1.38699052413265	1.45718236601075	1.31925643418968	0.120098396431562
10	17	16000001	1.7e+07	19	229	1.6169153546604	1.45696286687606	1.80626957886881	26	0.34930671199275	1.21869671751543	1.23864464528063	1.27200965399791	0.263278434510928
10	18	17000001	1.8e+07	10	208.3	0.584729911968395	0.337999999999997	0.655355684584901	25	0.317355684584903	0.440720921039579	0.287352477968448	0.46151403275942	0.239196399473685
10	19	18000001	1.9e+07	19	191.894736842105	0.533999999999999	0.912000000000003	0	24	-0.912000000000003	0.402484919991326	0.775341597358661	0	-0.687389975715526
10	20	19000001	2e+07	10	223.2	1.65	0.669	2.388	23	1.719	1.24363317974848	0.56875386911507	1.68167536522943	1.29563965817433
10	21	20000001	2.1e+07	16	213.8125	1.53728328365992	1.88218875932004	1.574	22	-0.308188759320043	1.15867666559525	1.60015267454135	1.10844096518891	-0.232287131342984
10	22	21000001	2.2e+07	16	214.375	2.27876194758183	2.02180346653526	2.31123091814184	21	0.289427451606585	1.71754179803699	1.71884685229027	1.62761310653088	0.218146413301816
10	23	22000001	2.3e+07	15	238.266666666667	1.25894691941525	1.747	1.34476070997561	20	-0.402239290024389	0.94888979425875	1.48522123967717	0.947006263858635	-0.303174622589577
10	24	23000001	2.4e+07	13	250.538461538462	1.282	0.574999999999999	1.396	19	0.821000000000002	0.966265294810641	0.48883927465047	0.98308995387784	0.6188017215597
10	25	24000001	2.5e+07	16	217.75	1.254	2.055	0.844000000000001	18	-1.21099999999999	0.945161216608844	1.74706905983776	0.594360974980586	-0.912751382227518
10	26	25000001	2.6e+07	18	218.055555555556	0.945	0.809000000000005	0.996000000000002	17	0.186999999999998	0.712262639310494	0.687775605551709	0.701402288010265	0.140945093704826
10	27	26000001	2.7e+07	9	198.111111111111	1.07	0.961999999999996	1.143	16	0.181000000000004	0.806477274139925	0.81784936037174	0.804922505216598	0.136422791233019
10	28	27000001	2.8e+07	19	209.473684210526	0.397894131951579	0.551409431722991	0.30439553599865	15	-0.24701389572434	0.29989960274073	0.468783628937209	0.214361170089924	-0.18617859186771
10	29	28000001	2.9e+07	17	223.235294117647	0.731394481637717	1.06670875983617	0.510145147899334	14	-0.556563611936839	0.551264512030065	0.906868063341943	0.359253989913582	-0.419491499663825
10	30	29000001	3e+07	12	195.416666666667	0.620701792541995	0.643870067000945	0.592450696319983	13	-0.0514193706809623	0.467833541778535	0.547389524385899	0.41721513446999	-0.0387556578549278
10	31	30000001	3.1e+07	10	222.7	0.307000000000002	0.569000000000003	0.170999999999999	12	-0.398000000000003	0.231391143141083	0.483738343088903	0.120421477158388	-0.299979397296909
10	32	31000001	3.2e+07	15	220.6	1.29799999999999	1.577	1.1	11	-0.476999999999997	0.978324768068801	1.34069484543268	0.774641081135835	-0.359523046509104
10	33	32000001	3.3e+07	18	220.222222222222	1.47001906046318	1.53	1.5289875028101	10	-0.00101249718990548	1.10797847179073	1.30073754820038	1.07674230201817	-0.000763136424102155
10	34	33000001	3.4e+07	23	208.826086956522	0.968799220706211	1.36604603911455	0.74899827676584	9	-0.617047762348711	0.730200518414979	1.16135122591288	0.527458940802515	-0.465079436816008
10	35	34000001	3.5e+07	17	201.235294117647	1.10654671479582	0.938942926717575	0.683538387614688	8	-0.255404539102887	0.834023157249554	0.798247268234451	0.481360832345169	-0.19250276308286
10	36	35000001	3.6e+07	16	201.875	0.838626983287954	1.512	0.8894546450501	7	-0.6225453549499	0.632087479908651	1.28543475351567	0.62637100714809	-0.469223066250904
10	37	36000001	3.7e+07	14	214.642857142857	0.565721064060828	1.21608918566778	0.247787477379676	6	-0.968301708288099	0.426393627726462	1.03386461814281	0.174496690335739	-0.729825534808615
10	38	37000001	3.8e+07	16	241.375	0.702278175895745	0.584909967426685	0.706211943539609	5	0.121301976112925	0.529319055125569	0.497264285587288	0.497327984958692	0.0914273710685401
10	39	38000001	3.9e+07	18	216.666666666667	0.207000000000001	0.546999999999997	0.0100000000000051	4	-0.536999999999992	0.156019435277537	0.465034927363141	0.007042191646693	-0.404746071227227
10	40	39000001	4e+07	14	235.571428571429	0.753	1.649	0.265999999999998	3	-1.383	0.567548960212489	1.40190602417152	0.187322297801937	-1.04239071975282
10	41	40000001	4.1e+07	15	192.866666666667	0.159758619046898	0.455312064283658	0	2	-0.455312064283658	0.12041279963486	0.38708594651136	0	-0.343176478959352
10	42	41000001	4.2e+07	7	229.142857142857	0.0602402163958724	0.171684616728236	0	1	-0.171684616728236	0.0454040799182639	0.145958580017522	0	-0.129401627767052
11	1	1	1e+06	15	237.4	3.35	1.161	4.276	107	3.115	3.50861814542007	1.50722587835952	4.04446180819816	3.2624912008906
11	2	1000001	2e+06	16	241.25	1.647	0.571	2.327	106	1.756	1.72498330910652	0.741279910889996	2.20099687270279	1.83914431742019
11	3	2000001	3e+06	20	235.55	1.999	0.861	2.663	105	1.802	2.09365005155066	1.11776182710383	2.51880303910938	1.88732235762596
11	4	3000001	4e+06	17	216.941176470588	1.04342081068076	0.793054939541932	1.36524094152819	104	0.572186001986261	1.09282542975027	1.02955463207446	1.29131544597738	0.599278265410256
11	5	4000001	5e+06	13	259.538461538462	1.35657659899049	1.12594304348271	1.14775617634712	103	0.0218131328644109	1.42080873757321	1.46171446399313	1.08560711420942	0.0228459563512032
11	6	5000001	6e+06	15	231.866666666667	3.011326666546	1.95245054209126	3.654	102	1.70154945790874	3.15390906985989	2.53469765999743	3.45614205967167	1.78211561293979
11	7	6000001	7e+06	12	210.25	2.88267255515937	1.53554594653297	3.757	101	2.22145405346703	3.01916335353331	1.99346648408661	3.55356478330226	2.32663701528698
11	8	7000001	8e+06	15	217.2	3.72239320898718	2.50688014485417	4.38724473346052	100	1.88036458860635	3.89864368878831	3.25446565742452	4.14968282687081	1.96939740763868
11	9	8000001	9e+06	15	216	1.64059723141623	0.594117421439978	2.36674025544178	99	1.7726228340018	1.71827737775311	0.771291259585326	2.23858526030389	1.85655422100438
11	10	9000001	1e+07	19	261.631578947368	1.604	1.024	2.103	98	1.079	1.67994731500113	1.32937062828609	1.98912609509839	1.1300892474353
11	11	10000001	1.1e+07	18	205.5	1.889	2.098	1.541	97	-0.557	1.97844169453687	2.72365193178146	1.45755744771594	-0.583373225969844
11	12	11000001	1.2e+07	14	235.785714285714	1.32923561082941	1.50890809130207	1.17522590430035	96	-0.333682187001723	1.39217318916256	1.95888486070332	1.11158940270063	-0.349481604811253
11	13	12000001	1.3e+07	13	272.384615384615	1.18741892037092	0.943090847046301	1.25605970518518	95	0.312968858138875	1.24364166275478	1.22433327330937	1.18804618953182	0.327787526751479
11	14	13000001	1.4e+07	18	235.111111111111	0.912185633972523	0.913591726877235	1.0015039195439	94	0.0879121926666653	0.95537643801418	1.1860371171443	0.947274170569706	0.092074720714605
11	15	14000001	1.5e+07	12	239	1.82671376692906	1.28340697963073	2.18124058792097	93	0.897833608290245	1.91320628929432	1.6661362723227	2.06313008707625	0.940344862571679
11	16	15000001	1.6e+07	9	236.777777777778	0.387422521940876	0.371000000000002	0.353940275330133	92	-0.0170597246698694	0.405766474754078	0.481637210052873	0.334775006070127	-0.0178674804574848
11	17	16000001	1.7e+07	16	234.125	0.456	0.370999999999999	0.512	91	0.141000000000002	0.477591007257179	0.481637210052868	0.484276063095757	0.147676166717682
11	18	17000001	1.8e+07	19	237.263157894737	0.353999999999999	0	0.908999999999999	90	0.908999999999999	0.370761439844388	0	0.859779182332114	0.952039968413981
11	19	18000001	1.9e+07	14	239.857142857143	1.548	2.3	0.754000000000005	89	-1.546	1.62129578779411	2.98589105962696	0.713172171043365	-1.61920109039385
11	20	19000001	2e+07	12	242.916666666667	0.231999999999999	0	0.362000000000002	88	0.362000000000002	0.24298489842909	0	0.342398310235674	0.379140229445394
11	21	20000001	2.1e+07	16	235	0.849000000000004	0.311	1.09099999999999	87	0.779999999999994	0.889199046406463	0.403744399801732	1.03192418913568	0.8169319860978
11	22	21000001	2.2e+07	13	238	0.774000000000001	0.311	1.054	86	0.743000000000002	0.810647893897055	0.403744399801732	0.996927676763532	0.778180084193169
11	23	22000001	2.3e+07	16	185.1875	0.363999999999997	0.797999999999998	0	85	-0.797999999999998	0.38123492684564	1.03597437634013	0	-0.835784262700062
11	24	23000001	2.4e+07	13	240.769230769231	1.213	1.896	1.271	84	-0.625	1.2704339732521	2.46141280393596	1.20217749256779	-0.654592937578371
11	25	24000001	2.5e+07	15	229.866666666667	0.957000000000001	1.729	0.262999999999998	83	-1.466	1.00231270602	2.24461114873696	0.248758993348014	-1.53541319438383
11	26	25000001	2.6e+07	17	266.705882352941	0.836184004181944	0.737000000000002	0.901583178614606	82	0.164583178614604	0.875776229845605	0.956783352584814	0.852763969321953	0.172375978184511
11	27	26000001	2.7e+07	18	252.944444444444	0.511349285499637	0.367999999999999	0.58532198878169	81	0.217321988781692	0.535561009478094	0.477742569540311	0.553627789786281	0.22761190245917
11	28	27000001	2.8e+07	16	249.9375	0.717370478113347	0.980997495603998	0.565475364396603	80	-0.415522131207395	0.751337037760345	1.2735441963654	0.534855826655519	-0.435196563993398
11	29	28000001	2.9e+07	13	248.846153846154	0.461094188541777	1.13700208780401	0.0536166917752161	79	-1.0833853960288	0.482926399004603	1.47607146467443	0.0507134382990631	-1.1346822862656
11	30	29000001	3e+07	13	226.538461538462	0.899999999999999	1.242	0.690999999999995	78	-0.551000000000005	0.942613830112852	1.61238117219856	0.653583514842121	-0.577089133769097
11	31	30000001	3.1e+07	18	237	0.467999999999996	0	0.670000000000002	77	0.670000000000002	0.49015919165868	0	0.633720629441715	0.701723629084015
11	32	31000001	3.2e+07	13	196.461538461538	1.09045840111771	1.20394248623809	1.09167862952946	76	-0.112263856708627	1.14209018895145	1.56297439389711	1.03256607202012	-0.117579404394844
11	33	32000001	3.3e+07	23	245.04347826087	0.25853170651519	0.332046996959674	0.210312891298738	75	-0.121734105660936	0.270772846759884	0.431067895477334	0.198924802766481	-0.127498057324909
11	34	33000001	3.4e+07	21	231.428571428571	0.0839999999999961	0.234000000000002	0	74	-0.234000000000002	0.0879772908105289	0.30378195997944	0	-0.245079595829344
11	35	34000001	3.5e+07	12	253.75	0.504697182603818	0.702491463500325	0.391800042155565	73	-0.31069142134476	0.528593938157057	0.911983904491251	0.370584730343454	-0.325402256285545
11	36	35000001	3.6e+07	19	228.157894736842	0.587490543705343	0.309805647869991	0.79619960654815	72	0.486393958678159	0.615307457285752	0.402193875737801	0.753086740034236	0.509424080370414
11	37	36000001	3.7e+07	17	208.470588235294	0.52781082249378	0.873699886037572	0.305	71	-0.568699886037572	0.552801978850975	1.13424899065942	0.288484764148839	-0.59562708640291
11	38	37000001	3.8e+07	13	235.538461538462	0.484999999999999	0.352999999999994	0.594999999999999	70	0.242000000000004	0.507964119560815	0.458269366977521	0.562781753011669	0.25345838543035
11	39	38000001	3.9e+07	25	217.2	0.234659609778544	0.243000000000002	0.179005904912274	69	-0.0639940950877281	0.24577043727349	0.315465881517111	0.169313036917597	-0.0670241323058328
11	40	39000001	4e+07	13	239.769230769231	0.273765434752266	0.234999999999999	0.27365247676077	68	0.038652476760771	0.286727872227048	0.305080173483623	0.258834656449432	0.0404826212920205
11	41	40000001	4.1e+07	13	231.461538461538	0.632284897795663	0.234999999999999	0.870632405541566	67	0.635632405541567	0.662222765815204	0.305080173483623	0.823489128436051	0.665728773701537
11	42	41000001	4.2e+07	14	230.928571428571	0.938286686387582	0.707000000000001	0.973703511700674	66	0.266703511700673	0.982713341332996	0.917836947459243	0.920979107947101	0.279331576298578
11	43	42000001	4.3e+07	19	234.210526315789	0.701999999999998	1.141	0.512	65	-0.628999999999998	0.735238787488024	1.4812616082758	0.484276063095757	-0.65878233237887
11	44	43000001	4.4e+07	12	202.666666666667	0.651000000000003	0.295999999999999	0.881999999999998	64	0.585999999999999	0.681824003781634	0.384271197238946	0.834241186817298	0.613746338273479
11	45	44000001	4.5e+07	10	255.9	0.880999999999993	0.886000000000003	0.905000000000001	63	0.0189999999999984	0.922714204810464	1.15021716470847	0.85599577558918	0.0198996253023807
11	46	45000001	4.6e+07	12	246.083333333333	0.152000000000001	0	0.207000000000001	62	0.207000000000001	0.159197002419061	0	0.195791298946918	0.216801180925957
11	47	46000001	4.7e+07	14	214.571428571429	1.09	1.091	1.123	61	0.0319999999999965	1.14161008313668	1.41635093306653	1.06219144307917	0.0335151584040089
11	48	47000001	4.8e+07	12	230.75	0.393000000000001	0.280000000000001	0.420999999999999	60	0.140999999999998	0.41160803914928	0.363499781171979	0.398203559693971	0.147676166717679
11	49	48000001	4.9e+07	20	222.7	0.533052971740017	0.162999999999997	0.69870776834378	59	0.535707768343783	0.558292337049885	0.211608801182254	0.660873920523335	0.561072834821936
11	50	49000001	5e+07	13	181.923076923077	0.462958809629306	0	0.713561503108039	58	0.713561503108039	0.484879307476853	0	0.674923350589554	0.747347712739726
11	51	50000001	5.1e+07	12	239.666666666667	0.667982338930761	0.442	0.877721300762495	57	0.435721300762495	0.699610434385852	0.57381036885005	0.830194171930757	0.456352137970544
11	52	51000001	5.2e+07	16	202.125	0.355000000000004	0	0.532999999999994	56	0.532999999999994	0.371808788544519	0	0.504138948496163	0.558236857166828
11	53	52000001	5.3e+07	8	214.75	0.12807050516455	0	0.202530101190451	55	0.202530101190451	0.134134477108494	0	0.191563437622846	0.212119638218083
11	54	53000001	5.4e+07	12	216	0.376928366122837	0.222000000000001	0.417468113868674	54	0.195468113868673	0.394775434299141	0.288203397929212	0.394862919242837	0.204723274976317
11	55	54000001	5.5e+07	9	237.888888888889	1.178	0.442999999999998	1.644	53	1.201	1.23377676874771	0.575108582354232	1.55498017134653	1.2578657888506
11	56	55000001	5.6e+07	17	214.176470588235	0.489086305029679	0.221000000000004	0.640220699268313	52	0.419220699268309	0.512243905821966	0.28690518442503	0.60555382764467	0.439070254444322
11	57	56000001	5.7e+07	16	197.5	0.447911827514976	0.222000000000001	0.371775664108115	51	0.149775664108113	0.469119870318599	0.288203397929212	0.3516446386115	0.15686734711405
11	58	57000001	5.8e+07	17	233.176470588235	1.27200000000001	0	2.149	50	2.149	1.33222754655951	0	2.03263527264215	2.25075235656947
11	59	58000001	5.9e+07	15	238.866666666667	0.815999999999995	0.471999999999994	1.076	49	0.604000000000006	0.854636539302316	0.612756773975611	1.01773641384968	0.632598614875744
11	60	59000001	6e+07	18	198	0.798848677120757	0.589000000000006	0.786384195825885	48	0.197384195825879	0.836673123579315	0.764647753965345	0.743802817256411	0.206730080923531
11	61	60000001	6.1e+07	13	237.846153846154	0.431859745969857	0.348375533820247	0.55738845186712	47	0.209012918046873	0.452307743578012	0.452265822533323	0.527206806807124	0.218909408025808
11	62	61000001	6.2e+07	9	231	0.486094584485565	0.884619047618887	0.240677246830129	46	-0.643941800788758	0.509110531198949	1.14842439367867	0.227644979632071	-0.67443160801251
11	63	62000001	6.3e+07	12	237.083333333333	1.07360231304762	1.73450240260523	0.69654088271294	45	-1.03796151989229	1.12443598702204	2.25175444210454	0.658824368096613	-1.08710764863937
11	64	63000001	6.4e+07	6	242.5	2.02956914085634	2.44086675212325	1.93523482190659	44	-0.505631930216658	2.1256666014905	3.16876617952413	1.83044511859129	-0.52957294485431
11	65	64000001	6.5e+07	16	209.125	0.989012582505643	0.00562300846351627	1.54675862520048	43	1.54113561673697	1.03584104269494	0.00729986552148693	1.46300425306933	1.61410638490641
11	66	65000001	6.6e+07	17	239.117647058824	0.936706517240311	0.541000000000004	1.01141303448063	42	0.470413034480623	0.981058353230623	0.702333505764432	0.95664672363674	0.492686480185322
11	67	66000001	6.7e+07	20	219.15	0.691292495781436	0.137999999999998	1.04758499156286	41	0.909584991562866	0.724024296863126	0.179153463577615	0.990860030219268	0.952652658566934
11	68	67000001	6.8e+07	13	227.615384615385	0.596688998292316	0.549371565762349	0.621549778136691	40	0.0721782123743426	0.62494144674058	0.713201585488287	0.587893905418121	0.0755957569076423
11	69	68000001	6.9e+07	14	239.642857142857	0.668309086751735	0.238626862258892	1.046448299762	39	0.80782143750311	0.699952653291418	0.309788615045939	0.989784888363264	0.846070732502309
11	70	69000001	7e+07	11	231.545454545455	0.20736564991626	0.359117643202172	0.0745826557910873	38	-0.284534987411085	0.217184143890452	0.466211373996377	0.0705441307065112	-0.298007349205195
11	71	70000001	7.1e+07	17	236.588235294118	0.273628042383362	0.473871433067236	0.0984150755349723	37	-0.375456357532264	0.28658397450807	0.615186293655684	0.0930860650963826	-0.393233728015232
11	72	71000001	7.2e+07	13	245.538461538462	0.903999999999996	1.023	0.869	36	-0.154000000000003	0.946803224913351	1.32807241478191	0.821945114902759	-0.161291699819314
11	73	72000001	7.3e+07	15	258.266666666667	0.922702998433487	1.096	0.736940629600192	35	-0.359059370399804	0.966391786011115	1.42284200058745	0.697036536793143	-0.376060364856077
11	74	73000001	7.4e+07	16	200.5	0.464929232637581	0.640690737018667	0.309568855485675	34	-0.331121881532991	0.486943027453267	0.831753366804279	0.29280622381184	-0.346800072206653
11	75	74000001	7.5e+07	14	244	0.70236680554259	0.289308757171174	1.00848949112834	33	0.719180733957162	0.735622960796257	0.37558453543878	0.953881485228659	0.753233006865259
11	76	75000001	7.6e+07	15	198.066666666667	0.638999999999996	0.457999999999998	0.738	32	0.280000000000001	0.669255819380122	0.594581784917018	0.698038544071618	0.293257636035111
11	77	76000001	7.7e+07	19	195.263157894737	1.83479805615567	1.65903509719255	1.96272516198713	31	0.303690064794577	1.92167335910724	2.15378176709329	1.85644690309786	0.318069394603597
11	78	77000001	7.8e+07	13	217.384615384615	0.714147627423607	0.623732110782909	0.776338504942943	30	0.152606394160034	0.747961589279749	0.809737449212582	0.734301083600418	0.159832108554335
11	79	78000001	7.9e+07	11	231	1.51404876401603	0.46622171601311	2.10293346268464	29	1.63671174667153	1.58573700491864	0.605255327672818	1.9890631606665	1.71420792035639
11	80	79000001	8e+07	15	225.666666666667	0.804000000000002	0	1.42	28	1.42	0.842068354900818	0	1.34310939374214	1.48723515417806
11	81	80000001	8.1e+07	15	174.8	1.60025895446912	1.90424327150133	1.16474543001698	27	-0.739497841484344	1.67602913582725	2.47211433031765	1.10167642843242	-0.774512103024161
11	82	81000001	8.2e+07	11	228.181818181818	0.955730657672534	0.24674052276512	1.49325045531185	26	1.24650993254674	1.00098326198331	0.320321878683501	1.41239346037963	1.30553055754621
11	83	82000001	8.3e+07	13	225	0.926927333627995	0.232999999999997	1.3236041683143	25	1.0906041683143	0.970816137985977	0.302483746475249	1.2519332338445	1.14224285803532
11	84	83000001	8.4e+07	18	255.444444444444	0.962071689423344	1.286	0.773395631643832	24	-0.51260436835617	1.00762453334498	1.66950256638273	0.731517561929552	-0.536875518876433
11	85	84000001	8.5e+07	9	271.222222222222	1.241	1.263	1.185	23	-0.0779999999999959	1.29975973685561	1.63964365578645	1.12083424759467	-0.0816931986097763
11	86	85000001	8.6e+07	12	255.083333333333	0.8276331004281	0.642515019928179	0.870999999999995	22	0.228484980071816	0.86682045191412	0.834121675512863	0.823836818274222	0.239303446876393
11	87	86000001	8.7e+07	12	242.333333333333	1.93036633371056	2.13248450031981	1.908	21	-0.224484500319812	2.02176667037758	2.76842017578173	1.80468501638028	-0.235113549608253
11	88	87000001	8.8e+07	6	240.5	0.850874176326417	0.288000000000011	1.19408574451878	20	0.906085744518767	0.891161962545738	0.373885489205476	1.12942801436391	0.94898772672388
11	89	88000001	8.9e+07	14	220.857142857143	1.64112159107294	0.441999999999993	2.17490752866948	19	1.73290752866949	1.71882656515796	0.573810368850041	2.05713995230738	1.8149584475895
11	90	89000001	9e+07	15	204.133333333333	0.86999999999999	0.439000000000007	1.16900000000001	18	0.730000000000004	0.911193369109082	0.569915728337502	1.10570062062294	0.764564551091541
11	91	90000001	9.1e+07	13	179.769230769231	1.634	0.245999999999995	2.496	17	2.25	1.71136777600489	0.319360522029659	2.36084580759181	2.35653457528213
11	92	91000001	9.2e+07	15	217.133333333333	3.04254100529104	2.56699999999999	3.357	16	0.790000000000006	3.18660136696978	3.33251406524451	3.1752241090087	0.827405473099067
11	93	92000001	9.3e+07	15	199.066666666667	0.31328987226263	0.542000000000002	0.135747699206855	15	-0.406252300793146	0.328123740476715	0.703631719268615	0.128397190129302	-0.425487819158652
11	94	93000001	9.4e+07	16	221.625	0.196895692493967	0.252631493769371	0.0152520999966474	14	-0.237379393772723	0.206218447593845	0.327969616793986	0.014426224492811	-0.248618999504416
11	95	94000001	9.5e+07	14	215.142857142857	1.06867315342343	1.07212722572732	1.14399999999999	13	0.0718727742726668	1.11927343809693	1.39185004264429	1.08205432847957	0.0752758567088834
11	96	95000001	9.6e+07	14	201	0.524591785008648	0.828222632225915	0.433000000000007	12	-0.395222632225908	0.549430524125267	1.07520980562785	0.409553779922785	-0.413935910121941
11	97	96000001	9.7e+07	15	240.2	0.585000000000008	1.366	0.256999999999991	11	-1.10900000000001	0.612698989573363	1.77335964671757	0.243083883233604	-1.16150970843907
11	98	97000001	9.8e+07	18	226.055555555556	0.768999999999991	1.10900000000001	0.460000000000008	10	-0.649000000000001	0.805411150396418	1.43971877614188	0.435091775437601	-0.679729306381381
11	99	98000001	9.9e+07	11	242.272727272727	1.0001965607767	1.17220481548541	0.587000000000003	9	-0.58520481548541	1.04755456779936	1.52177212113459	0.555214939525802	-0.612913502805765
11	100	99000001	1e+08	15	221.2	2.47535400380793	1.76179416161742	3.00988439865442	8	1.248090237037	2.59255879823842	2.28718497220714	2.84690423233145	1.30718568739989
11	101	100000001	1.01e+08	11	231.636363636364	0.787433424564208	1.246	0.7190946707386	7	-0.526905329261396	0.82471737365261	1.61757402621529	0.680156906520368	-0.551853611691065
11	102	101000001	1.02e+08	19	232.684210526316	0.673000000000002	0.326000000000008	0.753999999999991	6	0.427999999999983	0.704865675184391	0.423217602364526	0.713172171043352	0.44826524365365
11	103	102000001	1.03e+08	16	198.375	1.065	1.44999999999999	0.914000000000001	5	-0.535999999999987	1.11542636563354	1.88240958106915	0.864508440760786	-0.561378903267197
11	104	103000001	1.04e+08	14	222.214285714286	0.460999999999999	0.722999999999999	0.349000000000004	4	-0.373999999999995	0.482827750757805	0.938608363526211	0.330102238321135	-0.391708413846892
11	105	104000001	1.05e+08	12	218.583333333333	0.555999999999997	0.876000000000005	0.376000000000005	3	-0.5	0.582325877269716	1.13723502966662	0.355640233835951	-0.523674350062696
11	106	105000001	1.06e+08	19	225.263157894737	0	0	0	2	0	0	0	0	0
11	107	106000001	1.07e+08	1	227	0	0	0	1	0	0	0	0	0
12	1	1	1e+06	17	240.647058823529	1.108	0.29	1.551	102	1.261	1.07477766495493	0.311735181198344	1.42550451290516	1.22319010424925
12	2	1000001	2e+06	15	211.866666666667	1.238	0.813	1.516	101	0.703	1.20087973755795	0.873933456256047	1.39333645490923	0.681921207999384
12	3	2000001	3e+06	20	230.65	2.00654510128152	0.601	2.75118685407193	100	2.15018685407193	1.94638073879252	0.646044289311051	2.52858109369754	2.08571552909406
12	4	3000001	4e+06	9	261.444444444444	1.95645458637637	0.918	2.42781287033209	99	1.50981287033209	1.89779214073643	0.986803090827861	2.23137214903135	1.46454255531988
12	5	4000001	5e+06	15	224.933333333333	3.01	2.396	3.494	98	1.098	2.91974798873136	2.57557756603873	3.21129127536468	1.06507750552393
12	6	5000001	6e+06	19	238.473684210526	1.854	1.175	2.288	97	1.113	1.79840955850762	1.26306495830363	2.10287190556222	1.07962774467043
12	7	6000001	7e+06	10	240.1	2.74507952114233	1.3690760835597	3.43869775715762	96	2.06962167359792	2.6627709005857	1.47168683097518	3.16046368236302	2.00756601957554
12	8	7000001	8e+06	12	231.583333333333	2.89191217737606	2.13992161670553	3.43229147335273	95	1.2923698566472	2.80520091810015	2.30030638942742	3.15457574782089	1.2536193653298
12	9	8000001	9e+06	16	240.5625	1.824	1.931	1.632	94	-0.299000000000001	1.76930908021462	2.0757263272207	1.49995058998144	-0.290034766986937
12	10	9000001	1e+07	15	245.333333333333	2.161	2.516	1.905	93	-0.610999999999999	2.09620445303935	2.7045714341208	1.75086144234966	-0.592679741234171
12	11	10000001	1.1e+07	18	243.777777777778	2.337	1.395	3.013	92	1.618	2.26692725902498	1.4995537164541	2.76921024976353	1.56948579593599
12	12	11000001	1.2e+07	22	225.045454545455	0.756	0.631999999999998	0.799999999999997	91	0.167999999999999	0.73333205298369	0.679367705232251	0.735269897049724	0.162962678440819
12	13	12000001	1.3e+07	11	217.454545454545	1.63160219701423	1.559	1.42966173408112	90	-0.129338265918879	1.58268014390099	1.67584533616627	1.3139840450422	-0.125460179994236
12	14	13000001	1.4e+07	15	231.866666666667	1.78690069513556	1.86676290693872	1.98005735454593	89	0.113294447607201	1.73332216301818	2.00667473465135	1.81984570903692	0.109897420443706
12	15	14000001	1.5e+07	15	247.533333333333	0.924483780489975	0.551229858598932	1.08726382575375	88	0.53603396715482	0.896764006212747	0.592543930525088	0.999290451534817	0.519961494183381
12	16	15000001	1.6e+07	15	199.733333333333	0.824000000000002	1.341	0.606000000000002	87	-0.734999999999996	0.799293137114499	1.44150647581717	0.556966947015169	-0.712961718178583
12	17	16000001	1.7e+07	11	250.454545454545	1.548	2.076	1.239	86	-0.837000000000003	1.50158467991898	2.23159391781987	1.13874925305576	-0.811903344374802
12	18	17000001	1.8e+07	12	256.583333333333	2.03	0.885999999999999	2.641	85	1.755	1.96913236449324	0.952404726005974	2.42730974763541	1.70237798014071
12	19	18000001	1.9e+07	15	239.666666666667	0.125930269438302	0	0.237646947247381	84	0.237646947247381	0.122154369074047	0	0.218418308045954	0.230521327659032
12	20	19000001	2e+07	12	240	1.03406854895128	1.895	0.517350860554362	83	-1.37764913944564	1.00306297874115	2.03702816679608	0.475490642472991	-1.33634162926043
12	21	20000001	2.1e+07	15	230.2	1.126	2.124	0.484999999999999	82	-1.639	1.09223795193074	2.2831914650527	0.445757375086396	-1.58985613074109
12	22	21000001	2.2e+07	11	224.636363636364	0.660632288745938	0.463999999999999	0.778626149532462	81	0.314626149532463	0.640823852610281	0.498776289917349	0.715625461008698	0.305192381162691
12	23	22000001	2.3e+07	14	240.785714285714	0.823367585648502	0.348000000000003	1.13137366495778	80	0.78337366495778	0.798679685110899	0.374082217438015	1.03983124769785	0.759884944413817
12	24	23000001	2.4e+07	13	225.153846153846	1.007	0.468999999999998	1.314	79	0.845000000000002	0.976806054701817	0.504151034420767	1.20768080590418	0.819663471919603
12	25	24000001	2.5e+07	18	223.055555555556	0.323	0.108000000000001	0.446999999999996	78	0.338999999999995	0.313315149621339	0.116094481273867	0.410832054976531	0.328835404710935
12	26	25000001	2.6e+07	11	201.818181818182	1.234	0.714000000000002	1.401	77	0.687000000000001	1.19699967378555	0.767513515088339	1.28764140720834	0.666400952909783
12	27	26000001	2.7e+07	14	239.5	0.917999999999999	0.699999999999999	1.145	76	0.444999999999997	0.890474635765908	0.75246423047876	1.05235504015242	0.43165709467955
12	28	27000001	2.8e+07	13	229.692307692308	0.423999999999999	0.350999999999999	0.496000000000002	75	0.145000000000003	0.41128675987445	0.377307064140064	0.455867336170833	0.14065231174952
12	29	28000001	2.9e+07	16	228.375	0.391999999999996	0.350000000000001	0.465000000000003	74	0.115000000000002	0.380246249695243	0.376232115239382	0.427375627660157	0.111551833456516
12	30	29000001	3e+07	11	217.181818181818	2.2461145169355	1.057	2.79134295713052	73	1.73434295713053	2.17876689145606	1.13622098802292	2.5654880608998	1.68234031922002
12	31	30000001	3.1e+07	16	227.0625	0.266881598133456	0	0.42265150189543	72	0.42265150189543	0.258879405109491	0	0.388453657858206	0.409978695213777
12	32	31000001	3.2e+07	13	223.076923076923	0.557024515998646	0.753	0.450505113818391	71	-0.302494886181609	0.540322661216313	0.80943652221501	0.41405356082203	-0.293424862302416
12	33	32000001	3.3e+07	17	213.941176470588	0.434825327066999	0.121447339449554	0.893490673810719	70	0.772043334361165	0.421787499718713	0.130549684032288	0.821195994684623	0.748894343094506
12	34	33000001	3.4e+07	14	219.714285714286	0.470147850116048	0.630552293577966	0.300000000000004	69	-0.330552293577962	0.456050910226812	0.677811494805374	0.275726211393651	-0.320640994798934
12	35	34000001	3.5e+07	15	238.466666666667	1.01969483765725	1.515	0.672418986475881	68	-0.84258101352412	0.989120249624416	1.62854758453618	0.618011798700503	-0.817317016471853
12	36	35000001	3.6e+07	21	226.380952380952	0.846304188812259	0	1.29157898752822	67	1.29157898752822	0.820928555860305	0	1.18707393648933	1.25285220967549
12	37	36000001	3.7e+07	19	226.052631578947	0.596000000000004	0.604999999999997	0.661000000000001	66	0.0560000000000045	0.578129502087674	0.650344084913783	0.607516752437338	0.054320892813611
12	38	37000001	3.8e+07	14	241.285714285714	1.144	0.901000000000003	1.21	65	0.308999999999997	1.10969823890653	0.968528959516238	1.11209571928771	0.299734926417934
12	39	38000001	3.9e+07	17	232.352941176471	0.186	0.225000000000001	0.156999999999996	64	-0.0680000000000049	0.180422965416622	0.241863502653889	0.144296717296006	-0.0659610841308129
12	40	39000001	4e+07	17	206.470588235294	0.442999999999998	0.223999999999997	0.454000000000001	63	0.230000000000004	0.42971706279335	0.2407885537532	0.41726566657572	0.223103666913031
12	41	40000001	4.1e+07	15	229.133333333333	0.390000000000001	0.449000000000005	0.596000000000004	62	0.146999999999998	0.378306217809047	0.482652056407097	0.54777607330205	0.142592343635716
12	42	41000001	4.2e+07	15	230.4	0.714000000000006	1.349	0.297999999999995	61	-1.051	0.69259138337349	1.45010606702264	0.273888036651018	-1.01948675619823
12	43	42000001	4.3e+07	17	217.588235294118	0.591999999999999	0.225000000000001	0.731000000000002	60	0.506	0.574249438315269	0.241863502653889	0.671852868429189	0.49082806720866
12	44	43000001	4.4e+07	18	241.666666666667	0.167999999999999	0.223999999999997	0.136000000000003	59	-0.0879999999999939	0.162962678440819	0.2407885537532	0.124995882498456	-0.0853614029928045
12	45	44000001	4.5e+07	20	205.25	1.01777402698542	1.87772179992895	0.484652508083787	58	-1.39306929184517	0.98725703264907	2.01845498462391	0.445437999654572	-1.351299422933
12	46	45000001	4.6e+07	13	235.076923076923	0.74338358788289	1.5775937514654	0.132346848600769	57	-1.44524690286463	0.721093932085372	1.69583266886359	0.121638317181929	-1.40191253749476
12	47	46000001	4.7e+07	9	205.222222222222	0.824590471208023	1.46577218332179	0.416706861276863	56	-1.04906532204493	0.799865903600222	1.57563019711487	0.382990013738692	-1.01761008773704
12	48	47000001	4.8e+07	16	214.1875	0.604247919275214	0.0469053137249577	1.14329225078357	55	1.09638693705861	0.586130115282031	0.0504208154248788	1.05078546941423	1.06351280875356
12	49	48000001	4.9e+07	11	235.090909090909	0.52207409442839	0.670000000000002	0.479446279923088	54	-0.190553720076913	0.506420195075095	0.720215763458245	0.440653021099904	-0.184840146491643
12	50	49000001	5e+07	11	150.363636363636	0.256925242859663	0	0.364552782581964	53	0.364552782581964	0.249221581758743	0	0.33505585864779	0.353622011206017
12	51	50000001	5.1e+07	14	236.571428571429	0.0900000000000034	0	0.134999999999998	52	0.134999999999998	0.087301434879014	0	0.12407679512714	0.130952152318514
12	52	51000001	5.2e+07	17	221.764705882353	0.265999999999998	0.222999999999999	0.293999999999997	51	0.070999999999998	0.25802424086463	0.239713604852519	0.270211687165772	0.0688711319601064
12	53	52000001	5.3e+07	17	203.588235294118	0.689051431356497	0.742967499487063	0.693000000000005	50	-0.0499674994870585	0.668390874031759	0.798652096817518	0.63692754831933	-0.0484692711392937
12	54	53000001	5.4e+07	14	227.428571428571	1.20794700389899	2.80702949928166	0.292000000000002	49	-2.51502949928166	1.17172785220204	3.01741327444023	0.268373512423152	-2.43961871167032
12	55	54000001	5.5e+07	19	218.315789473684	0.0737904414304531	0.226129412577465	0	48	-0.226129412577465	0.071577904635935	0.243077563462452	0	-0.219349135404005
12	56	55000001	5.6e+07	19	211.368421052632	0.332209241946247	1.04186957422798	0	47	-1.04186957422798	0.322248261133064	1.11995655347242	0	-1.01063009763208
12	57	56000001	5.7e+07	13	217.307692307692	0.162927546892344	0	0.234615667524976	46	0.234615667524976	0.158042318055766	0	0.215632297134177	0.227580938000303
12	58	57000001	5.8e+07	17	248.764705882353	0.326068950419348	0	0.485379288603859	45	0.485379288603859	0.31629208045669	0	0.446105974452286	0.470825648396337
12	59	58000001	5.9e+07	19	224.684210526316	0.445999999999998	0.688000000000002	0.287999999999997	44	-0.400000000000006	0.432627110622651	0.739564843670556	0.264697162937899	-0.388006377240053
12	60	59000001	6e+07	17	211.529411764706	0.834961188301241	0.837000000000003	0.798407799186331	43	-0.0385922008136725	0.809925664522024	0.899732229872465	0.73380652538929	-0.0374350500685837
12	61	60000001	6.1e+07	12	234.833333333333	0.173038212942331	0.450999999999993	0.0235913717663068	42	-0.427408628233687	0.167849825319615	0.484801954208452	0.0216825318623427	-0.414593183605228
12	62	61000001	6.2e+07	15	212.066666666667	0.603000000000002	1.006	0.283999999999999	41	-0.722000000000001	0.584919613689373	1.08139859408805	0.261020813452652	-0.700351510918287
12	63	62000001	6.3e+07	17	245.176470588235	0.854118147172134	0.791976759847925	0.945255439246745	40	0.15327867939882	0.828508220048104	0.851334547365759	0.868772336875811	0.148682762754187
12	64	63000001	6.4e+07	12	204.5	1.2578793497428	0.744021426096649	1.5517417189926	39	0.807720292895955	1.22016302374693	0.799785014067894	1.42618621746432	0.783501561674574
12	65	64000001	6.5e+07	17	211.176470588235	0.782999999999994	1.038	0.706999999999994	38	-0.33100000000001	0.759522483447387	1.11579695890994	0.64979477151769	-0.321075277166149
12	66	65000001	6.6e+07	21	214.095238095238	0.575000000000003	0.960999999999999	0.303000000000011	37	-0.657999999999987	0.557759167282571	1.03302589355727	0.278483473507595	-0.638270490559866
12	67	66000001	6.7e+07	10	214.2	0.970000000000006	0.622999999999998	1.22	36	0.597000000000001	0.940915464807121	0.669693165126095	1.12128659300083	0.579099518030772
12	68	67000001	6.8e+07	17	264	1.20399999999999	0.588999999999999	1.46599999999999	35	0.876999999999995	1.16789919549254	0.633144902502842	1.34738208634362	0.850703982098799
12	69	68000001	6.9e+07	13	230.384615384615	1.64825399635352	2.14961796132977	1.42576870971851	34	-0.723849251611256	1.5988326547414	2.3107294644219	1.31040601551432	-0.702145314464008
12	70	69000001	7e+07	19	256.894736842105	0.0249656528473021	0.0203802578018465	0.0280249591967907	33	0.00764470139494417	0.0242170812917859	0.0219077357197503	0.0257573860793088	0.00741548223333556
12	71	70000001	7.1e+07	15	223.333333333333	0.662778215264415	0.552999999999997	0.72720395627931	32	0.174203956279313	0.642905435545925	0.594446742078218	0.668363972584553	0.168980614942049
12	72	71000001	7.2e+07	17	219.235294117647	0.426000000000002	0	0.674000000000007	31	0.674000000000007	0.413226791760652	0	0.619464888264401	0.653790745649486
12	73	72000001	7.3e+07	15	244.8	1.10599999999999	0.467999999999996	1.369	30	0.901000000000003	1.07283763306873	0.503076085520082	1.25823061132634	0.87398436473321
12	74	73000001	7.4e+07	18	222.5	1.048	1.896	0.608000000000004	29	-1.288	1.01657670836893	2.03810311569676	0.558805121757796	-1.24938053471295
12	75	74000001	7.5e+07	16	186.4375	0.572900731516592	0.836251545079555	0.425073473706828	28	-0.411178071372727	0.555722843384815	0.898927679078518	0.390679661563736	-0.398849284684704
12	76	75000001	7.6e+07	14	253.071428571429	0.984098194979031	0.952747235726189	1.02192562148232	27	0.069178385756129	0.95459093870571	1.02415459367353	0.939238933124728	0.0671041371013753
12	77	76000001	7.7e+07	13	232.153846153846	0.876999999999995	1.74799999999999	0.478000000000009	26	-1.26999999999998	0.850703982098799	1.87901067839552	0.43932376348722	-1.23192024773713
12	78	77000001	7.8e+07	12	233.833333333333	1.29300000000001	2.21300000000001	0.825999999999993	25	-1.38700000000001	1.25423061442846	2.37886191721358	0.759166168703837	-1.34541211307988
12	79	78000001	7.9e+07	12	196.416666666667	1.54506664240626	1.09617632708636	1.75683330300782	24	0.660656975921458	1.49873927628624	1.17833353775725	1.61468330229512	0.640847799564125
12	80	79000001	8e+07	11	190.272727272727	0.348130896847532	0.363836175628166	0.280935966134093	23	-0.0829002094940723	0.337692520227849	0.391105297020547	0.258204698621225	-0.08041452489559
12	81	80000001	8.1e+07	16	241.5	1.74978823031812	0.985967796507313	2.24021732825789	22	1.25424953175058	1.69732248045752	1.05986499896531	2.05895545539649	1.21664204242392
12	82	81000001	8.2e+07	15	186.933333333333	1.08199999999999	0.745999999999995	1.146	21	0.400000000000006	1.04955725043432	0.801911879910217	1.05327412752373	0.388006377240053
12	83	82000001	8.3e+07	22	218.318181818182	0.225999999999999	0	0.328000000000003	20	0.328000000000003	0.219223603140626	0	0.301460657790391	0.318165229336842
12	84	83000001	8.4e+07	10	201	1.39352694949207	1.529	1.43756219822364	19	-0.0914378017763595	1.35174335814698	1.64359686914575	1.32124526186309	-0.0886961255250971
12	85	84000001	8.5e+07	7	250.428571428571	0.441858262460873	0.139418881356277	0.608550039337561	18	0.469131157981284	0.428609559177563	0.149868173248515	0.559310655966669	0.455064702646866
12	86	85000001	8.6e+07	11	182.636363636364	1.42688992622984	1.20357999027581	1.54094988194973	17	0.337369891673919	1.3841059774919	1.29378698743218	1.41626757632496	0.327254173645661
12	87	86000001	8.7e+07	10	232.7	0.958718915661689	1.58	0.625926248827148	16	-0.954073751172851	0.929972633143496	1.69841926308063	0.575280910669823	-0.925466749531001
12	88	87000001	8.8e+07	6	196.333333333333	2.16984944003388	2.03100000000001	2.31207594526534	15	0.281075945265333	2.10478855095973	2.1832212172891	2.12499980280799	0.272648148129309
12	89	88000001	8.9e+07	12	246.5	1.97014711817461	0.436999999999998	2.76791956223933	14	2.33091956223933	1.91107411488213	0.469752669598881	2.54395991446205	2.2610291374561
12	90	89000001	9e+07	18	226.5	2.97840472361814	1.77200000000001	3.58898864321621	13	1.8169886432162	2.8891000669143	1.90480945201196	3.29859413776277	1.76250795235157
12	91	90000001	9.1e+07	11	190.363636363636	1.64759336683412	1.03699999999999	2.14400743718581	12	1.10700743718582	1.5981918335751	1.11472201000924	1.97053015951682	1.07381486320064
12	92	91000001	9.2e+07	8	249.625	0.25	0.251000000000005	0.152000000000001	11	-0.0990000000000038	0.24250398577503	0.269812174071675	0.139701280439449	-0.0960315783669154
12	93	92000001	9.3e+07	14	258.071428571429	1.994	1.16499999999999	2.43300000000001	10	1.26800000000001	1.93421179054164	1.25231546929679	2.23613957440249	1.22998021585096
12	94	93000001	9.4e+07	13	229.384615384615	1.67505622598665	1.83300000000001	1.54538782162558	9	-0.287612178374437	1.62483124479616	1.97038133495368	1.42034643063567	-0.278988398452959
12	95	94000001	9.5e+07	14	234.928571428571	1.35894119100706	2.131	0.948608489205992	8	-1.18239151079401	1.31819462101231	2.29071610735749	0.871854082748733	-1.14693861645642
12	96	95000001	9.6e+07	10	191.2	2.11020106363537	2.28880108626589	2.14955066194327	7	-0.139250424322617	2.04692867487313	2.46034421156574	1.97562486738775	-0.135075131676395
12	97	96000001	9.7e+07	11	202.818181818182	1.09279811818362	0.978198078144965	1.10344882886959	6	0.125250750724629	1.06003159722792	1.05151294875308	1.01416588350323	0.121495225088149
12	98	97000001	9.8e+07	18	238	1.52090994979355	1.48794838374606	1.50347419187302	5	0.0155258081269676	1.47530689931935	1.59946847938228	1.38182414284425	0.0150602814126719
12	99	98000001	9.9e+07	22	227.590909090909	1.05108779956959	1.13104812900342	1.06052406450172	4	-0.0705240645016982	1.01957192318052	1.21581894289286	0.974714274656173	-0.0684094669388684
12	100	99000001	1e+08	20	234.05	0.670999999999992	0.0830000000000126	0.978999999999999	3	0.895999999999987	0.650880697820172	0.089220758756781	0.899786536514602	0.869134285017693
12	101	100000001	1.01e+08	17	244.294117647059	0.282000000000011	0.241	0.263000000000005	2	0.0220000000000056	0.273544495954244	0.25906268506483	0.241719978655102	0.021340350748208
12	102	101000001	1.02e+08	1	230	0	0	0	1	0	0	0	0	0
13	1	1	1e+06	11	250.636363636364	0.342	0.305	0.356	69	0.051	0.308493635128934	0.338901072864687	0.290550587651978	0.0460034368174727
13	2	1000001	2e+06	12	246.916666666667	0.995162041260043	0.53	1.25702853965438	68	0.727028539654375	0.897664197808893	0.588910061043554	1.02592803621316	0.6558002252645
13	3	2000001	3e+06	13	230.076923076923	1.95569849317824	0.611197839470075	2.60834609111224	67	1.99714825164216	1.76409513852846	0.679133126324547	2.12881036396741	1.80148398842247
13	4	3000001	4e+06	11	196	1.66513024848221	0.544796078723246	2.29761336934217	66	1.75281729061892	1.50199439566498	0.605350739579614	1.87520481645901	1.58109057806983
13	5	4000001	5e+06	12	237	1.788	0.228	2.626	65	2.398	1.61282637313022	0.253342441354585	2.14321866060139	2.16306355859411
13	6	5000001	6e+06	15	234.133333333333	0.425999999999999	0.216	0.52	64	0.303999999999999	0.38426400165183	0.240008628651713	0.424399734772552	0.274216564559052
13	7	6000001	7e+06	14	237.285714285714	1.833	0.42	2.724	63	2.304	1.65341764091034	0.466683444600552	2.22320168753929	2.0782729103423
13	8	7000001	8e+06	13	225.538461538462	2.29	0.839	3.065	62	2.226	2.06564451592181	0.932255738142531	2.50150997514975	2.00791471285675
13	9	8000001	9e+06	16	233	2.444	0.254	3.672	61	3.418	2.20455685454712	0.282232368877477	2.9969150501631	3.08313229494356
13	10	9000001	1e+07	13	264.615384615385	2.3298011484076	0.87	3.08115514234354	60	2.21115514234354	2.10154627309891	0.966701420958286	2.51469504846862	1.99452423302805
13	11	10000001	1.1e+07	14	251.571428571429	2.02927857393356	1.37817857042515	2.36881914735691	59	0.99064057693176	1.8304664443334	1.53136457743018	1.93331964973541	0.893585709602057
13	12	11000001	1.2e+07	8	208.5	2.16017143994584	1.09092851978693	3.03502097324383	58	1.9440924534569	1.94853549710701	1.21218637958844	2.47704249244964	1.75362616372412
13	13	12000001	1.3e+07	13	249.615384615385	2.06873605740465	0.901884911301457	2.625	57	1.72311508869854	1.86605820605573	1.0021303739034	2.14240250726529	1.55429835514073
13	14	13000001	1.4e+07	15	212.733333333333	2.08	1.487	2.437	56	0.950000000000001	1.87621859961457	1.65228162409767	1.98896568007829	0.856926764247041
13	15	14000001	1.5e+07	20	261.05	1.36058309924202	1.243	1.43686108438863	55	0.193861084388627	1.2272842870765	1.38116076580592	1.17269896753757	0.174868159745862
13	16	15000001	1.6e+07	16	232.25	2.41441397621879	2.959	2.05712944933977	54	-0.901870550660231	2.17786942757263	3.28789598231675	1.67893306287039	-0.813512644996809
13	17	16000001	1.7e+07	18	236.944444444444	0.747538514800136	0.448	0.920806647048735	53	0.472806647048734	0.674300800671282	0.497795674240589	0.751519416892857	0.426484915968383
13	18	17000001	1.8e+07	15	222.933333333333	1.76177692389481	1.658	2.0685769586453	52	0.410576958645301	1.58917241970346	1.84228845511361	1.68827598578015	0.37035198383822
13	19	18000001	1.9e+07	5	246.6	1.01632677227947	0.0370000000000008	1.44942349715592	51	1.41242349715592	0.916755381460087	0.0411125891671924	1.18295182262707	1.27404578648875
13	20	19000001	2e+07	10	225.7	0.936235097348439	1.76009623913574	0.352248239007175	50	-1.40784800012856	0.844510434258222	1.95573279930558	0.28748857540143	-1.26991855926509
13	21	20000001	2.1e+07	15	216.533333333333	1.59710902250448	1.74289596177324	1.43592868225539	49	-0.306967279517848	1.44063733347844	1.93662069290649	1.17193798442594	-0.276893134280996
13	22	21000001	2.2e+07	15	231.6	0.198	0.625	0	48	-0.625	0.178601578232541	0.694469411607964	0	-0.563767608057263
13	23	22000001	2.3e+07	14	220.714285714286	0.0889543612230666	0.0716255895562354	0.0996816960644382	47	0.0280561065082028	0.080239339924784	0.0795868496563078	0.0813555487912033	0.0253073984920469
13	24	23000001	2.4e+07	20	231.65	0.681042063297164	0.592371531486027	0.748314297275484	46	0.155942765789457	0.614319128018281	0.658214254279056	0.610739210173508	0.14066476810073
13	25	24000001	2.5e+07	14	194.928571428571	0.285000000000004	0.462	0.169000000000004	45	-0.292999999999996	0.257078029274115	0.513351789060607	0.137929913801083	-0.264294254657241
13	26	25000001	2.6e+07	16	217.125	0.748627961239035	1.19922287564588	0.426000000000002	44	-0.773222875645878	0.675283512052026	1.33251776773857	0.347681321179054	-0.697468817756857
13	27	26000001	2.7e+07	11	214.272727272727	0.890371459409683	1.77577506091119	0.533999999999999	43	-1.24177506091119	0.803140140726162	1.97315433871854	0.435825881477966	-1.1201160893361
13	28	27000001	2.8e+07	18	185.111111111111	0.216999999999999	0	0.303999999999995	42	0.303999999999995	0.195740113517481	0	0.248110614174718	0.274216564559048
13	29	28000001	2.9e+07	11	196.363636363636	0.268000000000001	0.552	0.127000000000002	41	-0.424999999999997	0.241743550334955	0.613355384332154	0.103651473684837	-0.383361973478936
13	30	29000001	3e+07	12	240.333333333333	0.466999999999999	1.178	0.125999999999998	40	-1.052	0.421247156740386	1.30893594699869	0.102835320348732	-0.948933637881988
13	31	30000001	3.1e+07	15	221.2	0.561829262335177	1.175	0.256158158280483	39	-0.918841841719517	0.506785822981247	1.30560249382297	0.20906433545012	-0.828821227662628
13	32	31000001	3.2e+07	16	203.5625	0.695169125549542	1.105	0.385839472398561	38	-0.71916052760144	0.627062136170119	1.22782191972288	0.314904172597559	-0.648703056728101
13	33	32000001	3.3e+07	13	202	0.380999999999993	0.667999999999999	0.262999999999998	37	-0.405000000000001	0.343672733871701	0.742248907126592	0.214648327394578	-0.365321410021108
13	34	33000001	3.4e+07	8	228.5	1.45713014771509	1.111	1.59782718350381	36	0.48682718350381	1.31437244480874	1.23448882607432	1.3040719863296	0.439131834849916
13	35	34000001	3.5e+07	12	216.916666666667	0.728862972142152	1.546	0.374163061365821	35	-1.17183693863418	0.657454935049742	1.71783953655346	0.305374430779501	-1.0570299326831
13	36	35000001	3.6e+07	12	214	0.463341831369114	0.366760210335514	0.568586444243093	34	0.20182623390758	0.41794738557414	0.407525995956668	0.464053723330841	0.182052949013251
13	37	36000001	3.7e+07	13	239.615384615385	1.51965414324558	0.875237584768742	1.84340945058919	33	0.968171865820443	1.37077085025899	0.972521168818439	1.50450477289859	0.873318299171086
13	38	37000001	3.8e+07	16	251.5625	0.76348812733759	1.236637644603	0.546999999999997	32	-0.689637644603004	0.688687800526772	1.37409122787153	0.446435874847278	-0.622072584518529
13	39	38000001	3.9e+07	20	239.8	0.543511089849503	0.772360441854341	0.335999999999999	31	-0.436360441854342	0.490262315323281	0.858209122566162	0.274227520929955	-0.393609412088053
13	40	39000001	4e+07	17	228.764705882353	0.848999999999997	2.401	0	30	-2.401	0.765821918784983	2.66787369163316	0	-2.16576964311279
13	41	40000001	4.1e+07	25	231.44	0.337000000000003	0.622999999999998	0.160000000000004	29	-0.462999999999994	0.303983494264479	0.692247109490816	0.130584533776173	-0.417639044048815
13	42	41000001	4.2e+07	22	220.409090909091	0.464999999999996	0.454999999999998	0.481999999999999	28	0.027000000000001	0.419443100394601	0.505573731650596	0.393385908000711	0.0243547606680747
13	43	42000001	4.3e+07	14	213.5	0.567	0.279000000000003	0.784999999999997	27	0.505999999999993	0.511449974029549	0.310011145341799	0.64068036883933	0.456426255483154
13	44	43000001	4.4e+07	12	196.5	0.866	1.097	0.709000000000003	26	-0.387999999999998	0.781156397724144	1.2189327112543	0.578652715295655	-0.349986931081947
13	45	44000001	4.5e+07	14	244.928571428571	0.548000000000002	0	0.826000000000001	25	0.826000000000001	0.49431143874461	0	0.674142655619477	0.74507527080848
13	46	45000001	4.6e+07	12	217.083333333333	0.719999999999999	0.617999999999995	0.759	24	0.141000000000005	0.649460284481966	0.68669135419795	0.619460382100706	0.127185972377723
13	47	46000001	4.7e+07	15	198.333333333333	1.086	1.029	1.171	23	0.141999999999996	0.979602595760299	1.14337443927136	0.955715556574342	0.128088000550607
13	48	47000001	4.8e+07	14	215.5	0.405000000000001	0.823	0.161999999999999	22	-0.661000000000001	0.365321410021108	0.914477321205368	0.132216840448371	-0.596240622281363
13	49	48000001	4.9e+07	17	188.588235294118	0.146989216613946	0.179802342653951	0.14966861887829	21	-0.0301337237756617	0.132588414497048	0.199787563373797	0.122152542607154	-0.0271814677997809
13	50	49000001	5e+07	16	209.625	0.793009943228133	0.368196629580057	0.980330524650039	20	0.612133895069982	0.715317310174961	0.409122074720797	0.800100028174833	0.552162018935007
13	51	50000001	5.1e+07	20	224.05	0.73965485950817	0.273999999999994	0.917805062485211	19	0.643805062485217	0.667189521492564	0.304455390048925	0.749069663637748	0.580730304211917
13	52	51000001	5.2e+07	18	199.166666666667	0.608342155536012	0.730000000000004	0.607190599379001	18	-0.122809400621003	0.548741763051099	0.811140272758107	0.495560633332374	-0.110777539256079
13	53	52000001	5.3e+07	19	191.157894736842	0.607999999999997	0.366	0.744999999999997	17	0.378999999999998	0.548433129118103	0.406681287437624	0.608034235395289	0.341868677525922
13	54	53000001	5.4e+07	16	215.625	0.292000000000002	0	0.402000000000001	16	0.402000000000001	0.263392226484355	0	0.328093641112628	0.362615325502433
13	55	54000001	5.5e+07	12	225.416666666667	0.497	0.313000000000002	0.604999999999997	15	0.291999999999994	0.448308001927136	0.347790281333271	0.49377276834114	0.263392226484348
13	56	55000001	5.6e+07	11	225.727272727273	1.39329207586746	1.674	1.25878644212622	14	-0.415213557873776	1.2567887054991	1.86006687205077	1.0273627541801	-0.374534326968711
13	57	56000001	5.7e+07	6	231.833333333333	1.91620996115254	1.7391174466504	2.04541023447613	13	0.306292787825732	1.72847537013515	1.93242219182792	1.66936838656295	0.276284723772326
13	58	57000001	5.8e+07	9	267.111111111111	1.39449394221803	0.347881862820082	1.93879723470247	12	1.59091537188239	1.25787282280736	0.386549300130792	1.58235583112593	1.43505048612427
13	59	58000001	5.9e+07	26	233.076923076923	2.141	2.249	2.16699999999999	11	-0.0820000000000078	1.93124231816096	2.49897873073009	1.76860427933099	-0.07396631017712
13	60	59000001	6e+07	14	232	2.85670183709977	1.687	3.39853275034459	10	1.71153275034458	2.57682553861524	1.87451183581222	2.77372384204245	1.5438507596375
13	61	60000001	6.1e+07	12	221.666666666667	1.8354571774066	1.788	1.65825850900577	9	-0.129741490994228	1.65563408415689	1.98673809272806	1.35339321424303	-0.117030480069758
13	62	61000001	6.2e+07	11	222.727272727273	1.95598922954289	0.284982670425248	3.05011759054359	8	2.76513492011834	1.76435739092027	0.316658795917901	2.48936364702268	2.49422959979316
13	63	62000001	6.3e+07	11	231.727272727273	1.79083317674038	1.48900525454952	2.0130604795205	7	0.524055224970974	1.61538197836882	1.65450976481308	1.64296602613385	0.472712577074875
13	64	63000001	6.4e+07	14	202.928571428571	1.545	1.363	1.63799999999999	6	0.274999999999991	1.39363352711756	1.51449889283465	1.33685916453353	0.248057747545188
13	65	64000001	6.5e+07	13	257.307692307692	0.995999999999995	0.646999999999998	1.17100000000001	5	0.524000000000008	0.89842006020005	0.718914734896563	0.955715556574348	0.472662762595217
13	66	65000001	6.6e+07	16	220.125	1.592	1.195	1.90900000000001	4	0.714000000000006	1.43602885124346	1.32782551499443	1.55803671861693	0.644048115444623
13	67	66000001	6.7e+07	18	207.611111111111	1.235	0.792000000000002	1.494	3	0.701999999999998	1.11400479352115	0.880031638389614	1.21933308413499	0.633223777369916
13	68	67000001	6.8e+07	11	245	0.616	1.559	0	2	-1.559	0.555649354501238	1.7322845003149	0	-1.40626192153804
13	69	68000001	6.9e+07	16	205.875	0.286000000000001	0.715000000000003	0	1	-0.715000000000003	0.257980057447005	0.794473006879515	0	-0.644950143617512
14	1	1	1e+06	17	207.588235294118	2.754	1.426	3.496	82	2.07	2.62843552931627	1.45755501998186	3.2168676278922	1.97562147628347
14	2	1000001	2e+06	15	248.933333333333	2.28851419149926	2.09	2.68954275656976	81	0.599542756569764	2.18417284323934	2.13624824106738	2.47480063713994	0.57220751006252
14	3	2000001	3e+06	16	223.75	2.12748569723453	0.749	2.6124540571706	80	1.8634540571706	2.0304861999722	0.765574130411227	2.40386695820016	1.77849268377478
14	4	3000001	4e+06	7	202.714285714286	1.908	0.915	2.534	79	1.619	1.8210076216178	0.935247435682608	2.33167693623537	1.54518414014635
14	5	4000001	5e+06	6	211.666666666667	0.409000000000001	0	0.635	78	0.635	0.390352262705285	0	0.584299469025043	0.606048134028986
14	6	5000001	6e+06	9	230.444444444444	1.633728	0	2.53507847933884	77	2.53507847933884	1.55924063922978	0	2.33266930616456	2.41949540475645
14	7	6000001	7e+06	1	201	0.850271	0	1.27892001652893	76	1.27892001652893	0.811504177903875	0	1.17680675052496	1.220609589905
14	8	7000001	8e+06	3	220	0.0473378908788004	0.0259594885464389	0.00865316284881297	75	-0.0173063256976259	0.0451795912377397	0.0265339290652339	0.0079622652881081	-0.0165172699148726
14	9	8000001	9e+06	8	198.5	1.35566195418575	0.704040426488963	1.79134680882965	74	1.08730638234069	1.29385259481632	0.719619675946112	1.64831966809271	1.03773228997698
14	10	9000001	1e+07	13	225.153846153846	0.577	0.382	0.719999999999999	73	0.337999999999999	0.550692556432638	0.390453027793176	0.662512783776426	0.322589400475271
14	11	10000001	1.1e+07	15	193.533333333333	1.383	1.078	1.649	72	0.571000000000001	1.31994420371983	1.10185435591896	1.51733830617684	0.544966117370948
14	12	11000001	1.2e+07	12	216.916666666667	1.478	2.082	0.771000000000001	71	-1.311	1.4106128221966	2.12807121430731	0.709440772627257	-1.25122693497953
14	13	12000001	1.3e+07	12	233.75	1.657	2.384	1.48	70	-0.904	1.58145158753706	2.43675397449982	1.36183183331821	-0.862783485294809
14	14	13000001	1.4e+07	17	249.823529411765	0.865601096372264	0.539	1.08766983479581	69	0.548669834795812	0.826135321684812	0.550927177959481	1.00082662511142	0.523654062324401
14	15	14000001	1.5e+07	16	243.9375	2.23039819266963	1.079	2.92532924844241	68	1.84632924844241	2.1287065556048	1.10287648426397	2.69176114423359	1.76214865483727
14	16	15000001	1.6e+07	21	217.190476190476	1.25226775612837	0	1.86337862012304	67	1.86337862012304	1.19517249906498	0	1.71460021784332	1.77842068616547
14	17	16000001	1.7e+07	16	229.4375	0.778494871329056	0.282	1.04107978761198	66	0.759079787611983	0.743000573417497	0.288240193292345	0.957956483644702	0.724470691120254
14	18	17000001	1.8e+07	20	236.75	1.20622905154785	1.089	1.34652880175596	65	0.257528801755964	1.1512328596884	1.11309776771405	1.23901742345344	0.245787164980981
14	19	18000001	1.9e+07	13	257.615384615385	1.223	1.178	1.27	64	0.0920000000000023	1.16723916207473	1.2040671904198	1.16859893805009	0.0878053989459341
14	20	19000001	2e+07	13	248.538461538462	1.60064155704007	1.728	1.45333380976006	63	-0.274666190239942	1.52766272266675	1.76623778017437	1.33729476119519	-0.262143200119319
14	21	20000001	2.1e+07	7	257.857142857143	2.24335379050827	3.731	1.61466201907638	62	-2.11633798092361	2.1410714625266	3.81356085522602	1.48574198488383	-2.01984674695028
14	22	21000001	2.2e+07	13	223.538461538462	1.84344717879639	1.264	1.91699022525775	61	0.652990225257747	1.75939798880402	1.29197022809051	1.76393129251071	0.623218122136418
14	23	22000001	2.3e+07	11	223.545454545455	1.61555083962524	2.633	1.07300762868505	60	-1.55999237131496	1.54189223902967	2.6912639324069	0.987335098740935	-1.48886687517304
14	24	23000001	2.4e+07	13	248	0.917000000000002	0.536999999999999	1.163	59	0.625999999999998	0.875190769928475	0.548882921269464	1.07014217712775	0.597458475436448
14	25	24000001	2.5e+07	12	220.25	1.256	1.297	1.259	58	-0.0380000000000003	1.19873457691403	1.32570046347578	1.15847721496461	-0.0362674473907113
14	26	25000001	2.6e+07	13	219.307692307692	0.655000000000001	0.251999999999999	0.852000000000004	57	0.600000000000005	0.625136264234625	0.257576342942094	0.783973460802108	0.572643906169126
14	27	26000001	2.7e+07	18	238.333333333333	1.776	1.892	1.72799999999999	56	-0.164000000000005	1.6950259622606	1.93386682875573	1.59003068106342	-0.156522667686231
14	28	27000001	2.8e+07	15	220.933333333333	0.590000000000003	0.486000000000001	0.818000000000005	55	0.332000000000004	0.563099841066306	0.496754375674042	0.752688134901556	0.316862961413584
14	29	28000001	2.9e+07	14	212.5	0.771999999999998	1.636	0.143999999999998	54	-1.492	0.736801825937601	1.6722019724336	0.132502556755284	-1.42397451334055
14	30	29000001	3e+07	17	236.529411764706	0.813000000000002	1.484	0.43	53	-1.054	0.775932492859162	1.51683846399234	0.395667356977588	-1.00594446183709
14	31	30000001	3.1e+07	14	230.5	0.699999999999996	0.322000000000003	0.802	52	0.479999999999997	0.668084557197304	0.32912532709268	0.737965628595408	0.458115124935294
14	32	31000001	3.2e+07	11	243.727272727273	0.878	2.07	0.340000000000003	51	-1.73	0.837968916027481	2.11580567416721	0.312853259005538	-1.65112326278763
14	33	32000001	3.3e+07	15	214.666666666667	0.776000000000003	0	1.136	50	1.136	0.740619451978733	0	1.04529794773614	1.0842057956802
14	34	33000001	3.4e+07	18	239.111111111111	0.113	0	0.184000000000005	49	0.184000000000005	0.107847935661851	0	0.169308822520647	0.175610797891868
14	35	34000001	3.5e+07	18	193.111111111111	0.00420018822266854	0.00774580165738874	0.0023455596568149	48	-0.00540024200057384	0.00400868698412409	0.00791720342882941	0.00215828230243072	-0.00515402612244525
14	36	35000001	3.6e+07	14	194.357142857143	0.720798870664132	1.0612524627832	0.506653914786456	47	-0.554598547996743	0.687935134765666	1.08473622342059	0.466200965967221	-0.529312464800963
14	37	36000001	3.7e+07	12	250	0.314810591844674	0.195767253447743	0.414361153307765	46	0.218593899860021	0.300457278362245	0.200099258773365	0.381277168287136	0.208627441134307
14	38	37000001	3.8e+07	16	234.6875	0.191031656899892	0.0722316444761781	0.254402651703771	45	0.182171007227593	0.182321857015189	0.0738300112256649	0.234090290250514	0.17386519528262
14	39	38000001	3.9e+07	17	214.823529411765	0.720155206907406	1.134	0.44723281036111	44	-0.68676718963889	0.687320817885815	1.15909354323943	0.411524241928464	-0.655455076839339
14	40	39000001	4e+07	7	209.714285714286	0.340000000000003	0	0.619	43	0.619	0.324498213495839	0	0.5695769627189	0.590777629864476
14	41	40000001	4.1e+07	16	260.75	0.710000000000001	0.580000000000005	0.751999999999995	42	0.17199999999999	0.677628622300128	0.592834440104828	0.691957796388708	0.164157919768472
14	42	41000001	4.2e+07	15	258.533333333333	0.754999999999995	1.45	0.337000000000003	41	-1.11299999999999	0.720576915262807	1.48208610026205	0.310092789073136	-1.06225444594371
14	43	42000001	4.3e+07	19	197	0.332999999999998	0	0.370999999999995	40	0.370999999999995	0.317817367923861	0	0.341378114973682	0.354084815314569
14	44	43000001	4.4e+07	10	247.5	0.776000000000003	1.268	0.68	39	-0.588000000000001	0.740619451978733	1.29605874147054	0.625706518011069	-0.56119102804574
14	45	44000001	4.5e+07	13	265.615384615385	0.0615181589865581	0.0627567796372942	0.0593161667185829	38	-0.00344061291871131	0.0587133314373261	0.0641454833087191	0.0545801649106597	-0.00328374336897798
14	46	45000001	4.6e+07	17	248.588235294118	0.932475534046152	1.3402367864095	0.703677752066861	37	-0.636559034342635	0.88996072037221	1.369894008412	0.647493758893547	-0.60753608655535
14	47	46000001	4.7e+07	16	228.375	0.334034775888737	0.667069551777477	0.0990000000000038	36	-0.568069551777473	0.318804964768756	0.68183069696375	0.0910955077692621	-0.542169278509323
14	48	47000001	4.8e+07	12	240.166666666667	1.02251052427669	1.21292908096537	0.854029265990507	35	-0.358899814974859	0.975890701201399	1.23976919413959	0.785840703385985	-0.342536319950963
14	49	48000001	4.9e+07	3	274.333333333333	0.548439343874942	1.27999999999999	0.166956691054573	34	-1.11304330894542	0.523434080288961	1.30832428161064	0.153626308556481	-1.06229578028318
14	50	49000001	5e+07	7	230.142857142857	0.974179055063988	1.68523811075733	0.616188108397265	33	-1.06905000236006	0.929762832333309	1.72252964109332	0.566989581978059	-1.02030828206929
14	51	50000001	5.1e+07	12	229.916666666667	0.00981987732595336	0.0257590887329219	0.00281158592911507	32	-0.0229475028038068	0.0093721548500592	0.0263290947355038	0.00258709947322869	-0.0219012460706646
14	52	51000001	5.2e+07	20	235.25	0.302999999999997	0	0.545000000000002	31	0.545000000000002	0.289185172615404	0	0.501485371052991	0.52015154810362
14	53	52000001	5.3e+07	14	266.5	0.821000000000005	1.208	0.552	30	-0.655999999999999	0.783567744941419	1.23473104077004	0.507926467561927	-0.626090670744905
14	54	53000001	5.4e+07	19	212	1.14830072518111	1.453	1.0268345419685	29	-0.426165458031492	1.09594568787424	1.48515248529708	0.944848626218536	-0.40673508760251
14	55	54000001	5.5e+07	8	193.625	0.308010809279381	0	0.470889914566404	28	0.470889914566404	0.293967521613428	0	0.433292483543933	0.449420400088249
14	56	55000001	5.6e+07	13	240.692307692308	0.474023957119965	0.448	0.531786514327435	27	0.083786514327435	0.452411550704867	0.457913498563725	0.489326894419211	0.079966394747929
14	57	56000001	5.7e+07	13	261.615384615385	1.36540677903808	1.393	1.17555164288415	26	-0.217448357115846	1.30315311909694	1.42382478459658	1.08169165472241	-0.20753412768146
14	58	57000001	5.8e+07	18	253.611111111111	1.24425230046678	1.172	1.42292476039619	25	0.25092476039619	1.18752249599868	1.19793442034975	1.30931367238123	0.239484224913042
14	59	58000001	5.9e+07	13	231.461538461538	1.202	0.412999999999997	1.579	24	1.166	1.1471966253588	0.422139006488431	1.45292734108747	1.11283799098866
14	60	59000001	6e+07	14	241.071428571429	0.835000000000001	0.445999999999998	1.071	23	0.625	0.796929436085361	0.455869241873706	0.985487765867433	0.596504068926168
14	61	60000001	6.1e+07	16	236.375	0.741	0.521000000000001	0.889000000000003	22	0.368000000000002	0.707215224118864	0.532528867749333	0.818019256635063	0.35122159578373
14	62	61000001	6.2e+07	14	246.714285714286	1	1.173	0.893000000000001	21	-0.280000000000001	0.954406510281869	1.19895654869476	0.821699883211596	-0.267233822878924
14	63	62000001	6.3e+07	18	235.555555555556	0.747271778271	0.489000000000004	0.897317753610262	20	0.408317753610258	0.713201050131752	0.49982076070907	0.825672892883812	0.389701122309298
14	64	63000001	6.4e+07	13	219.615384615385	1.22972271123543	0.854999999999997	1.42167366238655	19	0.566673662386548	1.17365536144456	0.873919734982106	1.30816246623519	0.540837032586992
14	65	64000001	6.5e+07	12	195.333333333333	1.398	1.661	1.259	18	-0.402000000000001	1.33426030137406	1.69775518105881	1.15847721496461	-0.383671417133312
14	66	65000001	6.6e+07	12	239.5	2.56383526553024	2.416	2.75603958375844	17	0.340039583758441	2.4469410687123	2.46946208154009	2.53598813449143	0.324535992492593
14	67	66000001	6.7e+07	22	221.681818181818	0.490163825564322	0.807000000000002	0.0439593960415938	16	-0.763040603958408	0.467815546223255	0.824857574421712	0.0404495303397871	-0.728250920027314
14	68	67000001	6.8e+07	11	225.090909090909	1.20500000000001	1.288	1.294	15	0.00600000000000023	1.15005984488966	1.31650130837071	1.1906826975093	0.00572643906169143
14	69	68000001	6.9e+07	19	221.842105263158	1.76605841648252	1.133	1.32551272349861	14	0.192512723498609	1.685537650229	1.15807141489442	1.2196793394113	0.183735396619166
14	70	69000001	7e+07	9	265.666666666667	1.39994140494206	1.28700000000001	2.33347672939097	13	1.04647672939097	1.33611319088985	1.31547918002571	2.14716411648101	0.998764203389217
14	71	70000001	7.1e+07	16	228.625	2.211	2.11399999999999	2.047	12	-0.0669999999999931	2.11019279423321	2.16077932134757	1.88356065054214	-0.0639452361888786
14	72	71000001	7.2e+07	14	222.928571428571	0.736000000000004	0	1.21899999999999	11	1.21899999999999	0.702443191567459	0	1.12167094919925	1.16342153603359
14	73	72000001	7.3e+07	16	255.875	0.349999999999994	0.504000000000005	0.322000000000003	10	-0.182000000000002	0.334042278598649	0.515152685884196	0.296290439411127	-0.173701984871302
14	74	73000001	7.4e+07	13	252.461538461538	2.17200000000001	1.441	2.625	9	1.184	2.07297094033223	1.47288694515698	2.41541119085156	1.13001730817373
14	75	74000001	7.5e+07	16	243.1875	1.88303222161243	1.99119391082563	1.81229483743912	8	-0.178899073386509	1.79717821137743	2.03525573666283	1.66759513579922	-0.170742440323478
14	76	75000001	7.6e+07	17	232.058823529412	1.54351816770347	1.52492511813166	1.54965385434634	7	0.024728736214684	1.47314378799454	1.55866918725752	1.42592429018453	0.0236012668343374
14	77	76000001	7.7e+07	12	259	0.63244472114585	0.792875047303642	0.550046832540999	6	-0.242828214762643	0.603609359255001	0.810420059898861	0.506129247547421	-0.23175682904959
14	78	77000001	7.8e+07	12	238	0.807000000000002	0.614000000000004	1.26000000000001	5	0.646000000000001	0.77020605379747	0.62758680383511	1.15939737160875	0.616546605642088
14	79	78000001	7.9e+07	21	211.285714285714	1.74028985507268	2.127	1.17956670676556	4	-0.947433293234431	1.66094396745886	2.17406698983268	1.08538614242951	-0.904236503120732
14	80	79000001	8e+07	20	221.95	0.4337028985505	0.394999999999996	0.429420805407205	3	0.0344208054072089	0.413928869904714	0.40374069627828	0.395134407224781	0.0328514407697856
14	81	80000001	8.1e+07	8	204.875	0.934000000000012	2.328	0.152000000000001	2	-2.176	0.891415680603276	2.37951478717936	0.139863809908358	-2.07678856637335
14	82	81000001	8.2e+07	5	224.4	0	0	0	1	0	0	0	0	0
15	1	1	1e+06	15	245.666666666667	1.352	0	2.026	96	2.026	1.33702604033697	0	1.82337633754119	2.00356121133336
15	2	1000001	2e+06	12	231.166666666667	1.75453812181671	1.31357253187452	2.07126312986163	95	0.757690597987106	1.73510588582312	1.58121816889806	1.86411262577058	0.749298860966903
15	3	2000001	3e+06	17	225.941176470588	1.69645323405719	0.902422519113616	2.10972610659239	94	1.20730358747878	1.67766431223989	1.08629470289617	1.89872885560389	1.19393220048178
15	4	3000001	4e+06	20	207.05	2.242	0.624	3.118	93	2.494	2.21716892191974	0.751142486197055	2.8061635836394	2.46637791760385
15	5	4000001	5e+06	17	234.058823529412	2.44	1.334	3.058	92	1.724	2.41297598995726	1.60580781504306	2.75216428440324	1.70490598634685
15	6	5000001	6e+06	15	235.2	4.024	1.161	5.538	91	4.377	3.97943253425737	1.39755837576087	4.98413531949808	4.32852291313234
15	7	6000001	7e+06	22	238.636363636364	1.91248598574822	1.09633172446556	2.40576558669834	90	1.30943386223278	1.89130441177877	1.31971368142911	2.16516093013655	1.29493134016586
15	8	7000001	8e+06	13	239.307692307692	3.27051068883611	2.17266665083135	3.92322997624703	89	1.75056332541568	3.23428842912299	2.61535613747258	3.53086115766097	1.73117511193761
15	9	8000001	9e+06	18	256.166666666667	2.30358463826035	1.92032975930491	2.51656512243859	88	0.596235363133678	2.27807148481828	2.31160459891423	2.26487921823098	0.589631809674184
15	10	9000001	1e+07	13	203.615384615385	1.27641155150778	0.749666581478511	1.6154316713907	87	0.865765089912185	1.26227476520179	0.902414134343936	1.45386963698342	0.856176383156265
15	11	10000001	1.1e+07	7	177.571428571429	1.314	0.794	1.594	86	0.799999999999997	1.29944690606714	0.955780663526381	1.4345813830408	0.791139668838442
15	12	11000001	1.2e+07	7	202.428571428571	0.47170200000003	1.04641121385549	0.26071481024098	85	-0.785696403614508	0.466477705088069	1.25962166788444	0.234640284225047	-0.776994490703923
15	13	12000001	1.3e+07	11	211.909090909091	0.664796178450819	0.426586567771018	0.663674821152849	84	0.237088253381831	0.657433285580805	0.513505280599024	0.597299587715689	0.234462402832483
15	14	13000001	1.4e+07	12	237.333333333333	1.71276833152014	0.572000000000001	2.45894607830537	83	1.88694607830537	1.69379871324477	0.688547279013968	2.21302275146679	1.86604736938314
15	15	14000001	1.5e+07	9	248.111111111111	1.08372934845313	1.035	1.0256603797668	82	-0.00933962023319634	1.07172659730714	1.24588537374031	0.923082362695113	-0.00923618007295974
15	16	15000001	1.6e+07	12	194.25	0.322000000000003	0	0.474000000000004	81	0.474000000000004	0.318433716707477	0	0.426594463965711	0.468750253786782
15	17	16000001	1.7e+07	11	218.727272727273	1.281	1.058	1.456	80	0.397999999999998	1.26681239472756	1.27357171537898	1.31038299479761	0.393591985247124
15	18	17000001	1.8e+07	21	213.52380952381	0.303999999999998	0.504000000000001	0.181000000000004	79	-0.322999999999997	0.300633074158607	0.606692008082238	0.162897886029103	-0.319422641293519
15	19	18000001	1.9e+07	19	222.368421052632	0.309000000000001	0.368000000000002	0.293999999999997	78	-0.0740000000000052	0.30557769708885	0.442981466218778	0.264596566257208	-0.0731804193675612
15	20	19000001	2e+07	15	217.666666666667	1.333	0.427	1.811	77	1.384	1.31823647320206	0.514002951291894	1.6298788486116	1.36867162709051
15	21	20000001	2.1e+07	18	203.833333333333	0	0	0	76	0	0	0	0	0
15	22	21000001	2.2e+07	17	245.647058823529	0.356999999999999	0.474999999999998	0.268000000000001	75	-0.206999999999997	0.353046077219155	0.57178314253782	0.24119686992154	-0.204707389311945
15	23	22000001	2.3e+07	22	243.909090909091	1.432	1.699	1.368	74	-0.331	1.41614000722081	2.04517801930897	1.23118402258458	-0.327334037981906
15	24	23000001	2.4e+07	12	244	1.20935562011559	1.52183670567558	1.21908828102643	73	-0.302748424649146	1.1959615060077	1.83191699789598	1.09716521470748	-0.299395360522857
15	25	24000001	2.5e+07	15	222.733333333333	0.963283787213765	1.84831561597218	0.173890485919908	72	-1.67442513005228	0.952615020517176	2.22491728695222	0.156499406391856	-1.65588017860541
15	26	25000001	2.6e+07	10	240.9	0.864352641815201	1.52983878768229	0.463012589951324	71	-1.06682619773097	0.854779578506641	1.84154953599418	0.416705923248226	-1.05501065597632
15	27	26000001	2.7e+07	10	247.1	0.758275699158	0.865809620862261	0.723181603435539	70	-0.142628017426722	0.749877481900125	1.04222178074969	0.650854996766761	-0.141048353092576
15	28	27000001	2.8e+07	15	221.133333333333	0.196722929638519	0.282189562648393	0.128816589068961	69	-0.153372973579432	0.194544141758933	0.339686810363099	0.11593342566195	-0.151674304407999
15	29	28000001	2.9e+07	14	257.714285714286	0.304000000000002	0.448	0.198999999999998	68	-0.249000000000002	0.300633074158611	0.539281784961989	0.179097675799947	-0.246242221925968
15	30	29000001	3e+07	13	181.230769230769	0.582999999999998	0.896000000000001	0.428000000000004	67	-0.467999999999996	0.576543033666015	1.07856356992398	0.385195001217985	-0.462816706270486
15	31	30000001	3.1e+07	11	241.909090909091	0.108000000000004	0	0.155999999999999	66	0.155999999999999	0.106803855293194	0	0.140398178014029	0.154272235423495
15	32	31000001	3.2e+07	15	213.266666666667	1.994	1.681	2.121	65	0.439999999999994	1.97191562457982	2.02351044759175	1.90887522799845	0.435126817861139
15	33	32000001	3.3e+07	10	217.7	1.20158219184326	2.746	0.430017689678778	64	-2.31598231032122	1.18827417167131	3.30550844086076	0.387010898363482	-2.29033184752903
15	34	33000001	3.4e+07	6	205.666666666667	0.605417229437209	0.728999999999999	0.478981298701267	63	-0.250018701298732	0.598711983007553	0.87753665454752	0.431077574618282	-0.247249640686121
15	35	34000001	3.5e+07	11	222.818181818182	0.608000000000004	0.625	0.728999999999999	62	0.103999999999999	0.601266148317222	0.752346240181345	0.65609148571941	0.102848156948997
15	36	35000001	3.6e+07	19	243.157894736842	0.388999999999996	0.207000000000001	0.396999999999998	61	0.189999999999998	0.384691663972689	0.249177074748062	0.357295363279294	0.187895671349128
15	37	36000001	3.7e+07	12	216.416666666667	0.564735921943679	0	0.867785264834972	60	0.867785264834972	0.55848123783462	0	0.780996603142646	0.858174183805527
15	38	37000001	3.8e+07	16	208.75	0.43619276082263	0.829000000000001	0.284484725226134	59	-0.544515274773867	0.431361745433678	0.997912052976537	0.256032930093405	-0.538484542702589
15	39	38000001	3.9e+07	18	210.222222222222	0.344063484916695	0.207999999999998	0.419721296713182	58	0.211721296713184	0.340252839395494	0.25038082873235	0.377744264950109	0.209376395709643
15	40	39000001	4e+07	11	241.727272727273	0.262999999999998	0.207000000000001	0.280999999999999	57	0.0739999999999981	0.260087166130637	0.249177074748062	0.252896718089374	0.0731804193675542
15	41	40000001	4.1e+07	14	246.642857142857	0.85784591970882	0.47822663565583	1.11310724036814	56	0.634880604712311	0.848344921041058	0.57566721806438	1.00178351590969	0.627849039205061
15	42	41000001	4.2e+07	13	219.076923076923	0.538098176753074	0.257771665486853	0.620201121349565	55	0.362429455862712	0.532138516698747	0.310293669366908	0.558173765639343	0.358415399610654
15	43	42000001	4.3e+07	21	236.952380952381	0.622053234739149	1.727	0.0176886275095029	54	-1.7093113724905	0.615163737664267	2.0788831308691	0.0159195581660453	-1.6903800414674
15	44	43000001	4.4e+07	19	249.421052631579	0.797522376244998	0.0314354301284721	1.242	53	1.21056456987153	0.788689485792146	0.0378405242650229	1.11778549418863	1.19715706614465
15	45	44000001	4.5e+07	10	236.5	0.653474788755644	1.04555917600912	0.415999999999997	52	-0.629559176009119	0.646237284963015	1.2585960239321	0.374395141370745	-0.622586547527573
15	46	45000001	4.6e+07	13	220.384615384615	0.640999999999998	0	0.981999999999999	51	0.981999999999999	0.633900659656802	0	0.883788530831908	0.97112394349919
15	47	46000001	4.7e+07	21	226.857142857143	0.298999999999999	0	0.491	50	0.491	0.295688451228368	0	0.441894265415954	0.485561971749595
15	48	47000001	4.8e+07	15	223.333333333333	0.585000000000001	0	0.962000000000003	49	0.962000000000003	0.578520882838113	0	0.865788764419857	0.951345451778233
15	49	48000001	4.9e+07	21	214.571428571429	0.856920790126313	0.207000000000001	1.23281855838604	48	1.02581855838604	0.847430037651637	0.249177074748062	1.10952230396977	1.01445719321233
15	50	49000001	5e+07	24	195.583333333333	0.43107687105493	0.457000000000001	0.390177862939479	47	-0.0668221370605217	0.426302516262887	0.5501155708206	0.351155519603275	-0.0660820542314229
15	51	50000001	5.1e+07	9	194.222222222222	0.713000000000001	0.686	0.736000000000004	46	0.0500000000000043	0.705103229852265	0.825775233223044	0.662391403963634	0.049446229302407
15	52	51000001	5.2e+07	10	220.1	1.01290657234527	1.06623342930009	1.00107452496518	45	-0.0651589043349048	1.0016882127619	1.28348273870333	0.900955380521618	-0.0644372424967406
15	53	52000001	5.3e+07	15	219.133333333333	1.2205605052729	0.494763510734462	1.61867410546719	44	1.12391059473273	1.20704229242361	0.595573547327992	1.45678778978259	1.11146281965109
15	54	53000001	5.4e+07	16	222	0.316528684386297	0.311	0.34524589501808	43	0.0342458950180802	0.313022998179054	0.374367489114237	0.310717273252318	0.0338666075546001
15	55	54000001	5.5e+07	17	228.352941176471	1.64910184911255	0.311999999999998	2.43095828402385	42	2.11895828402385	1.63083736348471	0.375571243098525	2.18783406349399	2.09548994388138
15	56	55000001	5.6e+07	13	254.692307692308	1.03889434171586	1.459	0.782035650887401	41	-0.676964349112602	1.02738815682903	1.75627706307934	0.703822952093637	-0.669466688715472
15	57	56000001	5.7e+07	17	233.058823529412	0.675000000000004	0.967999999999996	0.48599999999999	40	-0.482000000000006	0.667524095582442	1.16523385679286	0.437394323812932	-0.476661650475169
15	58	57000001	5.8e+07	11	205.181818181818	0.146000000000001	0	0.209000000000003	39	0.209000000000003	0.144382989563017	0	0.188097559005979	0.206685238484047
15	59	58000001	5.9e+07	18	235.5	0.580999999999996	0.498000000000005	0.629999999999995	38	0.131999999999991	0.574565184493916	0.599469484176501	0.566992641979734	0.130538045358334
15	60	59000001	6e+07	16	241.625	0.668599052484915	0.51574881560614	0.747241963152212	37	0.231493147546072	0.661194041210767	0.620834691678818	0.672509039501268	0.22892926510996
15	61	60000001	6.1e+07	10	207.4	0.835400551168906	0.364250688961124	1.02375772513803	36	0.65950703617691	0.826148144249028	0.438468218117385	0.921369995751079	0.652202722747031
15	62	61000001	6.2e+07	14	211.857142857143	0.963403719092792	0.558477760370691	1.40700000000001	35	0.84852223962932	0.952733624100997	0.67226982918366	1.26628356708809	0.839124504577994
15	63	62000001	6.3e+07	11	231.181818181818	0.997593249778539	1.30051747156174	0.697999999999993	34	-0.602517471561746	0.986544491581577	1.5655030880314	0.628191847780719	-0.595844341150921
15	64	63000001	6.4e+07	12	187.916666666667	0.47925029844812	0.410403501790763	0.549188619180324	33	0.138785117389561	0.473942403006214	0.494024850447261	0.494263343070247	0.137248014764102
15	65	64000001	6.5e+07	13	233.692307692308	0.857926961324087	0.943594016993911	0.445580457654006	32	-0.498013559339905	0.848425065086889	1.13585505750877	0.401017207777438	-0.492497853016534
15	66	65000001	6.6e+07	12	229.25	0.652831010024744	0.487290849727366	1.11094984773368	31	0.623658998006312	0.645600636348054	0.58657830186745	0.999841887735723	0.616751716438537
15	67	66000001	6.7e+07	10	198.7	0.455987669257653	0.564709001110427	0.406278668147234	30	-0.158430332963193	0.450937417063643	0.679770710051188	0.365646056242555	-0.156675651443081
15	68	67000001	6.8e+07	11	232.727272727273	0.391999999999996	0.539000000000001	0.445000000000007	29	-0.0939999999999941	0.387658437730834	0.648823397532394	0.400494802668234	-0.0929589110885114
15	69	68000001	6.9e+07	14	220.5	1.09200000000001	1.617	0.537999999999997	28	-1.079	1.07990564796449	1.94647019259717	0.484193716484281	-1.06704962834585
15	70	69000001	7e+07	10	242.4	0.991	0.637	1.19800000000001	27	0.561000000000007	0.980024264773623	0.766791287992827	1.07818600808211	0.554786692772966
15	71	70000001	7.1e+07	20	207.35	1.04599999999999	0	1.559	26	1.559	1.03441511700626	0	1.4030817918197	1.54173342964892
15	72	71000001	7.2e+07	22	221.045454545455	1.119	0.969000000000001	1.214	25	0.244999999999997	1.10660661178777	1.16643761077716	1.09258582121175	0.242286523581771
15	73	72000001	7.3e+07	19	194.842105263158	0.623548758865257	0.968000000000004	0.412216976950373	24	-0.55578302304963	0.616642698241603	1.16523385679287	0.370990464809512	-0.549627496001893
15	74	73000001	7.4e+07	10	244.9	0.761450916075649	0.241999999999997	1.16078240986995	23	0.918782409869956	0.753017531976024	0.291308464198214	1.04469061164408	0.908606514348881
15	75	74000001	7.5e+07	9	211.222222222222	0.543999999999997	0.216999999999999	0.765000000000001	22	0.548000000000002	0.537974974810139	0.261214614590961	0.688491065261111	0.541930673154336
15	76	75000001	7.6e+07	15	238.4	0.769642395009683	0.444588566426369	1.06342812420293	21	0.618839557776561	0.761118286889984	0.535175258205589	0.957072891583137	0.611985653504347
15	77	76000001	7.7e+07	15	220.733333333333	1.13935544836857	0.424408076896219	1.50256978874376	20	1.07816171184754	1.12673661513948	0.510882913528745	1.35229526075994	1.06622062458169
15	78	77000001	7.8e+07	11	251.727272727273	2.023	1.519	2.291	19	0.771999999999998	2.00059443757521	1.82850230213674	2.06187324250092	0.763449780429097
15	79	78000001	7.9e+07	13	242.230769230769	0.657496610433488	0.171953212864952	0.891176301927354	18	0.719223089062402	0.650214563300937	0.206989365097679	0.802048263332576	0.711257395627239
15	80	79000001	8e+07	17	227.823529411765	1.65985327530953	1.7640414082815	1.65585322762737	17	-0.108188180654123	1.64146971318599	2.12347187367166	1.49024856549702	-0.106989951768671
15	81	80000001	8.1e+07	18	205.555555555556	1.22024983210197	0.972999999999999	1.4363922760579	16	0.463392276057899	1.20673506008665	1.17125262671432	1.29273627225612	0.458260014778424
15	82	81000001	8.2e+07	12	218.5	1.14538729443005	0.738	1.25756399120319	15	0.519563991203191	1.13270165600894	0.888370440406132	1.13179290449346	0.513809604926091
15	83	82000001	8.3e+07	20	231.9	1.03	1.077	1.024	14	-0.0529999999999973	1.0185923236295	1.29644304108049	0.921588040297226	-0.0524130030605442
15	84	83000001	8.4e+07	13	244.692307692308	1.26400000000001	1.163	0.959999999999994	13	-0.20300000000001	1.25000067676475	1.39996588372945	0.863988787778643	-0.200751690967765
15	85	84000001	8.5e+07	11	195.909090909091	1.40471029869933	0.704000000000001	1.88249534848257	12	1.17849534848257	1.38915255065868	0.847442804940268	1.69422382722334	1.16544302465769
15	86	85000001	8.6e+07	16	220.1875	2.18928885160894	2.09799999999999	2.52150366021043	11	0.423503660210436	2.165041571317	2.52547585904073	2.26932384454649	0.418813181863442
15	87	86000001	8.7e+07	20	232.3	0.84572285829795	0.969525548983071	0.76099682310153	10	-0.208528725881541	0.836356127553678	1.16707024245947	0.684888252807181	-0.206219183921531
15	88	87000001	8.8e+07	15	212.333333333333	1.80027206891237	1.68546810860647	1.93499917446172	9	0.24953106585525	1.78033331052304	2.02888895112902	1.74147665739153	0.246767406007033
15	89	88000001	8.9e+07	18	227	0.527999999999992	0.495000000000005	0.512	8	0.0169999999999959	0.522152181433365	0.595858222223631	0.460794020148613	0.0168117179628129
15	90	89000001	9e+07	17	217.411764705882	1.84295579965636	1.746	1.89866163573348	7	0.152661635733488	1.82254430128003	2.1017544565706	1.70877329693666	0.150970844923158
15	91	90000001	9.1e+07	14	248.142857142857	1.52995935972585	0.970285917018639	1.73014158949502	6	0.759855672476385	1.51301442648724	1.16798553851181	1.55710722353461	0.751439956359976
15	92	91000001	9.2e+07	10	238.8	1.55207425775838	3.1047040743919	0.829185285879586	5	-2.27551878851231	1.53488439286955	3.73729989959112	0.746257072907287	-2.25031647597411
15	93	92000001	9.3e+07	10	257.5	1.47499999999999	1.571	1.223	4	-0.347999999999999	1.45866376442088	1.89109750931983	1.10068571609717	-0.344145755944722
15	94	93000001	9.4e+07	12	226.583333333333	0.939662012789599	2.20499790798126	0.560000000000002	3	-1.64499790798125	0.929254867023037	2.65427501708389	0.503993459537547	-1.62677887520028
15	95	94000001	9.5e+07	6	168.666666666667	1.00333532396616	0.724987611091721	0.856999999999999	2	0.132012388908278	0.992222969920623	0.872706725412658	0.771289990756564	0.130550297054334
15	96	95000001	9.6e+07	3	277.333333333333	0	0	0	1	0	0	0	0	0
16	1	1	1e+06	18	212.722222222222	1.54173217094017	0	2.472	46	2.472	1.29345722996509	0	2.02359498995941	2.07391811155102
16	2	1000001	2e+06	10	166.8	2.63126755555556	1.546	3.275	45	1.729	2.20753779927316	1.346006700142	2.68093591914121	1.45056812899341
16	3	2000001	3e+06	9	241.555555555556	1.794	1.634	2.232	44	0.598	1.50510076542174	1.42262286418631	1.82712945695364	0.501700255140579
16	4	3000001	4e+06	7	221.714285714286	1.025	0	1.375	43	1.375	0.859937728292798	0	1.12558378284554	1.15357500136839
16	5	4000001	5e+06	19	245.684210526316	2.88449294113793	1.01454895345409	3.90544135084674	42	2.89089239739264	2.41998468983294	0.883305102827469	3.19701923590363	2.42535360092951
16	6	5000001	6e+06	15	206.8	1.2858319134293	0.509753560321735	1.18684886547497	41	0.677095305153232	1.0787662191227	0.443810936361123	0.971562062303459	0.56805834004994
16	7	6000001	7e+06	11	233.454545454545	1.88966007304813	0.485687357610386	3.27069976132788	40	2.7850124037175	1.58535608825621	0.422857980283212	2.67741571629634	2.33652413631228
16	8	7000001	8e+06	16	222.9375	1.6631389415618	1.762	1.56146474745734	39	-0.200535252542664	1.3953130958458	1.53406455734166	1.27822501616218	-0.168241784891865
16	9	8000001	9e+06	24	237.791666666667	0.863859236092302	1.731	0.446534119733054	38	-1.28446588026695	0.724746486878015	1.5070747722806	0.365535682660899	-1.07762016697207
16	10	9000001	1e+07	19	204.578947368421	2.547	3.58	1.855	37	-1.725	2.13684038435293	3.11688485543879	1.51851484885708	-1.44721227444398
16	11	10000001	1.1e+07	13	268.769230769231	1.445	0.998999999999999	1.706	36	0.707000000000004	1.21230245598351	0.869767589548422	1.396542497116	0.593147291612695
16	12	11000001	1.2e+07	14	229.714285714286	1.451	1.833	1.115	35	-0.718000000000002	1.21733623780766	1.59587987151377	0.912746122089295	-0.60237589162364
16	13	12000001	1.3e+07	13	244.769230769231	1.237	0.587	1.769	34	1.182	1.03779801941287	0.511064639704629	1.44811469953002	0.991655019358136
16	14	13000001	1.4e+07	13	214.769230769231	1.364	0.419000000000002	1.849	33	1.42999999999999	1.14434640135744	0.36479741743823	1.51360321053193	1.19971800142312
16	15	14000001	1.5e+07	12	254.666666666667	0.855438401680473	0.479112865804285	1.17603372320619	32	0.696920857401906	0.717681713010272	0.417133976388619	0.962708717760258	0.584691257477136
16	16	15000001	1.6e+07	12	205.166666666667	1.01856010884609	1.14888335322469	0.848966162218931	31	-0.299917191005761	0.854534893786122	1.00026176657312	0.694969123184181	-0.251619617472635
16	17	16000001	1.7e+07	12	240.583333333333	2.52752765327265	1.54116538884967	3.09888629393739	30	1.55772090508772	2.12050379351464	1.34179750285809	2.53676811442782	1.30687119652228
16	18	17000001	1.8e+07	17	248	0.703468192183565	0.281831446095682	0.944108987968724	29	0.662277541873042	0.590184233280562	0.245373230760348	0.772853648070048	0.55562677547087
16	19	18000001	1.9e+07	11	251.454545454545	1.035	1.189	0.949999999999996	28	-0.239000000000004	0.868327364666386	1.0351888528259	0.777676068147828	-0.200512309328763
16	20	19000001	2e+07	18	219.277777777778	0.969000000000001	1.008	0.887	27	-0.120999999999999	0.812955764600705	0.877603333598408	0.726103865733817	-0.101514600120417
16	21	20000001	2.1e+07	19	214.684210526316	1.17431908621967	1.34358024152935	1.238	26	-0.105580241529354	0.985211011994748	1.16977232036023	1.01343470775475	-0.0885779834666904
16	22	21000001	2.2e+07	10	233.6	0.482678703021309	0.663414088700897	0.247999999999998	25	-0.4154140887009	0.404949880362398	0.577593666468312	0.203014384105958	-0.348517314866609
16	23	22000001	2.3e+07	9	225.777777777778	1.991	2.325	1.82400000000001	24	-0.500999999999994	1.67037660198143	2.02423387957966	1.49313805084384	-0.420320782316768
16	24	23000001	2.4e+07	17	204.411764705882	1.80513291677091	1.27621927018257	1.98752106973264	23	0.711301799550068	1.51444087777027	1.11112528364559	1.62699744302174	0.596756345010405
16	25	24000001	2.5e+07	19	231.263157894737	1.04755037533885	1.65023939224464	0.953476330917188	22	-0.696763061327449	0.878856673210889	1.43676149987034	0.780521814841788	-0.584558872308548
16	26	25000001	2.6e+07	15	226.733333333333	1.11931315184189	0.256537148142283	1.482	21	1.22546285185772	0.939063033212843	0.223351048017357	1.21317466631062	1.02811877164267
16	27	26000001	2.7e+07	20	192	0.353999999999999	0.248000000000001	0.412000000000006	20	0.164000000000005	0.296993127625024	0.215918280488498	0.337265831659907	0.137590036526852
16	28	27000001	2.8e+07	18	216.222222222222	0.881999999999998	0.498000000000001	1.09099999999999	19	0.592999999999993	0.739965928150484	0.433577837432548	0.893099568788715	0.497505436953779
16	29	28000001	2.9e+07	18	228.222222222222	0.420859920562854	0.497999999999998	0.349440668726206	18	-0.148559331273791	0.353086169773959	0.433577837432545	0.286054363479942	-0.124635876929055
16	30	29000001	3e+07	14	233.142857142857	0.606138742504051	0.999000000000002	0.458557514083177	17	-0.540442485916826	0.508528364155305	0.869767589548425	0.37537811007563	-0.453411593768027
16	31	30000001	3.1e+07	17	233.823529411765	0.569421516726692	0.233105172952386	0.702486845372149	16	0.469381672419763	0.477723946863406	0.20295027466473	0.575060218773249	0.393794155202854
16	32	31000001	3.2e+07	17	234.588235294118	1.15738598167679	1.23056114840311	1.13270087184093	15	-0.0978602765621801	0.971004753015675	1.07137357741593	0.927236168843028	-0.0821012135775474
16	33	32000001	3.3e+07	11	204.181818181818	1.05683730730199	1.29732622513824	0.828644844724496	14	-0.468681380413746	0.886648071430589	1.12950180550195	0.678333962880332	-0.393206635674273
16	34	33000001	3.4e+07	14	225.214285714286	2.15584644686763	2.997	1.70511151821182	13	-1.29188848178818	1.80867677665117	2.60930276864527	1.395815180249	-1.08384745974298
16	35	34000001	3.5e+07	23	220	0.891498172173958	1.334	0.722045444770901	12	-0.611954555229102	0.74793454922581	1.16143139585345	0.591071013172091	-0.513407619553311
16	36	35000001	3.6e+07	18	237.222222222222	0.511000000000003	0.799999999999997	0.331000000000003	11	-0.468999999999994	0.428710418690363	0.696510582220957	0.270958714270457	-0.393473945921285
16	37	36000001	3.7e+07	21	232.952380952381	0.397999999999996	0.224000000000004	0.518999999999998	10	0.294999999999995	0.33390752766881	0.195022963021872	0.424856715124972	0.24749427302085
16	38	37000001	3.8e+07	13	253.384615384615	1.291	2.258	0.741	9	-1.517	1.08310205583025	1.96590111831865	0.606587333155308	-1.27270783787334
16	39	38000001	3.9e+07	13	238.076923076923	0.822999999999993	1.77	0.288000000000004	8	-1.482	0.690467073546309	1.54102966316388	0.235758639606925	-1.24334411056578
16	40	39000001	4e+07	12	208.833333333333	0.404000000000003	0.0940000000000012	0.419999999999995	7	0.325999999999993	0.338941309492969	0.0818399934109638	0.343814682760089	0.273502145778972
16	41	40000001	4.1e+07	10	265	1.39043091869917	2.13172057439111	1.19900000000001	6	-0.932720574391105	1.16652098104803	1.85595742300194	0.98150905864132	-0.782518645730576
16	42	41000001	4.2e+07	13	241.307692307692	0.750566300977737	1.64027235869285	0.135999999999996	5	-1.50427235869286	0.629697833947243	1.42808381944263	0.111330468703265	-1.2620298096273
16	43	42000001	4.3e+07	13	241.615384615385	0.789000000000001	0.963000000000001	0.684000000000005	4	-0.278999999999996	0.661942309876116	0.838424613348481	0.559926769066442	-0.23407085482311
16	44	43000001	4.4e+07	14	268.714285714286	0.76729124392622	1.4160313799808	0.451000000000001	3	-0.965031379980801	0.643729452917921	1.23285105114197	0.369191480773339	-0.809626236714101
16	45	44000001	4.5e+07	12	242.166666666667	0.912706141885249	2.2789605636538	0.163999999999994	2	-2.1149605636538	0.76572726463579	1.98415018631139	0.134251447553937	-1.77437500735347
16	46	45000001	4.6e+07	11	195.727272727273	0.323999999999998	0.641999999999996	0.18	1	-0.461999999999996	0.271824218504258	0.558949742232316	0.147349149754326	-0.387601200459775
17	1	1	1e+06	20	252.25	0.567409071035737	0.262	0.7405694249488	68	0.4785694249488	0.569881192519234	0.298885132884677	0.697122757865246	0.480654484594747
17	2	1000001	2e+06	14	233.142857142857	1.19358846676025	0	1.83842669765515	67	1.83842669765515	1.19878876376245	0	1.73057251140372	1.84643646409546
17	3	2000001	3e+06	17	218.176470588235	1.213	0.841	1.463	66	0.622	1.21828487032117	0.959398460900815	1.37717080991747	0.624709966479613
17	4	3000001	4e+06	16	229.5625	1.047	0.0600000000000001	1.584	65	1.524	1.0515616316787	0.068446976996491	1.49107215509862	1.53063985356098
17	5	4000001	5e+06	4	187.75	0.095846	0.0874763492957746	0.10448563943662	64	0.0170092901408451	0.0962635875356993	0.0997915277997482	0.0983558254871322	0.0170833972246452
17	6	5000001	6e+06	1	240	1.0831503542196	1.09438150375061	1.05651327042254	63	-0.0378682333280789	1.087869487905	1.24845176021006	0.99453126200708	-0.0380332198923253
17	7	6000001	7e+06	19	245.210526315789	0.809174975339605	0.37213443084224	1.05384579398116	62	0.681711363138922	0.812700436849752	0.424524613791018	0.992020277255746	0.684681483625863
17	8	7000001	8e+06	18	250.555555555556	1.11582367292529	0.547	1.40315268433165	61	0.856152684331653	1.12068515966288	0.624008273618009	1.32083453090834	0.859882821109738
17	9	8000001	9e+06	16	236.3125	2.02204581757042	0	3.13661918085332	60	3.13661918085332	2.03085558667952	0	2.95260449603448	3.15028498927683
17	10	9000001	1e+07	10	198.1	0.433953341740212	0.298	0.483379492433772	59	0.185379492433772	0.43584401538946	0.339953319082572	0.455021276208144	0.186187164797925
17	11	10000001	1.1e+07	13	206.384615384615	2.389	0.968	3.164	58	2.196	2.39940853684854	1.10427789554339	2.97837897647223	2.20556766300519
17	12	11000001	1.2e+07	20	219.65	2.411	1.968	2.731	57	0.763000000000002	2.42150438775297	2.2450608454849	2.57078160074136	0.766324283639784
17	13	12000001	1.3e+07	16	222.5625	0.697000000000001	0.293	0.963000000000001	56	0.670000000000001	0.700036730926512	0.334249404332864	0.906504094292909	0.672919095725629
17	14	13000001	1.4e+07	20	209.45	1.103	1.477	0.887	55	-0.59	1.10780561579905	1.68493641706362	0.834962753517975	-0.592570546982269
17	15	14000001	1.5e+07	17	184.529411764706	2.47609295290487	1.022	3.34795338604344	54	2.32595338604345	2.48688094149454	1.16588017484023	3.1515404485464	2.33608723766615
17	16	15000001	1.6e+07	19	221.684210526316	1.90190402200059	1.715	1.98304221381905	53	0.26804221381905	1.91019035021131	1.9564427591497	1.86670393144615	0.269210036028971
17	17	16000001	1.7e+07	15	193.533333333333	1.04042234585466	0.408987837649206	1.37036164093139	52	0.961373803282179	1.04495531961978	0.466566351923663	1.28996722551012	0.965562373670078
17	18	17000001	1.8e+07	10	229	2.00057323296641	1.7390069193914	2.2096334448214	51	0.470626525430004	2.00928944904575	1.98382944347203	2.08000183241656	0.472676978980377
17	19	18000001	1.9e+07	21	253.047619047619	0.998000000000001	0.879999999999999	1.076	50	0.196000000000002	1.0023481455734	1.00388899594853	1.01287477202406	0.19685394442123
17	20	19000001	2e+07	20	196.95	0.89575542078441	0.584574886286847	1.085608169081	49	0.501033282794153	0.899658101112798	0.666873063240036	1.0219192627931	0.503216214307887
17	21	20000001	2.1e+07	15	177.733333333333	0.468243994665968	0.0994246204994087	0.789391118499145	48	0.689966497999737	0.470284067865043	0.113421911870131	0.743080250174385	0.692972584947703
17	22	21000001	2.2e+07	21	221.333333333333	0.608999999999998	0.585000000000001	0.465000000000003	47	-0.119999999999997	0.611653327308815	0.667358025715788	0.437720045530846	-0.120522823115035
17	23	22000001	2.3e+07	18	252.111111111111	1.2	2.239	0.75	46	-1.489	1.20522823115038	2.55421302491905	0.706000073436844	-1.49548736348576
17	24	23000001	2.4e+07	13	219.230769230769	0.928714108768613	0	1.39527072997414	45	1.39527072997414	0.932760385462996	0	1.31341498376803	1.40134972821886
17	25	24000001	2.5e+07	16	233.8125	0.377281748959232	0.577000000000002	0.209722752038792	44	-0.36727724796121	0.37892551245288	0.658231762116257	0.197419037787685	-0.368877423251723
17	26	25000001	2.6e+07	14	252.071428571429	0.449999999999999	0.669	0.304000000000002	43	-0.364999999999998	0.451960586681391	0.763183793510875	0.286165363099736	-0.366590253641572
17	27	26000001	2.7e+07	13	240.692307692308	0.93	0.593999999999998	1.222	42	0.628000000000004	0.934051879141543	0.677625072265258	1.15030945298643	0.630736107635368
17	28	27000001	2.8e+07	16	218.6875	0.156969449466956	0.30120830475722	0	41	-0.30120830475722	0.157653343271423	0.343613298447824	0	-0.302520626958623
17	29	28000001	2.9e+07	17	233.647058823529	0.625029533780609	0.889789522653853	0.453000000000003	40	-0.436789522653851	0.627752699512625	1.01505671648012	0.426424044355857	-0.438692553144265
17	30	29000001	3e+07	17	244.647058823529	1.3003218439738	0.912628265750396	1.595	39	0.682371734249603	1.30598716328229	1.04111076520275	1.50142682284235	0.685344731880555
17	31	30000001	3.1e+07	12	240.083333333333	0.76756316787036	1.06160213197802	0.480980077740084	38	-0.580622054237932	0.770907332590479	1.21105761178208	0.452762626941544	-0.583151742830068
17	32	31000001	3.2e+07	15	238.2	0.464083645592932	1.08969422187798	0.151017031926471	37	-0.938677189951509	0.466105592736491	1.24310458896819	0.142157380840403	-0.942766874388721
17	33	32000001	3.3e+07	13	227.692307692308	0.0450271247739484	0.11607052441227	0	36	-0.11607052441227	0.045223301620911	0.132411275240288	0	-0.11657622735508
17	34	33000001	3.4e+07	15	216.8	0.182000000000002	0.231999999999999	0.149000000000001	35	-0.0829999999999984	0.182792948391143	0.264661644386431	0.140258681256121	-0.0833616193212329
17	35	34000001	3.5e+07	15	194.533333333333	0.21389045405198	0.57744874864295	0	34	-0.57744874864295	0.214822344664183	0.658743686916942	0	-0.579964611589118
17	36	35000001	3.6e+07	15	221.866666666667	0.846828791509843	2.11354811252461	0.134199418055431	33	-1.97934869446918	0.85051830539885	2.41109965064915	0.126326398669755	-1.98797243822075
17	37	36000001	3.7e+07	14	214	0.938277239919816	0.601000000000003	1.0367994634017	32	0.435799463401698	0.942365181831016	0.685610552914854	0.975973996401175	0.43769818034326
17	38	37000001	3.8e+07	16	220	0.214000000000006	0	0.360999999999997	31	0.360999999999997	0.21493236788849	0	0.339821368680931	0.362572826204403
17	39	38000001	3.9e+07	23	231.739130434783	0.562999999999995	0	0.846000000000004	30	0.846000000000004	0.565452911781381	0	0.796368082836763	0.84968590296102
17	40	39000001	4e+07	17	196.294117647059	0.850000000000001	0.814	0.973999999999997	29	0.159999999999997	0.853703330398186	0.928597321252394	0.916858762036645	0.160697097486714
17	41	40000001	4.1e+07	16	261.875	0.710425416072594	1.18271307335112	0.350748902299558	28	-0.831964171051562	0.71352063964787	1.34921890875189	0.330171667708507	-0.835588921880804
17	42	41000001	4.2e+07	11	240.818181818182	2.01956968730446	1.11428250071996	2.49724502082978	27	1.38296252010982	2.0283686682624	1.27115447823953	2.35074022412749	1.38898789321603
17	43	42000001	4.3e+07	13	237.692307692308	1.44766444147763	0.946663551401899	1.8433707165111	26	0.896707165109201	1.45397171175116	1.07993763877037	1.73522648163755	0.900613992053694
17	44	43000001	4.4e+07	18	208.888888888889	1.39433197204105	1.22233534909288	1.47462286970844	25	0.252287520615564	1.40040688024954	1.39441932535597	1.38811180574108	0.253386701844009
17	45	44000001	4.5e+07	15	210.8	2.449	1.925	2.843	24	0.917999999999999	2.45966994840606	2.19600717863741	2.67621094504126	0.921999596830039
17	46	45000001	4.6e+07	13	205	1.889	2.061	1.684	23	-0.376999999999995	1.89723010720255	2.35115365982946	1.58520549822353	-0.378642535953073
17	47	46000001	4.7e+07	8	232.875	1.05888873476319	1.58859206070755	0.631574236510684	22	-0.957017824196869	1.06350216398642	1.81223873726763	0.594521943143149	-0.961187416196814
17	48	47000001	4.8e+07	15	252.666666666667	0.934888732402129	1.02714783074741	1.02242249058236	21	-0.00472534016504467	0.938961911062864	1.17175273238606	0.962440471246172	-0.00474592780725052
17	49	48000001	4.9e+07	22	235.772727272727	0.695625555077556	0.428603452919553	0.825000000000003	20	0.39639654708045	0.698656297740936	0.488943511376687	0.776600080780531	0.398123591059907
17	50	49000001	5e+07	15	230.466666666667	0.780089424159347	0.214211374209612	1.09676029392589	19	0.882548919716278	0.783488164015572	0.244368683381867	1.03241713073906	0.886394061177773
17	51	50000001	5.1e+07	16	235.9375	1.08050061596877	1.31943329420117	1.02323745959963	18	-0.296195834601545	1.08520820511744	1.50518700560987	0.963207628827556	-0.297486318175775
17	52	51000001	5.2e+07	21	209.761904761905	1.10899999999999	0.305999999999997	1.482	17	1.176	1.1138317569548	0.349079582682101	1.3950561451112	1.18112366652737
17	53	52000001	5.3e+07	25	257.04	0.859000000000002	0.581000000000003	0.983000000000004	16	0.402000000000001	0.862742542131814	0.662794893916024	0.925330762917894	0.403751457435378
17	54	53000001	5.4e+07	24	217	0.554000000000002	0.310000000000002	0.622	15	0.311999999999998	0.55641370004776	0.353642714481873	0.585509394236956	0.313359340099096
17	55	54000001	5.5e+07	24	231.833333333333	0.931999999999995	1.10599999999999	0.863999999999997	14	-0.241999999999997	0.936060592860122	1.26170594263531	0.813312084599242	-0.243054359948657
17	56	55000001	5.6e+07	22	233.318181818182	0.534000000000006	0.891000000000005	0.389000000000003	13	-0.502000000000002	0.536326562861924	1.0164376083979	0.366178704755912	-0.504187143364577
17	57	56000001	5.7e+07	10	256.8	0.580637650188391	1.02553927311864	0.34994150875734	12	-0.675597764361304	0.583167406729889	1.16991771726916	0.329411641175043	-0.678541248758604
17	58	57000001	5.8e+07	12	231.583333333333	1.59270728090843	1.39045709546286	1.59369300268425	11	0.203235907221386	1.59964648242466	1.58620974712923	1.50019650257448	0.204121377472228
17	59	58000001	5.9e+07	11	242.272727272727	2.08565072803417	3.846	1.31436142937739	10	-2.53163857062261	2.09473761478844	4.38745122547507	1.23725235421733	-2.54266856365297
17	60	59000001	6e+07	22	240.409090909091	0.555	0.299999999999997	0.554000000000002	9	0.254000000000005	0.55741805690705	0.342234884982452	0.521498720912017	0.255106642260168
17	61	60000001	6.1e+07	14	229.928571428571	1.736	2.285	1.506	8	-0.778999999999996	1.74356350773088	2.60668904061636	1.41764814746118	-0.78239399338845
17	62	61000001	6.2e+07	11	237.818181818182	1.69741241363095	2.01000000000001	1.49604687500047	7	-0.513953124999539	1.7048078006776	2.29297372938245	1.40827893815372	-0.516192346447837
17	63	62000001	6.3e+07	13	231.307692307692	0.87357741834141	1.264	0.643937499999539	6	-0.620062500000457	0.877383472233776	1.44194964872607	0.60615989638455	-0.622764025065194
17	64	63000001	6.4e+07	14	243.857142857143	0.894000000000005	0.971000000000004	0.844999999999999	5	-0.126000000000005	0.897895032207037	1.10770024439322	0.79542674940551	-0.126548964270795
17	65	64000001	6.5e+07	15	239.666666666667	0.24199999999999	0.390999999999998	0.141000000000005	4	-0.249999999999993	0.24305435994865	0.446046133427131	0.132728013806132	-0.251089214822988
17	66	65000001	6.6e+07	18	235.222222222222	0.382074042086244	0.960999999999999	0.130209059410474	3	-0.830790940589525	0.383738684926732	1.0962924148938	0.122570140674582	-0.834410579818727
17	67	66000001	6.7e+07	16	244.4375	0.292925642927544	0.234000000000002	0.284790737372598	2	0.0507907373725966	0.294201878736793	0.266943210286317	0.268083041998917	0.051012025468665
17	68	67000001	6.8e+07	4	269.25	0	0	0	1	0	0	0	0	0
18	1	1	1e+06	23	204.739130434783	0.228	0	0.331	120	0.331	0.252506821961422	0	0.349566125434678	0.366577886268556
18	2	1000001	2e+06	18	243.5	0.74288787399934	0	1.11008649521593	119	1.11008649521593	0.822737965514259	0	1.17235237169183	1.22940532021609
18	3	2000001	3e+06	15	228.133333333333	1.38210715960199	0.426	2.11690711445291	118	1.69090711445291	1.53066441439135	0.516155588201341	2.23564657977163	1.87265606009853
18	4	3000001	4e+06	12	172	1.54288263072233	1.068	1.83326680879353	117	0.76526680879353	1.7087210076455	1.29402386901181	1.93609660192734	0.847522323864095
18	5	4000001	5e+06	14	241.785714285714	1.83840290116899	1.45043416265119	1.97122740279064	116	0.520793240139446	2.03600558797737	1.75739365814682	2.08179554545072	0.576771254239489
18	6	5000001	6e+06	20	245.55	1.89729588323911	1.65306949427251	2.04124619801891	115	0.388176703746394	2.10122874472455	2.00291327970404	2.15574176586023	0.429900288695011
18	7	6000001	7e+06	20	236.4	3.18881509586357	2.43010720592416	3.5811176762447	114	1.15101047032054	3.53156827052245	2.94439768607066	3.78198619580211	1.27472805221474
18	8	7000001	8e+06	6	185.166666666667	3.88256730260496	2.33935794092932	4.80810070233316	113	2.46874276140384	4.29988916943908	2.83444289674613	5.07779194324579	2.73409819702785
18	9	8000001	9e+06	23	242.086956521739	1.903	0.555	2.619	112	2.064	2.10754597452889	0.672456224065127	2.76590236408889	2.28585123038761
18	10	9000001	1e+07	15	246.466666666667	1.9931599003954	0.806922521339696	2.64472583902198	111	1.83780331768229	2.20739680749907	0.977693823086854	2.79307119149213	2.0353415576233
18	11	10000001	1.1e+07	14	233.071428571429	3.11187233166135	2.5463718977532	3.51258905247853	110	0.966217154725329	3.44635523165565	3.08526780437598	3.70961373208214	1.07007203098378
18	12	11000001	1.2e+07	12	251.75	1.75295649628756	1.17669545124891	2.26167303433254	109	1.08497758308363	1.94137488558861	1.4257228468855	2.38853256680278	1.20159755001681
18	13	12000001	1.3e+07	12	244.583333333333	2.412	0	3.585	108	3.585	2.67125637969715	0	3.78608628303118	3.970337529525
18	14	13000001	1.4e+07	15	243.466666666667	1.01	1.5	0.606000000000002	107	-0.893999999999998	1.11856092184665	1.81744925423007	0.63999115411908	-0.99009253874347
18	15	14000001	1.5e+07	16	211.5625	2.08355896431004	1.28421375566215	2.56075991840432	106	1.27654616274217	2.30751251073317	1.55599555500011	2.70439553729613	1.4137570817591
18	16	15000001	1.6e+07	14	217.5	0.0504331009667075	0.0477787272316177	0.05523139194937	105	0.00745266471775233	0.0558539563454512	0.0578902747834438	0.0583293766951823	0.00825372229396343
18	17	16000001	1.7e+07	16	231.125	0.552	0.406000000000002	0.624000000000002	104	0.218	0.611332305801338	0.491922931478276	0.659000792360241	0.241431961349079
18	18	17000001	1.8e+07	13	233.538461538462	1.477	1.911	1.137	103	-0.773999999999997	1.63575691244307	2.31543034988911	1.20077548223332	-0.857194211395352
18	19	18000001	1.9e+07	17	248.882352941176	0.998853521383635	0.994775606148519	1.052	102	0.057224393851481	1.10621635214718	1.20530278901393	1.11100774609451	0.0633752185530975
18	20	19000001	2e+07	14	221.142857142857	0.618146296240001	0.83721069536014	0.537999999999997	101	-0.299210695360143	0.684588406889415	1.01439196927715	0.568176965208023	-0.331371674483584
18	21	20000001	2.1e+07	16	230.75	1.314	0.835999999999999	1.502	100	0.666000000000004	1.45523668446188	1.01292505102423	1.58624870212353	0.737585716782054
18	22	21000001	2.2e+07	21	261.809523809524	0.782904082818427	0.217000000000002	1.10495357312638	99	0.88795357312638	0.867055359004839	0.262924325445287	1.16693153880058	0.983396205260665
18	23	22000001	2.3e+07	18	271.277777777778	1.04078301557651	0.944516781840101	1.12104309935024	98	0.176526317510139	1.1526526825204	1.14440754717539	1.18392354285543	0.195500436083501
18	24	23000001	2.4e+07	14	257.571428571429	0.422919513380106	0.426022615096161	0.399841506604622	97	-0.0261811084915392	0.468377466092465	0.516182989394443	0.422269021908586	-0.0289952127220428
18	25	24000001	2.5e+07	18	253.944444444444	1.80038785016902	2.11445635249815	1.67415621211147	96	-0.440300140386679	1.9939044488778	2.56194474729988	1.76806133063506	-0.487626268237757
18	26	25000001	2.6e+07	11	208.090909090909	0.497	1.017	0.173999999999999	95	-0.843	0.550420572433451	1.23223059436799	0.18375983633122	-0.933610749620522
18	27	26000001	2.7e+07	15	243.2	0.541000000000004	1.469	0.149999999999999	94	-1.319	0.599149959127765	1.77988863630932	0.158413652009671	-1.46077411476806
18	28	27000001	2.8e+07	16	194.375	0.662257865214231	0.704713844402951	0.59750524347616	93	-0.107208600926792	0.73344135466755	0.853854433970502	0.631019918093248	-0.118732031170853
18	29	28000001	2.9e+07	21	241.285714285714	0.228741281196627	0.481284265506812	0.00249418746441683	92	-0.478790078042395	0.253327780554142	0.583139819612017	0.0026340889669001	-0.53025333768924
18	30	29000001	3e+07	19	218.526315789474	0.394483646518686	0.522199294741364	0.344999999999999	91	-0.177199294741365	0.436885139904327	0.632713812524775	0.364351399622246	-0.196245748986612
18	31	30000001	3.1e+07	15	203.533333333333	0.381104483246247	0.766378414199313	0.171999999999997	90	-0.594378414199316	0.422067903069123	0.928569251563045	0.181647654304422	-0.658265808824295
18	32	31000001	3.2e+07	10	199	0.592506018051403	1.42430538640921	0.0625851759285311	89	-1.36172021048068	0.656192156189372	1.72573517488353	0.0660956418700432	-1.5080861524084
18	33	32000001	3.3e+07	17	225.235294117647	0.60190448541933	1.42211315418857	0.195414566207315	88	-1.22669858798125	0.666600827796317	1.72307899434053	0.206375567258579	-1.35855158752504
18	34	33000001	3.4e+07	19	220.842105263158	0.573999999999998	1.079	0.279000000000003	87	-0.799999999999997	0.635696999148491	1.3073518302095	0.294649392737995	-0.885988848987444
18	35	34000001	3.5e+07	18	214.333333333333	0	0	0	86	0	0	0	0	0
18	36	35000001	3.6e+07	14	206.428571428571	0.890000000000001	1.497	0.537999999999997	85	-0.959000000000003	0.985662594498536	1.81381435572161	0.568176965208023	-1.06207913272371
18	37	36000001	3.7e+07	14	230.928571428571	0.597999999999999	0.360999999999997	0.688000000000002	84	0.327000000000005	0.662276664618116	0.437399453851368	0.726590617217702	0.362147942023625
18	38	37000001	3.8e+07	14	231	1.26502179275493	1.57404052759276	1.17077267445428	83	-0.403267853138481	1.40099400263372	1.90715918866759	1.2364425002229	-0.446613526294752
18	39	38000001	3.9e+07	18	225.722222222222	0.532973120909882	1.07895422298314	0.236223319674515	82	-0.842730903308629	0.590260302420243	1.30729636527274	0.249473325063255	-0.933312728785705
18	40	39000001	4e+07	15	239.066666666667	0.323	0	0.636000000000003	81	0.636000000000003	0.357717997778682	0	0.671673884521016	0.704361134945024
18	41	40000001	4.1e+07	19	253.947368421053	0.276000000000003	0.582999999999998	0	80	-0.582999999999998	0.305666152900673	0.70638194347742	0	-0.6456643736996
18	42	41000001	4.2e+07	17	243.294117647059	0.0742992003280814	0.196243346319497	0	79	-0.196243346319497	0.0822853287242057	0.237774882277323	0	-0.217336770658821
18	43	42000001	4.3e+07	16	219.9375	0.132700348574934	0.0967554644248159	0.146999999999998	78	0.0502445355751826	0.146963786367673	0.117232097774377	0.155245378969478	0.0556451228027061
18	44	43000001	4.4e+07	19	234.684210526316	0.496839784820499	1.29344614664955	0	77	-1.29344614664955	0.550243136355356	1.56718182307666	0	-1.43247357837161
18	45	44000001	4.5e+07	18	195.833333333333	0.121159653841636	0.288552496783964	0	76	-0.288552496783964	0.134182627813586	0.349619680057495	0	-0.319567868122598
18	46	45000001	4.6e+07	16	225.0625	0.161999999999999	0.283999999999999	0	75	-0.283999999999999	0.179412741919957	0.34410372546756	0	-0.314526041390543
18	47	46000001	4.7e+07	18	222.444444444444	0.847999999999999	0.855000000000004	0.838000000000001	74	-0.017000000000003	0.939148179926693	1.03594607491115	0.885004269227373	-0.0188272630409866
18	48	47000001	4.8e+07	18	192.944444444444	0.188000000000002	0	0.454999999999998	73	0.454999999999998	0.208207379512053	0	0.480521411096006	0.503906157861609
18	49	48000001	4.9e+07	10	214.3	0.923673136812304	1.08799999999999	0.85256741748922	72	-0.235432582510773	1.0229551241562	1.31825652573487	0.900388787926152	-0.260738303491078
18	50	49000001	5e+07	18	230.555555555556	0.0983258745406556	0	0.150430769991213	71	0.150430769991213	0.108894535512449	0	0.158868584326235	0.166599980946013
18	51	50000001	5.1e+07	15	213.666666666667	0.195	0.304000000000002	0.143000000000001	70	-0.161000000000001	0.215959781940691	0.368336382190631	0.151021014915889	-0.178305255858725
18	52	51000001	5.2e+07	18	203.111111111111	0.413489273400651	0.0543458689822816	0.564370514621452	69	0.510024645639171	0.457933606761123	0.0658472393682221	0.596026628718418	0.564845185931349
18	53	52000001	5.3e+07	16	196.8125	1.3797708099436	1.15725429073271	1.57890655431568	68	0.421652263582972	1.52807693971051	1.40216729843115	1.66746902300771	0.466974004606036
18	54	53000001	5.4e+07	16	220.75	0.335737251314871	0.800398079121859	0.112719734735861	67	-0.687678344385999	0.37182432606834	0.969788594658139	0.119042298887128	-0.761594181020181
18	55	54000001	5.5e+07	12	234.833333333333	0.291999999999994	0	0.409999999999997	66	0.409999999999997	0.323385929880412	0	0.432997315493102	0.454069285106063
18	56	55000001	5.6e+07	16	218.625	0.68	0.711000000000006	0.681000000000004	65	-0.0300000000000011	0.75309052163933	0.861470946505062	0.719197980123919	-0.0332245818370305
18	57	56000001	5.7e+07	15	208.466666666667	0.909000000000006	0.593999999999994	1.049	64	0.455000000000005	1.00670482966199	0.719709904675102	1.10783947305431	0.503906157861617
18	58	57000001	5.8e+07	16	223.5	0.241	0	0.370999999999995	63	0.370999999999995	0.266904140757468	0	0.391809765970586	0.410877328717923
18	59	58000001	5.9e+07	17	216.823529411765	0.411704241750281	0.322662328184077	0.426000000000002	62	0.103337671815924	0.455956709089476	0.390948271817528	0.449894771707473	0.114445031136542
18	60	59000001	6e+07	7	193.142857142857	1.41891980619614	1.16833250212854	1.53959367517203	61	0.371261173043489	1.57143390737151	1.41559002312418	1.6259510446333	0.411166574223163
18	61	60000001	6.1e+07	12	238.583333333333	0.0393731696494355	0	0.0504052654932387	60	0.0504052654932387	0.0436052365733635	0	0.0532325479153405	0.0558231289465765
18	62	61000001	6.2e+07	13	254.153846153846	0.215000000000003	0.358000000000004	0.140000000000001	59	-0.218000000000004	0.23810950316538	0.433764555342916	0.147852741875695	-0.241431961349083
18	63	62000001	6.3e+07	7	234.714285714286	0.386351732759013	0.514903820955775	0.253	58	-0.261903820955775	0.42787915876433	0.62387437693086	0.267191026389648	-0.290054831092527
18	64	63000001	6.4e+07	13	265.384615384615	0.540077090183952	0.463135682386469	0.649349023728129	57	0.18621334134166	0.598127849370712	0.56115040037375	0.685771668517925	0.206228679951755
18	65	64000001	6.5e+07	18	229.944444444444	0.736237872734455	0.902741203295452	0.643647897140269	56	-0.259093306155184	0.815373181806208	1.09379088446139	0.679750759962242	-0.286942225125979
18	66	65000001	6.6e+07	14	242.857142857143	0.528302545725541	1.82921020092719	0.0183976613851246	55	-1.81081253954206	0.585087705505638	2.21633114367011	0.0194296048563661	-2.00544964705113
18	67	66000001	6.7e+07	10	219.9	0.319026415077721	0.650000000000006	0.131602118489229	54	-0.518397881510777	0.353317307864127	0.787561343499706	0.13898381468059	-0.57411842794658
18	68	67000001	6.8e+07	16	253	0.606999999999999	0.336999999999996	0.701999999999998	53	0.365000000000002	0.672244039169225	0.408320265783686	0.741375891405267	0.404232412350525
18	69	68000001	6.9e+07	17	237.529411764706	0.730267561485802	0.805469677989901	0.680185752424618	52	-0.125283925565283	0.808761145317094	0.975933510378456	0.718338060576872	-0.138750201260268
18	70	69000001	7e+07	13	242.153846153846	0.89173063035993	1.00452803772744	0.832812632139755	51	-0.171715405587687	0.987579243499307	1.21711915534729	0.879525936646978	-0.190172418187559
18	71	70000001	7.1e+07	10	253.7	0.748000000000005	0.277999999999999	0.995999999999995	50	0.717999999999996	0.828399573803268	0.336833928450639	1.05186664934422	0.79517499196623
18	72	71000001	7.2e+07	16	233.375	0.168999999999997	0.253	0	49	-0.253	0.187165144348595	0.306543107546806	0	-0.28019397349228
18	73	72000001	7.3e+07	20	210.8	0.42972666320028	0.297446375304466	0.624449850852512	48	0.327003475548046	0.47591628963504	0.360395795313693	0.659475875802946	0.362151791144635
18	74	73000001	7.4e+07	18	222.333333333333	1.03727207793981	0.854553077365136	1.19054861662238	47	0.335995539257243	1.14876436802589	1.03540456877152	1.2573276950281	0.372110376364302
18	75	74000001	7.5e+07	7	214.571428571429	0.237000000000002	0.576000000000001	0	46	-0.576000000000001	0.262474196512533	0.697900513624349	0	-0.637911971270963
18	76	75000001	7.6e+07	14	251.571428571429	0.814	0.408999999999999	1.00699999999999	45	0.597999999999992	0.901493653844728	0.495557829986732	1.06348365049159	0.662276664618108
18	77	76000001	7.7e+07	13	243.461538461538	0.544456833431444	0.438000000000002	0.6277446027075	44	0.189744602707498	0.602978353969095	0.530695182235185	0.662955433628375	0.210139502692996
18	78	77000001	7.8e+07	16	253.9375	0.769542554443773	0.753	0.774254502648582	43	0.0212545026485814	0.852257652573123	0.912359525623498	0.817683222329965	0.0235390654217716
18	79	78000001	7.9e+07	19	195.947368421053	0.894000000000005	0.756999999999998	0.945000000000007	42	0.188000000000009	0.990092538743478	0.917206056968109	0.998006007660947	0.208207379512061
18	80	79000001	8e+07	17	237	0.813999999999993	0	1.17	41	1.17	0.90149365384472	0	1.23562648567545	1.29575869164414
18	81	80000001	8.1e+07	10	184.8	0.63900000000001	1.287	0.318999999999988	40	-0.968000000000011	0.707683593128735	1.5593714601294	0.336893033273892	-1.07204650727482
18	82	81000001	8.2e+07	17	182.294117647059	0.7369224676818	0.25591452315414	1.21300000000001	39	0.957085476845868	0.816131361167985	0.310074439502091	1.28103839925156	1.05995882501659
18	83	82000001	8.3e+07	12	201.333333333333	0.498077354611657	0.27008474162861	0.542999999999992	38	0.272915258371382	0.551613727648868	0.327243541501226	0.573457420275007	0.302249844544466
18	84	83000001	8.4e+07	15	198.6	0.310999999999993	0	0.496000000000009	37	0.496000000000009	0.344428165043862	0	0.523821142645328	0.549313086372228
18	85	84000001	8.5e+07	18	226.611111111111	0.849435353727154	1.385	0.55056434494401	36	-0.834435655055988	0.940737814172458	1.67811147807243	0.581446056992626	-0.924125856971427
18	86	85000001	8.6e+07	14	244.571428571429	0.935559266988667	0.596000000000004	1.00342857940004	35	0.407428579400039	1.03611884764854	0.722133170347421	1.05971190529092	0.451221472634039
18	87	86000001	8.7e+07	21	204.666666666667	1.07852025387896	0.614000000000004	1.36977458719035	34	0.755774587190347	1.19444614792983	0.743942561398182	1.44660663191244	0.837009820748423
18	88	87000001	8.8e+07	17	232.411764705882	1.17046516332232	0.919999999999987	1.33004026695638	33	0.410040266956392	1.29627385353981	1.1147022092611	1.40464357338987	0.454113880198999
18	89	88000001	8.9e+07	20	200.9	0.86201027802907	0.25200000000001	1.19417763259528	32	0.942177632595275	0.954664367557907	0.305331474710664	1.26116026618456	1.04344859530601
18	90	89000001	9e+07	21	236.285714285714	0.678007026222719	0.256171339318305	0.896429565320236	31	0.640258226001931	0.750883330960585	0.310385606399449	0.946711208078814	0.709077060887744
18	91	90000001	9.1e+07	18	225.277777777778	0.523991998186748	0.939827310622073	0.316569695596022	30	-0.623257615026051	0.580313834190137	1.13872562986343	0.334326410633042	-0.690249121199491
18	92	91000001	9.2e+07	16	216.5	0.796999999999997	0.647999999999996	0.858000000000004	29	0.210000000000008	0.882666390803741	0.785138077827388	0.906126089495333	0.232572072859214
18	93	92000001	9.3e+07	13	216.153846153846	0.534999999999997	0.555999999999997	0.516000000000005	28	-0.039999999999992	0.592505042760352	0.673667856901278	0.54494296291328	-0.0442994424493635
18	94	93000001	9.4e+07	17	230.705882352941	0.299000000000007	0.835999999999999	0	27	-0.835999999999999	0.331138332309066	1.01292505102423	0	-0.925858347191881
18	95	94000001	9.5e+07	13	189.461538461538	0.247	0.319000000000003	0.185999999999993	26	-0.13300000000001	0.273549057124874	0.386510874732932	0.196432928491987	-0.147295646144174
18	96	95000001	9.6e+07	10	196.8	1.75610350832335	1.44175058147325	1.86374350637497	25	0.42199292490172	1.94486015755278	1.74687234605622	1.96828276836115	0.467351282268151
18	97	96000001	9.7e+07	12	226.5	0.945894251025876	0.480248700057212	1.44225404595762	24	0.962005345900413	1.04756469841282	0.581885094509295	1.52315153697249	1.0654075114176
18	98	97000001	9.8e+07	19	247.421052631579	1.87400000000001	2.182	1.48400000000001	23	-0.697999999999993	2.07542887875311	2.64378284848668	1.56723906388237	-0.77302527074154
18	99	98000001	9.9e+07	16	230.5625	1.19399999999999	0.495000000000005	1.62599999999999	22	1.13099999999999	1.32233835711375	0.59975825389593	1.71720398778484	1.25256673525599
18	100	99000001	1e+08	19	221.947368421053	0.770504688146404	0.430999999999997	1.02089000805013	21	0.589890008050131	0.853323202237831	0.522213752382105	1.07815276316937	0.653294961576915
18	101	100000001	1.01e+08	11	242.181818181818	0.896493620422795	0.283000000000001	1.19810733243327	20	0.915107332433264	0.992854188603727	0.342892092631409	1.2653103868688	1.01346861520315
18	102	101000001	1.02e+08	11	238.363636363636	1.62790352451604	1.49003839855934	1.89297334982743	19	0.402934951268084	1.80288046243571	1.8053794508239	1.99915214335431	0.446244842113529
18	103	102000001	1.03e+08	16	225.5625	0.656095553060495	0.0419588556219502	0.857026321246383	18	0.815067465624433	0.726616679852313	0.0508387272389739	0.905097796113698	0.902675857144634
18	104	103000001	1.04e+08	18	169.888888888889	1.902	2.261	1.813	17	-0.447999999999993	2.10643848846766	2.73950184254279	1.91469300729025	-0.496153755432963
18	105	104000001	1.05e+08	11	241.818181818182	1.30799999999999	0.921000000000006	1.42399999999999	16	0.502999999999986	1.44859176809447	1.11591384209727	1.50387360307849	0.557065488800842
18	106	105000001	1.06e+08	11	226.090909090909	1.50590707295171	2.139	1.09846033178411	15	-1.04053966821589	1.66777109280818	2.59168263653208	1.16007408497119	-1.15238317871047
18	107	106000001	1.07e+08	13	214.230769230769	1.23008967862738	1.41200000000001	1.09153678767172	14	-0.32046321232829	1.36230717314801	1.71082556464858	1.15276219225322	-0.354908540791952
18	108	107000001	1.08e+08	11	215.181818181818	1.026	1.29299999999999	0.931999999999988	13	-0.361000000000004	1.1362806988264	1.56664125714632	0.984276824486754	-0.39980246810559
18	109	108000001	1.09e+08	17	230.411764705882	0.63900000000001	0.27300000000001	0.842000000000013	12	0.569000000000003	0.707683593128735	0.330775764269886	0.889228633280977	0.630159568842325
18	110	109000001	1.1e+08	17	225.411764705882	2.062	1.264	2.52699999999999	11	1.26299999999999	2.28363625826514	1.53150390489787	2.66874199085627	1.39875489533892
18	111	110000001	1.11e+08	14	209.928571428571	1.38199999999999	1.349	1.41900000000001	10	0.0700000000000074	1.5305457366258	1.63449269597092	1.49859314801152	0.0775240242864098
18	112	111000001	1.12e+08	15	223.866666666667	1.79700000000001	1.369	2.012	9	0.643000000000001	1.99015245203807	1.65872535269398	2.12485511895641	0.712113537373661
18	113	112000001	1.13e+08	9	179.111111111111	1.60817169711142	1.66960479848168	1.45271689888828	8	-0.2168878995934	1.78102773862242	2.02294799723965	1.53420126192706	-0.240200325650077
18	114	113000001	1.14e+08	20	236.2	0.539951076978272	0.695394120802519	0.617717468158008	7	-0.077676652644511	0.59798829150189	0.842562350832345	0.652365866940526	-0.086025810087135
18	115	114000001	1.15e+08	14	219.928571428571	1.19191934096492	0.331917660996736	1.39813356916773	6	1.06621590817099	1.32003405623424	0.402162336962873	1.47655629792786	1.18081925656566
18	116	115000001	1.16e+08	8	238.25	1.43694176304497	1.31607959111304	1.55041407652497	5	0.23433448541193	1.59139297337776	1.59460524758388	1.6373783732635	0.259522176260227
18	117	116000001	1.17e+08	19	225.894736842105	1.41654737512657	3.236	0.596999999999994	4	-2.63900000000001	1.56880647303072	3.92084385779235	0.630486334998492	-2.92265571559735
18	118	117000001	1.18e+08	17	248.470588235294	0.755452476526183	0.808999999999997	0.716000000000008	3	-0.0929999999999893	0.836653087677686	0.980210964448084	0.756161165592847	-0.102996203694779
18	119	118000001	1.19e+08	17	223.176470588235	0.936999999999998	1.792	0.567999999999998	2	-1.224	1.03771443937654	2.17124604238686	0.599859695609959	-1.3555629389508
18	120	119000001	1.2e+08	12	237.75	0.266999999999996	0	0.278000000000006	1	0.278000000000006	0.295698778349556	0	0.2935933017246	0.307881125023144
19	1	1	1e+06	18	254.944444444444	0.505	0.226	0.618	101	0.392	0.512880620431708	0.267745293207121	0.581114371107111	0.398117234077682
19	2	1000001	2e+06	20	236.5	1.6189542252287	0.397103887000105	2.28019211851436	100	1.88308823151426	1.64421831185313	0.470454409993498	2.14409774911629	1.91247417922115
19	3	2000001	3e+06	12	252	2.38304132347271	1.1198924327924	3.09980512425081	99	1.97991269145841	2.42022913365759	1.32675189282494	2.91479175620326	2.01080960316001
19	4	3000001	4e+06	18	219.944444444444	4.8670482583795	3.765	4.63070709909868	98	0.865707099098683	4.94299946619553	4.46044703064075	4.35432110626856	0.879216621975974
19	5	4000001	5e+06	12	269.583333333333	4.12294582668294	1.026	6.75427809595343	97	5.72827809595343	4.18728517543657	1.21551624261286	6.35114574112057	5.81766895813457
19	6	5000001	6e+06	16	238.375	3.649	2.809	4.245	96	1.436	3.70594333456496	3.3278607461009	3.99163512192506	1.4584090513662
19	7	6000001	7e+06	15	196.066666666667	1.498	0.845000000000001	1.768	95	0.923	1.52137657308257	1.00108306530981	1.66247606491484	0.937403589422706
19	8	7000001	8e+06	17	231.588235294118	1.446	2.372	1.163	94	-1.209	1.46856510325594	2.81014086498801	1.09358578252034	-1.22786667346918
19	9	8000001	9e+06	13	242.307692307692	1.32280598431753	0.126841265289933	1.781	93	1.65415873471007	1.34344862167832	0.150270583034581	1.67470015362745	1.67997219435768
19	10	9000001	1e+07	13	243.538461538462	1.79432482440741	1.97805632692824	1.637	92	-0.34105632692824	1.82232560237245	2.34343040368851	1.5392948632724	-0.346378575360624
19	11	10000001	1.1e+07	15	234.533333333333	0.31620381257653	0.471758487143981	0.328977162829838	91	-0.142781324314143	0.321138232825985	0.558898736563331	0.309342001758031	-0.145009453861977
19	12	11000001	1.2e+07	16	234.75	1.51765777094501	0.500326132660566	2.06402202249551	90	1.56369588983494	1.54134110725798	0.592743217205257	1.940829869828	1.58809765969318
19	13	12000001	1.3e+07	15	248.2	2.73505014183319	1.78101580762488	3.22768270577581	89	1.44666689815093	2.77773111614898	2.10999380362407	3.03503690242752	1.46924240847854
19	14	13000001	1.4e+07	17	238.352941176471	1.06394755509514	0.78798338806559	1.21131457526564	88	0.423331187200046	1.08055065775048	0.933534704778593	1.13901667899412	0.429937350374754
19	15	14000001	1.5e+07	16	199.125	0.495999999999999	0.239000000000001	0.655999999999999	87	0.416999999999998	0.503740173730944	0.283146571134965	0.616846322728583	0.423507363802022
19	16	15000001	1.6e+07	8	251	0	0	0	86	0	0	0	0	0
19	17	16000001	1.7e+07	13	251.076923076923	0.571999999999999	0.716999999999999	0.457999999999998	85	-0.259	0.580926168092944	0.849439713404891	0.430664048490382	-0.263041743944183
19	18	17000001	1.8e+07	18	246.444444444444	0.368000000000002	0.478000000000002	0.339000000000006	84	-0.138999999999996	0.373742709542316	0.56629314226993	0.318766621044198	-0.141169121267337
19	19	18000001	1.9e+07	15	230.533333333333	1.398	1.2	1.444	83	0.243999999999996	1.4198160541852	1.42165642410861	1.35781416161596	0.247807666109574
19	20	19000001	2e+07	14	211.428571428571	1.22596371221489	1.39232617055493	1.25465632647365	82	-0.137669844081281	1.24509510761888	1.64950787068663	1.17977155681925	-0.139818208014146
19	21	20000001	2.1e+07	12	194.666666666667	2.63203284778698	3.30367353578669	1.72033999580477	81	-1.58333353998192	2.67310621776162	3.91390725442396	1.61766067112055	-1.6080417590817
19	22	21000001	2.2e+07	12	201.25	1.579	1.332	2.153	80	0.821000000000002	1.60364059338944	1.57803863076055	2.02449715371134	0.833811860147392
19	23	22000001	2.3e+07	18	184.333333333333	0	0	0	79	0	0	0	0	0
19	24	23000001	2.4e+07	13	208.846153846154	0.894999999999996	1.449	0.566000000000003	78	-0.882999999999999	0.908966644131439	1.71665013211114	0.532218016256677	-0.896779381863758
19	25	24000001	2.5e+07	15	250.066666666667	0.256	0.326000000000001	0.241999999999997	77	-0.0840000000000032	0.259994928377262	0.386216661882839	0.227556112957798	-0.0853108358737923
19	26	25000001	2.6e+07	7	218.571428571429	0.809000000000005	0.288	1.122	76	0.834	0.821624597879711	0.341197541786066	1.0550328873498	0.847014727604048
19	27	26000001	2.7e+07	14	204.928571428571	0.592999999999996	0.286999999999999	0.769999999999996	75	0.482999999999997	0.602253877061388	0.340012828099307	0.724042177592999	0.490537306274284
19	28	27000001	2.8e+07	18	232.222222222222	0.377000000000002	0.218	0.439	74	0.221	0.38288315624308	0.258267583713063	0.412798072679647	0.224448746763183
19	29	28000001	2.9e+07	17	230.470588235294	0.506999999999998	0.233000000000001	0.719000000000001	73	0.486000000000001	0.514911830809653	0.276038289014422	0.676086137258922	0.493584121841209
19	30	29000001	3e+07	15	248.6	1.385	1.168	1.506	72	0.338000000000001	1.40661318672854	1.38374558613238	1.41611366162995	0.343274553873105
19	31	30000001	3.1e+07	13	237	0.809000000000005	0.934000000000001	0.740000000000002	71	-0.193999999999999	0.821624597879711	1.1065225834312	0.695832742102368	-0.197027406660893
19	32	31000001	3.2e+07	9	224	0.0594808980308817	0	0.0932466574690042	70	0.0932466574690042	0.0604091086849778	0	0.087681185619645	0.094701789179972
19	33	32000001	3.3e+07	13	187.076923076923	0.0565181487520064	0	0.0877518625360126	69	0.0877518625360126	0.057400125143724	0	0.0825143501797616	0.0891212469336794
19	34	33000001	3.4e+07	15	252.6	0.121000000000002	0	0.148000000000003	68	0.148000000000003	0.122888227865817	0	0.139166548420476	0.150309567968108
19	35	34000001	3.5e+07	17	225.470588235294	0.448999999999998	0.341999999999999	0.585000000000001	67	0.243000000000002	0.45600672984918	0.405172080870951	0.550083992067412	0.246792060920606
19	36	35000001	3.6e+07	14	239.857142857143	0.649745092126301	0.387999999999998	0.783388756537984	66	0.395388756537986	0.659884487073653	0.45966891046178	0.736631819721606	0.401558872801829
19	37	36000001	3.7e+07	16	216.1875	2.24225463647054	0.684000000000005	2.9776107241103	65	2.2936107241103	2.27724544379978	0.810344161741911	2.7998905879339	2.3294029528921
19	38	37000001	3.8e+07	12	163.666666666667	0	0	0	64	0	0	0	0	0
19	39	38000001	3.9e+07	12	225.5	1.162	1.141	1.245	63	0.103999999999999	1.18013322958741	1.35175831658993	1.17069157286141	0.105622939653262
19	40	39000001	4e+07	18	242.5	1.01904058141496	0.697000000000003	1.28276474542101	62	0.585764745421006	1.03494290225979	0.825745439669752	1.20620231118722	0.59490571496742
19	41	40000001	4.1e+07	15	207	1.14195684758857	1.519	0.87823276760201	61	-0.640767232397988	1.15977729999498	1.79958009018414	0.825815020114401	-0.6507665261477
19	42	41000001	4.2e+07	16	235.9375	0.282281891681155	0.314999999999998	0.273920176746622	60	-0.0410798232533757	0.286686953944687	0.373184811328506	0.257571118517253	-0.0417208816582499
19	43	42000001	4.3e+07	17	239.588235294118	0.911717711596591	0.731999999999999	1.01407920764988	59	0.282079207649877	0.925945238776706	0.867210418706249	0.953553399686498	0.286481106990799
19	44	43000001	4.4e+07	11	229.181818181818	0.0134554768521888	0.0142964441554506	0	58	-0.0142964441554506	0.0136654521111982	0.0169371930629219	0	-0.0145195428681481
19	45	44000001	4.5e+07	20	211.4	0.813544496742208	1.17470352778859	0.621000000000002	57	-0.553703527788591	0.826240012352367	1.39168734725308	0.583935314656177	-0.562344175975125
19	46	45000001	4.6e+07	16	239.75	0.385105701996308	0.531809636200489	0.277127013187561	56	-0.254682623012929	0.391115349250802	0.630042154756072	0.260586553374242	-0.258656993473358
19	47	46000001	4.7e+07	15	229.4	0.814892246608515	1.95618568119856	0.207872221084286	55	-1.74831346011427	0.827608794110027	2.31751995035433	0.195465267032416	-1.77559622204458
19	48	47000001	4.8e+07	16	233.5	0.414999999999999	0.797999999999995	0.246000000000002	54	-0.551999999999992	0.421476153424076	0.945401522032217	0.231317371023221	-0.560614064313463
19	49	48000001	4.9e+07	19	212.947368421053	0.244000000000007	0.234999999999999	0.247	53	0.0120000000000005	0.247807666109585	0.278407716387935	0.232257685539574	0.0121872622676846
19	50	49000001	5e+07	13	251	0.491999999999997	0.448	0.484000000000002	52	0.0360000000000014	0.499677752975048	0.530751731667213	0.455112225915603	0.0365617868030538
19	51	50000001	5.1e+07	13	236.692307692308	0.600348440171723	0.756	0.536890342539554	51	-0.219109657460447	0.609716991030657	0.895643547188422	0.504845782780509	-0.222528905071075
19	52	51000001	5.2e+07	10	239.4	0.737651345679284	1.35	0.0621091764488683	50	-1.28789082355113	0.749162534325299	1.59936347712218	0.0584021602136969	-1.30798860323012
19	53	52000001	5.3e+07	18	227.222222222222	1.22179872441138	0.889395607234264	1.71277508157619	49	0.823379474341928	1.24086512439362	1.05367914883214	1.61054727245644	0.836228466636082
19	54	53000001	5.4e+07	16	246.1875	0.94721655169853	0.379600981572618	1.30517298764208	48	0.925572006069461	0.961998044986782	0.449718478375537	1.22727310663368	0.940015732132923
19	55	54000001	5.5e+07	18	227.277777777778	0.472981758355049	0	0.753049326742255	47	0.753049326742255	0.480362728075282	0	0.708103213466762	0.76480080379257
19	56	55000001	5.6e+07	19	241.263157894737	0.515000000000001	0.238	0.665000000000006	46	0.427000000000007	0.523036672321445	0.281961857448206	0.625309153375781	0.433663415691768
19	57	56000001	5.7e+07	19	214.684210526316	0.872	0.407000000000004	1.17999999999999	45	0.772999999999989	0.885607724785048	0.482178470510173	1.10957112929836	0.785062811076643
19	58	57000001	5.8e+07	18	241.444444444444	1.152166189432	1.38871980500898	0.924808528766828	44	-0.463911276242154	1.17014596054717	1.64523536006489	0.869610884447941	-0.471150699374934
19	59	58000001	5.9e+07	13	223.307692307692	0.636400938375258	0.973001638108439	0.496905956347148	43	-0.476095681761292	0.64633209528163	1.15272835790422	0.467247884016263	-0.483525244844729
19	60	59000001	6e+07	17	205.588235294118	1.03542760045467	1.21927406085349	0.868281114384475	42	-0.350992946469015	1.05158564382832	1.44449066780113	0.816457336132226	-0.356470257727093
19	61	60000001	6.1e+07	20	185.25	0.686	1.432	0.265000000000001	41	-1.167	0.696705159635944	1.69650999943627	0.249183346833956	-1.18521125553229
19	62	61000001	6.2e+07	20	249.75	0.420000000000002	0.710000000000001	0.265000000000001	40	-0.445	0.426554179368947	0.841146717597593	0.249183346833956	-0.451944309093288
19	63	62000001	6.3e+07	15	231.466666666667	0.647507993229788	1.016	0.499124506301291	39	-0.516875493698707	0.657612477826107	1.20366910574528	0.469334018743402	-0.524941433453739
19	64	63000001	6.4e+07	15	234.333333333333	0.614474515703811	0.5	0.726850103441039	38	0.226850103441039	0.624063506640879	0.592356843378586	0.683467703479414	0.230390142173935
19	65	64000001	6.5e+07	15	227.466666666667	0.214000000000013	0.501000000000005	0	37	-0.501000000000005	0.21733951044038	0.593541557065349	0	-0.508818199675818
19	66	65000001	6.6e+07	24	195.25	0.221999999999994	0.500999999999998	0.134	36	-0.366999999999997	0.225464351952151	0.59354155706534	0.12600214519151	-0.372727104353338
19	67	66000001	6.7e+07	15	225.733333333333	0.835250461991193	0.259999999999998	1.04035364300203	35	0.780353643002034	0.848284703290918	0.308025558556862	0.978259632657149	0.79253120906738
19	68	67000001	6.8e+07	11	233.545454545455	1.4821746216208	1.3	1.60305470223697	34	0.303054702236966	1.50530423668318	1.54012779278433	1.50737560702384	0.307783928134736
19	69	68000001	6.9e+07	20	215.45	1.0658412914351	0.397621004171111	1.42855437027018	33	1.03093336609907	1.0824739462039	0.471067045783646	1.34329041176678	1.04702127609632
19	70	69000001	7e+07	17	202.470588235294	0.913558405313053	0.432377299710921	1.09872756130434	32	0.66635026159342	0.927814656866456	0.512243304810636	1.03314947541331	0.676748783348247
19	71	70000001	7.1e+07	11	216.181818181818	0.192168549392746	0	0.295301477445224	31	0.295301477445224	0.195167375920818	0	0.277676265942689	0.299909712804963
19	72	71000001	7.2e+07	15	214.133333333333	0.707000000000008	1.077	0.548000000000002	30	-0.528999999999996	0.718032868604399	1.27593664063747	0.515292354962295	-0.537255144967073
19	73	72000001	7.3e+07	2	279	0.196049886079678	0	0.289525148218934	29	0.289525148218934	0.19910928160022	0	0.272244699719966	0.294043242869523
19	74	73000001	7.4e+07	12	254.25	0.851412368531893	0.970317065510713	0.770224249660257	28	-0.200092815850456	0.864698819437361	1.1495479080046	0.72425304280383	-0.203215302054078
19	75	74000001	7.5e+07	15	223	1.54053685880878	1.5036825997661	1.6482494142344	27	0.144566814468297	1.56457722761141	1.78143335648151	1.54987285077749	0.146822806927397
19	76	75000001	7.6e+07	15	198.2	1.235	1.27699999999999	1.161	26	-0.115999999999993	1.25427240838249	1.5128793779889	1.09170515348763	-0.117810201920939
19	77	76000001	7.7e+07	10	222.9	1.50436921517656	0.94334459378081	1.83765334097158	25	0.894308747190767	1.52784518106558	1.11759325158051	1.72797211254301	0.908264604191493
19	78	77000001	7.8e+07	16	229.1875	0.888628607940701	0.00565354955267018	1.3713442471246	24	1.36569069757193	0.902495825295033	0.00669783753380824	1.28949490249056	1.38700255898713
19	79	78000001	7.9e+07	14	233.571428571429	1.77492611741881	1.30896795883411	1.94800032544689	23	0.639032366612788	1.80262417489545	1.55075225635736	1.8317329838811	0.649004587454079
19	80	79000001	8e+07	11	220.090909090909	0.992131537822516	1.22502972005422	1.01293479348919	22	-0.212094926565028	1.00761393795698	1.45130947603254	0.95247729043848	-0.215404707974434
19	81	80000001	8.1e+07	15	207.933333333333	1.23193721057897	0.379000000000005	1.44405834964416	21	1.06505834964416	1.25116182355376	0.449006487280974	1.3578690286334	1.08167878645835
19	82	81000001	8.2e+07	11	211.545454545455	0.747	0.186999999999998	1.146	20	0.959000000000003	0.758657076163338	0.221541459423588	1.07760043574231	0.973965376225762
19	83	82000001	8.3e+07	13	213.769230769231	0.471999999999994	0	0.738	19	0.738	0.479365649195571	0	0.693952113069657	0.749516629462575
19	84	83000001	8.4e+07	12	233	0.663008337297794	0.379000000000005	0.795259117407667	18	0.416259117407662	0.673354707692451	0.449006487280974	0.747793692361736	0.422754919596825
19	85	84000001	8.5e+07	15	253.933333333333	0.818524711053768	2.07683679152781	0.215736447859505	17	-1.86110034366831	0.831297943849388	2.46045697208385	0.202860113629058	-1.89014316623023
19	86	85000001	8.6e+07	21	192.190476190476	0.531463737987826	1.18516093351631	0.174999999999997	16	-1.01016093351632	0.539757330051784	1.40407637894668	0.164555040362043	-1.02592468577767
19	87	86000001	8.7e+07	15	210.133333333333	1.443	2.00999999999999	1.13500000000001	15	-0.874999999999986	1.46551828768902	2.3812745103819	1.06725697606242	-0.888654540351955
19	88	87000001	8.8e+07	17	193	1.036	1.154	0.906999999999996	14	-0.247	1.05216697577673	1.36715959451777	0.852865266333573	-0.250854481676499
19	89	88000001	8.9e+07	14	207.428571428571	0.497959991193258	0.190440525923677	0.662000000000006	13	0.471559474076329	0.50573075095716	0.225617497575014	0.622488209826717	0.478918248781619
19	90	89000001	9e+07	10	213.6	1.01303834341969	0.360556363472042	1.432	12	1.07144363652796	1.02884699820634	0.427156058652721	1.34653038741972	1.08816371695063
19	91	90000001	9.1e+07	10	225.6	1.324	1.587	1.21199999999999	11	-0.375000000000014	1.34466127020115	1.88014062088364	1.1396611938217	-0.380851945865144
19	92	91000001	9.2e+07	13	235.153846153846	1.26752674427102	0.681817395319785	1.57061384237783	10	0.888796447058047	1.28730673864456	0.807758400104475	1.47687099557527	0.902666283573523
19	93	92000001	9.3e+07	16	248.6875	0.875466900775036	1.41117147439759	0.562382050596496	9	-0.848789423801094	0.889128727201831	1.67183416008012	0.528816005913124	-0.86203494315837
19	94	93000001	9.4e+07	14	199.928571428571	1.721	1.55799999999999	1.592	8	0.034000000000006	1.74785653022371	1.84578392396766	1.49698071003644	0.0345305764251112
19	95	94000001	9.5e+07	12	221.666666666667	0.885000000000005	1.262	0.888000000000005	7	-0.373999999999995	0.898810592241711	1.49510867268755	0.834999290522844	-0.379836340676151
19	96	95000001	9.6e+07	13	206.153846153846	0.858716071474245	0.75500000000001	1.07781765893823	6	0.322817658938216	0.872116498044337	0.894458833501676	1.01348759068289	0.327855289509987
19	97	96000001	9.7e+07	12	259.666666666667	1.47428300825683	1.39099999999999	1.42017814872556	5	0.0291781487255676	1.49728947320136	1.64793673827922	1.33541412905617	0.0296334792503322
19	98	97000001	9.8e+07	10	258.8	1.09265291957958	1.23	1.2777041693911	4	0.0477041693910976	1.10970397487226	1.45719783471133	1.20144377808518	0.048448601969278
19	99	98000001	9.9e+07	13	251.230769230769	0.888345767182415	0.802000000000007	0.685290605598161	3	-0.116709394401846	0.902208570753265	0.95014037677926	0.644388704365351	-0.11853066655649
19	100	99000001	1e+08	17	241.294117647059	1.099	0.327999999999989	1.50699999999999	2	1.179	1.11615010268208	0.388586089256339	1.4170539761463	1.19739851779997
19	101	100000001	1.01e+08	10	227.2	0.194999999999993	0.509	0	1	-0.509	0.198043011849861	0.603019266559401	0	-0.516943041187603
20	1	1	1e+06	12	239.416666666667	4.1480976931611	3.268	4.57888987362757	118	1.31088987362757	4.32312103212627	4.01869597185424	4.38286918410677	1.36620108847099
20	2	1000001	2e+06	18	229.888888888889	5.22188649434448	2.02	7.33008383172445	117	5.31008383172445	5.44221689096077	2.48401648199069	7.01628548177603	5.53413559500516
20	3	2000001	3e+06	13	232.230769230769	1.109	1.27	0.861000000000001	116	-0.408999999999999	1.1557927462828	1.56173313471692	0.824140888220644	-0.426257198584009
20	4	3000001	4e+06	15	258.266666666667	1.67436356096212	0.479307437102571	2.42497179983412	115	1.94566436273155	1.74501105356201	0.589409689952229	2.32115959700964	2.02775902357626
20	5	4000001	5e+06	14	200.071428571429	2.32763393673004	0.812691916233605	3.37002454042351	114	2.55733262418991	2.42584528410664	0.999376294408351	3.22575495710801	2.66523579519483
20	6	5000001	6e+06	11	182.272727272727	1.15285081022788	0.917084683713144	1.271	113	0.353915316286857	1.20149378179228	1.12774924243795	1.21658893023047	0.368848291580464
20	7	6000001	7e+06	14	235.428571428571	1.95370828736965	1.16229837559825	2.35040335213785	112	1.18810497653961	2.03614235067128	1.42929124850349	2.24978339873132	1.23823544969069
20	8	7000001	8e+06	16	253	0.834436296887163	0.525614725188125	1.03058965142764	111	0.504974926239512	0.8696442012419	0.646354277497183	0.986470465410657	0.526281656269002
20	9	8000001	9e+06	14	198.142857142857	0.504999999999999	0.752000000000001	0.329999999999998	110	-0.422000000000002	0.526307787982701	0.924742769533168	0.315872814300593	-0.439805715898419
20	10	9000001	1e+07	13	182.307692307692	0.876681004190064	1.30405665916431	0.666216157069282	109	-0.637840502095027	0.913671366498468	1.60361298753161	0.637695674139398	-0.664753314343386
20	11	10000001	1.1e+07	16	220.0625	1.15658384644065	1.47554078852037	0.970529198686855	108	-0.505011589833515	1.20538432838952	1.81448892996739	0.928981179848842	-0.526319866833475
20	12	11000001	1.2e+07	14	204	2.27473108363015	2.47539886816171	2.07125130999781	107	-0.404147558163898	2.37071026709085	3.04402553862118	1.98258175882667	-0.421200014566042
20	13	12000001	1.3e+07	14	188.785714285714	1.635	1.638	1.82	106	0.181999999999999	1.70398660069647	2.01426683044592	1.7420864303851	0.189679242401685
20	14	13000001	1.4e+07	15	207.066666666667	1.667	1.486	1.635	105	0.148999999999997	1.7373367971627	1.82735073873176	1.56500621630749	0.155286852295884
20	15	14000001	1.5e+07	14	239.214285714286	0.754999999999999	0	1.34	104	1.34	0.786856197875128	0	1.28263506412969	1.39653947702341
20	16	15000001	1.6e+07	10	202.8	1.77788519165697	1.38136381439567	2.03135539010898	103	0.649991575713317	1.85290063863006	1.69867845672493	1.94439376944972	0.67741708598231
20	17	16000001	1.7e+07	19	181.473684210526	0.870107329467055	1.37263290198949	0.421632910430407	102	-0.950999991559078	0.906820324513548	1.68794195656663	0.40358295157395	-0.991126142433716
20	18	17000001	1.8e+07	19	191.421052631579	0.557327236628774	0.8250190182126	0.390000000000001	101	-0.4350190182126	0.580842901173469	1.01453506890885	0.373304235082522	-0.45337405387303
20	19	18000001	1.9e+07	11	223.181818181818	0.618672564492363	0.716980496388143	0.501999999999995	100	-0.214980496388148	0.64477661169022	0.881678896185155	0.480509553875446	-0.224051305967266
20	20	19000001	2e+07	13	195	0.446000000000002	1.007	0	99	-1.007	0.464818363248091	1.23831910760625	0	-1.04948899504669
20	21	20000001	2.1e+07	17	208.823529411765	0.624000000000002	0.504000000000001	0.814	98	0.309999999999999	0.650328831091499	0.619774409367975	0.779152941941467	0.323080028266608
20	22	21000001	2.2e+07	16	205.75	0.714999999999996	1.044	0.453000000000003	97	-0.590999999999998	0.745168452292336	1.28381841940509	0.433607226903547	-0.615936440985694
20	23	22000001	2.3e+07	16	195.125	0.818000000000005	1.044	0.588000000000001	96	-0.456	0.852514397168025	1.28381841940509	0.562827923662879	-0.475240299643786
20	24	23000001	2.4e+07	17	197.117647058824	1.307	1.46	1.261	95	-0.199000000000005	1.3621470869176	1.79537824935961	1.20701702676681	-0.207396534274377
20	25	24000001	2.5e+07	18	227	1.33402400379044	1.130070417682	1.59009538753111	94	0.460024969849103	1.39031133178371	1.38966016996644	1.52202395474499	0.479435097619981
20	26	25000001	2.6e+07	13	224.384615384615	0.383157049717321	0.45516941580912	0.409077250064171	93	-0.0460921657449497	0.399323840171685	0.559726896518776	0.391564794679145	-0.0480369619733793
20	27	26000001	2.7e+07	13	205.846153846154	1.37547654196733	2.09775521424721	0.683526438637433	92	-1.41422877560978	1.43351290341568	2.57963293434256	0.654264908549299	-1.47390023483696
20	28	27000001	2.8e+07	12	208.583333333333	0.633123125953171	1.49408200565724	0.205291266076313	91	-1.28879073958093	0.659836894932885	1.83728927103876	0.196502818081385	-1.34316951152758
20	29	28000001	2.9e+07	14	225.714285714286	1.00021026037763	0.69191738993785	1.067	90	0.37508261006215	1.04241277159792	0.850858515238415	1.02132209957192	0.390908710519977
20	30	29000001	3e+07	17	256.529411764706	0.48303481915638	0.439	0.692021966016432	89	0.253021966016431	0.503415816215482	0.53984318593758	0.66239674534376	0.263697883653747
20	31	30000001	3.1e+07	11	266	0.981963214313196	0.875999999999998	1.03997347111886	88	0.163973471118861	1.02339581624864	1.07722694961576	0.995452567031128	0.170892108658244
20	32	31000001	3.2e+07	19	233.210526315789	0.392000000000003	0.283000000000001	0.451000000000001	87	0.167999999999999	0.408539906711328	0.348008249704638	0.431692846210813	0.17508853144771
20	33	32000001	3.3e+07	16	258.1875	0.496595326110864	0.175119720371918	0.694440231315462	86	0.519320510943544	0.517548490312787	0.215346669171012	0.664711485542943	0.541232533403452
20	34	33000001	3.4e+07	15	255.8	0.836403481321486	0.378878589903074	1.10455854866648	85	0.725679958763408	0.871694388347213	0.465911218808231	1.05727277977898	0.756299037386431
20	35	34000001	3.5e+07	17	235.705882352941	0.292999999999999	0	0.459999999999994	84	0.459999999999994	0.305362736393923	0	0.440307559328096	0.479409074202059
20	36	35000001	3.6e+07	19	211.315789473684	0.194000000000003	0.555	0	83	-0.555	0.202185566076526	0.68248967698259	0	-0.578417469961187
20	37	36000001	3.7e+07	14	261.642857142857	0.169999999999995	0	0.257000000000005	82	0.257000000000005	0.177172918726845	0	0.245997919015923	0.26784376536942
20	38	37000001	3.8e+07	12	262.083333333333	0.171000000000006	0.277000000000001	0.128	81	-0.149000000000001	0.178215112366427	0.340629982926447	0.122520364334776	-0.155286852295887
20	39	38000001	3.9e+07	20	271.6	0.00583233890229615	0	0.00965835322220243	80	0.00965835322220243	0.00607842650778802	0	0.0092448824660797	0.010065874296897
20	40	39000001	4e+07	15	244.133333333333	0.760162688941775	0.277000000000001	1.02833341288759	79	0.751333412887585	0.792236719453324	0.340629982926447	0.984310815661022	0.783034904107641
20	41	40000001	4.1e+07	18	210.111111111111	0.747999999999998	0.632999999999996	0.786999999999999	78	0.154000000000003	0.779560842398138	0.778407145099057	0.7533088025896	0.160497820493738
20	42	41000001	4.2e+07	21	237.857142857143	1.369	1.808	1.191	77	-0.617000000000004	1.42676309257093	2.22331772249463	1.14001370252123	-0.643033475614514
20	43	42000001	4.3e+07	22	254.5	0.974000000000004	0.487000000000002	1.192	76	0.704999999999998	1.0150966049409	0.598869320163104	1.1409708928676	0.734746515896641
20	44	43000001	4.4e+07	17	211.705882352941	0.710000000000001	0.243000000000002	1.002	75	0.759	0.739957484094493	0.298819804516704	0.959104727058172	0.791024972433408
20	45	44000001	4.5e+07	15	254.6	0.427	0.241999999999997	0.545999999999999	74	0.304000000000002	0.445016684096264	0.297590093387	0.522625929115529	0.316826866429193
20	46	45000001	4.6e+07	15	225.6	0.309293508924023	0.403057149541079	0.203000000000003	73	-0.200057149541076	0.322343727760813	0.495643862695161	0.194309640312187	-0.208498288802155
20	47	46000001	4.7e+07	13	195.153846153846	0.332706380987759	0.469942547716342	0.239999999999995	72	-0.229942547716347	0.346744474109698	0.577893581245589	0.2297256831277	-0.239644660696431
20	48	47000001	4.8e+07	18	213.111111111111	0.121000000000002	0	0.240000000000002	71	0.240000000000002	0.126105430387937	0	0.229725683127707	0.250126473496732
20	49	48000001	4.9e+07	17	234.588235294118	0.656999999999996	0.654000000000003	0.658999999999999	70	0.00499999999999545	0.684721221197294	0.804231078822732	0.630788438254823	0.00521096819784379
20	50	49000001	5e+07	16	211.25	0.663509807796884	0.583999999999996	0.706695933593644	69	0.122695933593648	0.691505701478031	0.718151299743838	0.676442525451547	0.127872921592367
20	51	50000001	5.1e+07	18	243.722222222222	1.21771331089402	1.20196039656897	1.10424722177788	68	-0.0977131747910902	1.26909306743311	1.47806407711752	1.05697478068665	-0.101836049269437
20	52	51000001	5.2e+07	11	166	0.57939875685467	1.16768458286064	0.382052711044564	67	-0.785631871816078	0.603845699168532	1.43591472752092	0.365697166814601	-0.81878053984996
20	53	52000001	5.3e+07	21	214.047619047619	0.641373046281952	0.595347122016067	0.698	66	0.102652877983933	0.668434909426498	0.732104981977046	0.668118861763077	0.10698417651838
20	54	53000001	5.4e+07	13	244.230769230769	0.670000000000002	0.459000000000003	0.756999999999998	65	0.297999999999995	0.698269738511705	0.564437408531551	0.724593092198635	0.310573704591767
20	55	54000001	5.5e+07	24	234.125	0.161597406505754	0.301791617651211	0.0641945120784819	64	-0.237597105572729	0.168415789231257	0.371116511075366	0.0614463672511624	-0.24762219220807
20	56	55000001	5.6e+07	16	216.75	1.13639820716937	0.933204050738979	1.23780112895417	63	0.304597078215193	1.18434698353034	1.14757140747332	1.18481129135518	0.317449137547391
20	57	56000001	5.7e+07	13	217.230769230769	0.673999999999999	0	1.08	62	1.08	0.702438513069982	0	1.03376557407467	1.12556913073528
20	58	57000001	5.8e+07	13	194.076923076923	1.003	0.522999999999996	1.26300000000001	61	0.740000000000009	1.04532022048842	0.643138920832238	1.20893140745955	0.771223293281592
20	59	58000001	5.9e+07	19	214.052631578947	0.409999999999997	0.261000000000003	0.489999999999995	60	0.228999999999992	0.427299392223576	0.320954604851275	0.46902326971906	0.238662343461455
20	60	59000001	6e+07	18	229.944444444444	0.898000000000003	0	1.381	59	1.381	0.9358898883336	0	1.32187986833067	1.43926941624577
20	61	60000001	6.1e+07	19	234.947368421053	0.363999999999997	0.262999999999998	0.419000000000004	58	0.156000000000006	0.37935848480337	0.323414027110666	0.401062755127123	0.16258220777288
20	62	61000001	6.2e+07	15	217.666666666667	0.692999999999998	0	1.038	57	1.038	0.722240192221804	0	0.993563579527329	1.08179699787336
20	63	62000001	6.3e+07	20	203.25	1.3669095639363	1.33275910577001	1.41053847216485	56	0.0777793663948385	1.42458445340141	1.63890870557221	1.35015380873325	0.0810611609464625
20	64	63000001	6.4e+07	20	225.65	1.00508336786827	1.8402298314681	0.560455242436615	55	-1.27977458903149	1.04749149322962	2.26295110495926	0.53646234763023	-1.33377293677155
20	65	64000001	6.5e+07	15	214.666666666667	1.19734392972424	0.213898662913508	1.757564124342	54	1.54366546142849	1.247864227936	0.263033566412339	1.68232341293839	1.60879832552421
20	66	65000001	6.6e+07	16	232	1.20465102283467	0.793099225897197	1.45342823169672	53	0.660329005799522	1.25547963389943	0.975282945040937	1.39120747251509	0.68819068986765
20	67	66000001	6.7e+07	15	245.066666666667	0.363	0.262	0.434000000000012	52	0.172000000000011	0.378316291163803	0.322184315980971	0.415420610322612	0.179257306006001
20	68	67000001	6.8e+07	15	219.6	0.085000000000008	0	0.122	51	0.122	0.0885864593634334	0	0.116777222256583	0.127147624027504
20	69	68000001	6.9e+07	15	249.133333333333	0.297999999999988	0.631999999999998	0.128999999999991	50	-0.503000000000007	0.31057370459176	0.777177433969361	0.123477554681133	-0.52422340070357
20	70	69000001	7e+07	18	230	0.698000000000008	0.851999999999997	0.515000000000001	49	-0.336999999999996	0.727451160419663	1.047713882503	0.492953028378202	-0.351219256534987
20	71	70000001	7.1e+07	11	212.818181818182	0.210999999999999	0.426000000000002	0.182000000000002	48	-0.244	0.219902857949207	0.523856941251504	0.174208643038512	-0.254295248055008
20	72	71000001	7.2e+07	18	243.666666666667	1.10599999999999	0.427	1.48399999999999	47	1.057	1.15266616536409	0.525086652381199	1.42047047400631	1.10159867702517
20	73	72000001	7.3e+07	16	251.75	0.439000000000007	0	0.693000000000012	46	0.693000000000012	0.457523007771109	0	0.663332910031261	0.722240192221819
20	74	73000001	7.4e+07	20	253.8	0.310000000000002	0.427	0.301000000000002	45	-0.125999999999998	0.323080028266611	0.525086652381199	0.288114294255999	-0.131316398585781
20	75	74000001	7.5e+07	16	237.625	1.31702750811265	0.785275325521765	1.6253829683236	44	0.840107642801833	1.37259769209334	0.965661807671618	1.55580088642615	0.875554841881969
20	76	75000001	7.6e+07	21	257.142857142857	1.33397015654905	1.32272301801736	1.24561610840312	43	-0.0771069096142314	1.39025521253123	1.62656721676415	1.19229171424076	-0.0803603307668282
20	77	76000001	7.7e+07	14	247.357142857143	0.718999999999994	0.459000000000003	0.863	42	0.403999999999996	0.749337226850613	0.564437408531551	0.826055268913373	0.421046230386158
20	78	77000001	7.8e+07	19	247.052631578947	0.866	0.333999999999996	1.19499999999999	41	0.860999999999997	0.902539691867366	0.410723517319247	1.14384246390669	0.897328723669514
20	79	78000001	7.9e+07	19	239.736842105263	0.440000000000012	0.0930000000000035	0.547000000000011	40	0.454000000000008	0.458565201410683	0.114363135061952	0.523583119461906	0.473155912364655
20	80	79000001	8e+07	15	251.666666666667	0.737161228406963	1.154	0.62734115771487	39	-0.526658842285126	0.768264743583128	1.4190866436719	0.600484900042392	-0.548880495652704
20	81	80000001	8.1e+07	14	247.785714285714	0.738836852207247	0.558999999999997	0.740655496470537	38	0.181655496470539	0.770011068050096	0.68740852150138	0.708948291204099	0.189320203014473
20	82	81000001	8.2e+07	15	241.4	1.137	1.19	1.149	37	-0.0410000000000039	1.18497416819076	1.46335624434105	1.09981170797389	-0.0427299392223621
20	83	82000001	8.3e+07	19	237.526315789474	0.0859999999999985	0.251999999999995	0	36	-0.251999999999995	0.0896286530029932	0.309887204683981	0	-0.262632797171561
20	84	83000001	8.4e+07	14	243	1.09099999999999	1.009	1.16499999999999	35	0.155999999999992	1.13703326077054	1.24077852986565	1.11512675351573	0.162582207772866
20	85	84000001	8.5e+07	15	233.533333333333	0.843924038524064	0.23586736693509	1.07900000000001	34	0.843132633064917	0.879532265229759	0.290048726252728	1.03280838372832	0.878707467493916
20	86	85000001	8.6e+07	10	261.7	0.982075559022842	0.788132174887525	1.09999999999999	33	0.31186782511247	1.02351290119047	0.969174907132564	1.05290938100198	0.325026663718654
20	87	86000001	8.7e+07	18	242.277777777778	0.49799999999999	0.254999999999995	0.510000000000005	32	0.25500000000001	0.519012432505704	0.313576338073076	0.488167076646379	0.265759378090285
20	88	87000001	8.8e+07	18	210.944444444444	0.349000000000004	0.960000000000008	0.222999999999999	31	-0.737000000000009	0.363725580209832	1.18052268451044	0.213453447239492	-0.768096712362883
20	89	88000001	8.9e+07	15	233.666666666667	1.11499999999999	1.452	0.869	30	-0.582999999999998	1.16204590812022	1.78554056032202	0.831798410991566	-0.607598891869137
20	90	89000001	9e+07	12	212.75	1.04400000000001	1.30800000000001	0.966999999999999	29	-0.341000000000008	1.08805015971079	1.60846215764546	0.925603064935378	-0.355388031093278
20	91	90000001	9.1e+07	14	235.571428571429	0.622330240571362	0.980999999999995	0.362842482145113	28	-0.618157517854881	0.648588618435359	1.20634661823408	0.347309321160577	-0.644239833360555
20	92	91000001	9.2e+07	24	233.125	0.245669377271002	0	0.353156960280657	27	0.353156960280657	0.256035062428889	0	0.338038433132408	0.368057937774273
20	93	92000001	9.3e+07	14	233.857142857143	0.102999999999994	0	0.149999999999991	26	0.149999999999991	0.107345944875674	0	0.143578551954808	0.156329045935447
20	94	93000001	9.4e+07	18	199.777777777778	0.340431552487811	0.146995092367427	0.538000000000011	25	0.391004907632584	0.354795598711637	0.180761501095263	0.514968406344617	0.40750282777522
20	95	94000001	9.5e+07	10	247.3	0.911565973746094	1.22699846387085	0.667000000000002	24	-0.559998463870853	0.950028259886346	1.50885366714478	0.638445961025749	-0.58362683721501
20	96	95000001	9.6e+07	12	227.166666666667	1.08271745293163	1.41500000000001	0.922112214640884	23	-0.492887785359122	1.12840124289646	1.74004124852319	0.88263691011991	-0.513684514922876
20	97	96000001	9.7e+07	17	222.529411764706	0.767282361336482	0.548000000000002	0.86388752468278	22	0.315887524682778	0.799656796738907	0.673881699074704	0.826904798971892	0.32921596904381
20	98	97000001	9.8e+07	24	251.666666666667	0.251999999999995	0	0.384	21	0.384	0.262632797171561	0	0.367561093004329	0.400202357594768
20	99	98000001	9.9e+07	8	217.375	0.828132367191676	0.978867377254711	0.794000000000011	20	-0.184867377254699	0.863074285808969	1.20372410830876	0.760009135014169	-0.192667604738781
20	100	99000001	1e+08	8	245.375	1.38686417215857	1.3731267183444	1.419	19	0.0458732816555942	1.44538101917077	1.6885492080343	1.35825310149255	0.04780884236765
20	101	100000001	1.01e+08	17	234.647058823529	0.803937502835886	0.832366929377217	1.328	18	0.495633070622786	0.837858552067113	1.02357087704801	1.27114877997331	0.516545633763471
20	102	101000001	1.02e+08	19	240.526315789474	0.571057300403693	0.17363136557748	0.165999999999997	17	-0.0076313655774827	0.595152286310576	0.213516422715351	0.15889359749666	-0.00795336066608367
20	103	102000001	1.03e+08	19	200.789473684211	1.97662467652223	1.614	2.09001030747147	16	0.476010307471464	2.060025665688	1.98475376333316	2.00053769011595	0.49609491481638
20	104	103000001	1.04e+08	15	228.466666666667	1.50835532854882	1.12936200305744	1.79398059496842	15	0.664618591910976	1.57199832962466	1.38878902461817	1.7171809070707	0.692661269229393
20	105	104000001	1.05e+08	8	195.625	1.20477803473955	1.03353317468497	1.13157591205683	14	0.09804273737186	1.25561200489885	1.27094724782259	1.08313353920046	0.102179517294956
20	106	105000001	1.06e+08	9	243.222222222222	2.02806304872723	0.480098338895711	3.1587417291757	13	2.67864339027999	2.11363441002987	0.590382270689751	3.02351708982866	2.79166510402524
20	107	106000001	1.07e+08	17	216.411764705882	2.26234678895012	1.27200000000001	2.85752716279656	12	1.58552716279655	2.35780343394476	1.56419255697632	2.73519741470589	1.65242632443157
20	108	107000001	1.08e+08	13	233.846153846154	1.54766781388713	0.632999999999996	2.06203667322353	11	1.42903667322353	1.61296955179992	0.778407145099057	1.97376159746107	1.48933293154542
20	109	108000001	1.09e+08	11	221.363636363636	1.42215108750736	1.23	1.506111327637	10	0.276111327636999	1.48215681790731	1.51254468952899	1.44163522336577	0.287761469476428
20	110	109000001	1.1e+08	11	207.454545454545	0.728999999999999	0.694000000000003	0.797000000000011	9	0.103000000000009	0.759759163246315	0.853419524010665	0.762880706053266	0.107345944875689
20	111	110000001	1.11e+08	9	238.777777777778	1.53144974958362	0.624284367279969	2.26621328881486	8	1.64192892153489	1.59606718833667	0.767689434540877	2.16919748285866	1.71120787864921
20	112	111000001	1.12e+08	18	250.5	2.35851762057181	2.24271204006561	2.11231387363176	7	-0.130398166433848	2.45803206297302	2.75788795637719	2.0218864483341	-0.135900139668908
20	113	112000001	1.13e+08	13	246.692307692308	1.3404006565557	1.05699999999999	1.46668317234998	6	0.409683172349995	1.39695703873741	1.29980466409115	1.40389497375004	0.426969196461905
20	114	113000001	1.14e+08	9	203.222222222222	2.47855371346698	2.15014590464274	2.81820659849795	5	0.66806069385521	2.58313291550716	2.64405834941452	2.69756015014562	0.696248605982425
20	115	114000001	1.15e+08	15	226.533333333333	0.949046288640413	1.44884949817121	0.584542823367142	4	-0.864306674804067	0.989090005678274	1.78166635315902	0.559518747564226	-0.900774919118442
20	116	115000001	1.16e+08	16	216.875	2.03500000000001	2.19800000000001	1.89399999999999	3	-0.304000000000016	2.12086405652436	2.70290506307701	1.81291851601613	-0.316826866429208
20	117	116000001	1.17e+08	14	234	0.355999999999995	0.23899999999999	0.427000000000007	2	0.188000000000017	0.37102093568681	0.293900959997896	0.408720277898049	0.195932404239122
20	118	117000001	1.18e+08	7	219.714285714286	0.332999999999998	1.25	0	1	-1.25	0.347050481976711	1.53713891212295	0	-1.30274204946213
21	1	1	1e+06	20	230.4	0.867182569336209	0.682	0.955745585754852	84	0.273745585754852	0.84249856463262	0.813443570163478	0.839342831459658	0.265953527236504
21	2	1000001	2e+06	5	235.4	2.04484627031521	0.805617904248171	2.70702199752326	83	1.90140409327509	1.9866405397812	0.960886663078081	2.37732670921019	1.84728138689072
21	3	2000001	3e+06	7	204.428571428571	1.95196615089676	1.11338070397188	2.50322495712359	82	1.38984425315171	1.89640421578215	1.32796535892964	2.19835064331808	1.35028289283941
21	4	3000001	4e+06	10	220.9	2.33846707412683	0.649	3.05111771056099	81	2.40211771056099	2.27190354494852	0.774083397413632	2.67951410549946	2.33374239149588
21	5	4000001	5e+06	13	217.461538461538	1.64853116700804	0.789	2.36187988203084	80	1.57287988203084	1.60160638724501	0.941065948473583	2.07422035455768	1.52810848581153
21	6	5000001	6e+06	12	230	3.04359901102877	0.765000000000001	4.33162593302333	79	3.56662593302333	2.95696418353036	0.912440368291878	3.80406588284305	3.46510335355765
21	7	6000001	7e+06	16	239.9375	2.56795571390753	1.1285915616028	3.53880354941515	78	2.41021198781235	2.494859882462	1.34610784329407	3.10780341067405	2.34160626838542
21	8	7000001	8e+06	10	211.5	3.19443558163081	2.73740341058822	3.2555588496373	77	0.518155439049084	3.10350725152998	3.26499003414452	2.85905582360598	0.503406351893806
21	9	8000001	9e+06	9	170.888888888889	1.61	0.76	2.243	76	1.483	1.56417199448185	0.906476705754022	1.96981916424661	1.44078699864385
21	10	9000001	1e+07	7	214.571428571429	1.50169246120887	0.999832872834881	1.81681808387573	75	0.816985211040852	1.45894738642698	1.19253316956835	1.59554305821143	0.793730054047173
21	11	10000001	1.1e+07	11	212.363636363636	1.46330530255739	0.769165368988454	1.73917944930997	74	0.97001408032152	1.42165290288016	0.917408539290435	1.52736023598513	0.942403017821114
21	12	11000001	1.2e+07	13	228.692307692308	2.033	1.567	2.364	73	0.797000000000001	1.97513146880845	1.86901183936389	2.07608225781498	0.774313714038534
21	13	12000001	1.3e+07	13	229.384615384615	2.397	0.907999999999999	3.192	72	2.284	2.3287703545174	1.08300111687454	2.80323797248114	2.21898685428358
21	14	13000001	1.4e+07	4	168.75	0	0	0	71	0	0	0	0	0
21	15	14000001	1.5e+07	14	214.785714285714	1.49582420509412	1.346	1.59515965632695	70	0.249159656326952	1.45324616787348	1.60541795519068	1.40088099022107	0.242067426448038
21	16	15000001	1.6e+07	13	174.230769230769	1.23156542025858	1.33084920367992	1.14271133620026	69	-0.18813786747966	1.19650940356568	1.58734710790412	1.00353753421717	-0.182782598393306
21	17	16000001	1.7e+07	14	220.071428571429	2.21934634423626	0.543458883168698	3.22670274214016	68	2.68324385897147	2.15617353895034	0.64820107648358	2.83371417690361	2.60686639662645
21	18	17000001	1.8e+07	19	190.842105263158	0.75025751485545	0.497690050087395	0.900418261360076	67	0.40272821127268	0.728901735022639	0.593611101433916	0.790753966591481	0.39126471395062
21	19	18000001	1.9e+07	15	197.8	0.551000000000002	0.0510000000000019	0.732999999999997	66	0.681999999999995	0.53531600556491	0.0608293578861275	0.643726013104218	0.66258714300411
21	20	19000001	2e+07	17	224.882352941176	0.319000000000003	0.811	0.150000000000006	65	-0.660999999999994	0.309919792695476	0.967306063640147	0.131731107729382	-0.642184899597824
21	21	20000001	2.1e+07	10	220.8	0.720999999999997	1.242	0.643000000000001	64	-0.598999999999997	0.700477023615784	1.48137377440328	0.564687348466595	-0.581949704779271
21	22	21000001	2.2e+07	16	216.4375	1.066	0.267000000000003	1.334	63	1.06699999999999	1.03565673671904	0.318459579521482	1.17152865140659	1.03662827211933
21	23	22000001	2.3e+07	13	247.846153846154	0.375999999999998	0.480999999999998	0.308	62	-0.172999999999998	0.36529731051253	0.573704336141688	0.270487874537653	-0.168075624251775
21	24	23000001	2.4e+07	24	236.666666666667	0.795000000000002	1.118	0.579999999999998	61	-0.538	0.772370643237936	1.33347494346447	0.509360283220255	-0.522686045361018
21	25	24000001	2.5e+07	9	250.555555555556	0.545000000000002	0.431000000000001	0.667000000000002	60	0.236000000000001	0.529486793163114	0.514067710763137	0.585764325703296	0.229282354470633
21	26	25000001	2.6e+07	14	221.285714285714	0.283999999999999	0.676000000000002	0	59	-0.676000000000002	0.275916053684997	0.806287175118053	0	-0.656757930602321
21	27	26000001	2.7e+07	10	219.1	0.585000000000001	0	0.853999999999999	58	0.853999999999999	0.568348209175085	0	0.749989106672584	0.829691231855592
21	28	27000001	2.8e+07	14	221.428571428571	0.494999999999997	0.628999999999998	0.510000000000005	57	-0.118999999999993	0.480910023148146	0.750228747262208	0.447885766279885	-0.115612712635608
21	29	28000001	2.9e+07	13	239.153846153846	0.832000000000001	0.986000000000001	0.683	56	-0.303000000000001	0.808317453049009	1.17603425246509	0.599815643861095	-0.294375226290685
21	30	29000001	3e+07	16	212.625	1.014	0.780000000000001	1.17599999999999	55	0.395999999999994	0.985136895903482	0.930331355905445	1.03277188459831	0.384728018518512
21	31	30000001	3.1e+07	6	242.833333333333	0	0	0	54	0	0	0	0	0
21	32	31000001	3.2e+07	10	254.4	0.257999999999996	0.606999999999999	0	53	-0.606999999999999	0.250656133277212	0.723988632095646	0	-0.589721987981668
21	33	32000001	3.3e+07	13	258.461538461538	0.323	0.692	0.152000000000001	52	-0.539999999999999	0.313805934296671	0.825370895239189	0.133487522499103	-0.524629116161615
21	34	33000001	3.4e+07	15	217.266666666667	0.417999999999999	0	0.829000000000001	51	0.829000000000001	0.406101797325102	0	0.728033922051022	0.805402846848111
21	35	34000001	3.5e+07	17	237.764705882353	0.387080903319047	0.541999999999998	0.202203988138295	50	-0.339796011861703	0.376062800354281	0.646461019103524	0.177577035631702	-0.330123854404162
21	36	35000001	3.6e+07	12	242.75	0.74391797513588	1.008	0.58879400638705	49	-0.419205993612953	0.722742647763474	1.20227436763165	0.517083244571892	-0.407273462812621
21	37	36000001	3.7e+07	19	230.789473684211	0.411999999999999	0.527999999999999	0.329999999999998	48	-0.198	0.400272584923306	0.62976276399753	0.289808437004627	-0.19236400925926
21	38	37000001	3.8e+07	24	227.166666666667	0.206000000000003	0.233000000000001	0.189	47	-0.0440000000000005	0.200136292461656	0.277906674264063	0.165981195739015	-0.0427475576131692
21	39	38000001	3.9e+07	20	209.4	0.238	0.291	0.198	46	-0.093	0.23122542527123	0.347085159703185	0.173885062202778	-0.0903527922278338
21	40	39000001	4e+07	15	246.066666666667	0.349000000000004	0.584	0.196999999999996	45	-0.387000000000004	0.339065854704455	0.696555784421511	0.173006854817911	-0.375984199915829
21	41	40000001	4.1e+07	13	223.769230769231	1.096	0.585000000000001	1.381	44	0.795999999999999	1.06480279872802	0.697748516929084	1.21280439849513	0.773342178638233
21	42	41000001	4.2e+07	22	255.818181818182	1.047	1.754	0.679000000000002	43	-1.075	1.01719756411335	2.09205281827967	0.596302814321647	-1.04440055532173
21	43	42000001	4.3e+07	18	236.555555555556	0.66278387125247	0.519000000000002	0.68116599488091	42	0.162165994880908	0.643917993669181	0.619028171429394	0.598205007021634	0.157550004751555
21	44	43000001	4.4e+07	12	245.416666666667	0.744215966930472	1.138	0.644826914589803	41	-0.493173085410195	0.723032157340919	1.35732959361589	0.566291758350872	-0.47913511095083
21	45	44000001	4.5e+07	14	206.714285714286	0.869302663542382	0.944955790356229	0.606191951329635	40	-0.338763839026594	0.844558311205886	1.1270794893754	0.532362248301902	-0.329121061955626
21	46	45000001	4.6e+07	18	247.5	0.512696713029622	0.589043661457084	0.326807511232434	39	-0.262236150224649	0.498103006325363	0.702571523398559	0.287004769792862	-0.254771703181449
21	47	46000001	4.7e+07	11	200.181818181818	1.062	0.879000000000005	1.47	38	0.590999999999994	1.03177059511785	1.04841187415499	1.29096485574789	0.574177421576874
21	48	47000001	4.8e+07	15	253.266666666667	0.128380044144192	0.368069737662488	0	37	-0.368069737662488	0.124725757578068	0.439008741163209	0	-0.357592779917979
21	49	48000001	4.9e+07	14	245.714285714286	0.821618658489284	0.895926521878205	0.747	36	-0.148926521878205	0.798231612268752	1.06860068703923	0.656020916492296	-0.144687388048123
21	50	49000001	5e+07	15	249.533333333333	1.233	0.143000000000001	1.899	35	1.756	1.19790314856903	0.170560748582665	1.66771582385391	1.70601616292555
21	51	50000001	5.1e+07	24	219.583333333333	0.741	0.227000000000004	1.053	34	0.826000000000001	0.719907731621773	0.27075027921864	0.924752376260228	0.802488240647213
21	52	51000001	5.2e+07	21	219.809523809524	0.363999999999997	0.226999999999997	0.439999999999998	33	0.213000000000001	0.353638885708938	0.270750279218632	0.386411249339503	0.206937040263749
21	53	52000001	5.3e+07	14	241.571428571429	0	0	0	32	0	0	0	0	0
21	54	53000001	5.4e+07	16	224.3125	0.491546247079444	0.289000000000001	0.566474693341131	31	0.277474693341129	0.477554579921941	0.344699694688044	0.497482259029907	0.269576487268096
21	55	54000001	5.5e+07	20	232.65	0.201453541179896	0.296999999999997	0.150524948890177	30	-0.14647505110982	0.195719246771919	0.354241554748608	0.132192121721405	-0.142305697413838
21	56	55000001	5.6e+07	20	255.3	0.68	1.142	0.428000000000004	29	-0.713999999999999	0.660644072203516	1.36210052364618	0.375872760721159	-0.693676275813691
21	57	56000001	5.7e+07	19	246.368421052632	0	0	0	28	0	0	0	0	0
21	58	57000001	5.8e+07	16	251.0625	0.743000000000002	0.231000000000002	1.073	27	0.841999999999999	0.721850802422374	0.275521209248922	0.942316523957475	0.818032807052
21	59	58000001	5.9e+07	18	253.888888888889	0.866303144321156	1.14522806254616	0.619999999999997	26	-0.525228062546161	0.841644172098587	1.36595073878145	0.544488578614755	-0.510277655994204
21	60	59000001	6e+07	12	247.5	2.15569575904249	1.96276936603067	2.175	25	0.212230633969329	2.09433474218483	2.34105882772946	1.91010106207596	0.206189573929164
21	61	60000001	6.1e+07	24	252.208333333333	1.738	1.373	2.066	24	0.693000000000005	1.68852852572016	1.63762173289509	1.81437645712595	0.673274032407412
21	62	61000001	6.2e+07	16	243.1875	0.519000000000005	0.289999999999999	0.641999999999996	23	0.351999999999997	0.504226872755336	0.345892427195613	0.563809141081729	0.341980460905347
21	63	62000001	6.3e+07	27	217.814814814815	0.959818816189338	1.18488334291143	0.890000000000001	22	-0.294883342911427	0.932497957801298	1.41324888076995	0.781604572527635	-0.286489606597046
21	64	63000001	6.4e+07	12	225.333333333333	1.85017469830043	1.1911053826995	1.92400000000001	21	0.732894617300512	1.79751021613693	1.42067010988858	1.68967100847548	0.712033065396247
21	65	64000001	6.5e+07	13	242.692307692308	0.859999999999999	1.757	0.576999999999998	20	-1.18	0.835520444257388	2.09563101580239	0.506725661065667	-1.14641177235316
21	66	65000001	6.6e+07	18	229.222222222222	0	0	0	19	0	0	0	0	0
21	67	66000001	6.7e+07	13	198.384615384615	1.17300000000001	1.482	0.966999999999999	18	-0.515000000000001	1.13961102455107	1.76762957622034	0.849226541162047	-0.500340731154134
21	68	67000001	6.8e+07	18	224.444444444444	1.279	0.871000000000002	1.529	17	0.657999999999994	1.24259377698279	1.03887001409441	1.34277909145478	0.639270293396926
21	69	68000001	6.9e+07	18	243.388888888889	2.16012777620523	3.09262083193972	1.6652523869574	16	-1.42736844498232	2.09864060375316	3.68866939984602	1.46243694388591	-1.38673897357047
21	70	69000001	7e+07	17	222.176470588235	1.00886617597841	1.32436623173821	0.890744730679061	15	-0.433621501059152	0.980149204127601	1.57961465652358	0.78225860050972	-0.421278638609881
21	71	70000001	7.1e+07	15	236.4	0.537000000000006	0.707999999999998	0.378	14	-0.329999999999998	0.521714509960724	0.844454615360324	0.331962391478029	-0.320606682098764
21	72	71000001	7.2e+07	13	248.538461538462	2.122	1.389	2.52600000000001	13	1.13700000000001	2.06159811943509	1.65670545301623	2.21835185416271	1.10463575014031
21	73	72000001	7.3e+07	14	224.5	1.574	2.396	1.58	12	-0.816000000000003	1.52919672007108	2.85778708814031	1.38756766808277	-0.792772886644222
21	74	73000001	7.4e+07	16	227.8125	2.526	0.667999999999999	3.116	11	2.448	2.454098421156	0.796745315057482	2.73649421123158	2.37831865993266
21	75	74000001	7.5e+07	16	268	1.16497467937173	0.528850289625453	1.56484802913557	10	1.03599773951011	1.13181414146195	0.63077693207466	1.3742610953744	1.00650847856412
21	76	75000001	7.6e+07	16	258.0625	1.11466466308946	1.87514435740844	0.600074474370473	9	-1.27506988303797	1.08293617965409	2.23654563146953	0.526989834859639	-1.23877552922686
21	77	76000001	7.7e+07	19	243.526315789474	1.87034695418815	1.756	1.97506033776278	8	0.21906033776278	1.81710827683574	2.09443828329482	1.73451257417232	0.21282487293806
21	78	77000001	7.8e+07	17	217.529411764706	1.45999999999999	1.892	1.29299999999999	7	-0.599000000000004	1.41844168443696	2.25664990432448	1.13552214862722	-0.581949704779278
21	79	78000001	7.9e+07	13	253.692307692308	0.995000000000005	1.28	0.918000000000006	6	-0.361999999999995	0.966677723297797	1.52669760969099	0.806194379303791	-0.351695814908338
21	80	79000001	8e+07	16	238	0.771999999999991	0.319999999999993	0.869	5	0.549000000000007	0.750025329031043	0.381674402422738	0.763162217445522	0.533372934764316
21	81	80000001	8.1e+07	14	238.357142857143	1.164	1.09100000000001	1.051	4	-0.0400000000000063	1.13086720594837	1.30127116576006	0.922995961490501	-0.0388614160119776
21	82	81000001	8.2e+07	13	223.923076923077	0.484999999999999	0	0.914999999999992	3	0.914999999999992	0.471194669145155	0	0.803559757149191	0.888954891273842
21	83	82000001	8.3e+07	11	233.090909090909	0.504000000000005	0.518000000000001	0.496000000000009	2	-0.0219999999999914	0.489653841750846	0.617835438921821	0.435590862891814	-0.021373778806576
21	84	83000001	8.4e+07	3	271.666666666667	0	0	0	1	0	0	0	0	0
22	1	1	1e+06	9	229.777777777778	1.618	0.381	2.329	62	1.948	1.52058450319653	0.422903066580958	2.00891218561358	1.83071607677802
22	2	1000001	2e+06	14	223.214285714286	2.17551309868649	0.371	3.28102800094733	61	2.91002800094733	2.04453121406906	0.41180324856046	2.83009752359057	2.73482291848485
22	3	2000001	3e+06	17	215.058823529412	2.67848423238782	0.815	3.6939669891239	60	2.8789669891239	2.51721978728379	0.904635168670553	3.18628394062056	2.70563200795808
22	4	3000001	4e+06	14	253.214285714286	2.54130209944751	0.595	3.71722095883087	59	3.12222095883087	2.38829702741699	0.660439172219606	3.20634198403328	2.93424030009495
22	5	4000001	5e+06	14	244.357142857143	0.389696132596683	0	0.601776332204597	58	0.601776332204597	0.366233560063124	0	0.519070762893799	0.565544972274881
22	6	5000001	6e+06	14	228.642857142857	2.521	0.581	3.574	57	2.993	2.36921726363316	0.64489942699091	3.08280470218245	2.81279939311941
22	7	6000001	7e+06	21	252.428571428571	2.4034968069121	0.985468632607063	3.066	56	2.08053136739294	2.25878862674467	1.0938522486847	2.64462205285153	1.95526808137947
22	8	7000001	8e+06	19	230.210526315789	1.19350177583498	0.862528140154361	1.544	55	0.681471859845639	1.12164419336972	0.957390539327165	1.33179923339947	0.640442243167982
22	9	8000001	9e+06	18	225.722222222222	2.009	1.107	2.444	54	1.337	1.88804342825824	1.22874985486908	2.10810707670226	1.25650276932865
22	10	9000001	1e+07	10	232.2	2.55681510594239	1.90373419467901	3.07487062290912	53	1.17113642823011	2.4028760368571	2.11311031203355	2.65227353522856	1.10062540413822
22	11	10000001	1.1e+07	13	219	0.798182921777861	0.441265158515194	0.981126652859564	52	0.53986149434437	0.75012644102073	0.489796295830467	0.846284795431447	0.507357862900229
22	12	11000001	1.2e+07	7	213.857142857143	0.748999999999999	0.780000000000001	0.712	51	-0.0680000000000014	0.703904692765264	0.865785805598813	0.614145760479547	-0.063905900010733
22	13	12000001	1.3e+07	11	242.181818181818	1.37131917481891	1.628	1.26416768462682	50	-0.363832315373184	1.28875567748201	1.80705037373701	1.09042587647304	-0.341926934807525
22	14	13000001	1.4e+07	18	219.222222222222	1.37267692229701	0.997999999999999	1.50482812103997	49	0.506828121039968	1.2900316785787	1.10776183844566	1.2980109702066	0.476313341555989
22	15	14000001	1.5e+07	14	251	0.211000000000002	0.343999999999999	0.140000000000001	48	-0.203999999999999	0.198296248562714	0.381833739905116	0.120758997847102	-0.191717700032194
22	16	15000001	1.6e+07	8	192.125	0.551602591180731	0.566000000000001	0.456662850298803	47	-0.109337149701198	0.518392059377299	0.628249699960164	0.393901058257747	-0.102754249356811
22	17	16000001	1.7e+07	12	225.833333333333	0.520396764887679	1.043	0.24133644137645	46	-0.801663558623549	0.489065053276769	1.1577110195379	0.208168191461471	-0.753397517935939
22	18	17000001	1.8e+07	14	233.285714285714	0	0	0	45	0	0	0	0	0
22	19	18000001	1.9e+07	15	247	0.348812801723131	0	0.53229417225765	44	0.53229417225765	0.327811706314436	0	0.459137934297761	0.500246149244009
22	20	19000001	2e+07	16	266.1875	0.349251969384218	0.683000000000002	0.0760475950561944	43	-0.606952404943807	0.32822443285322	0.758117570799987	0.0655959383404876	-0.570409407376648
22	21	20000001	2.1e+07	14	193.571428571429	0.652932710257555	0	1.10765491282225	42	1.10765491282225	0.613621360227285	0	0.955423551663096	1.04096594272374
22	22	21000001	2.2e+07	16	215.0625	0.675999999999998	0.829999999999998	0.650999999999996	41	-0.179000000000002	0.635299829518449	0.921284895701298	0.561529339989021	-0.168222883851781
22	23	22000001	2.3e+07	17	224.588235294118	0.786999999999999	0	1.069	40	1.069	0.739616813359497	0	0.92208120498966	1.00463833987459
22	24	23000001	2.4e+07	10	234.8	1.38747172765963	1.24028153191495	1.63260674042559	39	0.392325208510635	1.3039357278755	1.376689929844	1.40822824180156	0.368704346276031
22	25	24000001	2.5e+07	19	226.105263157895	1.59652633677806	1.81471649848018	1.55839145045587	38	-0.25632504802431	1.50040371239174	2.01430228919246	1.34421278436102	-0.240892395430699
22	26	25000001	2.6e+07	18	218.944444444444	0.760072067772464	0.67411878057539	0.847999999999999	37	0.173881219424609	0.714310140647312	0.748259578858657	0.731454501245303	0.163412291504311
22	27	26000001	2.7e+07	18	214.222222222222	1.9959237561149	2.11587185300056	1.829	36	-0.286871853000557	1.87575447040181	2.34857925229992	1.57763005044535	-0.269600058143337
22	28	27000001	2.8e+07	12	253.916666666667	1.04199999999999	1.182	1.008	35	-0.174000000000003	0.979263938399737	1.31199849002281	0.86946478449913	-0.163523920615699
22	29	28000001	2.9e+07	19	236.631578947368	0.775000000000006	0.425999999999998	0.901000000000003	34	0.475000000000005	0.728339301592904	0.472852247673195	0.777170407573138	0.44640150742791
22	30	29000001	3e+07	21	229.809523809524	1.172328127008	1.80558382495564	0.905999999999999	33	-0.899583824955645	1.10174535388738	2.00416518777616	0.781483228924816	-0.845422264248338
22	31	30000001	3.1e+07	18	188.888888888889	1.16466700155358	2.04940522891055	0.511000000000003	32	-1.53840522891055	1.09454548451591	2.27480250911633	0.440770342141925	-1.44578192256977
22	32	31000001	3.2e+07	17	208.117647058824	0.238999999999997	0	0.363999999999997	31	0.363999999999997	0.224610442684775	0	0.313973394402463	0.342084523586855
22	33	32000001	3.3e+07	15	231	0.812865397020564	0	1.26645261864552	30	1.26645261864552	0.763924923296763	0	1.09239677891765	1.19020285905132
22	34	33000001	3.4e+07	18	234.222222222222	1.30913070188898	1.516	1.24254292735356	29	-0.273457072646438	1.23031140788083	1.68273241190743	1.07177313349443	-0.25699294620251
22	35	34000001	3.5e+07	21	216.904761904762	1.203	0.627000000000002	1.561	28	0.933999999999997	1.13057055460162	0.695958589885201	1.34646282599519	0.877766332500342
22	36	35000001	3.6e+07	13	231.076923076923	0.442999999999998	0.680999999999997	0.347999999999999	27	-0.332999999999998	0.416328142716971	0.755897607195883	0.300172366077081	-0.312950951523141
22	37	36000001	3.7e+07	15	213.933333333333	2.414	2.247	2.429	26	0.181999999999999	2.26865945038098	2.49412910920581	2.09516861264722	0.171042261793428
22	38	37000001	3.8e+07	9	206.555555555556	0.940611417773507	0.756999999999998	0.752473682014616	25	-0.00452631798538161	0.883979694311563	0.840256224151665	0.649056912474314	-0.00425380036162609
22	39	38000001	3.9e+07	14	238.428571428571	1.01692531567685	0.496000000000002	1.60544147656017	24	1.10944147656017	0.955698934441568	0.550550973816683	1.38479645579698	1.04264494218842
22	40	39000001	4e+07	9	200.222222222222	0.254459167492517	0	0.436073161545999	23	0.436073161545999	0.239138854626335	0	0.37614112840223	0.409818350869445
22	41	40000001	4.1e+07	16	234.125	0.484999999999999	0.247	0.594000000000001	22	0.347000000000001	0.455799433900071	0.27416550510629	0.512363176579848	0.326108048584176
22	42	41000001	4.2e+07	16	219.75	1.055	1.411	1.002	21	-0.409000000000006	0.991481242813558	1.56618432269221	0.864289398877112	-0.384375192711613
22	43	42000001	4.3e+07	3	190.666666666667	0.0329417596358507	0.0811492127614859	0	20	-0.0811492127614859	0.0309584234921505	0.0900741494159134	0	-0.0762634334806634
22	44	43000001	4.4e+07	6	175	0.363280496222239	0.0198506552808503	0.44506677131008	19	0.42521611602923	0.341408339226873	0.0220338661205068	0.383898694846076	0.399614979322289
22	45	44000001	4.5e+07	11	225.545454545455	1.34632951481992	0.839999999999996	1.54851441567364	18	0.70851441567364	1.26527057875851	0.932384713721793	1.33569320706099	0.665856638297083
22	46	45000001	4.6e+07	9	213.111111111111	0.973446620853826	2.381	0.314417022888346	17	-2.06658297711165	0.914837976736313	2.64286667068048	0.271204889929043	-1.94215948675261
22	47	46000001	4.7e+07	13	221.692307692308	1.31991803067019	0.489954526466254	1.70399348316488	16	1.21403895669862	1.24044926015252	0.543840608209449	1.46980389546416	1.14094488493993
22	48	47000001	4.8e+07	16	211.8125	1.60708019201113	1.43504022512688	1.76500526359759	15	0.32996503847071	1.51032214793957	1.59286853510022	1.52243047733503	0.31009871699333
22	49	48000001	4.9e+07	13	219.076923076923	0.853999999999999	0.875999999999998	0.725000000000001	14	-0.150999999999996	0.802582920723012	0.972344058595586	0.625359095993922	-0.14190868972971
22	50	49000001	5e+07	13	229.615384615385	0.901000000000003	1.832	0.5	13	-1.332	0.846753175142198	2.03348666135516	0.431282135168221	-1.25180380609257
22	51	50000001	5.1e+07	10	221.2	1.11	1.23	0.962000000000003	12	-0.267999999999994	1.04316983841047	1.3652776165212	0.829786828063661	-0.251864429454054
22	52	51000001	5.2e+07	17	234.529411764706	1.017	1.094	1.02199999999999	11	-0.0720000000000098	0.955769122219322	1.21432009144244	0.881540684283837	-0.0676650705996075
22	53	52000001	5.3e+07	12	214.75	0.987000000000002	1.44	0.75500000000001	10	-0.684999999999988	0.927575342802828	1.59837379495165	0.651236024104023	-0.643757963343389
22	54	53000001	5.4e+07	22	204.181818181818	0.577864687939146	1.13564238955347	0.198999999999998	9	-0.936642389553472	0.54307298481135	1.26054238604066	0.17165028979695	-0.88024963077378
22	55	54000001	5.5e+07	14	219.5	0.844880074475761	1.51119398958248	0.450405620338396	8	-1.06078836924408	0.79401208177217	1.67739782780352	0.388503795262621	-0.996921109668519
22	56	55000001	5.6e+07	14	225.5	0.772253040792191	0.966160347901745	0.691592914723828	7	-0.274567433177917	0.725757729527195	1.072420404033	0.596543337858612	-0.258036454865753
22	57	56000001	5.7e+07	19	218	0.942999999999998	1.45	0.704000000000008	6	-0.745999999999988	0.886224466325292	1.60947361297215	0.607245246316862	-0.701085314823604
22	58	57000001	5.8e+07	7	240.714285714286	0.259	0.528000000000006	0.164999999999992	5	-0.363000000000014	0.243406295629111	0.586070391482279	0.142323104605506	-0.341144730939654
22	59	58000001	5.9e+07	20	223.25	0.800347457219469	0.880161932866154	0.667557214568724	4	-0.21260471829743	0.752160655513394	0.976963728338372	0.5758110016923	-0.19980435101949
22	60	59000001	6e+07	18	248.222222222222	1.51864957580219	2.24883622279596	1.19144079675391	3	-1.05739542604205	1.42721570503757	2.49616728309383	1.0276942615011	-0.993732446594831
22	61	60000001	6.1e+07	17	221.764705882353	0.460000000000008	0.582000000000001	0.400999999999996	2	-0.181000000000004	0.432304617719663	0.64600940879296	0.34588827240491	-0.170102469146217
22	62	61000001	6.2e+07	5	260.2	0	0	0	1	0	0	0	0	0
23	1	1	1e+06	17	245.647058823529	1.606	0.616	2.154	83	1.538	1.38923493347217	0.598546011649476	1.75290368962685	1.33041303093412
23	2	1000001	2e+06	20	235.5	1.78	0.678	2.458	82	1.78	1.5397498017313	0.658789279055754	2.00029585380817	1.5397498017313
23	3	2000001	3e+06	19	232.157894736842	1.454	0	2.276	81	2.276	1.25775068074006	0	1.85218607130488	1.96880367906766
23	4	3000001	4e+06	18	233.055555555556	2.643	0.866	3.59	80	2.724	2.28626894717743	0.841462412481244	2.92150614937808	2.35633621343599
23	5	4000001	5e+06	16	202.75	3.06	0.927	4.475	79	3.548	2.64698561421224	0.900734014284195	3.64171031155068	3.06911926772059
23	6	5000001	6e+06	18	262.166666666667	0.850000000000001	1.058	0.534000000000001	78	-0.523999999999999	0.735273781725622	1.02802220832004	0.434563867344819	-0.453274660734382
23	7	6000001	7e+06	16	226.5625	1.81822316372755	1.235	2.17959225853422	77	0.944592258534216	1.57281390778245	1.20000702010893	1.77373041405142	0.817098731907293
23	8	7000001	8e+06	18	242.833333333333	2.5360239173406	1.46786593285239	3.16930693264811	76	1.70144099979572	2.19373164264665	1.42627483724827	2.57915033231144	1.47179406859155
23	9	8000001	9e+06	17	257.764705882353	2.52523515817019	2.02713250669196	2.87473784466538	75	0.847605337973429	2.18439906411093	1.96969493013876	2.33943295015037	0.733202332073584
23	10	9000001	1e+07	9	228.666666666667	1.34502763142854	0.340999999999999	1.8780005588977	74	1.5370005588977	1.16348653304226	0.331337970734531	1.52829810065602	1.32954848641777
23	11	10000001	1.1e+07	11	255	2.57562142033276	1.587	2.89256185868996	73	1.30556185868996	2.22798459061363	1.54203331248006	2.35393795476859	1.12934753543023
23	12	11000001	1.2e+07	14	233.357142857143	2.25006406031095	1.232	3.04945403532182	72	1.81745403532182	1.94636836558792	1.19709202329895	2.48161524134778	1.57214859019243
23	13	12000001	1.3e+07	16	205	1.88161765987018	0.968464016978602	2.43179135668326	71	1.46332733970465	1.62765192062877	0.941023173358072	1.97896752160296	1.26581909054957
23	14	13000001	1.4e+07	21	207.809523809524	1.46926116686242	1.84463606292486	1.19753013974253	70	-0.647105923182328	1.27095201706062	1.79236941300076	0.974538068892316	-0.559764728606258
23	15	14000001	1.5e+07	14	246.571428571429	1.02090262126396	1.56788829005357	0.713999999999999	69	-0.853888290053567	0.883109330718063	1.52346312130435	0.581046069820598	-0.738637261410482
23	16	15000001	1.6e+07	9	245.111111111111	1.028	1.32	0.867000000000004	68	-0.452999999999996	0.88924876189875	1.28259859639173	0.705555941925017	-0.391857674260827
23	17	16000001	1.7e+07	18	248.444444444444	1.28	1.999	0.841999999999999	67	-1.157	1.10723581248094	1.94235954105081	0.685211191581154	-1.00083737112535
23	18	17000001	1.8e+07	10	250.1	0.627043877497931	1.01619604006918	0.646999999999998	66	-0.369196040069186	0.542410497783295	0.987402738372405	0.526522138899058	-0.319364904211523
23	19	18000001	1.9e+07	11	233	0.83895109650252	1.53179339489717	0.259	65	-1.27279339489717	0.725716171068546	1.48839095322518	0.210771613562375	-1.10100189743698
23	20	19000001	2e+07	15	225.4	1.605	1.136	1.883	64	0.747	1.38836990549367	1.10381212537956	1.53236659589943	0.646175899940046
23	21	20000001	2.1e+07	16	273.3125	1.142	2.313	0.548999999999999	63	-1.764	0.987861951447837	2.24746254049551	0.446770717551133	-1.52590935407529
23	22	21000001	2.2e+07	16	227.25	0.275999999999996	0.631999999999998	0	62	-0.631999999999998	0.238747722066198	0.614092661302707	0	-0.54669768241246
23	23	22000001	2.3e+07	15	223.4	0.939	2.207	0.256999999999998	61	-1.95	0.812261271812186	2.14446598654285	0.209144033534864	-1.68680455807643
23	24	23000001	2.4e+07	16	232.4375	0.550248506728096	0.926876315501793	0.204175560660955	60	-0.722700754840837	0.475980353448051	0.900613834311622	0.166156032318579	-0.625156373020922
23	25	24000001	2.5e+07	16	248.25	0.573745815556115	0.571116781533543	0.798817963023544	59	0.227701181490001	0.496306183003759	0.554934532099005	0.650070081116145	0.196967892726524
23	26	25000001	2.6e+07	14	245.428571428571	1.38823007362092	1.33599226812792	1.35839738461026	58	0.0224051164823482	1.20085785427822	1.29813773325081	1.10545022630585	0.0193810526187991
23	27	26000001	2.7e+07	17	207.764705882353	0.569768256742927	0.401006521666012	0.714601046604096	57	0.313594524938084	0.49286548334422	0.389644243812695	0.581535195544814	0.271268037976088
23	28	27000001	2.8e+07	3	235	0.881543890677987	1.752	0.649765688352058	56	-1.10223431164794	0.762560129712848	1.70235813702903	0.52877282846112	-0.953463518438963
23	29	28000001	2.9e+07	12	215.583333333333	0.745453986117771	0	0.815232150901778	55	0.815232150901778	0.644838554676767	0	0.663427783295339	0.705198619503368
23	30	29000001	3e+07	16	257.5625	1.58799999999999	1.538	1.617	54	0.0790000000000006	1.37366442985915	1.49442169791704	1.31589845224077	0.0683372103015583
23	31	30000001	3.1e+07	19	247.578947368421	0.515625294966096	0.478000000000002	0.548731187729727	53	0.0707311877297255	0.446030306568365	0.464456158390341	0.446551960810011	0.0611844563388002
23	32	31000001	3.2e+07	23	254.652173913043	0.604368772941619	0	0.950258259045305	52	0.950258259045305	0.522795897926656	0	0.773310681698655	0.821999980875584
23	33	32000001	3.3e+07	20	234.2	0.412999999999997	0.417999999999999	0.387999999999998	51	-0.0300000000000011	0.357256555120799	0.406156222190715	0.315750525336683	-0.0259508393550229
23	34	33000001	3.4e+07	11	238.545454545455	1.76114054086049	1.675	1.175	50	-0.499999999999993	1.52343584191623	1.62753988557284	0.956203266161354	-0.432513989250359
23	35	34000001	3.5e+07	19	241.894736842105	1.43610006770215	1.172	2.20214292792853	49	1.03014292792852	1.24226673848915	1.13879208709933	1.79208192360798	0.891102454512834
23	36	35000001	3.6e+07	12	232	1.10075560091074	0.791999999999994	1.44785468895619	48	0.655854688956197	0.952184392279174	0.769559157835035	1.17824968723995	0.567332655778005
23	37	36000001	3.7e+07	18	233.5	0.889709961366127	1.287	0.537870201946474	47	-0.749129798053525	0.769624009332504	1.25053363148194	0.437713399040071	-0.648018234844901
23	38	37000001	3.8e+07	12	236.5	1.25328713893589	1.72300000000001	0.992124910728737	46	-0.730875089271269	1.08412844027467	1.67417983453255	0.807381344747964	-0.632227401008867
23	39	38000001	3.9e+07	16	227.9375	0.463000000000001	0.350999999999999	0.509999999999998	45	0.158999999999999	0.400507954045839	0.341054626767801	0.415032907014712	0.137539448581615
23	40	39000001	4e+07	11	255.909090909091	0.780999999999999	0.521999999999998	0.925000000000004	44	0.403000000000006	0.67558685120907	0.50720944493673	0.752755762722769	0.348606275335799
23	41	40000001	4.1e+07	12	224.583333333333	0.432000000000002	0.496000000000002	0.418999999999997	43	-0.0770000000000053	0.373692086712318	0.481946139250229	0.340978015763066	-0.0666071543445608
23	42	41000001	4.2e+07	5	224.2	0.223999999999997	0.215999999999994	0.225000000000001	42	0.00900000000000745	0.193766267184161	0.209879770318641	0.183102753094728	0.00778525180651302
23	43	42000001	4.3e+07	11	230.181818181818	1.367	1.727	1.223	41	-0.504000000000005	1.1824932466105	1.67806649694586	0.995265186821559	-0.435974101164372
23	44	43000001	4.4e+07	9	199.777777777778	0.982458370737385	0.561	1.29812948460009	40	0.737129484600095	0.849853978400082	0.545104403466487	1.05640481112763	0.637637627956905
23	45	44000001	4.5e+07	14	244	1.00853697570022	0	1.40586429345284	39	1.40586429345284	0.872412701333203	0	1.14407832270573	1.21611194781187
23	46	45000001	4.6e+07	16	227.125	0.494999999999997	0.777999999999999	0.371000000000002	38	-0.406999999999996	0.428188849357859	0.75595583938846	0.301916095102862	-0.352066387249794
23	47	46000001	4.7e+07	13	245.153846153846	0.918537385691256	0.259	1.22348197955893	37	0.964481979558933	0.794560537921853	0.251661391261712	0.995657416973453	0.834303897078247
23	48	47000001	4.8e+07	21	234.857142857143	0.863239393114674	0.142517161825105	1.49751694459384	36	1.35499978276874	0.746726227188184	0.138479024029253	1.21866433493838	1.17211272295737
23	49	48000001	4.9e+07	14	236.571428571429	0.257218277696563	0.331477447148956	0	35	-0.331477447148956	0.222501006789297	0.322085233673308	0	-0.286737266025845
23	50	49000001	5e+07	17	239.647058823529	0.694496933274422	0.0605185682722292	1.047	34	0.986481431727768	0.60075927826533	0.0588038111527262	0.852038144400793	0.853334038715978
23	51	50000001	5.1e+07	22	225.545454545455	0.400709909745048	0.175480583296487	0.522263945912825	33	0.346783362616337	0.34662528319197	0.170508446840968	0.425013183727794	0.299977311141696
23	52	51000001	5.2e+07	10	243.3	1.12267935169684	0.973999999999997	1.11584620481952	32	0.141846204819526	0.971149050102829	0.946402297640564	0.908064498367809	0.122700935813035
23	53	52000001	5.3e+07	15	249.8	0.571109959818088	0.934000000000005	0.417883646546662	31	-0.516116353453343	0.494026094043074	0.907535673507489	0.340069538470922	-0.446455085898914
23	54	53000001	5.4e+07	12	180.916666666667	0.903410780748217	1.60047791790195	0.526951371845784	30	-1.07352654605617	0.781475601426397	1.55512934170986	0.428827764142249	-0.92863049800184
23	55	54000001	5.5e+07	11	250.636363636364	0.928025131764322	0.611872925065354	0.940141084682397	29	0.328268159617043	0.802767703727966	0.594535874893127	0.765077426234709	0.283961142519686
23	56	55000001	5.6e+07	9	201.444444444444	2.04656116045588	3.02164216314005	1.73690652642516	28	-1.28473563671489	1.77033266350726	2.93602575548599	1.41347718602953	-1.11133227073533
23	57	56000001	5.7e+07	11	255.909090909091	1.26899999999999	1.812	1.331	27	-0.480999999999995	1.09772050471742	1.76065807322865	1.08315450830703	-0.416078457658847
23	58	57000001	5.8e+07	16	240.1875	1.81593480876772	1.43	1.46245290171384	26	0.0324529017138375	1.57083441671745	1.38948181275771	1.19012956700078	0.0280726679660038
23	59	58000001	5.9e+07	17	235.764705882353	1.54851082762075	1.50700540983908	1.7974659472334	25	0.29046053739432	1.33950519090327	1.46430532076845	1.46275983792203	0.251256491496444
23	60	59000001	6e+07	25	227.52	0.909547981780926	0.139989267577455	1.25107345165162	24	1.11108418407417	0.786784452029374	0.136022756139963	1.01811108142726	0.961118905693809
23	61	60000001	6.1e+07	20	222.9	1.72581773779187	2.72588766132884	1.25645396480475	23	-1.46943369652409	1.49288062898281	2.64865127904691	1.02248968930016	-1.27110126004509
23	62	61000001	6.2e+07	13	234.230769230769	1.08118028209054	0.406111368921259	1.53054344581071	22	1.12443207688945	0.935251193811632	0.394604448300858	1.24554097181791	0.972665206433058
23	63	62000001	6.3e+07	16	207.3125	0.219999999999999	0.463000000000001	0	21	-0.463000000000001	0.19030615527016	0.449881174340435	0	-0.400507954045839
23	64	63000001	6.4e+07	16	237.25	0.467068224788989	0.644949381306358	0.388247552369078	20	-0.256701828937279	0.404027082311144	0.626675129702463	0.315951980982522	-0.222054264163055
23	65	64000001	6.5e+07	13	234.307692307692	0.754270270779953	0.384788305514297	0.959303593089956	19	0.574515287575659	0.652464887575982	0.373885561030751	0.780671684215264	0.496971797829338
23	66	65000001	6.6e+07	14	189.285714285714	1.3426586793488	1.06125937442838	1.41944594841777	18	0.358186573989393	1.16143732321355	1.03118923034046	1.15513093788644	0.309841408024147
23	67	66000001	6.7e+07	14	201.285714285714	2.00502284168388	1.587	2.50119858143735	17	0.914198581437347	1.7344008555896	1.54203331248006	2.03545042799024	0.790807350848984
23	68	67000001	6.8e+07	8	253.25	1.59897538449337	0	2.2017989039955	16	2.2017989039955	1.38315844452073	0	1.79180196036679	1.90461765498836
23	69	68000001	6.9e+07	12	214.583333333333	0.930999999999997	0.275999999999996	1.304	15	1.02800000000001	0.805341047984178	0.268179706518268	1.06118217793566	0.889248761898756
23	70	69000001	7e+07	15	241.4	1.10819702663442	1.58782052829396	0.669183064980827	14	-0.918637463313132	0.95862143373009	1.54283059159986	0.54457449565492	-0.794647107864798
23	71	70000001	7.1e+07	10	253.1	0.953831132319266	0.67842390639692	1.31855660369002	13	0.640132697293102	0.825090616221198	0.659201174320672	1.07302819665278	0.553732693111672
23	72	71000001	7.2e+07	16	208.875	1.2359608196149	1.35174306579197	1.17725346851051	12	-0.174489597281452	1.06914068929759	1.31344224156594	0.958037116331517	-0.150938383605781
23	73	72000001	7.3e+07	10	254.4	0.669000000000011	0.701000000000008	0.676999999999992	11	-0.0240000000000151	0.578703717616998	0.681137587932284	0.550935839311683	-0.0207606714840306
23	74	73000001	7.4e+07	17	244.529411764706	1.395	1.11199999999999	1.64800000000001	10	0.536000000000016	1.20671403000852	1.0804921508997	1.34112594266716	0.463654996476405
23	75	74000001	7.5e+07	13	239.615384615385	1.24528925490069	1.79292037453314	0.775723339724322	9	-1.01719703480882	1.07721004681543	1.74211905743814	0.63127590730382	-0.879903894757609
23	76	75000001	7.6e+07	21	244.190476190476	0.921776373847317	1.83568663969046	0.676275928894889	8	-1.15941071079558	0.797362353298879	1.78367356627428	0.550346597477101	-1.00292270341159
23	77	76000001	7.7e+07	16	236.375	1.1419253830777	1.1933324450349	0.789000000000001	7	-0.404332445034899	0.987797405722378	1.15952009017461	0.642080320852176	-0.349758877570796
23	78	77000001	7.8e+07	12	221.833333333333	1.14757532218507	1.63117004375941	1.10599999999999	6	-0.525170043759414	0.992684761127075	1.58495182469853	0.900051755212297	-0.454286781322346
23	79	78000001	7.9e+07	12	242.583333333333	0.559422793053088	0.24782461335051	0.713999999999999	5	0.466175386649488	0.483916367801946	0.240802652450522	0.581046069820598	0.403254752340203
23	80	79000001	8e+07	13	241.384615384615	2.44471852696107	2.33199999999999	2.4226330480927	4	0.0906330480927062	2.11474992538042	2.26592418695872	1.97151458152908	0.0784001223769932
23	81	80000001	8.1e+07	11	209.454545454545	1.11460108210862	1.84864907160851	0.683383504781802	3	-1.16526556682671	0.964161120891146	1.79626871550452	0.556130671755873	-1.00798731768862
23	82	81000001	8.2e+07	14	224.5	0.0286714186698921	0.0503460985662297	0.0159708167657224	2	-0.0343752818005073	0.0248015793327649	0.0489195722385197	0.0129968911954453	-0.0297355805262858
23	83	82000001	8.3e+07	5	175.8	0.155999999999992	0.432999999999993	0	1	-0.432999999999993	0.134944364646107	0.420731206240615	0	-0.37455711469081
24	1	1	1e+06	21	244.619047619048	3.88962119671926	0.37680894824057	5.97637782852687	61	5.5995688802863	3.36177041421418	0.383967967695685	4.7465272821482	4.83966536638031
24	2	1000001	2e+06	18	228.333333333333	2.57436844303956	0.801185495662345	3.6716069931628	60	2.87042149750045	2.22500732832202	0.816407274702848	2.91604434364703	2.48088376183278
24	3	2000001	3e+06	13	230.846153846154	1.283	0.14	1.898	59	1.758	1.10888727289813	0.142659869752021	1.50741955077126	1.5194262086944
24	4	3000001	4e+06	15	232.066666666667	1.613	0.595	2.198	58	1.603	1.39410379671449	0.60630444644609	1.74568396870138	1.38546087175036
24	5	4000001	5e+06	9	275.444444444444	0.75394345093899	0	1.17921199389675	57	1.17921199389675	0.651627667366442	0	0.936547531140106	1.01918407800541
24	6	5000001	6e+06	10	233.7	2.28105640804992	0.608	3.0237877674691	56	2.4157877674691	1.97149993737279	0.619551434351635	2.4015367745342	2.08794724035034
24	7	6000001	7e+06	20	209.8	1.699	2.605	1.466	55	-1.139	1.46843295140603	2.65449257645725	1.16431878895188	-0.984429153414633
24	8	7000001	8e+06	19	244.631578947368	1.16493804747763	0.746214769989351	1.329	54	0.582785230010649	1.00684721322116	0.760392156383682	1.05551137143045	0.503696901318644
24	9	8000001	9e+06	12	242.5	1.49706057040399	0.712782484451171	1.941	53	1.22821751554883	1.29389821767623	0.726324688523759	1.54157078400791	1.06153918265211
24	10	9000001	1e+07	12	259.25	1.23852378588335	0.108087053501345	1.63032161199315	52	1.52223455849181	1.07044681476825	0.110140606959869	1.29482543306817	1.31565590668533
24	11	10000001	1.1e+07	13	229.307692307692	1.7090524422791	3.66420262328417	0.970676874184921	51	-2.69352574909925	1.47712120183847	3.73381906416239	0.770925868086345	-2.32799409384222
24	12	11000001	1.2e+07	9	167.888888888889	0.88599567886791	1.20719203346272	0.59635909149111	50	-0.610832941971607	0.765759417100053	1.23012755899621	0.473637172704892	-0.527938328308059
24	13	12000001	1.3e+07	11	230	1.01742442741078	1.13950823885797	1.00863923440579	49	-0.130869004452181	0.879352298278637	1.16115783526309	0.801076133623939	-0.113109098561085
24	14	13000001	1.4e+07	14	233.357142857143	1.243	0.49	1.66	48	1.17	1.07431557304161	0.499309544132075	1.31839644588003	1.01122222080344
24	15	14000001	1.5e+07	15	232.733333333333	0.374017656198525	0.462430957201412	0.192	47	-0.270430957201412	0.323260653778437	0.471216715168972	0.15248922747528	-0.23373144710702
24	16	15000001	1.6e+07	18	222.888888888889	1.45698163755354	2.38556780451053	1.028	46	-1.35756780451053	1.25925829674934	2.43089137340063	0.816452738773894	-1.1733356668106
24	17	16000001	1.7e+07	8	217.25	0.510999999999999	0.715	0.412000000000003	45	-0.302999999999997	0.441653465667144	0.728584334804966	0.327216467290707	-0.261880626413197
24	18	17000001	1.8e+07	14	217.214285714286	0.521999999999998	0.477	0.536999999999999	44	0.0599999999999987	0.451160683127689	0.48606255622653	0.426493308094923	0.0518575497847908
24	19	18000001	1.9e+07	15	218.2	0.318000000000001	0.236999999999998	0.356999999999999	43	0.120000000000001	0.274845013859399	0.241502779508777	0.283534657336848	0.103715099569585
24	20	19000001	2e+07	22	243.409090909091	0.587	0.238	0.742000000000001	42	0.504000000000001	0.507339695394548	0.242521778578436	0.589307327013843	0.435603418192253
24	21	20000001	2.1e+07	17	211.941176470588	2.032	1.342	2.399	41	1.057	1.75624235271162	1.36749675148009	1.90532112871457	0.91355716870875
24	22	21000001	2.2e+07	13	210.538461538462	0.382999999999999	0.468	0.445999999999998	40	-0.022000000000002	0.331024026126254	0.476891564599614	0.354219767989451	-0.0190144349210921
24	23	22000001	2.3e+07	22	223.681818181818	0.661000000000001	1.158	0.300000000000004	39	-0.857999999999993	0.571297340129126	1.18000092266315	0.238264417930129	-0.741562961922519
24	24	23000001	2.4e+07	15	256.133333333333	0.559999999999999	0.714000000000002	0.451999999999998	38	-0.262000000000004	0.48400379799139	0.727565335735311	0.358985056348054	-0.226444634060262
24	25	24000001	2.5e+07	19	260.736842105263	0.460000000000001	0.236999999999998	0.598999999999997	37	0.361999999999998	0.397574548350072	0.241502779508777	0.475734621133814	0.312873883701577
24	26	25000001	2.6e+07	14	246.785714285714	0.925812646930396	0.474	1.16486561066215	36	0.690865610662147	0.800172923826384	0.483005559017558	0.925153422304121	0.597109963325216
24	27	26000001	2.7e+07	16	250.625	0.643187119775553	0	0.982134030423923	35	0.982134030423923	0.555901801411628	0	0.780025310294413	0.848851072967449
24	28	27000001	2.8e+07	15	223.8	1.082	0.696000000000002	1.315	34	0.619000000000003	0.935164481119082	0.709223352481479	1.04439236526039	0.534997055279773
24	29	28000001	2.9e+07	20	250.6	0.923999999999999	0.347999999999999	1.353	33	1.005	0.798606266685795	0.354611676240738	1.07457252486487	0.868613958895267
24	30	29000001	3e+07	15	258.333333333333	1.58216570246488	1.501	1.35052338627681	32	-0.150476613723191	1.36745394472272	1.5295176035556	1.07260556177422	-0.130055808126621
24	31	30000001	3.1e+07	19	216.947368421053	0.632833280740477	1.106	0.490475518039302	31	-0.615524481960696	0.546953056024542	1.12701297104097	0.389542879382036	-0.531993191117251
24	32	31000001	3.2e+07	13	225.692307692308	2.19	2.037	2.353	30	0.315999999999999	1.8928005671449	2.07570110489191	1.86878725129862	0.27311642886657
24	33	32000001	3.3e+07	11	229.727272727273	1.482	1.442	1.413	29	-0.0289999999999964	1.28088147968436	1.46939665844582	1.12222540845089	-0.0250644823959796
24	34	33000001	3.4e+07	16	234.9375	0.212000000000003	0.323999999999998	0.156999999999996	28	-0.167000000000002	0.183230009239601	0.330155698568962	0.124691712050096	-0.144336846901006
24	35	34000001	3.5e+07	17	272.529411764706	0.555999999999997	0.786000000000001	0.496000000000002	27	-0.289999999999999	0.480546628005736	0.800933268750635	0.393930504311142	-0.250644823959827
24	36	35000001	3.6e+07	4	226.75	0.828000000000003	1.388	0.552	26	-0.835999999999999	0.715634187030131	1.41437070868432	0.43840652899143	-0.722548527001433
24	37	36000001	3.7e+07	12	235.75	0.467999999999996	0	0.695	25	0.695	0.404488888321374	0	0.551979234871457	0.600683285007174
24	38	37000001	3.8e+07	17	237.764705882353	1.00503117913183	1.816	0.481561724446893	24	-1.33443827555311	0.86864090678495	1.85050231049765	0.382463413242554	-1.15334498848712
24	39	38000001	3.9e+07	7	190.285714285714	1.62483895217423	1.89258625048621	1.30766726732831	23	-0.584918983157902	1.40433611424408	1.92854362849163	1.03856860098752	-0.505541088153013
24	40	39000001	4e+07	19	243.473684210526	0.496125929842453	0.0754132147024345	0.932764380651957	22	0.857351165949523	0.428797918438853	0.0768459956216466	0.740815207406641	0.74100217952128
24	41	40000001	4.1e+07	21	261.47619047619	0.754000000000005	0.219000000000001	1.106	21	0.887	0.651676542295556	0.223160796254949	0.878401487435729	0.766627444318508
24	42	41000001	4.2e+07	14	217.428571428571	0.978999999999999	0.259999999999998	1.379	20	1.119	0.846142353988521	0.264939758110895	1.09522210775214	0.96714330348637
24	43	42000001	4.3e+07	15	222.933333333333	1.35277092769225	2.3472785740929	0.809000000000005	19	-1.5382785740929	1.16918976217034	2.39187468322717	0.642519713684908	-1.32952262898169
24	44	43000001	4.4e+07	14	235.642857142857	1.7502282090904	0.747718846912059	2.182	18	1.43428115308794	1.51270910812754	0.761924809368614	1.73297653307844	1.23963843836077
24	45	44000001	4.5e+07	15	241.333333333333	0.116	0.599999999999994	0	17	-0.599999999999994	0.100257929583931	0.611399441794371	0	-0.518575497847915
24	46	45000001	4.6e+07	14	241.714285714286	0.831000000000003	0.896000000000001	0.737000000000002	16	-0.158999999999999	0.718227064519371	0.913023166412937	0.585336253381675	-0.137422506929698
24	47	46000001	4.7e+07	11	238.272727272727	0.732164073304751	1.42226775403903	0.268333591739368	15	-1.15393416229967	0.632803914700619	1.44928951816935	0.213114490156268	-0.997336637830452
24	48	47000001	4.8e+07	14	215.357142857143	1.72583073583661	0.947727327979018	1.883663338398	14	0.935936010418978	1.49162255506285	0.965733265499414	1.49603316299905	0.808922470928029
24	49	48000001	4.9e+07	13	227.461538461538	0.198	1.04499999999999	0	13	-1.04499999999999	0.171129914289814	1.06485402779187	0	-0.903185658751788
24	50	49000001	5e+07	17	253.352941176471	0.976999999999997	0.934000000000005	1.009	12	0.0749999999999957	0.844413768995693	0.951745131059918	0.801362658971654	0.0648219372309862
24	51	50000001	5.1e+07	13	200	1.489	1.37	1.439	11	0.0690000000000026	1.28693152715926	1.39602872543049	1.14287499133817	0.059636182252513
24	52	51000001	5.2e+07	11	286.272727272727	1.099	0.325000000000003	1.537	10	1.212	0.949857453558103	0.331174697638624	1.22070803452867	1.04752250565279
24	53	52000001	5.3e+07	15	205.466666666667	1.379	1.71899999999999	1.492	9	-0.22699999999999	1.19185935255381	1.75165940074088	1.18496837183916	-0.196194396685787
24	54	53000001	5.4e+07	12	255.333333333333	2.172	3.39400000000001	1.348	8	-2.04600000000001	1.87724330220947	3.45848284241686	1.07060145123269	-1.76834244766141
24	55	54000001	5.5e+07	10	251.5	1.234	0.815999999999995	1.53700000000001	7	0.721000000000011	1.06653694057389	0.831503240840348	1.22070803452868	0.623154889913926
24	56	55000001	5.6e+07	17	219.470588235294	1.6734799276392	1.39700000000001	1.88319571346814	6	0.486195713468131	1.44637614435666	1.42354170031125	1.49566176839331	0.420215306938768
24	57	56000001	5.7e+07	13	245.153846153846	1.70728698478079	0.880030349112783	1.9138246417483	5	1.03379429263551	1.47559533016996	0.89675010701611	1.51998771428829	0.893500649959664
24	58	57000001	5.8e+07	20	215.5	1.10423054028803	1.69996178662183	1.03197551649974	4	-0.667986270122086	0.954378170281239	1.73225947902059	0.819610152523169	-0.577335520973559
24	59	58000001	5.9e+07	16	207.6875	1.395	0.512999999999998	1.729	3	1.216	1.20568803249641	0.52274652273419	1.37319726200395	1.05097967563845
24	60	59000001	6e+07	18	238.166666666667	1.33751264952179	1.67362527393798	1.21838194913003	2	-0.455243324807947	1.15600214683942	1.70542259709774	0.967656886420127	-0.393463389673705
24	61	60000001	6.1e+07	3	211.666666666667	0.32648383047486	0.395370463353657	0.289614928370715	1	-0.105755534982941	0.282177524879661	0.40288213432735	0.230016441107078	-0.0914037153399198
25	1	1	1e+06	13	245.384615384615	2.22012755213783	0.27	3.25702484608084	72	2.98702484608084	2.07493451098999	0.28653167533166	2.86969760273991	2.7916778620893
25	2	1000001	2e+06	14	196.642857142857	2.64720760062046	0.568	3.65330361868918	71	3.08530361868918	2.47408415926067	0.60277774662364	3.21885067878698	2.88352934908445
25	3	2000001	3e+06	18	254.055555555556	2.86466061554189	1.395	3.84866571149765	70	2.45366571149765	2.67731607030327	1.48041365588024	3.39098020063368	2.2931996219392
25	4	3000001	4e+06	13	224	2.81547777999601	1.65228640447195	3.227	69	1.57471359552805	2.63134971907979	1.7534533022262	2.84324332839671	1.47172966757697
25	5	4000001	5e+06	7	230	1.98872876775578	1.85771326612098	2.17779996713769	68	0.32008670101671	1.85866886307569	1.97145812750924	1.9188147589547	0.299153506657293
25	6	5000001	6e+06	18	224.944444444444	2.02278910614525	0.786	2.19719525139665	67	1.41119525139665	1.89050170597351	0.834125543743277	1.93590354500107	1.31890518004179
25	7	6000001	7e+06	9	246.222222222222	3.263	1.328	4.65	66	3.322	3.04960465124663	1.4093113512609	4.0970193607204	3.10474613896454
25	8	7000001	8e+06	9	258.111111111111	1.149	0.832	1.264	65	0.431999999999999	1.07385710826919	0.882942051392374	1.11368440257002	0.403747842273534
25	9	8000001	9e+06	18	247.5	1.849	0.789	2.483	64	1.694	1.7280781489902	0.837309229024739	2.18772023068145	1.58321491854483
25	10	9000001	1e+07	18	236.333333333333	0.867999999999999	0.91	0.82	63	-0.0899999999999999	0.811234090494045	0.96571786871041	0.722485134578651	-0.0841141338069862
25	11	10000001	1.1e+07	12	221.75	1.71668300859697	1.358	1.949	62	0.591000000000001	1.6044144921034	1.44114820407553	1.71722381377292	0.552349478665878
25	12	11000001	1.2e+07	12	248.75	2.34440615492725	2.44373686933336	2.22072803387156	61	-0.223008835461802	2.19108547792748	2.59336303422161	1.95663779562717	-0.208424389179713
25	13	12000001	1.3e+07	18	212.555555555556	1.11490573692367	0.480257194978994	1.5462711084488	60	1.0660139134698	1.0419925593086	0.509662587657092	1.36238767058867	0.996298188418981
25	14	13000001	1.4e+07	11	217.727272727273	0.388000000000002	0.25	0.430999999999997	59	0.180999999999997	0.362625376856787	0.265307106788574	0.379745235369996	0.169162869100715
25	15	14000001	1.5e+07	17	227.411764705882	0.907	0.748000000000001	1.004	58	0.256000000000004	0.847683548477074	0.793798863511415	0.884603750142645	0.239257980606542
25	16	15000001	1.6e+07	16	213.625	0.215	0.237	0.219000000000001	57	-0.0179999999999989	0.200939319650023	0.251511137235568	0.192956395698446	-0.0168228267613962
25	17	16000001	1.7e+07	14	233.142857142857	0.485964893373546	0.754546002937522	0.293999999999997	56	-0.460546002937525	0.454183511852448	0.800745667912948	0.259037353129416	-0.430426979059553
25	18	17000001	1.8e+07	17	200.823529411765	0.457034067065928	0.499452370960924	0.411000000000001	55	-0.0884523709609224	0.427144718572607	0.530033054073345	0.36212364672174	-0.0826677174061358
25	19	18000001	1.9e+07	14	245	0.623999999999999	1.229	0.210999999999999	54	-1.018	0.583191327728438	1.30424973697263	0.185907760239139	-0.951424313505691
25	20	19000001	2e+07	14	221.785714285714	1.39955261815208	3.37	0.238338277347395	53	-3.13166172265261	1.3080239577018	3.57633979950998	0.209994954127532	-2.92685570197132
25	21	20000001	2.1e+07	10	274.4	0.641779923313543	0.725513600862017	0.62665917154139	52	-0.0988544293206267	0.599808470491476	0.769935657521848	0.552136507178082	-0.0923894966143163
25	22	21000001	2.2e+07	16	266.125	0.574494706158487	0.228833798289429	1.034	51	0.80516620171057	0.536923606502447	0.242844931838434	0.911036133115029	0.752509529194954
25	23	22000001	2.3e+07	19	228.684210526316	0.825165462289033	0.848641078439989	0.640000000000001	50	-0.208641078439988	0.771200867865372	0.900602036891395	0.563890836744313	-0.194996262105945
25	24	23000001	2.4e+07	17	234.588235294118	0.910999999999994	1.33	0.646999999999998	49	-0.683	0.851421954424045	1.41143380811521	0.570058392771202	-0.638332815446352
25	25	24000001	2.5e+07	16	257.375	0.199000000000005	0.228000000000002	0.200000000000003	48	-0.0279999999999987	0.185985695862119	0.241960081391181	0.1762158864826	-0.026168841628839
25	26	25000001	2.6e+07	21	215.428571428571	0.402275614096443	0.687368343048629	0.25068173966591	47	-0.43668660338272	0.375967387015509	0.729454825569152	0.22087052490114	-0.408127948762805
25	27	26000001	2.7e+07	13	233.230769230769	0.734723764892503	1.03363031577625	0.591318030716555	46	-0.442312285059695	0.686673923014897	1.09691787427023	0.520998154879308	-0.413385719222056
25	28	27000001	2.8e+07	20	224.8	0.989000000000004	1.556	0.613999999999997	45	-0.942000000000004	0.92432087039011	1.65127143265209	0.540982771501573	-0.880394600513127
25	29	28000001	2.9e+07	14	201.357142857143	1.15	0.488	1.524	44	1.036	1.07479170975594	0.517879472451296	1.3427650549974	0.968247140267089
25	30	29000001	3e+07	26	227.192307692308	0.515999999999998	0	0.826000000000001	43	0.826000000000001	0.482254367160053	0	0.727771611173129	0.771980828050786
25	31	30000001	3.1e+07	16	238.875	0.442	0.247	0.545000000000002	42	0.298000000000002	0.413093857140978	0.262123421507111	0.48018829066508	0.278511243049801
25	32	31000001	3.2e+07	19	244.315789473684	0.322736821142053	1.06829556091113	0.129999999999995	41	-0.938295560911137	0.30163031286649	1.13370561784164	0.114540326213685	-0.876932426233119
25	33	32000001	3.3e+07	11	249.727272727273	0.567259375062115	0.473683966302935	0.454000000000001	40	-0.019683966302934	0.530161455302692	0.502686890527872	0.400010062315497	-0.0183966641717467
25	34	33000001	3.4e+07	16	238.1875	0.727381379727329	0.879000000000001	0.622988137301061	39	-0.25601186269894	0.679811718923277	0.932819787468628	0.548902034413244	-0.239269067502606
25	35	34000001	3.5e+07	17	261.647058823529	0.736617021562393	1.303	0.43300983408337	38	-0.869990165916631	0.688443363513365	1.38278064058205	0.381516058843418	-0.813094102518597
25	36	35000001	3.6e+07	18	263.5	1.34	1.336	1.252	37	-0.0840000000000032	1.25236599223735	1.41780117867814	1.10311144938106	-0.0785065248865236
25	37	36000001	3.7e+07	19	245.631578947368	0.604466831497765	0.523000000000003	0.692470517719423	36	0.16947051771942	0.564935599405423	0.5550224674017	0.610121530714958	0.158387397819895
25	38	37000001	3.8e+07	16	247.75	0.302531490222473	0	0.512526635198836	35	0.512526635198836	0.28274638054889	0	0.45157667683753	0.479008155252882
25	39	38000001	3.9e+07	17	220.882352941176	0.567052715201157	0.816986016267083	0.454999999999998	34	-0.361986016267084	0.529968310689389	0.86700878505017	0.400891141747908	-0.338312668983861
25	40	39000001	4e+07	10	233.5	0.696100590832629	1.25823524148259	0.29977496988206	33	-0.958460271600533	0.650576647115756	1.33527500630868	0.264125560315306	-0.895778394823197
25	41	40000001	4.1e+07	8	262.625	0.822845081668656	0.606774465581437	1.00122480598436	32	0.394450340402921	0.769032236687755	0.643926311746377	0.882158583774503	0.368653874587362
25	42	41000001	4.2e+07	16	244.9375	0.311582908006414	0.341681296888469	0.226069548641039	31	-0.11561174824743	0.291205849066905	0.36260190528499	0.199185229602507	-0.108050911797155
25	43	42000001	4.3e+07	14	228.714285714286	0.846416361763598	0.682318218853755	0.856929375230561	30	0.174611156376806	0.791061990108954	0.724095490212891	0.75502284754616	0.163191846351903
25	44	43000001	4.4e+07	16	253.375	0.711999999999996	0.228999999999999	1.081	29	0.852000000000004	0.665436258561933	0.243021309818333	0.952446866438443	0.796280466706141
25	45	44000001	4.5e+07	17	213.176470588235	1.53624864276773	0.920999999999999	1.87167582787072	28	0.950675827870723	1.43578026553962	0.977391381409106	1.64909507608145	0.888503042139839
25	46	45000001	4.6e+07	13	220.230769230769	1.4097510073315	1.148	1.68732317709896	27	0.539323177098961	1.31755538739128	1.21829023437314	1.48666574717564	0.504052243152344
25	47	46000001	4.7e+07	15	238.466666666667	1.24933900730591	0.725569255102904	1.433	26	0.707430744897096	1.16763409367574	0.769994719384369	1.26258682664781	0.661165825949448
25	48	47000001	4.8e+07	16	227.4375	0.0846595710626977	0.193427496798879	0	25	-0.193427496798879	0.0791229609823314	0.205270758196267	0	-0.180777626085459
25	49	48000001	4.9e+07	20	242.75	0.280999999999999	0.345999999999997	0.249000000000002	24	-0.0969999999999942	0.262623017775145	0.367185035795383	0.219388778670836	-0.090656344214191
25	50	49000001	5e+07	20	228.2	1.48351074286438	0.336000000000006	1.82268685023004	23	1.48668685023003	1.38649134588218	0.356572751523849	1.6059318954673	1.38945974054818
25	51	50000001	5.1e+07	12	252.833333333333	1.00448821750359	1.256	1.2423111965219	22	-0.0136888034781009	0.93879618149598	1.3329029045058	1.09457484391182	-0.0127935760823835
25	52	51000001	5.2e+07	16	212.875	0.821000000000005	0	1.175	21	1.175	0.767307820617069	0	1.03526833308527	1.09815674692455
25	53	52000001	5.3e+07	11	191.090909090909	0.91495751108046	1.03230477628965	0.923382325996146	20	-0.108922450293504	0.855120650163655	1.09551117408573	0.81357317568887	-0.10179908398414
25	54	53000001	5.4e+07	17	226.588235294118	1.07803695496059	1.27768684230049	0.965612400029556	19	-0.31207444227093	1.00753494087145	1.35591759805028	0.850781225348985	-0.291665237721307
25	55	54000001	5.5e+07	23	190.608695652174	1.35170834655694	0.862355046017381	1.59879732624601	18	0.736442280228626	1.26330863033678	0.915155689133596	1.40866744075224	0.688280050003031
25	56	55000001	5.6e+07	1	306	1.49549001242223	1.34205652644292	1.4684038606282	17	0.12634733418528	1.39768718902106	1.42422853670918	1.29378044007534	0.118084406375741
25	57	56000001	5.7e+07	15	209	0.858790842296018	0.607579137217235	1.1407852441163	16	0.533206106899065	0.802627198012242	0.644780252160811	1.0051224153911	0.498335220249003
25	58	57000001	5.8e+07	14	204.5	0.582000000000001	0.826000000000001	0.385000000000005	15	-0.440999999999995	0.543938065285179	0.876574680829449	0.339215581479005	-0.412159255654229
25	59	58000001	5.9e+07	18	190.444444444444	1.56	1.72	1.539	14	-0.180999999999997	1.4579783193211	1.82531289470539	1.35598124648359	-0.169162869100715
25	60	59000001	6e+07	14	243.428571428571	0.600999999999999	0.566000000000003	0.563999999999993	13	-0.00200000000000955	0.561695493533319	0.600655289769334	0.496928799880919	-0.00186920297349751
25	61	60000001	6.1e+07	18	232.555555555556	1.22893706041483	0.515000000000001	1.63012732191169	12	1.11512732191169	1.14856640377886	0.546532639984463	1.43627165555086	1.04219965296785
25	62	61000001	6.2e+07	14	255.142857142857	1.66306146909893	1.828	1.61087058333905	11	-0.217129416660957	1.55429972156701	1.93992556483806	1.41930493925915	-0.202929475627252
25	63	62000001	6.3e+07	21	219.714285714286	0.67189275307099	1.33473206760525	0.254733053886874	10	-1.07999901371838	0.627951965952864	1.41645561277712	0.224440054535474	-1.00936868390357
25	64	63000001	6.4e+07	15	195.6	1.23710526876171	2.27726361741222	0.667265993454644	9	-1.60999762395758	1.15620042344389	2.41669688692208	0.587914342781507	-1.50470617300553
25	65	64000001	6.5e+07	8	185	1.5515340561248	1.785	1.52711944388443	8	-0.257880556115571	1.45006603558864	1.89429274247042	1.34551353284453	-0.241015551148058
25	66	65000001	6.6e+07	19	248.052631578947	1.19976927311176	0.495999999999995	1.40110535809868	7	0.905105358098682	1.12130614640037	0.526369299868526	1.23448511366438	0.845912813339253
25	67	66000001	6.7e+07	15	230.933333333333	1.08083815694781	2.01517124710632	0.616770987685788	6	-1.39840025942053	1.01015294841339	2.1385570130132	0.543424231758992	-1.30694696151804
25	68	67000001	6.8e+07	12	211	0.875855546068458	1.32182841044513	0.689000000000007	5	-0.632828410445125	0.818575895528815	1.40276188498455	0.607063728932555	-0.591442373256041
25	69	68000001	6.9e+07	16	241.8125	1.574	1.67700000000001	1.548	4	-0.129000000000005	1.47106274013552	1.77968007233776	1.36391096137531	-0.120563591790018
25	70	69000001	7e+07	12	263.25	1.19	1.476	0.992999999999995	3	-0.483000000000004	1.11217576922571	1.56637315847974	0.874911876386093	-0.451412518097497
25	71	70000001	7.1e+07	6	240.333333333333	0.135999999999996	0.402000000000001	0	2	-0.402000000000001	0.12710580219722	0.426613827716028	0	-0.375709797671207
25	72	71000001	7.2e+07	1	323	0	0	0	1	0	0	0	0	0
26	1	1	1e+06	17	229.058823529412	2.10959113756482	1.1611785227284	2.65090200957509	41	1.48972348684669	1.66002722047767	0.926749860934945	2.06254596050401	1.17225631787829
26	2	1000001	2e+06	11	198.818181818182	2.39140467208791	0.192820531706298	3.67709321283182	40	3.48427268112552	1.88178494882468	0.153892271900046	2.86097853678818	2.741757581003
26	3	2000001	3e+06	13	235.230769230769	2.54	0.648	3.601	39	2.953	1.9987139047619	0.517176212039109	2.80177387807912	2.32370163809524
26	4	3000001	4e+06	13	231.076923076923	3.80414448548141	2.82247529291901	4.286	38	1.46352470708099	2.99346318065158	2.25264981568801	3.33474113897448	1.15164062283676
26	5	4000001	5e+06	18	231.555555555556	2.31462388660806	0.764511546951938	3.07377746121609	37	2.30926591426415	1.82136651435337	0.610165410359202	2.39156606438867	1.8171503514301
26	6	5000001	6e+06	16	245.9375	3.1199045084046	2.17092978091996	3.80421679472098	36	1.63328701380102	2.45503800097544	1.73264388996771	2.95988759844463	1.28522577360281
26	7	6000001	7e+06	10	239.9	2.58007864698932	2.44112385335141	2.592	35	0.150876146648591	2.0302516012271	1.94828886974474	2.01671699305223	0.118723721339935
26	8	7000001	8e+06	16	247.5625	1.78817693631798	1.50694146078551	1.886	34	0.379058539214493	1.40710791606035	1.20270721674958	1.46741058985205	0.298279359467221
26	9	8000001	9e+06	14	200.571428571429	2.05306358776753	1.811	2.272	33	0.461000000000002	1.61554596072099	1.44537981481918	1.76773958650257	0.362758704761906
26	10	9000001	1e+07	14	206.428571428571	2.25834226123988	1.328	2.559	32	1.231	1.77707877135889	1.05989199010484	1.9910411980018	0.968668038095234
26	11	10000001	1.1e+07	21	231.904761904762	1.7556560565638	1.33	2.183	31	0.853	1.38151739064312	1.0614882129815	1.69849274530595	0.671221638095237
26	12	11000001	1.2e+07	14	231.571428571429	1.57983211598123	2.67561323703165	1.04478712730113	30	-1.63082610973052	1.24316236905555	2.13543752902736	0.812901216724696	-1.28328929990833
26	13	12000001	1.3e+07	17	258.176470588235	0.794165748074968	1.11438385296317	0.555211481716399	29	-0.559172371246771	0.624925245418534	0.889402499742345	0.431984733763569	-0.440010076208506
26	14	13000001	1.4e+07	22	256	0.552	0	0.892000000000003	28	0.892000000000003	0.434366171428571	0	0.694024520757174	0.701910552380954
26	15	14000001	1.5e+07	14	240.285714285714	0.925000000000001	0.503	1.201	27	0.698	0.727878095238095	0.401450053480975	0.934443328956686	0.549252876190476
26	16	15000001	1.6e+07	15	222.533333333333	0.997	1.256	0.836999999999996	26	-0.419000000000004	0.784534552380952	1.00242796654494	0.651231529006447	-0.329709104761908
26	17	16000001	1.7e+07	13	241.153846153846	1.501	1.565	1.434	25	-0.131000000000004	1.18112975238095	1.24904440098952	1.11573000310065	-0.103083276190479
26	18	17000001	1.8e+07	18	223.833333333333	1.27845804396874	1.48663285707975	1.17360255673026	24	-0.313030300349498	1.00601254690355	1.18649868783547	0.913126627796085	-0.246322052724542
26	19	18000001	1.9e+07	23	232.826086956522	0.895280188960822	0.958364127629998	0.806303007267036	23	-0.152061120362961	0.704491717454275	0.76488137234853	0.627347598882928	-0.119656171513041
26	20	19000001	2e+07	11	222.454545454545	1.05080695195178	1.1142453623616	1.07809029341408	22	-0.0361550689475145	0.826874986648223	0.88929196880913	0.838812891501871	-0.0284502515878042
26	21	20000001	2.1e+07	16	237	1.52544968530307	2.16975179432433	1.117	21	-1.05275179432432	1.20036909331887	1.73170372539154	0.869086759737404	-0.828405373850027
26	22	21000001	2.2e+07	23	232.913043478261	0.432000000000002	0.416999999999998	0.455999999999996	20	0.0389999999999979	0.339938742857144	0.332812469784425	0.35479280433326	0.0306889142857126
26	23	22000001	2.3e+07	18	235.444444444444	0.518999999999998	0.727	0.454000000000001	19	-0.273	0.408398628571427	0.580227015667334	0.353236695542328	-0.2148224
26	24	23000001	2.4e+07	12	265.916666666667	1.289	1.684	0.936	18	-0.748000000000001	1.01430796190476	1.34401966215102	0.72825891415775	-0.588597638095239
[truncated: 628 more rows]
