# Supplementary material for: A High-Density Linkage Map Reveals Sexual Dimorphism in Recombination Landscapes in Red Deer (Cervus elaphus)
Source: G3 (Bethesda). 2017 Jun 30;7(8):2859–70. doi: 10.1534/g3.117.044198 (PMC5555489; doi:10.1534/g3.117.044198)
Supplement: Supplementary file 6 [file 2859TableS5.txt]

Locus_Name	Species	bit	Chr	PCmatch	matches	mismatches	gaps	SeqStart	SeqStop	ChrStart	ChrStop	eval	Ncount	Informative.Length	PCmatch.Full	Count	BTA3Chr	BTA3Position	CEL.LG	cMPosition.run5
cela1_red_1_100037572	Bos	424	1	93.929	280	17	0	1	280	100964751	100965030	1.03e-117	18	283	0.989399293286219	1	1	100037572	19	76.362
cela1_red_1_100047163	Bos	455	1	94.02	301	17	1	1	301	100974343	100974642	3.64e-127	0	301	1	1	1	100047163	19	76.362
cela1_red_1_100181677	Bos	337	1	92.437	238	14	1	1	234	101108148	101108385	1.38e-91	63	238	1	1	1	100181677	19	76.425
cela1_red_1_100288048	Bos	355	1	88.667	300	23	7	1	299	101214433	101214722	3.8e-97	0	301	0.996677740863787	1	1	100288048	19	76.425
cela1_red_1_100310319	Bos	436	1	93.266	297	19	1	2	297	101236756	101237052	1.32e-121	0	301	0.98671096345515	1	1	100310319	19	76.425
cela1_red_1_100335852	Bos	451	1	93.709	302	18	1	1	301	101262212	101262513	4.71e-126	0	301	1.00332225913621	1	1	100335852	19	76.802
cela1_red_1_100345200	Bos	488	1	96.907	291	9	0	1	291	101271579	101271869	3.59e-137	10	291	1	1	NA	NA	NA	NA
cela1_red_1_100386026	Bos	350	1	93.59	234	13	1	1	234	101389585	101389816	1.77e-95	67	234	1	1	NA	NA	NA	NA
cela1_red_1_100433362	Bos	418	1	91.694	301	24	1	1	301	101437712	101438011	4.77e-116	1	300	1.00333333333333	1	1	100433362	19	76.802
cela1_red_1_10047001	Bos	394	1	90.196	306	22	6	1	301	9966627	9966929	8.05e-109	1	300	1.02	1	1	10047001	31	17.407
cela1_red_1_100498549	Bos	137	1	97.5	80	2	0	1	80	101503231	101503310	1.5e-31	124	177	0.451977401129944	1	1	100498549	19	76.802
cela1_red_1_100569915	Bos	416	1	91.139	316	13	4	1	301	101573536	101573851	1.72e-115	1	300	1.05333333333333	1	1	100569915	NA	NA
cela1_red_1_100675857	Bos	246	1	92.982	171	9	2	1	170	101708004	101708172	2.38e-64	111	190	0.9	1	1	100675857	19	77.091
cela1_red_1_100698564	Bos	411	1	94.052	269	16	0	33	301	101732126	101732394	7.99e-114	27	274	0.981751824817518	1	1	100698564	19	77.091
cela1_red_1_100783528	Bos	435	1	93	300	18	3	3	301	101820951	101821248	4.74e-121	2	299	1.00334448160535	1	NA	NA	NA	NA
cela1_red_1_100804844	Bos	315	1	94.175	206	12	0	96	301	101842361	101842566	6.44e-85	87	214	0.962616822429907	1	1	100804844	19	77.091
cela1_red_1_10083753	Bos	329	1	89.098	266	24	5	39	301	10003791	10004054	2.3e-89	40	261	1.01915708812261	1	1	10083753	31	17.429
cela1_red_1_10088754	Bos	246	1	88.119	202	21	3	1	199	10008781	10008982	2.38e-64	107	194	1.04123711340206	1	1	10088754	31	17.429
cela1_red_1_100891299	Bos	468	1	94.684	301	16	0	1	301	101928637	101928937	4.67e-131	0	301	1	1	1	100891299	19	77.091
cela1_red_1_100953180	Bos	396	1	89.776	313	20	4	1	301	101990316	101990628	2.24e-109	3	298	1.0503355704698	1	1	100953180	19	77.543
cela1_red_1_101023264	Bos	368	1	91.76	267	18	2	36	300	102058409	102058673	4.88e-101	32	269	0.992565055762082	1	1	101023264	19	77.962
cela1_red_1_101062317	Bos	442	1	93.878	294	15	1	1	294	102097346	102097636	2.83e-123	1	300	0.98	1	1	101062317	NA	NA
cela1_red_1_101081276	Bos	377	1	89.172	314	19	2	1	299	102116211	102116524	8.1e-104	0	301	1.04318936877076	1	1	101081276	19	77.962
cela1_red_1_101106279	Bos	499	1	96.678	301	9	1	1	301	102141254	102141553	1.66e-140	0	301	1	1	1	101106279	19	77.962
cela1_red_1_101166407	Bos	435	1	92.384	302	22	1	1	301	102201456	102201757	4.74e-121	3	298	1.01342281879195	1	1	101166407	19	77.962
cela1_red_1_101261570	Bos	361	1	94.492	236	9	2	1	235	102295655	102295887	8.16e-99	66	235	1.00425531914894	1	1	101261570	19	78.151
cela1_red_1_101301657	Bos	453	1	94.02	301	14	3	1	301	89445831	89446127	1.31e-126	0	301	1	2	NA	NA	NA	NA
cela1_red_1_101301657	Bos	453	1	94.02	301	14	3	1	301	102335270	102335566	1.31e-126	0	301	1	2	NA	NA	NA	NA
cela1_red_1_10130325	Bos	353	1	93.305	239	16	0	63	301	10050349	10050587	1.37e-96	62	239	1	1	NA	NA	NA	NA
cela1_red_1_101360501	Bos	322	1	91.88	234	13	3	3	233	102394124	102394354	3.85e-87	69	232	1.00862068965517	1	NA	NA	NA	NA
cela1_red_1_101424423	Bos	479	1	95.114	307	9	1	1	301	102455255	102455561	2.16e-134	0	301	1.01993355481728	1	1	101424423	19	78.336
cela1_red_1_101488590	Bos	348	1	92.276	246	17	1	1	246	102519311	102519554	6.35e-95	55	246	1	1	1	101488590	NA	NA
cela1_red_1_101562944	Bos	265	1	86.154	260	19	6	1	259	102593602	102593845	6.58e-70	38	263	0.988593155893536	1	1	101562944	19	78.336
cela1_red_1_101583728	Bos	416	1	91.667	300	23	1	2	301	102614336	102614633	1.72e-115	1	300	1	1	1	101583728	19	78.336
cela1_red_1_101631952	Bos	468	1	94.667	300	15	1	2	301	102663280	102663578	4.67e-131	2	299	1.00334448160535	1	1	101631952	NA	NA
cela1_red_1_10165789	Bos	440	1	93.046	302	20	1	1	301	10085793	10086094	1.02e-122	0	301	1.00332225913621	1	1	10165789	31	17.429
cela1_red_1_101670660	Bos	285	1	92.5	200	14	1	97	296	102702129	102702327	5.05e-76	96	205	0.975609756097561	1	NA	NA	NA	NA
cela1_red_1_101759970	Bos	431	1	92.384	302	22	1	1	301	102791287	102791588	6.13e-120	1	300	1.00666666666667	1	1	101759970	19	78.336
cela1_red_1_101810029	Bos	246	1	94.375	160	8	1	141	300	102841027	102841185	2.38e-64	127	174	0.919540229885057	1	1	101810029	NA	NA
cela1_red_1_101837860	Bos	331	1	93.694	222	13	1	6	227	102863476	102863696	6.4e-90	74	227	0.977973568281938	1	1	101837860	NA	NA
cela1_red_1_101879459	Bos	351	1	92.308	247	18	1	56	301	102905029	102905275	4.91e-96	56	245	1.00816326530612	1	1	101879459	NA	NA
cela1_red_1_101973983	Bos	440	1	93.023	301	21	0	1	301	102996821	102997121	1.02e-122	0	301	1	1	1	101973983	19	78.552
cela1_red_1_102028626	Bos	246	1	90.659	182	17	0	120	301	103050140	103050321	2.38e-64	118	183	0.994535519125683	1	1	102028626	19	78.707
cela1_red_1_102101656	Bos	289	1	97.076	171	5	0	121	291	103122651	103122821	3.91e-77	129	172	0.994186046511628	1	1	102101656	NA	NA
cela1_red_1_102125542	Bos	409	1	93.68	269	17	0	1	269	103146377	103146645	2.87e-113	26	275	0.978181818181818	1	1	102125542	19	78.969
cela1_red_1_102275166	Bos	311	1	93.333	210	13	1	1	210	103292971	103293179	8.34e-84	92	209	1.00478468899522	1	1	102275166	NA	NA
cela1_red_1_102332637	Bos	401	1	94.961	258	10	2	45	301	103349763	103350018	4.81e-111	44	257	1.00389105058366	1	1	102332637	19	79.304
cela1_red_1_10238316	Bos	385	1	90.268	298	23	3	3	300	10158032	10158323	4.84e-106	0	301	0.990033222591362	1	1	10238316	NA	NA
cela1_red_1_102404638	Bos	479	1	95.349	301	14	0	1	301	103426972	103427272	2.16e-134	0	301	1	1	1	102404638	19	79.304
cela1_red_1_102418052	Bos	462	1	94.371	302	15	2	1	301	103441960	103442260	2.17e-129	0	301	1.00332225913621	1	1	102418052	19	79.304
cela1_red_1_102449379	Bos	455	1	94.02	301	17	1	1	301	103474357	103474058	3.64e-127	0	301	1	1	NA	NA	NA	NA
cela1_red_1_102460131	Bos	337	1	95.652	207	9	0	1	207	103540915	103540709	1.38e-91	94	207	1	1	1	102460131	19	79.87
cela1_red_1_102542576	Bos	414	1	91.919	297	18	5	1	293	103623274	103623568	6.18e-115	2	299	0.993311036789298	1	NA	NA	NA	NA
cela1_red_1_102579327	Bos	431	1	92.359	301	23	0	1	301	103660100	103660400	6.13e-120	1	300	1.00333333333333	1	NA	NA	NA	NA
cela1_red_1_102610275	Bos	431	1	92.359	301	23	0	1	301	103691010	103691310	6.13e-120	1	300	1.00333333333333	1	1	102610275	NA	NA
cela1_red_1_102635727	Bos	392	1	89.769	303	29	2	1	301	103716482	103716784	2.89e-108	3	298	1.01677852348993	1	1	102635727	19	79.87
cela1_red_1_102663126	Bos	457	1	94.333	300	13	1	1	296	103743825	103744124	1.01e-127	5	296	1.01351351351351	1	NA	NA	NA	NA
cela1_red_1_102672635	Bos	278	1	90.323	217	14	3	92	301	103753452	103753668	8.45e-74	49	252	0.861111111111111	1	1	102672635	19	79.87
cela1_red_1_102740323	Bos	399	1	92.199	282	21	1	21	301	103817582	103817863	1.73e-110	14	287	0.982578397212544	1	1	102740323	NA	NA
cela1_red_1_102760839	Bos	462	1	94.389	303	11	4	1	300	103837242	103837541	2.17e-129	1	300	1.01	1	1	102760839	19	79.87
cela1_red_1_102811901	Bos	399	1	90.698	301	27	1	1	301	103888269	103888568	1.73e-110	0	301	1	1	1	102811901	19	79.972
cela1_red_1_102851111	Bos	455	1	93.688	301	18	1	1	301	103930660	103930959	3.64e-127	3	298	1.01006711409396	1	NA	NA	NA	NA
cela1_red_1_102883719	Bos	403	1	90.97	299	27	0	1	299	103963219	103963517	1.34e-111	0	301	0.993355481727575	1	1	102883719	19	79.972
cela1_red_1_102913475	Bos	438	1	95.307	277	11	2	3	278	103993472	103993747	3.66e-122	0	301	0.920265780730897	1	NA	NA	NA	NA
cela1_red_1_102937403	Bos	429	1	92.434	304	18	2	3	301	104017169	104017472	2.21e-119	0	301	1.00996677740864	1	1	102937403	19	79.972
cela1_red_1_102966116	Bos	407	1	91.304	299	24	2	1	298	104044759	104045056	1.03e-112	2	299	1	1	1	102966116	19	79.972
cela1_red_1_103009949	Bos	484	1	95.681	301	13	0	1	301	104086169	104086469	4.64e-136	0	301	1	1	NA	NA	NA	NA
cela1_red_1_103044996	Bos	414	1	91.447	304	23	2	1	301	104121316	104121619	6.18e-115	0	301	1.00996677740864	1	1	103044996	19	80.271
cela1_red_1_103088583	Bos	490	1	96.013	301	12	0	1	301	104164862	104165162	9.98e-138	0	301	1	1	1	103088583	19	80.271
cela1_red_1_103123729	Bos	359	1	88.699	292	32	1	1	291	104200070	104200361	2.94e-98	2	299	0.976588628762542	1	1	103123729	NA	NA
cela1_red_1_103209876	Bos	316	1	87.153	288	25	5	1	285	104293878	104294156	1.79e-85	16	285	1.01052631578947	1	1	103209876	19	80.271
cela1_red_1_103269852	Bos	448	1	96	275	11	0	27	301	104353175	104353449	6.09e-125	26	275	1	1	1	103269852	NA	NA
cela1_red_1_103285018	Bos	483	1	95.364	302	13	1	1	301	104368272	104368573	1.67e-135	2	299	1.01003344481605	1	1	103285018	19	80.424
cela1_red_1_103320344	Bos	442	1	93.069	303	19	1	1	301	104403450	104403752	2.83e-123	0	301	1.00664451827243	1	1	103320344	19	80.424
cela1_red_1_103337823	Bos	409	1	92.683	287	14	2	22	301	104421006	104421292	2.87e-113	1	300	0.956666666666667	1	NA	NA	NA	NA
cela1_red_1_103367497	Bos	NA	NA	NA	NA	NA	NA	NA	NA	NA	NA	NA	0	301	NA	1	1	103367497	19	80.424
cela1_red_1_103418252	Bos	327	1	92.92	226	14	2	1	226	104500486	104500709	8.28e-89	72	229	0.986899563318777	1	NA	NA	NA	NA
cela1_red_1_10346600	Bos	342	1	93.191	235	10	2	3	235	10253489	10253719	2.96e-93	22	279	0.842293906810036	1	1	10346600	31	17.977
cela1_red_1_103466067	Bos	492	1	96.013	301	12	0	1	301	104548400	104548700	2.77e-138	1	300	1.00333333333333	1	1	103466067	19	80.424
cela1_red_1_103490391	Bos	324	1	93.213	221	14	1	81	301	104572750	104572969	1.07e-87	49	252	0.876984126984127	1	1	103490391	19	80.549
cela1_red_1_103525789	Bos	477	1	95.349	301	12	1	1	301	104607980	104608278	7.77e-134	0	301	1	1	1	103525789	19	80.724
cela1_red_1_103573423	Bos	387	1	94.466	253	11	3	3	252	104877933	104878185	1.35e-106	49	252	1.00396825396825	1	1	103573423	19	80.778
cela1_red_1_103579729	Bos	457	1	94.02	301	18	0	1	301	105736221	105735921	1.01e-127	0	301	1	1	1	103579729	19	80.778
cela1_red_1_103609891	Bos	348	1	91.968	249	18	2	9	257	105706192	105705946	6.35e-95	44	257	0.968871595330739	1	1	103609891	19	80.778
cela1_red_1_103714695	Bos	449	1	93.688	301	18	1	1	301	104918976	104919275	1.69e-125	0	301	1	1	1	103714695	NA	NA
cela1_red_1_103791326	Bos	436	1	92.409	303	21	1	1	301	104993965	104994267	1.32e-121	3	298	1.01677852348993	1	NA	NA	NA	NA
cela1_red_1_103812959	Bos	368	1	95.238	231	11	0	1	231	105015632	105015862	4.88e-101	1	300	0.77	1	1	103812959	NA	NA
cela1_red_1_10384735	Bos	244	1	88.406	207	18	2	101	301	10350490	10350696	8.58e-64	100	201	1.02985074626866	1	1	10384735	NA	NA
cela1_red_1_103916362	Bos	425	1	92.053	302	20	4	1	299	105139245	105139545	2.85e-118	2	299	1.01003344481605	1	1	103916362	NA	NA
cela1_red_1_103961581	Bos	470	1	94.702	302	15	1	1	301	105185276	105185577	1.3e-131	1	300	1.00666666666667	1	NA	NA	NA	NA
cela1_red_1_103967051	Bos	422	1	92.027	301	22	1	1	301	105190770	105191068	3.69e-117	0	301	1	1	1	103967051	19	81.171
cela1_red_1_103993319	Bos	NA	NA	NA	NA	NA	NA	NA	NA	NA	NA	NA	1	300	NA	1	1	103993319	19	81.171
cela1_red_1_104037168	Bos	475	1	94.771	306	10	3	1	301	105260790	105261094	2.79e-133	2	299	1.02341137123746	1	NA	NA	NA	NA
cela1_red_1_104163326	Bos	311	Un.1155	94.527	201	11	0	1	201	41697	41897	1.58e-83	100	201	1	1	1	104163326	NA	NA
cela1_red_1_104224831	Bos	409	1	93.19	279	18	1	1	279	105634133	105633856	2.87e-113	22	279	1	1	1	104224831	NA	NA
cela1_red_1_104311399	Bos	291	1	92.965	199	14	0	30	228	105377262	105377460	1.09e-77	73	228	0.87280701754386	1	1	104311399	19	81.171
cela1_red_1_104384672	Bos	346	1	89.781	274	23	3	1	274	105477177	105476909	2.29e-94	27	274	1	1	1	104384672	19	81.427
cela1_red_1_104411250	Bos	457	1	94.04	302	16	2	1	301	105450595	105450295	1.01e-127	0	301	1.00332225913621	1	NA	NA	NA	NA
cela1_red_1_104481061	Bos	374	Un.474	93.281	253	17	0	43	295	40234	40486	1.99e-102	42	259	0.976833976833977	1	1	104481061	19	81.427
cela1_red_1_104588838	Bos	385	Un.562	89.61	308	22	7	1	298	68072	67765	9.2e-106	1	300	1.02666666666667	1	1	104588838	19	81.427
cela1_red_1_104701020	Bos	110	Un.54928	91.358	81	5	2	223	301	9448	9368	6.2e-23	135	166	0.487951807228916	1	1	104701020	NA	NA
cela1_red_1_104734244	Bos	145	Un.376	90.179	112	10	1	116	226	81910	81799	1.7e-33	151	150	0.746666666666667	1	1	104734244	NA	NA
cela1_red_1_10474407	Bos	429	1	92.208	308	16	3	1	301	10400890	10401196	2.21e-119	0	301	1.02325581395349	1	1	10474407	NA	NA
cela1_red_1_104796335	Bos	453	Un.376	94.02	301	15	1	1	301	19895	19598	2.49e-126	0	301	1	1	1	104796335	NA	NA
cela1_red_1_104829410	Bos	412	Un.11	93.841	276	14	3	26	298	362793	363068	4.22e-114	0	301	0.916943521594684	1	1	104829410	19	81.427
cela1_red_1_104865017	Bos	307	Un.11	93.269	208	14	0	1	208	398400	398607	2.05e-82	90	211	0.985781990521327	1	1	104865017	19	81.643
cela1_red_1_104911590	Bos	252	Un.11	89.899	198	17	3	106	301	445024	445220	9.73e-66	105	196	1.01020408163265	1	1	104911590	NA	NA
cela1_red_1_104958028	Bos	431	Un.11	92.691	301	16	4	1	301	491678	491972	1.16e-119	1	300	1.00333333333333	1	1	104958028	19	81.643
cela1_red_1_104994244	Bos	473	Un.11	95.017	301	14	1	1	301	526392	526691	1.91e-132	1	300	1.00333333333333	1	1	104994244	19	81.643
cela1_red_1_105024056	Bos	387	Un.11	89.735	302	29	1	2	301	556358	556659	2.56e-106	1	300	1.00666666666667	1	1	105024056	NA	NA
cela1_red_1_105076713	Bos	342	Un.11	84.694	294	45	0	6	299	599820	599527	5.61e-93	26	275	1.06909090909091	2	1	105076713	19	81.643
cela1_red_1_105076713	Bos	342	Un.11	84.694	294	45	0	3	296	645461	645754	5.61e-93	26	275	1.06909090909091	2	1	105076713	19	81.643
cela1_red_1_105095016	Bos	460	Un.11	94.352	301	12	3	1	301	663659	663954	1.49e-128	2	299	1.0066889632107	1	1	105095016	19	81.643
cela1_red_1_105141823	Bos	429	Un.11	92.359	301	22	1	1	301	710286	710585	4.19e-119	1	300	1.00333333333333	1	1	105141823	19	81.643
cela1_red_1_105241891	Bos	453	Un.11	93.688	301	19	0	1	301	809664	809964	2.49e-126	1	300	1.00333333333333	1	1	105241891	NA	NA
cela1_red_1_105275799	Bos	NA	NA	NA	NA	NA	NA	NA	NA	NA	NA	NA	11	290	NA	1	NA	NA	NA	NA
cela1_red_1_105352760	Bos	462	Un.11	94.352	301	17	0	1	301	935368	935668	4.13e-129	0	301	1	1	1	105352760	19	81.643
cela1_red_1_105371129	Bos	261	Un.11	91.534	189	16	0	113	301	953834	954022	1.62e-68	112	189	1	1	1	105371129	19	81.643
cela1_red_1_10538010	Bos	NA	NA	NA	NA	NA	NA	NA	NA	NA	NA	NA	2	299	NA	1	1	10538010	31	18.521
cela1_red_1_105419191	Bos	398	Un.11	90.635	299	27	1	4	301	1002346	1002644	1.18e-109	1	300	0.996666666666667	1	1	105419191	NA	NA
cela1_red_1_105450119	Bos	468	Un.11	94.684	301	16	0	1	301	1033200	1033500	8.88e-131	0	301	1	1	1	105450119	NA	NA
cela1_red_1_105481390	Bos	407	Un.11	93.704	270	13	3	2	271	1064328	1064593	1.96e-112	3	298	0.906040268456376	1	NA	NA	NA	NA
cela1_red_1_105555705	Bos	464	1	94.966	298	12	3	6	301	105915887	105916183	6.05e-130	1	300	0.993333333333333	1	1	105555705	NA	NA
cela1_red_1_105564324	Bos	283	1	91.584	202	15	1	3	204	105924459	105924658	1.82e-75	92	209	0.966507177033493	1	1	105564324	19	81.791
cela1_red_1_105648289	Bos	473	1	95.05	303	12	2	1	301	105948134	105948435	1e-132	0	301	1.00664451827243	1	NA	NA	NA	NA
cela1_red_1_105699899	Bos	279	1	91.304	207	15	2	1	204	105998019	105998225	2.35e-74	53	248	0.834677419354839	1	1	105699899	NA	NA
cela1_red_1_105742923	Bos	283	1	93.684	190	10	2	19	207	106040791	106040979	1.82e-75	103	198	0.95959595959596	1	1	105742923	19	81.959
cela1_red_1_105778264	Bos	409	1	91.582	297	24	1	1	297	106075177	106075472	2.87e-113	0	301	0.98671096345515	1	1	105778264	19	81.959
cela1_red_1_105821388	Bos	490	1	96.013	301	12	0	1	301	106118211	106118511	9.98e-138	0	301	1	1	NA	NA	NA	NA
cela1_red_1_10583140	Bos	224	1	89.831	177	14	1	1	177	10571762	10571934	1.12e-57	105	196	0.903061224489796	2	1	10583140	31	18.521
cela1_red_1_10583140	Bos	224	Un.4901	89.831	177	14	1	1	177	509	681	2.12e-57	105	196	0.903061224489796	2	1	10583140	31	18.521
cela1_red_1_105899104	Bos	390	1	90.236	297	28	1	5	301	106195552	106195847	1.04e-107	2	299	0.993311036789298	1	1	105899104	NA	NA
cela1_red_1_105905672	Bos	213	1	93.103	145	10	0	13	157	106202120	106202264	2.42e-54	100	201	0.721393034825871	1	1	105905672	NA	NA
cela1_red_1_105926128	Bos	451	1	93.528	309	11	4	1	301	106222590	106222897	4.71e-126	0	301	1.0265780730897	1	1	105926128	19	81.959
cela1_red_1_105961144	Bos	444	1	93.023	301	21	0	1	301	106257669	106257969	7.88e-124	2	299	1.0066889632107	1	1	105961144	19	82.045
cela1_red_1_105994002	Bos	392	1	90.132	304	27	2	1	301	106290519	106290822	2.89e-108	0	301	1.00996677740864	1	1	105994002	19	82.117
cela1_red_1_106010161	Bos	322	1	90.157	254	15	3	1	246	106306395	106306646	3.85e-87	53	248	1.0241935483871	1	1	106010161	19	82.117
cela1_red_1_106037476	Bos	422	1	92	300	22	2	3	301	106333714	106334012	3.69e-117	1	300	1	1	1	106037476	19	82.117
cela1_red_1_106080305	Bos	394	1	90	310	22	4	1	301	106376309	106376618	8.05e-109	1	300	1.03333333333333	1	1	106080305	NA	NA
cela1_red_1_106091856	Bos	464	1	94.389	303	15	1	1	301	106387850	106388152	6.05e-130	0	301	1.00664451827243	1	1	106091856	NA	NA
cela1_red_1_106128104	Bos	233	1	92.121	165	13	0	4	168	106424153	106424317	1.86e-60	133	168	0.982142857142857	1	1	106128104	NA	NA
cela1_red_1_106213012	Bos	488	1	96	300	10	1	2	301	106520302	106520599	3.59e-137	1	300	1	1	1	106213012	NA	NA
cela1_red_1_106229266	Bos	374	1	92.045	264	19	2	39	301	106536590	106536852	1.05e-102	25	276	0.956521739130435	1	1	106229266	19	82.117
cela1_red_1_106265764	Bos	422	Un.857	93.031	287	20	0	15	301	5321	5035	7.01e-117	1	300	0.956666666666667	1	1	106265764	NA	NA
cela1_red_1_1062989	Bos	326	1	95.588	204	8	1	99	301	861510	861713	2.98e-88	44	257	0.793774319066148	1	1	1062989	31	0
cela1_red_1_106312552	Bos	392	1	91.844	282	21	1	17	298	106556984	106557263	2.89e-108	0	301	0.93687707641196	1	1	106312552	NA	NA
cela1_red_1_106353287	Bos	407	1	95.038	262	7	3	1	256	106597642	106597903	1.03e-112	43	258	1.01550387596899	1	1	106353287	19	82.428
cela1_red_1_106381394	Bos	339	1	91.27	252	16	2	50	301	106625707	106625952	3.82e-92	48	253	0.99604743083004	1	1	106381394	NA	NA
cela1_red_1_106424820	Bos	320	Un.3792	88.645	273	17	6	29	301	6782	6524	2.63e-86	0	301	0.906976744186046	1	1	106424820	19	83.05
cela1_red_1_106456510	Bos	470	1	95.033	302	10	3	3	301	106764137	106764436	1.3e-131	0	301	1.00332225913621	1	1	106456510	19	83.05
cela1_red_1_106604715	Bos	396	1	90.429	303	25	4	1	301	106912201	106912501	2.24e-109	0	301	1.00664451827243	1	1	106604715	19	83.05
cela1_red_1_106628029	Bos	363	1	91.176	272	15	1	1	272	106935460	106935722	2.27e-99	30	271	1.00369003690037	1	1	106628029	19	83.05
cela1_red_1_106661445	Bos	499	1	96.678	301	9	1	1	301	106968633	106968932	1.66e-140	0	301	1	1	NA	NA	NA	NA
cela1_red_1_10669152	Bos	311	1	93.056	216	10	4	1	211	10674135	10674350	8.34e-84	90	211	1.02369668246445	1	1	10669152	31	18.521
cela1_red_1_106710350	Bos	311	1	94.527	201	11	0	101	301	107018131	107018331	8.34e-84	57	244	0.823770491803279	1	1	106710350	19	83.05
cela1_red_1_106744517	Bos	327	1	90.65	246	22	1	1	245	107052269	107052514	8.28e-89	57	244	1.00819672131148	1	1	106744517	19	83.05
cela1_red_1_106779871	Bos	470	1	94.684	301	16	0	1	301	107087615	107087915	1.3e-131	1	300	1.00333333333333	1	NA	NA	NA	NA
cela1_red_1_106817877	Bos	473	1	95.017	301	14	1	1	301	107125477	107125776	1e-132	1	300	1.00333333333333	1	1	106817877	19	83.05
cela1_red_1_106836571	Bos	390	1	90.508	295	26	2	1	295	107144161	107144453	1.04e-107	1	300	0.983333333333333	1	1	106836571	19	83.05
cela1_red_1_106872219	Bos	344	1	92.827	237	17	0	65	301	107179919	107180155	8.22e-94	64	237	1	1	1	106872219	19	83.05
cela1_red_1_106888784	Bos	403	1	90.728	302	26	2	1	301	107196173	107196473	1.34e-111	1	300	1.00666666666667	1	1	106888784	NA	NA
cela1_red_1_106935987	Bos	398	1	90.698	301	20	1	1	301	107244778	107245070	6.22e-110	2	299	1.0066889632107	1	NA	NA	NA	NA
cela1_red_1_106958416	Bos	309	1	92.523	214	15	1	54	267	107267240	107267452	3e-83	89	212	1.00943396226415	1	1	106958416	19	83.05
cela1_red_1_107069428	Bos	182	1	94.118	119	7	0	86	204	107378232	107378350	6.82e-45	179	122	0.975409836065574	1	NA	NA	NA	NA
cela1_red_1_10707883	Bos	270	1	88.584	219	25	0	3	221	10713425	10713643	1.41e-71	82	219	1	1	1	10707883	NA	NA
cela1_red_1_107100328	Bos	344	1	97.512	201	5	0	101	301	107414074	107414274	8.22e-94	100	201	1	1	1	107100328	19	83.05
cela1_red_1_107133662	Bos	390	1	90.604	298	21	5	1	296	107449377	107449669	1.04e-107	1	300	0.993333333333333	1	NA	NA	NA	NA
cela1_red_1_107166130	Bos	374	1	89.865	296	22	3	8	301	107481857	107482146	1.05e-102	6	295	1.00338983050847	1	NA	NA	NA	NA
cela1_red_1_107241728	Bos	459	1	94.079	304	15	1	1	301	107548005	107548308	2.81e-128	0	301	1.00996677740864	1	1	107241728	19	83.07
cela1_red_1_107258556	Bos	NA	NA	NA	NA	NA	NA	NA	NA	NA	NA	NA	73	228	NA	1	1	107258556	19	83.092
cela1_red_1_107277586	Bos	451	1	93.729	303	16	3	1	301	107583671	107583972	4.71e-126	0	301	1.00664451827243	1	NA	NA	NA	NA
cela1_red_1_107309546	Bos	551	1	99.668	301	1	0	1	301	107615934	107616234	4.51e-156	0	301	1	1	1	107309546	19	83.127
cela1_red_1_10733048	Bos	431	1	92.409	303	20	2	1	301	10738150	10738451	6.13e-120	1	300	1.01	1	1	10733048	31	18.521
cela1_red_1_107363691	Bos	425	1	93.706	286	15	1	1	286	107670220	107670502	2.85e-118	15	286	1	1	1	107363691	19	83.173
cela1_red_1_107444025	Bos	351	1	95.045	222	11	0	1	222	107750180	107750401	4.91e-96	80	221	1.00452488687783	1	1	107444025	19	83.173
cela1_red_1_107448819	Bos	405	1	91.03	301	25	1	1	301	107754951	107755249	3.72e-112	0	301	1	1	1	107448819	19	83.173
cela1_red_1_107465409	Bos	460	1	94.098	305	14	2	1	301	107771572	107771876	7.82e-129	0	301	1.01328903654485	1	1	107465409	19	83.173
cela1_red_1_107543651	Bos	483	1	95.681	301	9	1	1	301	107786946	107787242	1.67e-135	1	300	1.00333333333333	1	1	107543651	19	83.173
cela1_red_1_107573228	Bos	468	1	95.548	292	13	0	1	292	107818727	107819018	4.67e-131	0	301	0.970099667774086	1	1	107573228	19	83.173
cela1_red_1_107583371	Bos	359	1	95.595	227	5	3	79	301	107828684	107828909	2.94e-98	78	223	1.01793721973094	1	1	107583371	NA	NA
cela1_red_1_107621399	Bos	462	1	94.631	298	16	0	1	298	107871095	107871392	2.17e-129	0	301	0.990033222591362	1	1	107621399	19	83.173
cela1_red_1_10762831	Bos	492	1	96.013	301	12	0	1	301	10766196	10766496	2.77e-138	1	300	1.00333333333333	1	1	10762831	NA	NA
cela1_red_1_107649061	Bos	418	1	91.694	301	20	4	1	301	107884552	107884847	4.77e-116	3	298	1.01006711409396	1	1	107649061	19	83.173
cela1_red_1_107690704	Bos	322	1	96.41	195	7	0	26	220	107926152	107926346	3.85e-87	106	195	1	2	1	107690704	19	83.414
cela1_red_1_107690704	Bos	322	1	96.41	195	7	0	26	220	107939598	107939792	3.85e-87	106	195	1	2	1	107690704	19	83.414
cela1_red_1_107719827	Bos	102	1	90.909	77	6	1	141	217	107970040	107970115	5.46e-21	216	85	0.905882352941176	1	1	107719827	19	83.655
cela1_red_1_107766665	Bos	446	1	96.981	265	8	0	1	265	108018411	108018675	2.19e-124	0	301	0.880398671096346	1	NA	NA	NA	NA
cela1_red_1_107799561	Bos	420	1	91.776	304	19	2	1	301	108051306	108051606	1.33e-116	1	300	1.01333333333333	1	1	107799561	19	83.655
cela1_red_1_107809581	Bos	267	1	86.328	256	18	7	1	240	108061330	108061584	1.83e-70	63	238	1.07563025210084	1	1	107809581	19	83.655
cela1_red_1_107863099	Bos	475	1	95.017	301	15	0	1	301	108114758	108115058	2.79e-133	1	300	1.00333333333333	1	1	107863099	NA	NA
cela1_red_1_107942927	Bos	374	1	89.037	301	33	0	1	301	108193817	108194117	1.05e-102	0	301	1	1	1	107942927	19	83.655
cela1_red_1_107980460	Bos	431	1	94.624	279	12	2	23	301	108231349	108231624	6.13e-120	17	284	0.982394366197183	1	1	107980460	NA	NA
cela1_red_1_107999349	Bos	468	1	95	300	11	3	1	300	108250105	108250400	4.67e-131	0	301	0.996677740863787	1	1	107999349	19	83.655
cela1_red_1_108028741	Bos	438	1	93.069	303	15	3	3	301	108263635	108263935	3.66e-122	0	301	1.00664451827243	1	1	108028741	19	83.655
cela1_red_1_10807451	Bos	351	1	92.562	242	18	0	60	301	10871102	10871343	4.91e-96	61	240	1.00833333333333	1	1	10807451	31	18.521
cela1_red_1_108124642	Bos	NA	NA	NA	NA	NA	NA	NA	NA	NA	NA	NA	0	301	NA	1	1	108124642	19	83.655
cela1_red_1_10814384	Bos	387	1	89.701	301	28	2	1	301	10877965	10878262	1.35e-106	3	298	1.01006711409396	1	1	10814384	31	18.521
cela1_red_1_108149010	Bos	399	1	95.547	247	11	0	55	301	108382744	108382990	1.73e-110	56	245	1.00816326530612	1	1	108149010	NA	NA
cela1_red_1_108205668	Bos	449	1	93.204	309	13	3	1	301	108436779	108437087	1.69e-125	1	300	1.03	1	1	108205668	19	83.655
cela1_red_1_108240392	Bos	412	1	92.15	293	19	1	9	301	108471534	108471822	2.22e-114	7	294	0.996598639455782	1	1	108240392	19	83.655
cela1_red_1_108276380	Bos	281	1	90.566	212	20	0	1	212	108507418	108507629	6.54e-75	37	264	0.803030303030303	1	1	108276380	19	83.655
cela1_red_1_108307214	Bos	484	1	95.681	301	13	0	1	301	108538289	108538589	4.64e-136	0	301	1	1	1	108307214	19	83.655
cela1_red_1_108374651	Bos	464	1	94.389	303	15	2	1	301	108605772	108606074	6.05e-130	0	301	1.00664451827243	1	1	108374651	NA	NA
cela1_red_1_108399370	Bos	462	1	94.352	301	17	0	1	301	108630474	108630774	2.17e-129	0	301	1	1	1	108399370	19	83.655
cela1_red_1_108432399	Bos	457	1	94.02	301	18	0	1	301	108663575	108663875	1.01e-127	0	301	1	1	1	108432399	19	83.655
cela1_red_1_108440146	Bos	320	1	93.519	216	13	1	1	215	108670699	108670914	1.39e-86	86	215	1.0046511627907	1	1	108440146	NA	NA
cela1_red_1_108487886	Bos	320	1	95.122	205	6	2	1	205	108738859	108739059	1.39e-86	93	208	0.985576923076923	1	1	108487886	19	84.217
cela1_red_1_108524763	Bos	257	1	94.048	168	10	0	2	169	108755261	108755428	1.1e-67	104	197	0.852791878172589	1	1	108524763	19	84.217
cela1_red_1_108533987	Bos	433	1	93.197	294	18	2	1	293	108764453	108764745	1.71e-120	1	300	0.98	1	1	108533987	NA	NA
cela1_red_1_108553975	Bos	374	1	93.574	249	16	0	1	249	108785764	108786012	1.05e-102	53	248	1.00403225806452	1	1	108553975	19	84.217
cela1_red_1_10860787	Bos	416	1	91.401	314	12	5	3	301	10924412	10924725	1.72e-115	0	301	1.04318936877076	1	NA	NA	NA	NA
cela1_red_1_108625979	Bos	507	1	97.01	301	9	0	1	301	108857543	108857843	9.91e-143	0	301	1	1	1	108625979	NA	NA
cela1_red_1_108716251	Bos	401	1	91.03	301	20	3	1	301	108948466	108948759	4.81e-111	1	300	1.00333333333333	1	1	108716251	19	84.217
cela1_red_1_10880207	Bos	462	1	94.352	301	17	0	1	301	10943918	10944218	2.17e-129	0	301	1	1	1	10880207	31	18.521
cela1_red_1_108842655	Bos	285	1	84.768	302	24	10	1	301	109075128	109075408	5.05e-76	1	300	1.00666666666667	1	1	108842655	NA	NA
cela1_red_1_108864436	Bos	435	1	93	300	18	3	1	299	109097149	109097446	4.74e-121	0	301	0.996677740863787	1	1	108864436	19	84.889
cela1_red_1_108886005	Bos	418	1	91.531	307	20	1	1	301	109118711	109119017	4.77e-116	0	301	1.01993355481728	1	1	108886005	19	84.889
cela1_red_1_108927878	Bos	422	1	93.056	288	19	1	13	300	109161597	109161883	3.69e-117	13	288	1	1	NA	NA	NA	NA
cela1_red_1_108974949	Bos	364	1	94.492	236	13	0	1	236	109209727	109209962	6.31e-100	65	236	1	1	1	108974949	NA	NA
cela1_red_1_109020389	Bos	355	1	94.421	233	10	2	2	233	109255243	109255473	3.8e-97	68	233	1	1	1	109020389	19	85.098
cela1_red_1_109101643	Bos	396	1	90.132	304	26	3	1	301	109336336	109336638	2.24e-109	2	299	1.01672240802676	1	1	109101643	19	85.098
cela1_red_1_109163189	Bos	444	1	93.355	301	16	1	1	301	109397879	109398175	7.88e-124	1	300	1.00333333333333	1	1	109163189	19	85.098
cela1_red_1_109163308	Bos	396	1	93.536	263	17	0	2	264	109397995	109398257	2.24e-109	39	262	1.00381679389313	1	1	109163308	19	85.098
cela1_red_1_109224934	Bos	364	Un.52849	91.635	263	22	0	1	263	5160	4898	1.2e-99	37	264	0.996212121212121	1	1	109224934	19	85.098
cela1_red_1_109253769	Bos	453	1	93.667	300	19	0	2	301	109545298	109545597	1.31e-126	2	299	1.00334448160535	1	NA	NA	NA	NA
cela1_red_1_109307981	Bos	331	1	95.588	204	9	0	1	204	109599548	109599751	6.4e-90	99	202	1.00990099009901	1	NA	NA	NA	NA
cela1_red_1_109346039	Bos	462	1	94.352	301	17	0	1	301	109637605	109637905	2.17e-129	0	301	1	1	1	109346039	19	85.098
cela1_red_1_109359485	Bos	435	1	92.642	299	22	0	3	301	109651040	109651338	4.74e-121	2	299	1	1	NA	NA	NA	NA
cela1_red_1_109360374	Bos	448	1	93.355	301	20	0	1	301	109651909	109652209	6.09e-125	1	300	1.00333333333333	1	1	109360374	19	85.098
cela1_red_1_10940434	Bos	455	1	95.189	291	7	3	10	299	11004945	11005229	3.64e-127	10	291	1	1	1	10940434	NA	NA
cela1_red_1_109429854	Bos	436	1	92.691	301	22	0	1	301	109721217	109721517	1.32e-121	1	300	1.00333333333333	1	1	109429854	19	85.176
cela1_red_1_109501585	Bos	429	Un.8494	92.409	303	20	3	1	301	2068	1767	4.19e-119	0	301	1.00664451827243	1	1	109501585	19	85.246
cela1_red_1_109530785	Bos	217	1	90.058	171	11	3	93	260	109821762	109821929	1.87e-55	133	168	1.01785714285714	1	NA	NA	NA	NA
cela1_red_1_109549240	Bos	435	1	92.384	302	22	1	1	301	109840153	109840454	4.74e-121	3	298	1.01342281879195	1	1	109549240	19	85.246
cela1_red_1_109584124	Bos	357	1	90.875	263	22	2	1	262	109875023	109875284	1.06e-97	33	268	0.98134328358209	1	1	109584124	19	85.246
cela1_red_1_109584963	Bos	446	1	92.857	308	14	2	1	300	109875854	109876161	2.19e-124	3	298	1.03355704697987	1	1	109584963	19	85.246
cela1_red_1_109690702	Bos	459	1	94.079	304	14	2	1	301	109986820	109987122	2.81e-128	0	301	1.00996677740864	1	1	109690702	19	85.696
cela1_red_1_109694368	Bos	340	1	98.446	193	3	0	109	301	109990568	109990760	1.06e-92	108	193	1	1	1	109694368	NA	NA
cela1_red_1_109738027	Bos	449	1	93.464	306	15	2	1	301	110034065	110034370	1.69e-125	0	301	1.01661129568106	1	1	109738027	19	86.134
cela1_red_1_109742002	Bos	383	1	92.279	272	18	2	33	301	110038080	110038351	1.74e-105	32	269	1.01115241635688	1	1	109742002	NA	NA
cela1_red_1_110005212	Bos	512	1	97.078	308	2	1	1	301	110330009	110330316	2.13e-144	0	301	1.02325581395349	1	1	110005212	19	86.134
cela1_red_1_110054839	Bos	440	1	92.459	305	19	2	1	301	110379655	110379959	1.02e-122	4	297	1.02693602693603	1	1	110054839	19	86.134
cela1_red_1_110070820	Bos	206	1	93.478	138	9	0	34	171	110395539	110395676	4.05e-52	163	138	1	1	1	110070820	NA	NA
cela1_red_1_110103470	Bos	327	1	87.375	301	19	3	1	300	110421708	110421990	8.28e-89	0	301	1	1	1	110103470	19	86.134
cela1_red_1_110135898	Bos	534	1	98.671	301	4	0	1	301	110453943	110454243	4.54e-151	0	301	1	1	1	110135898	19	86.134
cela1_red_1_110173296	Bos	401	1	90.446	314	17	3	1	301	110491140	110491453	4.81e-111	0	301	1.04318936877076	1	1	110173296	19	86.134
cela1_red_1_110222153	Bos	403	1	90.675	311	15	6	1	301	110541801	110542107	1.34e-111	1	300	1.03666666666667	1	1	110222153	19	86.134
cela1_red_1_110236267	Bos	339	1	89.818	275	13	11	1	274	110555634	110555894	3.82e-92	7	294	0.935374149659864	1	1	110236267	NA	NA
cela1_red_1_110274135	Bos	206	1	88.506	174	15	4	1	169	110592395	110592568	4.05e-52	85	216	0.805555555555556	1	NA	NA	NA	NA
cela1_red_1_11027593	Bos	390	1	91.065	291	23	2	1	290	11092180	11092468	1.04e-107	5	296	0.983108108108108	1	NA	NA	NA	NA
cela1_red_1_110308885	Bos	292	1	88.664	247	13	5	23	254	110627174	110627420	3.02e-78	71	230	1.07391304347826	1	1	110308885	NA	NA
cela1_red_1_110338043	Bos	171	1	91.87	123	9	1	111	233	110657347	110657468	1.48e-41	171	130	0.946153846153846	1	1	110338043	19	86.134
cela1_red_1_110375777	Bos	357	1	94.043	235	14	0	1	235	110696209	110696443	1.06e-97	66	235	1	1	1	110375777	19	86.134
cela1_red_1_110432559	Bos	527	1	98.007	301	6	0	1	301	110782646	110782946	7.6e-149	2	299	1.0066889632107	1	NA	NA	NA	NA
cela1_red_1_110445679	Bos	407	1	88.742	302	33	1	1	301	110794989	110795290	1.03e-112	21	280	1.07857142857143	1	1	110445679	19	86.134
cela1_red_1_110485713	Bos	375	1	88.623	334	5	12	1	301	110836133	110836466	2.91e-103	0	301	1.10963455149502	1	1	110485713	NA	NA
cela1_red_1_110499549	Bos	420	1	91.776	304	20	2	3	301	110849985	110850288	1.33e-116	2	299	1.01672240802676	1	1	110499549	19	86.196
cela1_red_1_110526085	Bos	468	1	97.112	277	8	0	1	277	110875595	110875871	4.67e-131	24	277	1	1	1	110526085	19	86.273
cela1_red_1_110562402	Bos	440	1	93.023	301	21	0	1	301	110912090	110912390	1.02e-122	0	301	1	1	1	110562402	19	86.348
cela1_red_1_110653272	Bos	398	1	90.759	303	20	6	1	301	111002596	111002892	6.22e-110	0	301	1.00664451827243	1	1	110653272	19	86.53
cela1_red_1_110698295	Bos	449	1	96.029	277	10	1	26	301	111113464	111113740	1.69e-125	25	276	1.0036231884058	1	1	110698295	19	86.53
cela1_red_1_11071940	Bos	363	1	91.045	268	23	1	1	267	11129853	11130120	2.27e-99	35	266	1.00751879699248	1	1	11071940	31	18.521
cela1_red_1_110726168	Bos	329	1	92.672	232	12	2	70	301	111141341	111141567	2.3e-89	68	233	0.995708154506438	1	1	110726168	NA	NA
cela1_red_1_110789249	Bos	470	1	94.371	302	16	1	1	301	111197489	111197790	1.3e-131	4	297	1.01683501683502	1	1	110789249	19	86.53
cela1_red_1_110861768	Bos	274	1	92.67	191	10	2	92	279	111269990	111270179	1.09e-72	66	235	0.812765957446808	1	1	110861768	19	86.53
cela1_red_1_110970312	Bos	335	1	90.625	256	19	5	45	299	111381495	111381746	4.95e-91	44	257	0.996108949416342	1	1	110970312	NA	NA
cela1_red_1_111007776	Bos	327	1	93.578	218	14	0	1	218	111418887	111419104	8.28e-89	21	280	0.778571428571429	1	1	111007776	NA	NA
cela1_red_1_111016633	Bos	449	1	95.088	285	14	0	7	291	111427760	111428044	1.69e-125	6	295	0.966101694915254	1	1	111016633	19	86.53
cela1_red_1_111041330	Bos	377	1	94.309	246	14	0	45	290	111452474	111452719	8.1e-104	44	257	0.957198443579767	1	1	111041330	19	86.53
cela1_red_1_111053071	Bos	411	1	91.391	302	22	4	1	301	111464130	111464428	7.99e-114	0	301	1.00332225913621	1	1	111053071	NA	NA
cela1_red_1_111167779	Bos	497	1	96.346	301	11	0	1	301	111663372	111663672	5.96e-140	1	300	1.00333333333333	1	1	111167779	19	86.53
cela1_red_1_111243416	Bos	457	1	93.98	299	18	0	1	299	111563903	111564201	1.01e-127	2	299	1	1	1	111243416	19	86.53
cela1_red_1_111298650	Bos	416	1	91.776	304	18	2	1	301	111546420	111546719	1.72e-115	0	301	1.00996677740864	1	1	111298650	NA	NA
cela1_red_1_111329402	Bos	207	1	96.774	124	4	0	72	195	111890937	111891060	1.13e-52	177	124	1	1	1	111329402	NA	NA
cela1_red_1_111370849	Bos	281	1	88.333	240	12	4	71	298	111972646	111972881	6.54e-75	56	245	0.979591836734694	1	NA	NA	NA	NA
cela1_red_1_111390207	Bos	388	1	90.066	302	25	3	1	301	111992068	111992365	3.74e-107	2	299	1.01003344481605	1	1	111390207	NA	NA
cela1_red_1_111420552	Bos	440	1	93.023	301	21	0	1	301	112022513	112022813	1.02e-122	0	301	1	1	1	111420552	19	86.825
cela1_red_1_111450281	Bos	374	1	91.209	273	20	2	21	289	112051806	112052078	1.05e-102	15	286	0.954545454545455	1	1	111450281	19	87.483
cela1_red_1_111518490	Bos	424	1	92.308	299	20	1	3	301	112119826	112120121	1.03e-117	1	300	0.996666666666667	1	1	111518490	NA	NA
cela1_red_1_111551646	Bos	294	1	94.709	189	10	0	1	189	112153039	112153227	8.4e-79	75	226	0.836283185840708	1	1	111551646	19	87.483
cela1_red_1_111575222	Bos	339	1	93.45	229	14	1	73	301	112176563	112176790	3.82e-92	72	229	1	1	NA	NA	NA	NA
cela1_red_1_11160145	Bos	433	1	92.691	301	18	1	1	301	11218992	11219288	1.71e-120	1	300	1.00333333333333	1	1	11160145	31	18.521
cela1_red_1_111648334	Bos	431	1	92.409	303	21	1	1	301	112249464	112249766	6.13e-120	0	301	1.00664451827243	1	NA	NA	NA	NA
cela1_red_1_111766109	Bos	436	1	92.691	301	22	0	1	301	112333576	112333876	1.32e-121	1	300	1.00333333333333	1	1	111766109	NA	NA
cela1_red_1_111782345	Bos	466	1	94.426	305	12	3	1	301	112354618	112354921	1.68e-130	1	300	1.01666666666667	1	NA	NA	NA	NA
cela1_red_1_111809771	Bos	496	1	96.644	298	9	1	1	297	112382047	112382344	2.14e-139	1	300	0.993333333333333	1	NA	NA	NA	NA
cela1_red_1_111839748	Bos	401	1	90.252	318	14	8	1	301	112411955	112412272	4.81e-111	1	300	1.06	1	1	111839748	19	87.483
cela1_red_1_111858324	Bos	387	1	90.333	300	18	4	1	300	112430577	112430865	1.35e-106	2	299	1.00334448160535	1	1	111858324	NA	NA
cela1_red_1_111906236	Bos	409	1	91.611	298	22	2	1	298	112478691	112478985	2.87e-113	0	301	0.990033222591362	1	1	111906236	NA	NA
cela1_red_1_111939049	Bos	263	1	94.675	169	9	0	1	169	112511425	112511593	2.37e-69	132	169	1	1	1	111939049	19	87.533
cela1_red_1_111968770	Bos	422	1	93.333	285	19	0	1	285	112541141	112541425	3.69e-117	16	285	1	1	1	111968770	19	87.583
cela1_red_1_111977573	Bos	213	1	97.581	124	3	0	107	230	112550034	112550157	2.42e-54	177	124	1	1	1	111977573	NA	NA
cela1_red_1_11201843	Bos	435	1	92.691	301	22	0	1	301	11260634	11260934	4.74e-121	0	301	1	1	1	11201843	NA	NA
cela1_red_1_1120240	Bos	289	1	93.333	195	12	1	1	195	918329	918522	3.91e-77	48	253	0.770750988142292	1	1	1120240	31	0
cela1_red_1_112039814	Bos	283	1	91.707	205	16	1	97	301	112601446	112601649	1.82e-75	96	205	1	1	1	112039814	NA	NA
cela1_red_1_112048064	Bos	411	1	92.683	287	17	1	19	301	112613753	112614039	7.99e-114	18	283	1.01413427561837	1	1	112048064	19	87.645
cela1_red_1_112106997	Bos	470	1	94.737	304	13	2	1	301	112672723	112673026	1.3e-131	0	301	1.00996677740864	1	NA	NA	NA	NA
cela1_red_1_11214289	Bos	399	1	90.429	303	27	2	1	301	11273070	11273372	1.73e-110	1	300	1.01	1	1	11214289	31	18.521
cela1_red_1_112205021	Bos	246	1	96.622	148	5	0	122	269	112769005	112769152	2.38e-64	144	157	0.942675159235669	1	1	112205021	19	87.645
cela1_red_1_112267170	Bos	108	1	93.151	73	5	0	97	169	112831325	112831397	1.17e-22	169	132	0.553030303030303	1	1	112267170	19	87.645
cela1_red_1_112292806	Bos	451	1	93.98	299	16	2	1	298	112864368	112864665	4.71e-126	0	301	0.993355481727575	1	1	112292806	NA	NA
cela1_red_1_112376854	Bos	418	1	92.157	306	9	4	1	301	112966400	112966695	4.77e-116	0	301	1.01661129568106	1	1	112376854	19	87.645
cela1_red_1_112409961	Bos	473	1	95.017	301	15	0	1	301	112999571	112999871	1e-132	0	301	1	1	1	112409961	19	87.645
cela1_red_1_11250446	Bos	446	1	93.355	301	20	0	1	301	11309187	11309487	2.19e-124	0	301	1	1	1	11250446	31	18.521
cela1_red_1_112545651	Bos	NA	NA	NA	NA	NA	NA	NA	NA	NA	NA	NA	1	300	NA	1	1	112545651	19	88.373
cela1_red_1_112573409	Bos	409	1	91.554	296	17	1	6	301	113218222	113218509	2.87e-113	4	297	0.996632996632997	1	1	112573409	19	88.373
cela1_red_1_112597995	Bos	383	1	88.889	315	21	1	1	301	113242733	113243047	1.74e-105	4	297	1.06060606060606	1	1	112597995	NA	NA
cela1_red_1_112651150	Bos	331	1	95.652	207	8	1	1	207	113295695	113295900	6.4e-90	94	207	1	1	1	112651150	NA	NA
cela1_red_1_112703752	Bos	494	1	96.026	302	11	1	1	301	113445400	113445701	7.71e-139	2	299	1.01003344481605	1	1	112703752	NA	NA
cela1_red_1_112760051	Bos	409	1	91.118	304	24	1	1	301	113499512	113499815	2.87e-113	0	301	1.00996677740864	2	NA	NA	NA	NA
cela1_red_1_112760051	Bos	409	19	91.118	304	24	1	1	301	12632828	12633131	1.16e-113	0	301	1.00996677740864	2	NA	NA	NA	NA
cela1_red_1_112798387	Bos	383	1	90.301	299	17	2	3	301	113536592	113536878	1.74e-105	1	300	0.996666666666667	1	1	112798387	NA	NA
cela1_red_1_112803019	Bos	NA	NA	NA	NA	NA	NA	NA	NA	NA	NA	NA	0	301	NA	1	NA	NA	NA	NA
cela1_red_1_112866995	Bos	435	1	92.953	298	19	1	1	298	113604627	113604922	4.74e-121	1	300	0.993333333333333	1	1	112866995	19	88.373
cela1_red_1_112907455	Bos	486	1	95.681	301	13	0	1	301	113644565	113644865	1.29e-136	1	300	1.00333333333333	1	1	112907455	19	88.396
cela1_red_1_112942511	Bos	453	1	93.688	301	19	0	1	301	113678558	113678858	1.31e-126	1	300	1.00333333333333	1	1	112942511	19	88.969
cela1_red_1_113031717	Bos	353	1	93.277	238	16	0	64	301	113768662	113768899	1.37e-96	3	298	0.798657718120805	1	1	113031717	19	88.969
cela1_red_1_113121086	Bos	475	1	95	300	15	0	2	301	113857860	113858159	2.79e-133	2	299	1.00334448160535	1	NA	NA	NA	NA
cela1_red_1_113221779	Bos	394	1	90.728	302	18	5	1	301	113873121	113873413	8.05e-109	0	301	1.00332225913621	2	1	113221779	19	88.969
cela1_red_1_113221779	Bos	394	1	90.728	302	18	5	1	301	113999508	113999800	8.05e-109	0	301	1.00332225913621	2	1	113221779	19	88.969
cela1_red_1_113283414	Bos	250	1	89.394	198	20	1	9	206	114057013	114057209	1.84e-65	99	202	0.98019801980198	2	1	113283414	19	88.969
cela1_red_1_113283414	Bos	250	Un.1043	89.394	198	20	1	9	206	36926	36730	3.5e-65	99	202	0.98019801980198	2	1	113283414	19	88.969
cela1_red_1_113320159	Bos	420	1	91.864	295	23	1	7	301	114090177	114090470	1.33e-116	6	295	1	2	1	113320159	19	88.969
cela1_red_1_113320159	Bos	420	Un.1043	91.864	295	23	1	7	301	11604	11311	2.52e-116	6	295	1	2	1	113320159	19	88.969
cela1_red_1_113351043	Bos	438	1	91.03	301	25	2	1	301	114121062	114121360	3.66e-122	18	283	1.06360424028269	1	1	113351043	NA	NA
cela1_red_1_113442981	Bos	392	1	90.033	301	30	0	1	301	114212434	114212734	2.89e-108	1	300	1.00333333333333	1	1	113442981	19	89.65
cela1_red_1_113481652	Bos	359	1	93.061	245	13	3	61	301	114251160	114251404	2.94e-98	62	239	1.02510460251046	2	1	113481652	NA	NA
cela1_red_1_113481652	Bos	359	Un.5043	93.061	245	13	3	61	301	474	230	5.57e-98	62	239	1.02510460251046	2	1	113481652	NA	NA
cela1_red_1_11355478	Bos	440	1	93.046	302	15	3	1	301	11409488	11409784	1.02e-122	2	299	1.01003344481605	1	1	11355478	31	18.7
cela1_red_1_113565429	Bos	243	1	93.789	161	10	0	3	163	114335980	114336140	3.08e-63	116	185	0.87027027027027	1	1	113565429	19	89.65
cela1_red_1_113591430	Bos	448	1	93.919	296	18	0	6	301	114360106	114360401	6.09e-125	0	301	0.983388704318937	1	1	113591430	19	89.65
cela1_red_1_113631264	Bos	222	1	89.831	177	13	3	125	301	114403219	114403048	4.02e-57	124	177	1	1	1	113631264	19	89.65
cela1_red_1_113732398	Bos	438	1	93.046	302	17	2	1	298	114502714	114503015	3.66e-122	0	301	1.00332225913621	1	1	113732398	NA	NA
cela1_red_1_113808943	Bos	405	1	93.68	269	17	0	1	269	114579761	114580029	3.72e-112	33	268	1.00373134328358	1	1	113808943	19	89.65
cela1_red_1_11388460	Bos	448	1	93.333	300	20	0	1	300	11442568	11442867	6.09e-125	2	299	1.00334448160535	1	1	11388460	NA	NA
cela1_red_1_113886684	Bos	448	1	93.645	299	16	2	1	299	114659719	114660014	6.09e-125	2	299	1	1	NA	NA	NA	NA
cela1_red_1_113915855	Bos	405	1	92.308	286	18	2	18	301	114686747	114687030	3.72e-112	18	283	1.01060070671378	1	1	113915855	19	89.65
cela1_red_1_113933947	Bos	392	1	90	300	30	0	1	300	114704869	114705168	2.89e-108	2	299	1.00334448160535	1	NA	NA	NA	NA
cela1_red_1_113992037	Bos	457	1	94.02	301	17	1	1	301	114763572	114763871	1.01e-127	1	300	1.00333333333333	1	NA	NA	NA	NA
cela1_red_1_114021166	Bos	327	1	93.578	218	14	0	31	248	114792621	114792838	8.28e-89	2	299	0.729096989966555	1	1	114021166	NA	NA
cela1_red_1_114025404	Bos	448	1	93.355	301	18	2	1	300	114796800	114797099	6.09e-125	3	298	1.01006711409396	1	1	114025404	19	89.65
cela1_red_1_114065579	Bos	NA	NA	NA	NA	NA	NA	NA	NA	NA	NA	NA	9	292	NA	1	NA	NA	NA	NA
cela1_red_1_114080616	Bos	442	1	93.311	299	19	1	1	298	114852076	114852374	2.83e-123	1	300	0.996666666666667	1	1	114080616	NA	NA
cela1_red_1_114092501	Bos	357	1	93.361	241	16	0	61	301	114864040	114864280	1.06e-97	60	241	1	1	1	114092501	19	89.65
cela1_red_1_114138176	Bos	416	1	91.694	301	22	3	1	301	114909623	114909920	1.72e-115	1	300	1.00333333333333	1	1	114138176	19	89.65
cela1_red_1_11417123	Bos	353	1	88.05	318	13	9	2	294	11470995	11471312	1.37e-96	0	301	1.05647840531561	1	1	11417123	31	19.262
cela1_red_1_114288663	Bos	379	1	89.032	310	19	2	6	301	115060618	115060926	2.25e-104	5	296	1.0472972972973	1	1	114288663	19	90.135
cela1_red_1_114355966	Bos	263	1	95.181	166	8	0	133	298	115127837	115128002	2.37e-69	126	175	0.948571428571429	1	NA	NA	NA	NA
cela1_red_1_114370961	Bos	407	1	91.06	302	22	5	1	301	115142721	115143018	1.03e-112	2	299	1.01003344481605	1	1	114370961	19	90.658
cela1_red_1_1144664	Bos	409	1	91.611	298	22	2	1	298	942625	942919	2.87e-113	2	299	0.996655518394649	1	1	1144664	31	0
cela1_red_1_114475518	Bos	451	1	95.714	280	12	0	1	280	115247795	115248074	4.71e-126	21	280	1	1	1	114475518	19	90.658
cela1_red_1_114501291	Bos	436	1	93.023	301	18	2	1	301	115273506	115273803	1.32e-121	0	301	1	1	1	114501291	19	90.724
cela1_red_1_114570165	Bos	468	1	94.684	301	14	2	1	301	115442421	115442123	4.67e-131	1	300	1.00333333333333	1	1	114570165	19	90.776
cela1_red_1_114677330	Bos	366	1	88.04	301	33	1	1	301	115337964	115337667	1.75e-100	7	294	1.02380952380952	2	1	114677330	19	90.826
cela1_red_1_114677330	Bos	366	1	88.475	295	31	1	1	295	115523893	115524184	1.75e-100	7	294	1.00340136054422	2	1	114677330	19	90.826
cela1_red_1_114743177	Bos	508	Un.2142	97.01	301	8	1	1	300	18995	18695	5.23e-143	2	299	1.0066889632107	2	1	114743177	19	91.005
cela1_red_1_114743177	Bos	508	X	97.01	301	8	1	1	300	62232088	62231788	1.51e-143	2	299	1.0066889632107	2	1	114743177	19	91.005
cela1_red_1_11475395	Bos	361	1	88.387	310	23	5	2	299	11528851	11529159	8.16e-99	0	301	1.02990033222591	1	1	11475395	31	19.442
cela1_red_1_114794446	Bos	381	1	89.769	303	20	8	1	301	115817012	115817305	6.26e-105	2	299	1.0133779264214	1	1	114794446	NA	NA
cela1_red_1_114873308	Bos	283	1	84.539	304	28	8	1	301	115752788	115753075	1.82e-75	0	301	1.00996677740864	1	1	114873308	19	91.005
cela1_red_1_114927524	Bos	394	1	90.164	305	26	2	1	301	115874837	115875141	8.05e-109	0	301	1.01328903654485	1	1	114927524	19	91.005
cela1_red_1_114954873	Bos	399	1	90.645	310	16	6	1	301	115901603	115901908	1.73e-110	0	301	1.02990033222591	1	NA	NA	NA	NA
cela1_red_1_114970622	Bos	473	1	95.017	301	15	0	1	301	115917379	115917679	1e-132	0	301	1	2	1	114970622	19	91.005
cela1_red_1_114970622	Bos	473	Un.54452	95.017	301	15	0	1	301	11481	11181	1.91e-132	0	301	1	2	1	114970622	19	91.005
cela1_red_1_115013906	Bos	268	1	89.302	215	21	2	87	301	115960738	115960950	5.09e-71	86	215	1	1	1	115013906	19	91.005
cela1_red_1_115117747	Bos	NA	NA	NA	NA	NA	NA	NA	NA	NA	NA	NA	200	101	NA	1	1	115117747	19	91.112
cela1_red_1_115138931	Bos	263	1	90.816	196	18	0	44	239	116083502	116083697	2.37e-69	105	196	1	1	1	115138931	19	91.112
cela1_red_1_115149936	Bos	270	1	92.973	185	13	0	117	301	116094577	116094761	1.41e-71	116	185	1	1	1	115149936	19	91.112
cela1_red_1_115180619	Bos	372	1	88.673	309	26	3	1	301	116125158	116125465	3.77e-102	2	299	1.03344481605351	2	1	115180619	19	91.112
cela1_red_1_115180619	Bos	372	Un.2067	88.673	309	26	3	1	301	21719	22026	7.16e-102	2	299	1.03344481605351	2	1	115180619	19	91.112
cela1_red_1_115210668	Bos	433	1	93.023	301	13	2	1	301	116155140	116155432	1.71e-120	0	301	1	1	1	115210668	19	91.112
cela1_red_1_115285942	Bos	366	1	89.51	286	25	2	1	282	116229024	116229308	1.75e-100	24	277	1.03249097472924	1	1	115285942	NA	NA
cela1_red_1_115329486	Bos	424	Un.53146	91.333	300	23	1	5	301	8479	8180	1.95e-117	9	292	1.02739726027397	1	1	115329486	19	91.112
cela1_red_1_115351454	Bos	274	Un.53032	90.141	213	17	1	1	209	12700	12912	2.08e-72	92	209	1.01913875598086	1	1	115351454	19	91.112
cela1_red_1_115371677	Bos	409	Un.53032	91.919	297	17	3	3	298	33103	33393	5.46e-113	0	301	0.98671096345515	1	1	115371677	19	91.478
cela1_red_1_115386759	Bos	390	Un.53032	89.967	299	29	1	3	301	48083	48380	1.98e-107	3	298	1.00335570469799	1	1	115386759	19	91.478
cela1_red_1_115490117	Bos	351	1	87.898	314	18	6	2	298	116311727	116312037	4.91e-96	0	301	1.04318936877076	1	1	115490117	NA	NA
cela1_red_1_115546178	Bos	418	1	93.863	277	17	0	23	299	116367797	116368073	4.77e-116	18	283	0.978798586572438	1	1	115546178	19	91.478
cela1_red_1_115550110	Bos	407	1	98.678	227	3	0	75	301	116371821	116372047	1.03e-112	76	225	1.00888888888889	1	1	115550110	19	91.738
cela1_red_1_115625321	Bos	412	1	93.007	286	13	4	20	301	116443332	116443614	2.22e-114	20	281	1.01779359430605	1	1	115625321	19	91.738
cela1_red_1_115703329	Bos	261	Un.367	92.063	189	10	3	21	204	76114	76302	1.62e-68	117	184	1.02717391304348	1	1	115703329	NA	NA
cela1_red_1_115732567	Bos	462	Un.3548	94.371	302	16	1	1	301	63985	63684	4.13e-129	0	301	1.00332225913621	1	1	115732567	NA	NA
cela1_red_1_115749830	Bos	346	Un.3548	91.935	248	19	1	42	289	46641	46395	4.34e-94	53	248	1	1	1	115749830	19	91.738
cela1_red_1_115777694	Bos	344	Un.3548	87.919	298	27	2	4	301	18820	18532	1.56e-93	1	300	0.993333333333333	1	1	115777694	19	92.594
cela1_red_1_115817964	Bos	451	1	93.709	302	18	1	1	301	117085209	117084908	4.71e-126	0	301	1.00332225913621	1	1	115817964	NA	NA
cela1_red_1_11584504	Bos	427	1	92.359	301	21	1	1	301	11637578	11637876	7.93e-119	0	301	1	1	1	11584504	NA	NA
cela1_red_1_115939058	Bos	368	1	88.274	307	30	4	1	301	116963742	116963436	4.88e-101	3	298	1.03020134228188	1	1	115939058	NA	NA
cela1_red_1_115971506	Bos	398	1	90.397	302	27	2	2	301	116931319	116931018	6.22e-110	1	300	1.00666666666667	1	1	115971506	NA	NA
cela1_red_1_116042734	Bos	455	1	93.919	296	18	0	6	301	116861843	116861548	3.64e-127	4	297	0.996632996632997	1	1	116042734	NA	NA
cela1_red_1_116074914	Bos	484	1	95.681	301	13	0	1	301	116829130	116828830	4.64e-136	0	301	1	1	1	116074914	19	92.833
cela1_red_1_116110719	Bos	453	1	94.02	301	15	2	2	301	116732927	116732629	1.31e-126	0	301	1	1	1	116110719	NA	NA
cela1_red_1_116175505	Bos	507	1	97.02	302	7	2	1	301	116667606	116667306	9.91e-143	0	301	1.00332225913621	1	1	116175505	19	92.833
cela1_red_1_11622009	Bos	379	1	92.251	271	15	1	1	265	11674500	11674770	2.25e-104	36	265	1.02264150943396	1	1	11622009	31	19.853
cela1_red_1_116256150	Bos	448	1	93.399	303	18	2	1	301	116590372	116590070	6.09e-125	0	301	1.00664451827243	1	1	116256150	NA	NA
cela1_red_1_116380940	Bos	394	Un.53044	90.429	303	23	5	1	301	45097	45395	1.53e-108	0	301	1.00664451827243	1	1	116380940	NA	NA
cela1_red_1_116444343	Bos	366	1	89.037	301	25	5	1	301	117159241	117159533	1.75e-100	0	301	1	2	NA	NA	NA	NA
cela1_red_1_116444343	Bos	366	Un.747	89.037	301	25	5	1	301	1691	1983	3.33e-100	0	301	1	2	NA	NA	NA	NA
cela1_red_1_116551624	Bos	387	1	90.169	295	26	3	7	301	117266426	117266717	1.35e-106	10	291	1.01374570446735	1	1	116551624	19	92.833
cela1_red_1_116585461	Bos	449	1	93.377	302	18	2	1	301	117300178	117300478	1.69e-125	2	299	1.01003344481605	1	1	116585461	19	93.003
cela1_red_1_116649110	Bos	364	1	88.487	304	29	3	1	301	117363292	117363592	6.31e-100	1	300	1.01333333333333	1	1	116649110	NA	NA
cela1_red_1_116742509	Bos	490	1	96.013	301	12	0	1	301	117629768	117630068	9.98e-138	0	301	1	1	NA	NA	NA	NA
cela1_red_1_116851953	Bos	446	1	93.355	301	20	0	1	301	117713639	117713939	2.19e-124	0	301	1	1	1	116851953	19	93.381
cela1_red_1_116877279	Bos	468	1	95.222	293	14	0	7	299	117740067	117740359	4.67e-131	3	298	0.983221476510067	1	1	116877279	NA	NA
cela1_red_1_116960970	Bos	387	1	90.033	301	27	1	1	301	117823447	117823744	1.35e-106	0	301	1	1	1	116960970	19	93.718
cela1_red_1_116968031	Bos	374	1	91.822	269	21	1	1	269	117830576	117830843	1.05e-102	32	269	1	1	1	116968031	19	93.718
cela1_red_1_117043331	Bos	305	Un.138	88.417	259	19	4	54	301	114873	115131	7.36e-82	2	299	0.866220735785953	1	1	117043331	19	93.718
cela1_red_1_117096807	Bos	377	Un.138	89.068	311	22	5	1	301	23764	24072	1.54e-103	1	300	1.03666666666667	1	1	117096807	19	93.718
cela1_red_1_11711080	Bos	348	1	89.455	275	28	1	27	301	11763420	11763693	6.35e-95	21	280	0.982142857142857	1	1	11711080	31	19.853
cela1_red_1_1171899	Bos	NA	NA	NA	NA	NA	NA	NA	NA	NA	NA	NA	77	224	NA	1	1	1171899	NA	NA
cela1_red_1_117213227	Bos	324	Un.558	85.342	307	32	2	1	301	37331	37032	2.03e-87	10	291	1.05498281786942	1	1	117213227	19	93.718
cela1_red_1_117220063	Bos	361	Un.558	89.86	286	22	3	23	301	30579	30294	1.55e-98	0	301	0.950166112956811	1	1	117220063	NA	NA
cela1_red_1_11728760	Bos	302	1	91.403	221	16	2	1	218	11778684	11778904	5.02e-81	84	217	1.0184331797235	1	1	11728760	31	19.853
cela1_red_1_117358040	Bos	455	Un.824	93.688	301	19	0	1	301	26078	25778	6.91e-127	2	299	1.0066889632107	1	1	117358040	19	93.718
cela1_red_1_117390834	Bos	NA	NA	NA	NA	NA	NA	NA	NA	NA	NA	NA	120	181	NA	1	1	117390834	19	94.191
cela1_red_1_117485155	Bos	372	1	92.636	258	19	0	1	258	118013947	118014204	3.77e-102	43	258	1	1	1	117485155	19	94.191
cela1_red_1_117542154	Bos	335	Un.50179	88.889	279	20	3	1	270	11891	12167	9.39e-91	32	269	1.03717472118959	1	1	117542154	19	94.245
cela1_red_1_117581291	Bos	459	1	94.314	299	17	0	3	301	118108332	118108630	2.81e-128	0	301	0.993355481727575	1	1	117581291	NA	NA
cela1_red_1_11761218	Bos	392	1	90	300	30	0	1	300	11811040	11811339	2.89e-108	2	299	1.00334448160535	1	1	11761218	31	19.853
cela1_red_1_117618796	Bos	466	1	94.983	299	11	2	1	299	118218261	118218555	1.68e-130	3	298	1.00335570469799	1	1	117618796	19	94.297
cela1_red_1_117709956	Bos	475	1	95.033	302	13	2	1	301	118309657	118309957	2.79e-133	1	300	1.00666666666667	1	NA	NA	NA	NA
cela1_red_1_117757199	Bos	407	1	91.118	304	21	4	1	301	118193174	118193474	1.03e-112	0	301	1.00996677740864	1	1	117757199	19	94.312
cela1_red_1_117834534	Bos	455	1	93.729	303	15	3	2	300	118390793	118391095	3.64e-127	2	299	1.0133779264214	1	1	117834534	NA	NA
cela1_red_1_117932260	Bos	NA	NA	NA	NA	NA	NA	NA	NA	NA	NA	NA	187	114	NA	1	1	117932260	19	94.341
cela1_red_1_118038690	Bos	407	1	91.06	302	26	1	1	301	118642744	118643045	1.03e-112	0	301	1.00332225913621	1	1	118038690	19	94.341
cela1_red_1_118116081	Bos	398	1	90.728	302	23	5	1	301	118722382	118722679	6.22e-110	0	301	1.00332225913621	1	1	118116081	19	94.514
cela1_red_1_118167830	Bos	433	1	93.023	301	11	4	1	301	118774053	118774343	1.71e-120	1	300	1.00333333333333	1	1	118167830	19	94.514
cela1_red_1_11818157	Bos	339	1	88.811	286	16	3	22	291	11867797	11868082	3.82e-92	2	299	0.956521739130435	1	1	11818157	31	20.145
cela1_red_1_118222695	Bos	335	1	97.449	196	5	0	106	301	118832607	118832802	4.95e-91	105	196	1	1	1	118222695	19	94.514
cela1_red_1_118273435	Bos	425	1	95.472	265	12	0	37	301	118880810	118881074	2.85e-118	18	283	0.936395759717314	1	1	118273435	19	94.548
cela1_red_1_118312554	Bos	412	1	91.892	296	21	2	1	293	118919977	118920272	2.22e-114	9	292	1.01369863013699	1	1	118312554	19	94.584
cela1_red_1_118395012	Bos	259	1	89.423	208	18	3	97	301	119002516	119002722	3.06e-68	96	205	1.01463414634146	1	NA	NA	NA	NA
cela1_red_1_118429362	Bos	322	1	93.213	221	12	2	78	298	119036981	119037198	3.85e-87	77	224	0.986607142857143	1	1	118429362	19	95.054
cela1_red_1_118439633	Bos	294	1	95.135	185	9	0	117	301	119218041	119218225	8.4e-79	117	184	1.0054347826087	1	1	118439633	19	95.054
cela1_red_1_11845687	Bos	398	1	90.26	308	23	3	1	301	11893918	11894225	6.22e-110	1	300	1.02666666666667	1	1	11845687	NA	NA
cela1_red_1_118468803	Bos	217	1	83.529	255	18	4	70	301	119126218	119126471	1.87e-55	22	279	0.913978494623656	1	1	118468803	19	95.054
cela1_red_1_118555137	Bos	403	1	92.606	284	16	4	22	301	119323824	119324106	1.34e-111	0	301	0.943521594684385	1	1	118555137	19	95.054
cela1_red_1_11858975	Bos	496	1	96.346	301	11	0	1	301	11907236	11907536	2.14e-139	0	301	1	1	1	11858975	31	20.145
cela1_red_1_118634350	Bos	318	1	94.634	205	11	0	94	298	119404295	119404499	4.98e-86	93	208	0.985576923076923	1	1	118634350	19	95.283
cela1_red_1_118700886	Bos	279	1	95.429	175	8	0	127	301	119470520	119470694	2.35e-74	0	301	0.581395348837209	1	1	118700886	19	95.283
cela1_red_1_118717672	Bos	342	1	90.494	263	19	2	1	262	119487151	119487408	2.96e-93	39	262	1.00381679389313	1	1	118717672	NA	NA
cela1_red_1_118754707	Bos	416	1	91.639	299	25	0	1	299	119524195	119524493	1.72e-115	1	300	0.996666666666667	1	1	118754707	19	95.283
cela1_red_1_118890993	Bos	470	1	95	300	14	1	1	299	119660291	119660590	1.3e-131	0	301	0.996677740863787	1	1	118890993	NA	NA
cela1_red_1_118918985	Bos	514	1	97.368	304	5	1	1	301	119688300	119688603	5.92e-145	0	301	1.00996677740864	1	1	118918985	NA	NA
cela1_red_1_118947252	Bos	462	1	94.352	301	16	1	1	301	119716599	119716898	2.17e-129	1	300	1.00333333333333	1	1	118947252	NA	NA
cela1_red_1_11895380	Bos	420	1	91.776	304	21	2	1	301	11943784	11944086	1.33e-116	0	301	1.00996677740864	1	1	11895380	NA	NA
cela1_red_1_119002045	Bos	340	1	87.459	303	29	5	1	294	119771676	119771978	1.06e-92	0	301	1.00664451827243	1	1	119002045	NA	NA
cela1_red_1_119058746	Bos	448	1	93.645	299	19	0	3	301	119835151	119835449	6.09e-125	0	301	0.993355481727575	1	NA	NA	NA	NA
cela1_red_1_119078676	Bos	464	1	94.702	302	11	3	1	301	119855020	119855317	6.05e-130	0	301	1.00332225913621	1	NA	NA	NA	NA
cela1_red_1_119192494	Bos	364	1	94.85	233	12	0	69	301	119969174	119969406	6.31e-100	36	265	0.879245283018868	1	NA	NA	NA	NA
cela1_red_1_119221730	Bos	486	1	95.681	301	13	0	1	301	119999160	119999460	1.29e-136	1	300	1.00333333333333	1	1	119221730	19	96.051
cela1_red_1_119248579	Bos	366	1	89.073	302	23	8	1	301	120026054	120026346	1.75e-100	0	301	1.00332225913621	1	1	119248579	19	96.051
cela1_red_1_11927537	Bos	407	1	90.909	308	21	3	1	301	11976250	11976557	1.03e-112	0	301	1.02325581395349	1	1	11927537	NA	NA
cela1_red_1_119299815	Bos	440	1	93.289	298	20	0	4	301	120107816	120108113	1.02e-122	0	301	0.990033222591362	1	NA	NA	NA	NA
cela1_red_1_119346759	Bos	416	1	91.391	302	24	2	1	301	120155303	120155603	1.72e-115	2	299	1.01003344481605	1	1	119346759	19	96.051
cela1_red_1_119387570	Bos	381	1	89.286	308	25	2	1	301	120195869	120196175	6.26e-105	1	300	1.02666666666667	1	1	119387570	19	96.051
cela1_red_1_119390253	Bos	265	1	92.432	185	14	0	18	202	120198577	120198761	6.58e-70	116	185	1	2	NA	NA	NA	NA
cela1_red_1_119390253	Bos	265	1	92.432	185	14	0	18	202	120209918	120210102	6.58e-70	116	185	1	2	NA	NA	NA	NA
cela1_red_1_119476747	Bos	333	1	91.803	244	12	1	1	244	120373540	120373775	1.78e-90	57	244	1	1	1	119476747	NA	NA
cela1_red_1_11951772	Bos	420	1	91.391	302	23	2	1	300	12000441	12000741	1.33e-116	5	296	1.02027027027027	1	1	11951772	31	20.145
cela1_red_1_119587930	Bos	449	1	93.645	299	19	0	1	299	120484568	120484866	1.69e-125	1	300	0.996666666666667	1	1	119587930	19	96.051
cela1_red_1_119729752	Bos	424	1	93.617	282	18	0	2	283	120625845	120626126	1.03e-117	19	282	1	1	1	119729752	19	96.051
cela1_red_1_119822775	Bos	401	1	91.06	302	16	2	1	301	120726801	120727092	4.81e-111	2	299	1.01003344481605	1	1	119822775	19	96.39
cela1_red_1_119825685	Bos	398	1	91.118	304	12	3	11	299	120729655	120729958	6.22e-110	0	301	1.00996677740864	1	1	119825685	NA	NA
cela1_red_1_119864613	Bos	433	1	91.781	292	22	2	11	301	120768610	120768900	1.71e-120	15	286	1.02097902097902	1	1	119864613	19	96.62
cela1_red_1_11986957	Bos	309	1	91.556	225	18	1	27	251	12035730	12035953	3e-83	51	250	0.9	1	NA	NA	NA	NA
cela1_red_1_119912465	Bos	440	1	93.023	301	21	0	1	301	120817477	120817777	1.02e-122	0	301	1	1	1	119912465	19	96.735
cela1_red_1_119925443	Bos	451	1	93.709	302	17	2	1	301	120830454	120830754	4.71e-126	0	301	1.00332225913621	1	NA	NA	NA	NA
cela1_red_1_119964820	Bos	309	1	85.032	314	32	8	1	301	120869895	120870206	3e-83	2	299	1.05016722408027	1	1	119964820	19	96.956
cela1_red_1_120043842	Bos	455	1	94.059	303	10	3	4	301	120950887	120951186	3.64e-127	1	300	1.01	1	1	120043842	19	97.007
cela1_red_1_120130266	Bos	NA	NA	NA	NA	NA	NA	NA	NA	NA	NA	NA	3	298	NA	1	1	120130266	NA	NA
cela1_red_1_120169786	Bos	453	1	94.539	293	16	0	3	295	121077297	121077589	1.31e-126	0	301	0.973421926910299	1	1	120169786	NA	NA
cela1_red_1_120178058	Bos	305	1	89.916	238	22	2	1	237	121085596	121085832	3.88e-82	0	301	0.790697674418605	1	1	120178058	NA	NA
cela1_red_1_120200581	Bos	244	1	91.429	175	15	0	36	210	121108123	121108297	8.58e-64	93	208	0.841346153846154	1	1	120200581	19	97.007
cela1_red_1_1202504	Bos	366	1	88.746	311	18	6	8	301	1000175	1000485	1.75e-100	1	300	1.03666666666667	1	1	1202504	31	0
cela1_red_1_12026363	Bos	472	1	94.702	302	14	2	1	301	12076935	12077235	3.61e-132	2	299	1.01003344481605	1	1	12026363	NA	NA
cela1_red_1_12028807	Bos	411	1	91.391	302	23	3	3	301	12079381	12079682	7.99e-114	0	301	1.00332225913621	1	NA	NA	NA	NA
cela1_red_1_120319103	Bos	433	1	92.763	304	11	3	1	296	121227269	121227569	1.71e-120	2	299	1.01672240802676	1	NA	NA	NA	NA
cela1_red_1_120379528	Bos	507	1	97.01	301	9	0	1	301	121287795	121288095	9.91e-143	0	301	1	1	1	120379528	19	97.242
cela1_red_1_120451070	Bos	446	1	93.333	300	20	0	2	301	121376694	121376993	2.19e-124	1	300	1	1	1	120451070	19	97.519
cela1_red_1_120468234	Bos	403	1	90.698	301	27	1	1	300	121393801	121394101	1.34e-111	2	299	1.0066889632107	1	NA	NA	NA	NA
cela1_red_1_120552338	Bos	337	1	87.458	295	28	1	4	298	121481863	121482148	1.38e-91	4	297	0.993265993265993	1	1	120552338	19	97.738
cela1_red_1_12066117	Bos	350	1	94.595	222	12	0	76	297	12264466	12264687	1.77e-95	70	231	0.961038961038961	1	NA	NA	NA	NA
cela1_red_1_120681742	Bos	316	1	93.78	209	13	0	1	209	121619431	121619639	1.79e-85	67	234	0.893162393162393	1	NA	NA	NA	NA
cela1_red_1_120722406	Bos	464	1	95.27	296	9	1	1	296	121660575	121660865	6.05e-130	5	296	1	1	1	120722406	19	97.738
cela1_red_1_120725235	Bos	385	1	90.268	298	23	4	1	296	121663420	121663713	4.84e-106	1	300	0.993333333333333	1	1	120725235	19	97.738
cela1_red_1_120800633	Bos	436	1	94.643	280	14	1	1	279	121738855	121739134	1.32e-121	24	277	1.01083032490975	1	NA	NA	NA	NA
cela1_red_1_120825439	Bos	394	1	90.397	302	23	2	1	301	121784755	121785051	8.05e-109	1	300	1.00666666666667	1	1	120825439	19	97.738
cela1_red_1_120860305	Bos	416	1	91.447	304	22	4	1	301	121819631	121819933	1.72e-115	1	300	1.01333333333333	1	1	120860305	19	97.738
cela1_red_1_120878723	Bos	435	1	92.715	302	16	4	1	301	121838090	121838386	4.74e-121	2	299	1.01003344481605	1	1	120878723	19	97.738
cela1_red_1_120938436	Bos	418	1	91.694	301	24	1	1	300	121896095	121896395	4.77e-116	1	300	1.00333333333333	1	1	120938436	19	97.738
cela1_red_1_121004025	Bos	320	1	95.05	202	10	0	100	301	121959195	121959396	1.39e-86	100	201	1.00497512437811	1	1	121004025	NA	NA
cela1_red_1_121067815	Bos	279	1	94.054	185	10	1	117	301	122021340	122021523	2.35e-74	114	187	0.989304812834225	1	1	121067815	NA	NA
cela1_red_1_121127634	Bos	237	1	92.308	169	10	2	1	169	122069523	122069688	1.43e-61	123	178	0.949438202247191	1	1	121127634	19	97.738
cela1_red_1_121164042	Bos	211	1	90.184	163	15	1	1	162	122105510	122105672	8.7e-54	135	166	0.981927710843373	1	1	121164042	19	97.738
cela1_red_1_121181502	Bos	401	1	92.226	283	21	1	1	282	122125933	122126215	4.81e-111	20	281	1.00711743772242	2	1	121181502	19	97.738
cela1_red_1_121181502	Bos	401	Un.3250	92.226	283	21	1	1	282	7257	6975	9.13e-111	20	281	1.00711743772242	2	1	121181502	19	97.738
cela1_red_1_121281917	Bos	412	1	91.362	301	23	2	1	301	122248709	122249006	2.22e-114	2	299	1.0066889632107	1	1	121281917	19	98.032
cela1_red_1_121320496	Bos	405	1	90.82	305	24	3	1	301	122287236	122287540	3.72e-112	0	301	1.01328903654485	1	1	121320496	19	98.032
cela1_red_1_121388889	Bos	449	1	93.939	297	18	0	5	301	122410479	122410775	1.69e-125	0	301	0.98671096345515	1	1	121388889	19	98.121
cela1_red_1_121408656	Bos	219	1	92.667	150	11	0	12	161	122430226	122430375	5.2e-56	152	149	1.00671140939597	1	1	121408656	NA	NA
cela1_red_1_121413416	Bos	435	1	93	300	17	2	1	300	122434970	122435265	4.74e-121	0	301	0.996677740863787	1	1	121413416	19	98.209
cela1_red_1_121426923	Bos	368	1	88.636	308	27	2	1	301	122448495	122448801	4.88e-101	0	301	1.02325581395349	1	1	121426923	NA	NA
cela1_red_1_121489148	Bos	446	1	93.355	301	20	0	1	301	122510727	122511027	2.19e-124	0	301	1	1	1	121489148	19	98.295
cela1_red_1_121553752	Bos	348	1	93.534	232	15	0	70	301	122667259	122667490	6.35e-95	70	231	1.004329004329	1	NA	NA	NA	NA
cela1_red_1_121600246	Bos	374	1	93.927	247	15	0	52	298	122713917	122714163	1.05e-102	49	252	0.98015873015873	1	1	121600246	NA	NA
cela1_red_1_121619360	Bos	291	1	87.698	252	26	2	1	252	122733019	122733265	1.09e-77	51	250	1.008	1	1	121619360	NA	NA
cela1_red_1_121637615	Bos	279	1	90.521	211	19	1	1	211	122751228	122751437	2.35e-74	91	210	1.0047619047619	1	1	121637615	19	98.385
cela1_red_1_121680660	Bos	420	1	92.027	301	20	1	1	301	122806341	122806637	1.33e-116	0	301	1	1	1	121680660	19	98.385
cela1_red_1_121757391	Bos	416	1	91.694	301	23	1	1	301	122881618	122881916	1.72e-115	0	301	1	1	1	121757391	19	98.385
cela1_red_1_12177598	Bos	220	1	91.304	161	12	1	129	287	12238303	12238143	1.45e-56	143	158	1.01898734177215	1	1	12177598	31	20.145
cela1_red_1_121783064	Bos	414	1	95.736	258	9	2	1	256	122907881	122908138	6.18e-115	22	279	0.924731182795699	1	1	121783064	19	98.385
cela1_red_1_121856680	Bos	462	1	94.352	301	17	0	1	301	122981386	122981686	2.17e-129	0	301	1	1	NA	NA	NA	NA
cela1_red_1_121859287	Bos	459	1	94.02	301	18	0	1	301	122984007	122984307	2.81e-128	1	300	1.00333333333333	1	1	121859287	19	98.385
cela1_red_1_121876635	Bos	407	1	91.304	299	24	1	3	299	123001514	123001812	1.03e-112	1	300	0.996666666666667	1	1	121876635	19	98.385
cela1_red_1_121912060	Bos	207	1	91.892	148	12	0	1	148	123036223	123036370	1.13e-52	138	163	0.907975460122699	1	1	121912060	19	98.385
cela1_red_1_121952457	Bos	501	1	96.678	301	10	0	1	301	123072107	123072407	4.61e-141	0	301	1	1	1	121952457	NA	NA
cela1_red_1_122042419	Bos	NA	NA	NA	NA	NA	NA	NA	NA	NA	NA	NA	0	301	NA	1	NA	NA	NA	NA
cela1_red_1_122071713	Bos	268	1	91.045	201	12	3	65	265	123191273	123191467	5.09e-71	65	236	0.851694915254237	1	1	122071713	19	98.7
cela1_red_1_122108151	Bos	424	1	92.759	290	20	1	12	300	123280484	123280195	1.03e-117	3	298	0.973154362416107	1	1	122108151	19	99.131
cela1_red_1_12211201	Bos	424	1	91.694	301	25	0	1	301	12204817	12204517	1.03e-117	3	298	1.01006711409396	1	1	12211201	31	20.145
cela1_red_1_122121864	Bos	383	1	89.457	313	19	3	1	301	123266737	123266427	1.74e-105	0	301	1.03986710963455	1	1	122121864	19	99.131
cela1_red_1_122205989	Bos	444	1	93.377	302	16	2	1	301	123355563	123355861	7.88e-124	0	301	1.00332225913621	1	1	122205989	19	99.131
cela1_red_1_122258143	Bos	425	1	92.105	304	21	2	1	301	123407776	123408079	2.85e-118	0	301	1.00996677740864	1	1	122258143	NA	NA
cela1_red_1_122300781	Bos	438	1	93.137	306	10	3	2	301	123450183	123450483	3.66e-122	0	301	1.01661129568106	1	1	122300781	19	99.131
cela1_red_1_122324451	Bos	394	1	97.021	235	6	1	1	234	123473969	123474203	8.05e-109	49	252	0.932539682539683	1	1	122324451	19	99.131
cela1_red_1_122380570	Bos	NA	NA	NA	NA	NA	NA	NA	NA	NA	NA	NA	2	299	NA	1	1	122380570	NA	NA
cela1_red_1_122403148	Bos	401	1	90.698	301	27	1	1	301	123554853	123555152	4.81e-111	1	300	1.00333333333333	1	1	122403148	NA	NA
cela1_red_1_12249943	Bos	388	1	89.701	301	31	0	1	301	12166075	12165775	3.74e-107	2	299	1.0066889632107	1	1	12249943	31	20.145
cela1_red_1_122587074	Bos	433	1	97.255	255	7	0	43	297	123741230	123741484	1.71e-120	42	259	0.984555984555985	1	NA	NA	NA	NA
cela1_red_1_12259698	Bos	204	1	94.03	134	8	0	110	243	12156234	12156101	1.46e-51	139	162	0.827160493827161	1	1	12259698	31	20.145
cela1_red_1_122616466	Bos	407	1	91.03	301	27	0	1	301	123770643	123770943	1.03e-112	0	301	1	1	1	122616466	19	99.131
cela1_red_1_122694243	Bos	364	1	92.188	256	16	4	47	301	123848161	123848413	6.31e-100	49	252	1.01587301587302	1	1	122694243	19	99.326
cela1_red_1_122849009	Bos	431	1	93.197	294	18	2	9	301	124065621	124065913	6.13e-120	0	301	0.976744186046512	1	1	122849009	19	99.326
cela1_red_1_122908303	Bos	429	1	92.384	302	18	3	1	301	124123098	124123395	2.21e-119	2	299	1.01003344481605	1	NA	NA	NA	NA
cela1_red_1_122988867	Bos	448	1	93.645	299	17	1	1	299	124216953	124216657	6.09e-125	1	300	0.996666666666667	1	1	122988867	19	99.326
cela1_red_1_123005312	Bos	300	1	91.48	223	12	4	84	299	124200367	124200145	1.8e-80	31	270	0.825925925925926	1	1	123005312	19	99.326
cela1_red_1_123069131	Bos	438	1	92.787	305	18	2	1	301	124278283	124278587	3.66e-122	0	301	1.01328903654485	1	1	123069131	19	99.326
cela1_red_1_123116417	Bos	442	1	93.581	296	17	2	8	301	124325511	124325806	2.83e-123	8	293	1.01023890784983	1	1	123116417	NA	NA
cela1_red_1_123120245	Bos	401	1	90.759	303	25	3	1	301	124329356	124329657	4.81e-111	0	301	1.00664451827243	1	1	123120245	19	99.326
cela1_red_1_123180641	Bos	270	1	91.133	203	13	1	104	301	124410535	124410737	1.41e-71	65	236	0.860169491525424	1	1	123180641	19	99.326
cela1_red_1_12326365	Bos	418	Un.53042	91.03	301	27	0	1	301	23875	24175	9.07e-116	6	295	1.02033898305085	1	1	12326365	31	20.298
cela1_red_1_123355001	Bos	388	1	90.066	302	24	3	1	301	124580002	124580298	3.74e-107	1	300	1.00666666666667	1	1	123355001	19	0
cela1_red_1_123390920	Bos	490	1	96.013	301	12	0	1	301	124615960	124616260	9.98e-138	0	301	1	1	1	123390920	19	0
cela1_red_1_123473438	Bos	451	1	93.645	299	19	0	3	301	124698530	124698828	4.71e-126	2	299	1	1	1	123473438	19	0
cela1_red_1_123501569	Bos	446	1	93.355	301	19	1	1	301	124726585	124726884	2.19e-124	1	300	1.00333333333333	1	1	123501569	19	0
cela1_red_1_123546388	Bos	496	1	96.358	302	9	2	1	301	124771330	124771630	2.14e-139	0	301	1.00332225913621	1	1	123546388	19	0
cela1_red_1_12365061	Bos	381	1	90.268	298	20	5	1	295	12485221	12485512	6.26e-105	0	301	0.990033222591362	1	1	12365061	NA	NA
cela1_red_1_123662239	Bos	363	1	93.496	246	13	2	58	301	124913565	124913809	2.27e-99	56	245	1.00408163265306	1	1	123662239	19	0.112
cela1_red_1_123722206	Bos	429	1	92.359	301	23	0	1	301	124973269	124973569	2.21e-119	0	301	1	1	1	123722206	NA	NA
cela1_red_1_123735653	Bos	351	1	95.067	223	11	0	78	300	124986771	124986993	4.91e-96	77	224	0.995535714285714	1	1	123735653	19	0.214
cela1_red_1_123747989	Bos	455	1	94.04	302	12	3	2	301	124999046	124999343	3.64e-127	2	299	1.01003344481605	1	NA	NA	NA	NA
cela1_red_1_123832797	Bos	429	1	92.079	303	21	2	1	300	125083834	125084136	2.21e-119	3	298	1.01677852348993	1	1	123832797	19	0.214
cela1_red_1_123942477	Bos	268	1	93.956	182	4	2	1	176	125197532	125197712	5.09e-71	125	176	1.03409090909091	1	1	123942477	19	0.214
cela1_red_1_123993500	Bos	412	1	91.391	302	22	2	1	301	125248660	125248958	2.22e-114	1	300	1.00666666666667	1	1	123993500	19	0.399
cela1_red_1_124021092	Bos	346	1	91.633	251	20	1	1	251	125276364	125276613	2.29e-94	50	251	1	1	1	124021092	19	0.399
cela1_red_1_124052837	Bos	449	1	96.029	277	9	2	1	276	125297546	125297821	1.69e-125	0	301	0.920265780730897	1	1	124052837	19	0.399
cela1_red_1_124060862	Bos	206	1	87.931	174	21	0	128	301	125305714	125305887	4.05e-52	37	264	0.659090909090909	1	1	124060862	NA	NA
cela1_red_1_124086191	Bos	444	1	93.377	302	15	5	1	299	125344208	125344507	7.88e-124	2	299	1.01003344481605	1	1	124086191	19	0.399
cela1_red_1_124098132	Bos	381	1	89.369	301	32	0	1	301	125356178	125356478	6.26e-105	1	300	1.00333333333333	1	1	124098132	19	0.399
cela1_red_1_124122456	Bos	342	1	94.57	221	12	0	1	221	125380349	125380569	2.96e-93	0	301	0.73421926910299	1	1	124122456	19	0.399
cela1_red_1_124140518	Bos	326	1	91.213	239	18	3	65	301	125398468	125398705	2.98e-88	64	237	1.0084388185654	1	1	124140518	19	0.399
cela1_red_1_12415480	Bos	381	1	91.367	278	24	0	1	278	12383583	12383306	6.26e-105	0	301	0.92358803986711	2	NA	NA	NA	NA
cela1_red_1_12415480	Bos	381	1	91.367	278	24	0	1	278	12534201	12534478	6.26e-105	0	301	0.92358803986711	2	NA	NA	NA	NA
cela1_red_1_124164169	Bos	172	1	88.356	146	14	1	39	181	125425371	125425516	4.1e-42	98	203	0.719211822660099	1	1	124164169	NA	NA
cela1_red_1_124240759	Bos	409	1	91.611	298	19	5	5	299	125531116	125531410	2.87e-113	1	300	0.993333333333333	1	1	124240759	NA	NA
cela1_red_1_124253769	Bos	254	1	92.614	176	13	0	62	237	125544219	125544394	1.42e-66	125	176	1	1	NA	NA	NA	NA
cela1_red_1_124279582	Bos	366	1	89.333	300	18	2	13	301	125569947	125570243	1.75e-100	1	300	1	1	1	124279582	19	0.451
cela1_red_1_124325677	Bos	448	1	93.355	301	20	0	1	301	125618250	125618550	6.09e-125	1	300	1.00333333333333	1	1	124325677	19	0.505
cela1_red_1_124366727	Bos	431	1	93.023	301	12	3	1	301	125659616	125659907	6.13e-120	0	301	1	1	1	124366727	19	0.505
cela1_red_1_12445068	Bos	403	1	90.385	312	17	5	2	301	12464021	12463711	1.34e-111	4	297	1.05050505050505	2	1	12445068	NA	NA
cela1_red_1_12445068	Bos	403	1	90.385	312	17	5	2	301	12556724	12557034	1.34e-111	4	297	1.05050505050505	2	1	12445068	NA	NA
cela1_red_1_124463712	Bos	NA	NA	NA	NA	NA	NA	NA	NA	NA	NA	NA	0	301	NA	1	1	124463712	19	0.505
cela1_red_1_124540779	Bos	370	1	88.779	303	32	1	1	301	125835200	125835502	1.36e-101	0	301	1.00664451827243	1	1	124540779	19	0.505
cela1_red_1_124569097	Bos	464	1	94.684	301	12	2	1	301	125863423	125863719	6.05e-130	0	301	1	1	1	124569097	19	0.505
cela1_red_1_124635318	Bos	457	1	94.02	301	18	0	1	301	125930893	125931193	1.01e-127	0	301	1	1	1	124635318	NA	NA
cela1_red_1_124636064	Bos	335	1	93.363	226	15	0	3	228	125931638	125931863	4.95e-91	73	228	0.991228070175439	1	1	124636064	19	0.505
cela1_red_1_124686389	Bos	453	1	93.709	302	18	1	1	301	125981916	125982217	1.31e-126	1	300	1.00666666666667	1	1	124686389	19	1.104
cela1_red_1_124730433	Bos	388	1	92.446	278	12	4	33	301	126024382	126024659	3.74e-107	32	269	1.03345724907063	1	1	124730433	19	1.416
cela1_red_1_1247597	Bos	460	1	94.371	302	14	1	1	299	1045160	1045461	7.82e-129	0	301	1.00332225913621	1	NA	NA	NA	NA
cela1_red_1_124829418	Bos	466	1	94.684	301	14	2	1	301	126124592	126124890	1.68e-130	0	301	1	1	1	124829418	19	1.416
cela1_red_1_124875977	Bos	375	1	89.109	303	26	4	3	301	126170947	126171246	2.91e-103	4	297	1.02020202020202	1	1	124875977	19	1.416
cela1_red_1_124912980	Bos	379	1	94.715	246	10	2	57	301	126224788	126225031	2.25e-104	56	245	1.00408163265306	1	1	124912980	NA	NA
cela1_red_1_124921502	Bos	387	1	89.967	299	30	0	3	301	126233291	126233589	1.35e-106	0	301	0.993355481727575	1	1	124921502	19	1.416
cela1_red_1_124929001	Bos	422	1	92.079	303	18	3	1	301	126193234	126192936	3.69e-117	0	301	1.00664451827243	1	NA	NA	NA	NA
cela1_red_1_124956152	Bos	388	Un.54998	92.647	272	16	2	1	269	8841	9111	7.11e-107	16	285	0.954385964912281	1	1	124956152	19	1.416
cela1_red_1_124995288	Bos	435	Un.54998	92.953	298	21	0	1	298	47899	48196	9e-121	0	301	0.990033222591362	1	1	124995288	19	1.416
cela1_red_1_125076650	Bos	446	1	93.939	297	15	3	2	297	126288050	126288344	2.19e-124	0	301	0.98671096345515	1	1	125076650	19	1.416
cela1_red_1_125108230	Bos	NA	NA	NA	NA	NA	NA	NA	NA	NA	NA	NA	0	301	NA	1	1	125108230	19	1.416
cela1_red_1_125139553	Bos	468	1	95.563	293	11	1	11	301	126351802	126352094	4.67e-131	10	291	1.00687285223368	1	1	125139553	NA	NA
cela1_red_1_125182114	Bos	455	Un.1008	93.421	304	17	2	1	301	49572	49269	6.91e-127	4	297	1.02356902356902	1	1	125182114	NA	NA
cela1_red_1_125199867	Bos	372	Un.1008	88.889	306	28	3	1	301	31689	31385	7.16e-102	0	301	1.01661129568106	1	1	125199867	19	1.756
cela1_red_1_12522672	Bos	436	1	92.715	302	21	1	1	301	12634797	12635098	1.32e-121	1	300	1.00666666666667	1	1	12522672	31	20.433
cela1_red_1_125231203	Bos	302	Un.1008	91.244	217	18	1	50	266	987	772	9.53e-81	74	227	0.955947136563877	1	1	125231203	19	1.756
cela1_red_1_125286322	Bos	357	Un.954	95.495	222	10	0	80	301	52242	52463	2e-97	80	221	1.00452488687783	1	1	125286322	19	1.917
cela1_red_1_125308507	Bos	292	1	90.222	225	14	7	71	290	126386623	126386844	3.02e-78	6	295	0.76271186440678	1	1	125308507	19	1.917
cela1_red_1_125346100	Bos	276	1	87.552	241	22	3	1	233	126426318	126426558	3.04e-73	70	231	1.04329004329004	1	NA	NA	NA	NA
cela1_red_1_125374601	Bos	484	1	95.695	302	12	1	1	301	126474367	126474668	4.64e-136	0	301	1.00332225913621	1	1	125374601	NA	NA
cela1_red_1_125394100	Bos	444	1	93.355	301	19	1	1	301	126493852	126494151	7.88e-124	0	301	1	1	1	125394100	19	2.299
cela1_red_1_125449910	Bos	207	1	91.892	148	12	0	154	301	126549535	126549682	1.13e-52	109	192	0.770833333333333	1	1	125449910	19	2.299
cela1_red_1_125514866	Bos	420	1	91.749	303	21	3	2	301	126614593	126614894	1.33e-116	1	300	1.01	1	NA	NA	NA	NA
cela1_red_1_125645215	Bos	281	1	93.194	191	13	0	1	191	126667621	126667811	6.54e-75	110	191	1	1	1	125645215	19	2.457
cela1_red_1_125691954	Bos	355	1	91.011	267	17	1	1	267	126716387	126716646	3.8e-97	35	266	1.00375939849624	1	1	125691954	NA	NA
cela1_red_1_125712864	Bos	401	1	96.296	243	9	0	1	243	126737251	126737493	4.81e-111	28	273	0.89010989010989	1	1	125712864	19	3.301
cela1_red_1_125721844	Bos	425	1	95.817	263	11	0	39	301	126746263	126746525	2.85e-118	12	289	0.910034602076125	1	1	125721844	NA	NA
cela1_red_1_125772802	Bos	399	1	93.309	269	16	2	1	267	126797430	126797698	1.73e-110	29	272	0.988970588235294	1	1	125772802	19	3.301
cela1_red_1_125861198	Bos	479	1	95.017	301	15	0	1	301	126885961	126886261	2.16e-134	3	298	1.01006711409396	1	1	125861198	19	3.301
cela1_red_1_125889849	Bos	449	Un.1365	95.07	284	14	0	1	284	19016	18733	3.22e-125	18	283	1.00353356890459	1	1	125889849	19	3.301
cela1_red_1_125950005	Bos	NA	NA	NA	NA	NA	NA	NA	NA	NA	NA	NA	73	228	NA	1	1	125950005	19	3.683
cela1_red_1_125999581	Bos	468	1	94.684	301	12	2	1	301	126980242	126980538	4.67e-131	2	299	1.0066889632107	1	1	125999581	19	3.683
cela1_red_1_126030627	Bos	451	1	93.688	301	19	0	1	301	127012302	127012602	4.71e-126	0	301	1	1	NA	NA	NA	NA
cela1_red_1_126053379	Bos	405	1	91.089	303	21	4	1	301	127035040	127035338	3.72e-112	0	301	1.00664451827243	1	1	126053379	19	3.683
cela1_red_1_126138846	Bos	340	1	89.781	274	16	1	7	268	127131438	127131711	1.06e-92	33	268	1.02238805970149	1	1	126138846	NA	NA
cela1_red_1_12618774	Bos	435	1	92.667	300	22	0	1	300	12729069	12729368	4.74e-121	1	300	1	1	1	12618774	NA	NA
cela1_red_1_126227108	Bos	398	1	90.397	302	21	3	1	301	127220492	127220786	6.22e-110	4	297	1.01683501683502	2	1	126227108	NA	NA
cela1_red_1_126227108	Bos	398	1	90.397	302	21	3	1	301	127256984	127257278	6.22e-110	4	297	1.01683501683502	2	1	126227108	NA	NA
cela1_red_1_126254029	Bos	427	1	92.359	301	21	1	1	301	127283812	127284110	7.93e-119	0	301	1	1	NA	NA	NA	NA
cela1_red_1_126290242	Bos	340	1	91.2	250	21	1	52	301	127320112	127320360	1.06e-92	48	253	0.988142292490119	1	1	126290242	19	4.508
cela1_red_1_126335529	Bos	477	1	95.638	298	12	1	1	298	127365293	127365589	7.77e-134	0	301	0.990033222591362	1	1	126335529	19	4.508
cela1_red_1_126359908	Bos	361	1	90.614	277	18	5	1	269	127389646	127389922	8.16e-99	0	301	0.920265780730897	1	1	126359908	19	4.508
cela1_red_1_126398425	Bos	333	1	90.347	259	15	5	43	301	127427541	127427789	1.78e-90	43	258	1.00387596899225	1	1	126398425	19	4.619
cela1_red_1_126413164	Bos	324	1	94.313	211	10	1	38	246	127441792	127442002	1.07e-87	88	213	0.990610328638498	1	1	126413164	19	4.619
cela1_red_1_126432383	Bos	335	1	86.943	314	21	8	1	301	127455753	127456059	4.95e-91	0	301	1.04318936877076	1	1	126432383	19	4.619
cela1_red_1_126469647	Bos	394	1	90.365	301	26	3	1	301	127492995	127493292	8.05e-109	1	300	1.00333333333333	1	1	126469647	19	5.45
cela1_red_1_126508098	Bos	244	1	96	150	6	0	152	301	127531569	127531718	8.58e-64	129	172	0.872093023255814	1	1	126508098	19	5.768
cela1_red_1_126640295	Bos	372	1	89.667	300	19	4	1	300	127703086	127703373	3.77e-102	0	301	0.996677740863787	1	1	126640295	19	5.768
cela1_red_1_12666792	Bos	455	1	94	300	15	2	3	301	12776990	12777287	3.64e-127	2	299	1.00334448160535	1	NA	NA	NA	NA
cela1_red_1_126709208	Bos	446	1	93.624	298	17	2	1	298	127778292	127778587	2.19e-124	1	300	0.993333333333333	1	1	126709208	19	6.289
cela1_red_1_126754872	Bos	327	1	95.169	207	10	0	1	207	127828461	127828667	8.28e-89	94	207	1	1	NA	NA	NA	NA
cela1_red_1_126774633	Bos	357	1	95.111	225	10	1	1	225	127848298	127848521	1.06e-97	78	223	1.00896860986547	1	1	126774633	NA	NA
cela1_red_1_12683219	Bos	335	1	96.078	204	8	0	98	301	12793509	12793712	4.95e-91	96	205	0.995121951219512	1	1	12683219	31	20.579
cela1_red_1_126849016	Bos	322	Un.53281	89.286	252	26	1	48	299	16410	16160	7.31e-87	4	297	0.848484848484849	1	1	126849016	19	7.108
cela1_red_1_126884736	Bos	435	1	92.384	302	22	1	1	301	127911884	127912185	4.74e-121	3	298	1.01342281879195	1	1	126884736	19	7.728
cela1_red_1_126932691	Bos	407	1	94.052	269	15	1	34	301	127959772	127960040	1.03e-112	32	269	1	1	1	126932691	19	8.137
cela1_red_1_126969415	Bos	518	1	97.674	301	7	0	1	301	127996438	127996738	4.58e-146	0	301	1	1	1	126969415	NA	NA
cela1_red_1_127075278	Bos	364	1	94.421	233	13	0	1	233	128101648	128101880	6.31e-100	71	230	1.01304347826087	1	1	127075278	19	8.408
cela1_red_1_127104675	Bos	357	1	96.714	213	7	0	89	301	128131110	128131322	1.06e-97	89	212	1.00471698113208	1	1	127104675	19	8.408
cela1_red_1_127122046	Bos	490	1	96.013	301	12	0	1	301	128148392	128148692	9.98e-138	0	301	1	1	1	127122046	19	8.408
cela1_red_1_127145255	Bos	320	1	92.825	223	13	2	81	301	128171725	128171946	1.39e-86	80	221	1.00904977375566	1	1	127145255	19	8.408
cela1_red_1_12717750	Bos	405	1	93.407	273	18	0	1	273	12827872	12828144	3.72e-112	28	273	1	1	1	12717750	31	20.72
cela1_red_1_127180884	Bos	390	1	92.086	278	21	1	24	301	128208457	128208733	1.04e-107	0	301	0.92358803986711	1	1	127180884	NA	NA
cela1_red_1_127269041	Bos	414	1	91.139	316	13	7	1	301	128296643	128296958	6.18e-115	0	301	1.04983388704319	2	NA	NA	NA	NA
cela1_red_1_127269041	Bos	414	8	91.139	316	13	7	1	301	47999110	47999425	4.47e-115	0	301	1.04983388704319	2	NA	NA	NA	NA
cela1_red_1_127323477	Bos	403	1	94.942	257	11	1	3	257	128355870	128356126	1.34e-111	39	262	0.980916030534351	1	1	127323477	19	8.408
cela1_red_1_127350089	Bos	315	1	95.876	194	8	0	77	270	128382527	128382720	6.44e-85	107	194	1	1	1	127350089	19	9.346
cela1_red_1_127433211	Bos	398	1	90	300	30	0	1	300	128465315	128465614	6.22e-110	5	296	1.01351351351351	1	NA	NA	NA	NA
cela1_red_1_127453434	Bos	425	1	91.722	302	21	2	1	301	128488103	128488401	2.85e-118	5	296	1.02027027027027	1	1	127453434	NA	NA
cela1_red_1_12750908	Bos	303	1	83.495	309	35	4	4	301	12860981	12861284	1.39e-81	16	285	1.08421052631579	1	1	12750908	31	20.72
cela1_red_1_127520505	Bos	499	1	96.959	296	8	1	6	301	128555102	128555396	1.66e-140	2	299	0.989966555183946	1	1	127520505	19	10.354
cela1_red_1_127537591	Bos	451	1	94.257	296	16	1	3	298	128572175	128572469	4.71e-126	0	301	0.983388704318937	1	1	127537591	19	10.354
cela1_red_1_127583630	Bos	424	1	92.857	294	17	1	12	301	128618190	128618483	1.03e-117	11	290	1.01379310344828	1	1	127583630	19	10.354
cela1_red_1_127624790	Bos	296	1	96.648	179	4	1	120	298	128659350	128659526	2.33e-79	119	182	0.983516483516483	1	1	127624790	19	10.354
cela1_red_1_127655431	Bos	451	1	93.226	310	11	3	1	301	128689267	128689575	4.71e-126	2	299	1.03678929765886	1	1	127655431	19	10.354
cela1_red_1_127774572	Bos	292	1	84.424	321	25	13	2	301	128809144	128809460	3.02e-78	0	301	1.06644518272425	1	1	127774572	19	10.354
cela1_red_1_1278046	Bos	422	1	93.907	279	16	1	1	279	1075612	1075889	3.69e-117	23	278	1.00359712230216	1	NA	NA	NA	NA
cela1_red_1_127805456	Bos	NA	NA	NA	NA	NA	NA	NA	NA	NA	NA	NA	84	217	NA	1	1	127805456	19	10.354
cela1_red_1_127840196	Bos	387	1	90.033	301	27	3	1	301	128873496	128873793	1.35e-106	0	301	1	1	NA	NA	NA	NA
cela1_red_1_12787843	Bos	399	1	91.986	287	20	2	3	288	12897891	12898175	1.73e-110	0	301	0.953488372093023	1	NA	NA	NA	NA
cela1_red_1_127885443	Bos	460	1	93.77	305	15	1	1	301	128918656	128918960	7.82e-129	3	298	1.02348993288591	1	NA	NA	NA	NA
cela1_red_1_127912310	Bos	340	1	90.076	262	26	0	37	298	128945644	128945905	1.06e-92	36	265	0.988679245283019	1	NA	NA	NA	NA
cela1_red_1_128023846	Bos	289	1	90.583	223	13	3	87	301	129072908	129073130	3.91e-77	84	217	1.02764976958525	2	1	128023846	19	11.176
cela1_red_1_128023846	Bos	289	Un.54391	90.583	223	13	3	87	301	8213	7991	7.42e-77	84	217	1.02764976958525	2	1	128023846	19	11.176
cela1_red_1_128053143	Bos	451	1	93.709	302	18	1	1	301	129101996	129102297	4.71e-126	0	301	1.00332225913621	1	NA	NA	NA	NA
cela1_red_1_128150811	Bos	279	1	91.96	199	16	0	1	199	129199214	129199412	2.35e-74	102	199	1	1	NA	NA	NA	NA
cela1_red_1_128207180	Bos	374	1	92.105	266	20	1	1	265	129271933	129272198	1.05e-102	36	265	1.00377358490566	1	1	128207180	19	13.498
cela1_red_1_128301435	Bos	436	1	92.484	306	18	2	1	301	129366226	129366531	1.32e-121	2	299	1.02341137123746	1	1	128301435	NA	NA
cela1_red_1_128327483	Bos	329	15	91.667	240	15	4	1	235	53418528	53418767	1.2e-89	61	240	1	2	NA	NA	NA	NA
cela1_red_1_128327483	Bos	329	Un.52684	91.057	246	17	4	1	241	19997	19752	4.37e-89	61	240	1.025	2	NA	NA	NA	NA
cela1_red_1_128356985	Bos	468	1	94.684	301	14	2	1	301	129475367	129475665	4.67e-131	1	300	1.00333333333333	1	NA	NA	NA	NA
cela1_red_1_128396441	Bos	346	1	94.248	226	13	0	1	226	129514729	129514954	2.29e-94	75	226	1	1	1	128396441	19	13.498
cela1_red_1_128427445	Bos	361	1	88.254	315	20	7	1	301	129545142	129545453	8.16e-99	0	301	1.04651162790698	1	1	128427445	19	13.498
cela1_red_1_12843831	Bos	409	1	91.304	299	24	2	1	298	12954667	12954964	2.87e-113	3	298	1.00335570469799	1	1	12843831	31	20.72
cela1_red_1_12846488	Bos	418	1	91.722	302	22	3	3	301	12957360	12957661	4.77e-116	3	298	1.01342281879195	1	1	12846488	31	20.72
cela1_red_1_128470837	Bos	435	1	92.557	309	12	5	2	299	129588260	129588568	4.74e-121	1	300	1.03	1	1	128470837	19	13.498
cela1_red_1_128517961	Bos	145	1	93	100	6	1	75	174	129635710	129635808	8.95e-34	183	118	0.847457627118644	1	1	128517961	19	13.498
cela1_red_1_128549908	Bos	473	1	95.017	301	15	0	1	301	129667617	129667917	1e-132	0	301	1	1	1	128549908	NA	NA
cela1_red_1_128593904	Bos	346	1	92.181	243	18	1	59	301	129711807	129712048	2.29e-94	60	241	1.00829875518672	1	1	128593904	19	13.498
cela1_red_1_128620083	Bos	438	1	92.739	303	20	2	1	301	129738022	129738324	3.66e-122	1	300	1.01	1	1	128620083	19	13.498
cela1_red_1_128692292	Bos	353	1	92	250	20	0	1	250	129810249	129810498	1.37e-96	52	249	1.00401606425703	1	1	128692292	NA	NA
cela1_red_1_128731939	Bos	460	1	94.371	302	13	2	1	301	129848827	129849125	7.82e-129	0	301	1.00332225913621	1	1	128731939	19	14.627
cela1_red_1_128748654	Bos	431	1	92.359	301	21	1	1	301	129865411	129865709	6.13e-120	2	299	1.0066889632107	1	NA	NA	NA	NA
cela1_red_1_128803931	Bos	427	1	92.359	301	18	3	1	300	129920658	129920954	7.93e-119	3	298	1.01006711409396	1	1	128803931	19	15.008
cela1_red_1_128827823	Bos	398	1	95.2	250	12	0	52	301	129944715	129944964	6.22e-110	52	249	1.00401606425703	1	1	128827823	19	15.204
cela1_red_1_128877053	Bos	357	1	94.372	231	11	1	73	301	129993991	129994221	1.06e-97	74	227	1.01762114537445	1	1	128877053	19	15.204
cela1_red_1_129012671	Bos	355	1	94.372	231	13	0	71	301	130129503	130129733	3.8e-97	70	231	1	1	1	129012671	19	16.352
cela1_red_1_129070081	Bos	344	1	92.562	242	13	2	10	246	130186777	130187018	8.22e-94	2	299	0.809364548494983	1	1	129070081	19	16.352
cela1_red_1_12908748	Bos	403	1	90.397	302	23	4	1	301	13019865	13020161	1.34e-111	6	295	1.02372881355932	1	1	12908748	31	20.72
cela1_red_1_129107065	Bos	344	1	91.235	251	19	3	52	301	130224016	130224264	8.22e-94	54	247	1.01619433198381	1	1	129107065	19	16.352
cela1_red_1_129131678	Bos	412	1	91.391	302	24	2	1	301	130248582	130248882	2.22e-114	0	301	1.00332225913621	1	1	129131678	19	16.435
cela1_red_1_129161740	Bos	283	1	93.229	192	13	0	69	260	130278686	130278877	1.82e-75	108	193	0.994818652849741	1	1	129161740	NA	NA
cela1_red_1_129219961	Bos	460	1	94.371	302	14	2	3	301	130336867	130337168	7.82e-129	0	301	1.00332225913621	1	1	129219961	NA	NA
cela1_red_1_129251186	Bos	331	1	91.77	243	13	6	65	301	130401501	130401260	6.4e-90	64	237	1.0253164556962	1	1	129251186	19	17.147
cela1_red_1_129320409	Bos	355	1	92.742	248	15	1	54	301	130453336	130453580	3.8e-97	0	301	0.823920265780731	1	1	129320409	19	17.147
cela1_red_1_129384473	Bos	327	1	87.713	293	18	5	9	299	130517925	130518201	8.28e-89	1	300	0.976666666666667	1	1	129384473	19	17.147
cela1_red_1_129418811	Bos	416	1	91.475	305	22	3	1	301	130551533	130551837	1.72e-115	0	301	1.01328903654485	1	1	129418811	19	17.147
cela1_red_1_129429815	Bos	370	1	96.053	228	8	1	1	228	130562344	130562570	1.36e-101	73	228	1	1	NA	NA	NA	NA
cela1_red_1_129465722	Bos	448	1	93.046	302	20	1	1	301	130597562	130597863	6.09e-125	4	297	1.01683501683502	1	1	129465722	19	17.147
cela1_red_1_129499070	Bos	477	1	95.349	301	13	1	1	301	130630948	130631247	7.77e-134	0	301	1	1	1	129499070	19	17.147
cela1_red_1_129642007	Bos	375	1	92.424	264	18	2	1	263	130768896	130769158	2.91e-103	1	300	0.88	1	1	129642007	19	17.718
cela1_red_1_129676810	Bos	274	1	88.938	226	19	4	1	226	130803670	130803889	1.09e-72	64	237	0.953586497890295	1	1	129676810	19	17.718
cela1_red_1_129823390	Bos	339	1	97.475	198	5	0	104	301	130950422	130950619	3.82e-92	103	198	1	1	1	129823390	NA	NA
cela1_red_1_129852256	Bos	475	1	95.017	301	15	0	1	301	130979180	130979480	2.79e-133	1	300	1.00333333333333	1	1	129852256	19	18.278
cela1_red_1_129852860	Bos	466	1	94.684	301	15	1	2	301	130979786	130980086	1.68e-130	0	301	1	1	1	129852860	NA	NA
cela1_red_1_129893484	Bos	361	1	94.421	233	13	0	1	233	131033441	131033673	8.16e-99	67	234	0.995726495726496	1	1	129893484	19	18.331
cela1_red_1_129924232	Bos	335	1	91.498	247	16	1	26	272	131064108	131064349	4.95e-91	29	272	0.908088235294118	1	1	129924232	19	18.331
cela1_red_1_130007068	Bos	399	1	91.319	288	25	0	9	296	131198655	131198942	1.73e-110	3	298	0.966442953020134	1	1	130007068	19	18.418
cela1_red_1_130043489	Bos	484	1	95.681	301	13	0	1	301	131235057	131235357	4.64e-136	0	301	1	1	1	130043489	19	18.442
cela1_red_1_130180712	Bos	292	1	91.121	214	17	2	88	301	131373197	131373408	3.02e-78	89	212	1.00943396226415	1	1	130180712	19	18.544
cela1_red_1_130181007	Bos	436	1	92.359	301	23	0	1	301	131373403	131373703	1.32e-121	4	297	1.01346801346801	1	1	130181007	NA	NA
cela1_red_1_130222997	Bos	438	1	92.739	303	20	1	1	301	131415413	131415715	3.66e-122	1	300	1.01	1	NA	NA	NA	NA
cela1_red_1_130288730	Bos	444	1	93.355	301	15	2	1	301	131481484	131481779	7.88e-124	3	298	1.01006711409396	1	1	130288730	NA	NA
cela1_red_1_130320743	Bos	422	1	92.517	294	22	0	6	299	131513557	131513850	3.69e-117	0	301	0.976744186046512	1	1	130320743	19	18.645
cela1_red_1_130362123	Bos	422	1	91.722	302	24	1	1	301	131666457	131666156	3.69e-117	2	299	1.01003344481605	1	1	130362123	19	18.645
cela1_red_1_13037333	Bos	322	1	91.489	235	18	2	42	274	13132525	13132759	3.85e-87	65	236	0.995762711864407	2	1	13037333	31	20.81
cela1_red_1_13037333	Bos	322	Un.3812	91.81	232	17	2	45	274	8724	8493	7.31e-87	65	236	0.983050847457627	2	1	13037333	31	20.81
cela1_red_1_130385153	Bos	396	1	95.2	250	12	0	52	301	131643388	131643139	2.24e-109	51	250	1	1	1	130385153	19	18.645
cela1_red_1_130413634	Bos	220	1	89.205	176	19	0	126	301	131614803	131614628	1.45e-56	125	176	1	1	1	130413634	19	18.645
cela1_red_1_130488035	Bos	418	1	92.027	301	19	2	1	301	131726835	131726540	4.77e-116	0	301	1	1	1	130488035	19	19.134
cela1_red_1_130552861	Bos	427	1	91.961	311	15	3	1	301	131689450	131689140	7.93e-119	0	301	1.03322259136213	1	1	130552861	NA	NA
cela1_red_1_130563588	Bos	337	1	95.714	210	8	1	1	209	131678732	131678523	1.38e-91	42	259	0.810810810810811	1	1	130563588	NA	NA
cela1_red_1_130590406	Bos	453	1	93.355	301	19	1	1	301	131822477	131822776	1.31e-126	5	296	1.01689189189189	1	1	130590406	19	19.134
cela1_red_1_130654839	Bos	315	1	92.958	213	15	0	1	213	131838668	131838880	6.44e-85	80	221	0.963800904977376	1	1	130654839	19	19.134
cela1_red_1_130688150	Bos	379	1	89.068	311	23	5	1	301	131872038	131872347	2.25e-104	2	299	1.04013377926421	1	1	130688150	19	19.134
cela1_red_1_130719351	Bos	494	2	96.333	300	11	0	2	301	126910951	126910652	6.78e-139	0	301	0.996677740863787	1	1	130719351	NA	NA
cela1_red_1_130787911	Bos	287	1	92.611	203	9	1	1	203	131946167	131946363	1.4e-76	98	203	1	1	1	130787911	19	19.134
cela1_red_1_130813938	Bos	407	1	93.214	280	14	2	4	278	131972235	131972514	1.03e-112	23	278	1.00719424460432	1	1	130813938	19	19.134
cela1_red_1_130834964	Bos	420	1	93.127	291	12	1	1	283	131993159	131993449	1.33e-116	18	283	1.02826855123675	1	1	130834964	19	19.335
cela1_red_1_130925092	Bos	375	Un.206	91.209	273	24	0	24	296	30087	30359	5.53e-103	25	276	0.989130434782609	1	1	130925092	19	19.335
cela1_red_1_130957512	Bos	501	Un.206	96.667	300	10	0	1	300	62721	63020	8.75e-141	1	300	1	1	1	130957512	NA	NA
cela1_red_1_130978268	Bos	339	Un.206	94.907	216	11	0	84	299	83858	84073	7.26e-92	74	227	0.951541850220264	1	1	130978268	NA	NA
cela1_red_1_13100055	Bos	279	1	91.176	204	18	0	96	299	13195191	13195394	2.35e-74	94	207	0.985507246376812	1	1	13100055	31	20.869
cela1_red_1_131018409	Bos	207	Un.206	90.184	163	10	4	57	219	123893	124049	2.14e-52	82	219	0.744292237442922	1	1	131018409	19	19.72
cela1_red_1_131102641	Bos	448	Un.316	93.355	301	20	0	1	301	16473	16773	1.16e-124	1	300	1.00333333333333	2	1	131102641	19	19.72
cela1_red_1_131102641	Bos	448	Un.206	93.355	301	20	0	1	301	166795	166495	1.16e-124	1	300	1.00333333333333	2	1	131102641	19	19.72
cela1_red_1_131123803	Bos	435	Un.316	92.715	302	21	1	1	301	37559	37860	9e-121	0	301	1.00332225913621	1	1	131123803	19	19.72
cela1_red_1_131234303	Bos	499	Un.1268	96.393	305	7	1	1	301	41517	41213	3.15e-140	0	301	1.01328903654485	2	1	131234303	19	20.091
cela1_red_1_131234303	Bos	499	Un.316	96.393	305	7	1	1	301	146896	147200	3.15e-140	0	301	1.01328903654485	2	1	131234303	19	20.091
cela1_red_1_131254695	Bos	385	Un.1268	89.375	320	14	3	1	301	21286	20968	9.2e-106	0	301	1.06312292358804	1	1	131254695	19	20.091
cela1_red_1_131272558	Bos	438	1	93	300	21	0	2	301	132133676	132133377	3.66e-122	0	301	0.996677740863787	1	1	131272558	NA	NA
cela1_red_1_131339992	Bos	473	1	94.702	302	15	1	1	301	132065002	132064701	1e-132	3	298	1.01342281879195	1	1	131339992	19	20.091
cela1_red_1_131414026	Bos	379	1	94.309	246	12	2	1	246	132204540	132204783	2.25e-104	57	244	1.00819672131148	1	1	131414026	19	20.091
cela1_red_1_131461253	Bos	405	1	91.362	301	16	2	1	301	132253585	132253875	3.72e-112	1	300	1.00333333333333	1	1	131461253	19	20.091
cela1_red_1_131486602	Bos	425	1	92.333	300	20	2	1	300	132278991	132279287	2.85e-118	2	299	1.00334448160535	1	1	131486602	19	20.091
cela1_red_1_131515002	Bos	429	1	92.953	298	16	3	7	301	132307366	132307661	2.21e-119	0	301	0.990033222591362	1	1	131515002	19	20.091
cela1_red_1_13153948	Bos	409	1	91.419	303	19	6	1	301	13256438	13256735	2.87e-113	0	301	1.00664451827243	1	1	13153948	31	20.869
cela1_red_1_131544824	Bos	331	1	91.915	235	19	0	1	235	132337090	132337324	6.4e-90	67	234	1.0042735042735	1	1	131544824	NA	NA
cela1_red_1_131585289	Bos	346	1	94.248	226	11	2	1	225	132377513	132377737	2.29e-94	77	224	1.00892857142857	1	1	131585289	NA	NA
cela1_red_1_131597949	Bos	305	1	91.892	222	11	2	78	299	132390215	132390429	3.88e-82	75	226	0.982300884955752	1	1	131597949	NA	NA
cela1_red_1_131746889	Bos	NA	NA	NA	NA	NA	NA	NA	NA	NA	NA	NA	67	234	NA	1	1	131746889	19	20.698
cela1_red_1_131832515	Bos	425	1	94.834	271	14	0	31	301	132645461	132645731	2.85e-118	30	271	1	1	1	131832515	NA	NA
cela1_red_1_131856478	Bos	375	1	93.307	254	16	1	1	253	132669441	132669694	2.91e-103	49	252	1.00793650793651	1	1	131856478	19	20.698
cela1_red_1_131889514	Bos	496	1	96.656	299	9	1	1	298	132740454	132740752	2.14e-139	0	301	0.993355481727575	1	1	131889514	NA	NA
cela1_red_1_131890708	Bos	412	1	91.419	303	22	3	1	301	132741651	132741951	2.22e-114	0	301	1.00664451827243	1	1	131890708	NA	NA
cela1_red_1_132023240	Bos	503	1	96.678	301	10	0	1	301	132879213	132879513	1.28e-141	1	300	1.00333333333333	1	1	132023240	19	20.698
cela1_red_1_132067386	Bos	438	1	92.977	299	21	0	3	301	132923309	132923607	3.66e-122	1	300	0.996666666666667	1	1	132067386	19	20.698
cela1_red_1_132088904	Bos	425	1	92.359	301	18	5	1	301	132944789	132945084	2.85e-118	1	300	1.00333333333333	1	1	132088904	19	21.358
cela1_red_1_132239531	Bos	436	1	92.977	299	19	2	3	301	133099365	133099661	1.32e-121	1	300	0.996666666666667	1	1	132239531	NA	NA
cela1_red_1_132258811	Bos	518	1	97.987	298	6	0	2	299	133118544	133118841	4.58e-146	1	300	0.993333333333333	1	1	132258811	NA	NA
cela1_red_1_13227278	Bos	440	1	92.834	307	16	3	1	301	13327579	13327885	1.02e-122	0	301	1.01993355481728	1	1	13227278	NA	NA
cela1_red_1_132281475	Bos	276	1	91.707	205	7	2	1	204	133171969	133172164	3.04e-73	97	204	1.00490196078431	1	1	132281475	19	21.358
cela1_red_1_132344451	Bos	440	1	92.763	304	19	2	1	301	133234816	133235119	1.02e-122	2	299	1.01672240802676	1	1	132344451	19	21.358
cela1_red_1_132412437	Bos	NA	NA	NA	NA	NA	NA	NA	NA	NA	NA	NA	80	221	NA	1	1	132412437	NA	NA
cela1_red_1_132420197	Bos	473	1	95.033	302	14	1	1	301	133293520	133293821	1e-132	0	301	1.00332225913621	1	1	132420197	NA	NA
cela1_red_1_132445582	Bos	331	1	91.949	236	17	2	1	234	133318747	133318982	6.4e-90	68	233	1.01287553648069	1	1	132445582	19	21.893
cela1_red_1_132478935	Bos	442	1	93.355	301	17	1	1	301	133352071	133352368	2.83e-123	0	301	1	1	1	132478935	NA	NA
cela1_red_1_132542682	Bos	414	1	91.234	308	20	3	1	301	133415850	133416157	6.18e-115	1	300	1.02666666666667	1	NA	NA	NA	NA
cela1_red_1_132584804	Bos	479	1	95.349	301	13	1	1	301	133457765	133458064	2.16e-134	1	300	1.00333333333333	1	1	132584804	NA	NA
cela1_red_1_132612607	Bos	459	1	94.371	302	12	3	1	301	133486134	133486431	2.81e-128	0	301	1.00332225913621	1	1	132612607	19	22.29
cela1_red_1_132649210	Bos	453	1	94.257	296	16	1	6	301	133522717	133523011	1.31e-126	1	300	0.986666666666667	1	NA	NA	NA	NA
cela1_red_1_132651049	Bos	457	1	94.04	302	16	2	2	301	133524619	133524920	1.01e-127	0	301	1.00332225913621	1	1	132651049	NA	NA
cela1_red_1_132687341	Bos	366	1	93.802	242	15	0	60	301	133560095	133560336	1.75e-100	60	241	1.00414937759336	1	1	132687341	NA	NA
cela1_red_1_132689505	Bos	409	1	91.362	301	23	1	1	301	133562200	133562497	2.87e-113	0	301	1	1	1	132689505	NA	NA
cela1_red_1_132714925	Bos	359	1	94.69	226	12	0	1	226	133587563	133587788	2.94e-98	79	222	1.01801801801802	1	1	132714925	NA	NA
cela1_red_1_132753062	Bos	337	1	92.083	240	16	2	58	296	133625599	133625836	1.38e-91	58	243	0.987654320987654	1	1	132753062	19	22.29
cela1_red_1_13277947	Bos	300	1	91.705	217	16	2	1	217	13378192	13378406	1.8e-80	49	252	0.861111111111111	1	1	13277947	31	21.223
cela1_red_1_132785614	Bos	446	1	93.355	301	20	0	1	301	133658057	133658357	2.19e-124	0	301	1	1	1	132785614	19	22.623
cela1_red_1_132838594	Bos	322	1	93.458	214	14	0	88	301	133706990	133707203	3.85e-87	89	212	1.00943396226415	1	1	132838594	19	22.916
cela1_red_1_13284110	Bos	427	1	95.149	268	13	0	4	271	13384349	13384616	7.93e-119	32	269	0.996282527881041	1	1	13284110	31	21.223
cela1_red_1_132861140	Bos	315	1	90.678	236	18	2	70	301	133729796	133730031	6.44e-85	71	230	1.02608695652174	2	1	132861140	19	22.916
cela1_red_1_132861140	Bos	315	26	90.678	236	18	2	70	301	43798630	43798865	2.08e-85	71	230	1.02608695652174	2	1	132861140	19	22.916
cela1_red_1_1329016	Bos	412	1	95.736	258	8	2	44	301	1128340	1128594	2.22e-114	42	259	0.996138996138996	1	NA	NA	NA	NA
cela1_red_1_132906207	Bos	420	1	92.027	301	21	2	1	301	133774657	133774954	1.33e-116	0	301	1	1	1	132906207	19	22.916
cela1_red_1_132961560	Bos	466	1	94.684	301	14	2	1	301	133830714	133831012	1.68e-130	0	301	1	1	1	132961560	19	22.916
cela1_red_1_132990285	Bos	433	1	92.691	301	20	1	1	301	133844852	133844554	1.71e-120	0	301	1	1	1	132990285	NA	NA
cela1_red_1_133017201	Bos	274	1	94.413	179	8	2	76	252	133886095	133886273	1.09e-72	124	177	1.01129943502825	1	1	133017201	19	22.916
cela1_red_1_133040495	Bos	451	1	93.75	304	14	3	1	301	133909299	133909600	4.71e-126	0	301	1.00996677740864	1	1	133040495	19	22.916
cela1_red_1_133050431	Bos	414	1	92.388	289	22	0	1	289	133919255	133919543	6.18e-115	13	288	1.00347222222222	1	1	133050431	19	22.916
cela1_red_1_133064333	Bos	457	1	94.02	301	18	0	1	301	133933116	133933416	1.01e-127	0	301	1	1	1	133064333	19	22.916
cela1_red_1_133096401	Bos	490	1	96.013	301	12	0	1	301	133965462	133965762	9.98e-138	0	301	1	1	1	133096401	NA	NA
cela1_red_1_133117587	Bos	490	1	96.013	301	12	0	1	301	133986422	133986722	9.98e-138	0	301	1	1	NA	NA	NA	NA
cela1_red_1_133197184	Bos	501	1	96.678	301	10	0	1	301	134065925	134066225	4.61e-141	0	301	1	1	1	133197184	19	22.916
cela1_red_1_133437039	Bos	494	1	96.066	305	8	1	1	301	134300345	134300649	7.71e-139	0	301	1.01328903654485	1	1	133437039	19	23.36
cela1_red_1_133500793	Bos	494	1	96.053	304	8	2	1	301	134361668	134361970	7.71e-139	1	300	1.01333333333333	1	1	133500793	19	23.36
cela1_red_1_133543863	Bos	335	1	87.375	301	24	5	1	301	134404926	134405212	4.95e-91	1	300	1.00333333333333	1	1	133543863	19	23.36
cela1_red_1_133577034	Bos	344	1	88.026	309	14	4	16	301	134437678	134437986	8.22e-94	14	287	1.07665505226481	1	1	133577034	NA	NA
cela1_red_1_133621630	Bos	279	1	96.988	166	5	0	1	166	134480283	134480448	2.35e-74	85	216	0.768518518518518	1	1	133621630	19	23.49
cela1_red_1_133680639	Bos	350	1	87.748	302	30	5	1	301	134539213	134539508	1.77e-95	2	299	1.01003344481605	1	1	133680639	19	23.49
cela1_red_1_133695434	Bos	320	1	93.897	213	12	1	1	212	134553909	134554121	1.39e-86	39	262	0.812977099236641	1	1	133695434	19	23.49
cela1_red_1_13374883	Bos	411	1	92.414	290	19	1	1	287	13475063	13475352	7.99e-114	14	287	1.01045296167247	1	1	13374883	31	21.375
cela1_red_1_133789484	Bos	403	1	90.789	304	23	4	1	301	134647535	134647836	1.34e-111	1	300	1.01333333333333	2	1	133789484	19	23.49
cela1_red_1_133789484	Bos	403	1	90.789	304	23	4	1	301	134709340	134709641	1.34e-111	1	300	1.01333333333333	2	1	133789484	19	23.49
cela1_red_1_133883620	Bos	418	1	91.582	297	25	0	1	297	134803947	134804243	4.77e-116	4	297	1	1	1	133883620	19	23.49
cela1_red_1_133943851	Bos	NA	NA	NA	NA	NA	NA	NA	NA	NA	NA	NA	155	146	NA	1	NA	NA	NA	NA
cela1_red_1_13400480	Bos	472	1	95	300	14	1	2	301	13500681	13500979	3.61e-132	1	300	1	1	NA	NA	NA	NA
cela1_red_1_134015700	Bos	248	1	93.902	164	10	0	138	301	134926752	134926915	6.63e-65	86	215	0.762790697674419	1	NA	NA	NA	NA
cela1_red_1_134028257	Bos	296	1	92.417	211	10	4	20	225	134939149	134939358	2.33e-79	72	229	0.921397379912664	1	1	134028257	19	23.49
cela1_red_1_134077652	Bos	351	1	95.853	217	9	0	85	301	134998085	134998301	4.91e-96	84	217	1	1	1	134077652	19	23.49
cela1_red_1_13408496	Bos	NA	NA	NA	NA	NA	NA	NA	NA	NA	NA	NA	25	276	NA	1	1	13408496	31	21.375
cela1_red_1_134116696	Bos	477	1	95.364	302	11	3	1	301	135037058	135037357	7.77e-134	0	301	1.00332225913621	1	1	134116696	NA	NA
cela1_red_1_134190622	Bos	409	1	91.304	299	25	1	1	299	135110907	135111204	2.87e-113	1	300	0.996666666666667	1	1	134190622	19	23.49
cela1_red_1_134208214	Bos	481	1	95.946	296	10	1	6	301	135129723	135130016	6e-135	6	295	1.00338983050847	1	1	134208214	19	23.49
cela1_red_1_134267695	Bos	270	1	94.828	174	7	2	121	294	135189102	135189273	1.41e-71	47	254	0.68503937007874	1	1	134267695	19	23.49
cela1_red_1_134281379	Bos	326	1	94.34	212	11	1	90	301	135202723	135202933	2.98e-88	85	216	0.981481481481482	1	1	134281379	19	23.49
cela1_red_1_13430892	Bos	346	1	92.213	244	19	0	58	301	13531431	13531674	2.29e-94	55	246	0.991869918699187	1	1	13430892	NA	NA
cela1_red_1_134369286	Bos	324	1	94.737	209	10	1	94	301	135352807	135353015	1.07e-87	93	208	1.00480769230769	1	1	134369286	NA	NA
cela1_red_1_13437527	Bos	449	1	93.688	301	18	1	1	301	13538051	13538350	1.69e-125	0	301	1	1	1	13437527	31	21.375
cela1_red_1_134433587	Bos	462	1	94.408	304	11	2	1	301	135317982	135318282	2.17e-129	0	301	1.00996677740864	1	1	134433587	19	23.561
cela1_red_1_134481592	Bos	451	1	95.088	285	13	1	17	301	135505371	135505654	4.71e-126	18	283	1.00706713780919	1	1	134481592	19	23.59
cela1_red_1_134509155	Bos	388	1	89.735	302	28	2	1	301	135534610	135534909	3.74e-107	3	298	1.01342281879195	1	1	134509155	19	23.624
cela1_red_1_134563541	Bos	472	1	94.649	299	16	0	3	301	135588721	135589019	3.61e-132	4	297	1.00673400673401	1	1	134563541	19	23.624
cela1_red_1_134594304	Bos	438	1	92.787	305	14	2	1	301	135393396	135393696	3.66e-122	2	299	1.02006688963211	1	1	134594304	19	23.727
cela1_red_1_134606006	Bos	442	1	93.355	301	14	1	1	301	135405134	135405428	2.83e-123	1	300	1.00333333333333	1	1	134606006	NA	NA
cela1_red_1_134650678	Bos	353	1	93.644	236	15	0	1	236	135449846	135450081	1.37e-96	65	236	1	2	NA	NA	NA	NA
cela1_red_1_134650678	Bos	353	1	93.644	236	15	0	1	236	135780083	135779848	1.37e-96	65	236	1	2	NA	NA	NA	NA
cela1_red_1_13470901	Bos	147	1	94.681	94	5	0	131	224	13571566	13571659	2.49e-34	207	94	1	1	1	13470901	31	21.375
cela1_red_1_134771731	Bos	448	1	97.338	263	7	0	39	301	135866160	135866422	6.09e-125	38	263	1	1	1	134771731	19	23.952
cela1_red_1_134847569	Bos	183	1	93.443	122	8	0	89	210	135938750	135938871	1.9e-45	180	121	1.00826446280992	1	1	134847569	NA	NA
cela1_red_1_134848091	Bos	337	1	87.129	303	29	2	1	301	135939184	135939478	1.38e-91	1	300	1.01	1	1	134848091	19	23.952
cela1_red_1_134883986	Bos	425	1	92.308	299	22	1	3	301	135974949	135975246	2.85e-118	1	300	0.996666666666667	1	NA	NA	NA	NA
cela1_red_1_134931382	Bos	422	1	91.776	304	22	1	1	301	136021732	136022035	3.69e-117	1	300	1.01333333333333	1	1	134931382	NA	NA
cela1_red_1_134967398	Bos	374	1	90.236	297	13	5	1	297	136057858	136058138	1.05e-102	1	300	0.99	1	NA	NA	NA	NA
cela1_red_1_13500892	Bos	457	1	94	300	17	1	2	301	13601503	13601801	1.01e-127	3	298	1.00671140939597	1	1	13500892	31	21.375
cela1_red_1_135074370	Bos	431	1	92.359	301	21	2	1	301	136155580	136155878	6.13e-120	2	299	1.0066889632107	1	1	135074370	19	24.319
cela1_red_1_135108522	Bos	462	1	94.352	301	16	1	1	301	136187525	136187824	2.17e-129	1	300	1.00333333333333	1	1	135108522	19	24.319
cela1_red_1_135129761	Bos	353	1	88.704	301	18	5	1	301	136208792	136209076	1.37e-96	0	301	1	1	NA	NA	NA	NA
cela1_red_1_13518164	Bos	375	1	89.667	300	21	3	1	298	13621178	13621469	2.91e-103	2	299	1.00334448160535	1	1	13518164	31	21.375
cela1_red_1_135196004	Bos	459	1	94.02	301	18	0	1	301	136274956	136275256	2.81e-128	1	300	1.00333333333333	1	1	135196004	NA	NA
cela1_red_1_135197101	Bos	174	1	91.339	127	11	0	40	166	136276094	136276220	1.14e-42	174	127	1	1	1	135197101	19	24.319
cela1_red_1_135255791	Bos	335	1	95.261	211	10	0	88	298	136334597	136334807	4.95e-91	87	214	0.985981308411215	1	1	135255791	19	25.042
cela1_red_1_135267162	Bos	414	1	91.391	302	24	2	1	301	136345904	136346204	6.18e-115	1	300	1.00666666666667	1	NA	NA	NA	NA
cela1_red_1_135307577	Bos	126	1	93.976	83	5	0	83	165	136387101	136387183	3.24e-28	184	117	0.709401709401709	1	1	135307577	19	25.042
cela1_red_1_135308791	Bos	446	1	95.668	277	12	0	1	277	136388253	136388529	2.19e-124	21	280	0.989285714285714	1	1	135308791	19	25.042
cela1_red_1_135339388	Bos	503	1	96.678	301	10	0	1	301	136418238	136418538	1.28e-141	1	300	1.00333333333333	1	1	135339388	19	25.042
cela1_red_1_135350514	Bos	488	1	96.013	301	10	2	1	301	136429363	136429661	3.59e-137	0	301	1	1	1	135350514	19	25.042
cela1_red_1_135453558	Bos	355	1	88.274	307	18	6	1	297	136532441	136532739	3.8e-97	2	299	1.02675585284281	1	1	135453558	19	25.042
cela1_red_1_13552380	Bos	442	1	93.355	301	16	2	1	301	13655278	13655574	2.83e-123	0	301	1	1	1	13552380	31	21.642
cela1_red_1_135533992	Bos	401	1	90.291	309	21	6	1	301	136654691	136654998	4.81e-111	3	298	1.03691275167785	1	1	135533992	NA	NA
cela1_red_1_135574878	Bos	411	1	97.89	237	5	0	65	301	136695634	136695870	7.99e-114	64	237	1	1	1	135574878	19	26.044
cela1_red_1_135702951	Bos	444	1	94.178	292	15	2	12	301	136823010	136823301	7.88e-124	0	301	0.970099667774086	1	1	135702951	19	26.044
cela1_red_1_135703552	Bos	431	1	92.333	300	21	2	3	301	136823604	136823902	6.13e-120	4	297	1.01010101010101	1	1	135703552	19	26.044
cela1_red_1_135741100	Bos	398	1	90.385	312	16	4	3	301	136860574	136860884	6.22e-110	0	301	1.03654485049834	1	1	135741100	19	26.426
cela1_red_1_13575052	Bos	NA	NA	NA	NA	NA	NA	NA	NA	NA	NA	NA	38	263	NA	1	1	13575052	NA	NA
cela1_red_1_135772266	Bos	449	1	93.96	298	14	2	1	298	136891804	136892097	1.69e-125	1	300	0.993333333333333	1	NA	NA	NA	NA
cela1_red_1_135820424	Bos	NA	NA	NA	NA	NA	NA	NA	NA	NA	NA	NA	99	202	NA	1	1	135820424	19	26.426
cela1_red_1_135822647	Bos	418	1	91.694	301	25	0	1	301	136942224	136942524	4.77e-116	0	301	1	1	1	135822647	19	26.426
cela1_red_1_135859194	Bos	303	1	90.708	226	21	0	30	255	136979010	136979235	1.39e-81	73	228	0.991228070175439	1	1	135859194	19	26.426
cela1_red_1_135887793	Bos	442	1	93.355	301	17	2	1	301	137007481	137007778	2.83e-123	0	301	1	1	1	135887793	19	26.426
cela1_red_1_135898087	Bos	411	1	91.391	302	23	2	1	299	137018001	137018302	7.99e-114	0	301	1.00332225913621	1	1	135898087	19	26.426
cela1_red_1_135920019	Bos	418	1	91.694	301	25	0	1	301	137042486	137042786	4.77e-116	0	301	1	1	1	135920019	19	26.426
cela1_red_1_135936193	Bos	259	1	92.35	183	12	1	121	301	137058695	137058877	3.06e-68	58	243	0.753086419753086	1	1	135936193	19	26.426
cela1_red_1_136004673	Bos	472	1	95.033	302	11	2	1	298	137126780	137127081	3.61e-132	0	301	1.00332225913621	1	NA	NA	NA	NA
cela1_red_1_136032911	Bos	337	1	93.805	226	11	2	75	298	137155143	137155367	1.38e-91	74	227	0.995594713656388	1	NA	NA	NA	NA
cela1_red_1_136054170	Bos	403	1	90.909	308	16	3	2	298	137176316	137176622	1.34e-111	0	301	1.02325581395349	1	1	136054170	19	26.426
cela1_red_1_136084583	Bos	NA	NA	NA	NA	NA	NA	NA	NA	NA	NA	NA	89	212	NA	1	NA	NA	NA	NA
cela1_red_1_136127456	Bos	322	1	93.925	214	12	1	86	299	137249558	137249770	3.85e-87	34	267	0.801498127340824	1	1	136127456	19	27.253
cela1_red_1_13618815	Bos	479	1	95.349	301	14	0	1	301	13717989	13718289	2.16e-134	0	301	1	1	1	13618815	NA	NA
cela1_red_1_136255832	Bos	346	1	92.917	240	14	1	62	301	137363898	137363662	2.29e-94	61	240	1	1	1	136255832	NA	NA
cela1_red_1_136342482	Bos	NA	NA	NA	NA	NA	NA	NA	NA	NA	NA	NA	83	218	NA	1	1	136342482	NA	NA
cela1_red_1_136382333	Bos	405	1	90.85	306	20	4	1	301	137501814	137502116	3.72e-112	1	300	1.02	1	1	136382333	19	27.84
cela1_red_1_136387408	Bos	329	1	86.196	326	20	13	1	301	137506868	137507193	2.3e-89	0	301	1.08305647840532	1	1	136387408	19	27.84
cela1_red_1_13648711	Bos	NA	NA	NA	NA	NA	NA	NA	NA	NA	NA	NA	1	300	NA	1	1	13648711	31	21.642
cela1_red_1_136529752	Bos	333	1	94.037	218	13	0	1	218	137700868	137701085	1.78e-90	84	217	1.00460829493088	1	1	136529752	19	27.84
cela1_red_1_136579732	Bos	363	1	91.473	258	22	0	44	301	137745145	137745402	2.27e-99	32	269	0.95910780669145	1	NA	NA	NA	NA
cela1_red_1_136598292	Bos	466	1	94.389	303	15	2	1	301	137763721	137764023	1.68e-130	1	300	1.01	1	1	136598292	NA	NA
cela1_red_1_136656530	Bos	313	1	93.75	208	12	1	94	300	137822103	137822310	2.32e-84	72	229	0.908296943231441	1	1	136656530	19	28.206
cela1_red_1_136710414	Bos	427	1	92.617	298	20	2	4	301	137966799	137967094	7.93e-119	0	301	0.990033222591362	1	1	136710414	NA	NA
cela1_red_1_136715913	Bos	366	1	91.985	262	15	4	1	258	137972265	137972524	1.75e-100	45	256	1.0234375	1	NA	NA	NA	NA
cela1_red_1_136758515	Bos	453	1	94.257	296	17	0	6	301	137853319	137853614	1.31e-126	0	301	0.983388704318937	1	1	136758515	19	28.206
cela1_red_1_136806465	Bos	250	1	86.777	242	10	2	1	242	137901180	137901399	1.84e-65	59	242	1	1	1	136806465	19	28.428
cela1_red_1_136880506	Bos	372	1	92.222	270	10	1	43	301	138045030	138045299	3.77e-102	42	259	1.04247104247104	1	1	136880506	19	28.61
cela1_red_1_136913348	Bos	357	1	89.965	289	11	6	1	272	138103811	138104098	1.06e-97	29	272	1.0625	1	1	136913348	19	28.61
cela1_red_1_136930240	Bos	470	1	94.702	302	15	1	1	301	138120653	138120954	1.3e-131	1	300	1.00666666666667	1	1	136930240	19	28.61
cela1_red_1_136964504	Bos	372	1	94.583	240	13	0	1	240	138154857	138155096	3.77e-102	55	246	0.975609756097561	1	1	136964504	NA	NA
cela1_red_1_137069714	Bos	438	1	92.508	307	17	4	1	301	138258967	138259273	3.66e-122	2	299	1.02675585284281	1	1	137069714	19	28.61
cela1_red_1_13707866	Bos	361	1	88.04	301	29	4	1	301	13811442	13811735	8.16e-99	6	295	1.02033898305085	1	1	13707866	31	22.301
cela1_red_1_137090042	Bos	281	1	91.388	209	13	2	98	301	138279338	138279546	6.54e-75	73	228	0.916666666666667	1	1	137090042	19	28.735
cela1_red_1_137183237	Bos	278	1	89.498	219	23	0	2	220	138383622	138383840	8.45e-74	81	220	0.995454545454545	1	1	137183237	19	28.841
cela1_red_1_137214897	Bos	272	1	93.889	180	11	0	2	181	138415406	138415585	3.93e-72	113	188	0.957446808510638	1	1	137214897	19	28.841
cela1_red_1_137255029	Bos	455	1	93.98	299	18	0	1	299	138505130	138505428	3.64e-127	1	300	0.996666666666667	1	1	137255029	NA	NA
cela1_red_1_137265848	Bos	370	1	94.215	242	13	1	61	301	138465597	138465838	1.36e-101	1	300	0.806666666666667	2	1	137265848	19	28.841
cela1_red_1_137265848	Bos	370	1	94.215	242	13	1	61	301	138516511	138516752	1.36e-101	1	300	0.806666666666667	2	1	137265848	19	28.841
cela1_red_1_137293168	Bos	440	1	93.023	301	21	0	1	301	138492333	138492633	1.02e-122	0	301	1	2	1	137293168	19	28.841
cela1_red_1_137293168	Bos	440	1	93.023	301	21	0	1	301	138543491	138543791	1.02e-122	0	301	1	2	1	137293168	19	28.841
cela1_red_1_137321994	Bos	424	1	92.642	299	15	4	1	298	138295956	138296248	1.03e-117	0	301	0.993355481727575	2	1	137321994	19	28.841
cela1_red_1_137321994	Bos	424	1	92.642	299	15	4	1	298	138572240	138572532	1.03e-117	0	301	0.993355481727575	2	1	137321994	19	28.841
cela1_red_1_137383427	Bos	NA	NA	NA	NA	NA	NA	NA	NA	NA	NA	NA	110	191	NA	1	1	137383427	19	28.841
cela1_red_1_137410206	Bos	401	1	90.698	301	28	0	1	301	138660099	138660399	4.81e-111	0	301	1	1	1	137410206	19	28.841
cela1_red_1_137461097	Bos	399	1	94.922	256	12	1	47	301	138710993	138711248	1.73e-110	41	260	0.984615384615385	1	NA	NA	NA	NA
cela1_red_1_137479747	Bos	411	1	93.165	278	19	0	5	282	138729604	138729881	7.99e-114	20	281	0.98932384341637	1	1	137479747	19	29.089
cela1_red_1_137519279	Bos	446	1	93.355	301	19	1	1	301	138769127	138769426	2.19e-124	1	300	1.00333333333333	1	NA	NA	NA	NA
cela1_red_1_137534729	Bos	414	1	95.385	260	12	0	1	260	138784599	138784858	6.18e-115	40	261	0.996168582375479	1	NA	NA	NA	NA
cela1_red_1_137567328	Bos	339	1	90.31	258	23	1	46	301	138817178	138817435	3.82e-92	46	255	1.01176470588235	1	1	137567328	19	29.132
cela1_red_1_137617997	Bos	496	1	96.346	301	11	0	1	301	138867416	138867716	2.14e-139	0	301	1	1	1	137617997	19	29.173
cela1_red_1_137643464	Bos	337	1	96.535	202	7	0	100	301	138892423	138892624	1.38e-91	83	218	0.926605504587156	1	1	137643464	19	29.173
cela1_red_1_137656785	Bos	444	1	98.039	255	5	0	4	258	138905564	138905818	7.88e-124	15	286	0.891608391608392	1	1	137656785	19	29.173
cela1_red_1_137688430	Bos	431	1	92.384	302	22	1	1	301	138936905	138937206	6.13e-120	1	300	1.00666666666667	1	1	137688430	19	29.173
cela1_red_1_137710788	Bos	448	1	93.688	301	16	1	1	301	138958198	138958495	6.09e-125	0	301	1	1	1	137710788	19	29.173
cela1_red_1_13771646	Bos	405	1	91.362	301	18	2	1	301	13875137	13875429	3.72e-112	0	301	1	1	1	13771646	31	22.301
cela1_red_1_13776308	Bos	425	1	93.403	288	18	1	6	293	13879799	13880085	2.85e-118	3	298	0.966442953020134	1	NA	NA	NA	NA
cela1_red_1_137839857	Bos	263	1	89.401	217	11	6	1	216	139070848	139071053	2.37e-69	85	216	1.00462962962963	1	NA	NA	NA	NA
cela1_red_1_137893035	Bos	472	1	94.719	303	14	1	1	301	139123620	139123922	3.61e-132	1	300	1.01	1	1	137893035	NA	NA
cela1_red_1_137924783	Bos	396	1	90.064	312	20	3	1	301	139155384	139155695	2.24e-109	1	300	1.04	1	NA	NA	NA	NA
cela1_red_1_137978323	Bos	279	1	89.908	218	17	3	1	213	139208218	139208435	2.35e-74	90	211	1.03317535545024	1	1	137978323	19	29.337
cela1_red_1_138021563	Bos	414	1	90.966	321	9	6	1	301	139252144	139252464	6.18e-115	0	301	1.06644518272425	1	1	138021563	NA	NA
cela1_red_1_138046144	Bos	475	1	95.017	301	15	0	1	301	139276932	139277232	2.79e-133	1	300	1.00333333333333	1	1	138046144	NA	NA
cela1_red_1_138080515	Bos	363	1	95.238	231	7	1	69	299	139310541	139310767	2.27e-99	53	248	0.931451612903226	1	1	138080515	19	29.337
cela1_red_1_138093163	Bos	448	1	93.645	299	18	1	3	301	139321687	139321984	6.09e-125	1	300	0.996666666666667	1	1	138093163	19	29.337
cela1_red_1_138134117	Bos	279	1	94.475	181	10	0	1	181	139362507	139362687	2.35e-74	120	181	1	1	1	138134117	NA	NA
cela1_red_1_138174854	Bos	150	1	97.701	87	2	0	1	87	139403186	139403272	1.92e-35	41	260	0.334615384615385	1	1	138174854	19	29.337
cela1_red_1_13827782	Bos	243	1	83.516	273	23	4	42	300	13931336	13931600	3.08e-63	45	256	1.06640625	1	1	13827782	31	22.301
cela1_red_1_138285455	Bos	399	1	92.171	281	20	2	21	301	139512839	139513117	1.73e-110	22	279	1.00716845878136	1	NA	NA	NA	NA
cela1_red_1_138313023	Bos	455	1	93.77	305	15	2	1	301	139540169	139540473	3.64e-127	0	301	1.01328903654485	1	1	138313023	19	29.337
cela1_red_1_1383180	Bos	363	1	88.525	305	28	6	1	301	1182660	1182961	2.27e-99	0	301	1.01328903654485	1	NA	NA	NA	NA
cela1_red_1_138358755	Bos	429	1	92.434	304	15	4	1	301	139584915	139585213	2.21e-119	1	300	1.01333333333333	1	1	138358755	19	29.337
cela1_red_1_138358943	Bos	475	1	95.364	302	9	2	1	301	139585104	139585401	2.79e-133	0	301	1.00332225913621	1	1	138358943	NA	NA
cela1_red_1_138430440	Bos	462	1	94.333	300	17	0	2	301	139656571	139656870	2.17e-129	1	300	1	1	NA	NA	NA	NA
cela1_red_1_13845375	Bos	431	1	92.691	301	19	2	1	301	13948790	13949087	6.13e-120	0	301	1	1	1	13845375	31	22.301
cela1_red_1_138458932	Bos	298	1	92.788	208	9	2	46	248	139685084	139685290	6.49e-80	54	247	0.842105263157895	1	1	138458932	19	29.337
cela1_red_1_138584622	Bos	396	1	92.199	282	19	3	23	301	160468677	160468396	2.24e-109	0	301	0.93687707641196	1	1	138584622	NA	NA
cela1_red_1_138680382	Bos	303	1	87.454	271	22	4	28	298	160562332	160562590	1.39e-81	27	274	0.989051094890511	1	1	138680382	NA	NA
cela1_red_1_138750877	Bos	348	1	89.925	268	27	0	25	292	160621896	160622163	6.35e-95	34	267	1.00374531835206	1	1	138750877	NA	NA
cela1_red_1_138790949	Bos	NA	NA	NA	NA	NA	NA	NA	NA	NA	NA	NA	2	299	NA	1	1	138790949	NA	NA
cela1_red_1_13880944	Bos	459	1	94.059	303	16	1	1	301	13983704	13984006	2.81e-128	0	301	1.00664451827243	1	1	13880944	31	22.301
cela1_red_1_138873927	Bos	472	1	95.017	301	14	1	1	301	160792590	160792889	3.61e-132	0	301	1	1	1	138873927	NA	NA
cela1_red_1_138917125	Bos	239	1	90.96	177	16	0	92	268	139745304	139745480	3.99e-62	33	268	0.66044776119403	1	1	138917125	NA	NA
cela1_red_1_138975146	Bos	381	1	95.041	242	12	0	1	242	139788558	139788317	6.26e-105	57	244	0.991803278688525	1	1	138975146	19	29.337
cela1_red_1_139004002	Bos	468	1	94.684	301	16	0	1	301	139828234	139828534	4.67e-131	0	301	1	1	1	139004002	NA	NA
cela1_red_1_139035226	Bos	466	1	94.684	301	15	1	1	301	139859527	139859826	1.68e-130	0	301	1	1	1	139035226	19	29.337
cela1_red_1_13909303	Bos	398	1	90.635	299	23	1	3	301	14011777	14012070	6.22e-110	3	298	1.00335570469799	1	1	13909303	NA	NA
cela1_red_1_139109017	Bos	479	1	95.364	302	12	2	1	301	139931064	139931364	2.16e-134	0	301	1.00332225913621	1	1	139109017	19	29.337
cela1_red_1_139158136	Bos	292	1	95.628	183	7	1	1	183	139981668	139981849	3.02e-78	118	183	1	1	1	139158136	19	29.337
cela1_red_1_139192281	Bos	425	1	91.973	299	24	0	3	301	140015506	140015804	2.85e-118	3	298	1.00335570469799	1	1	139192281	19	29.337
cela1_red_1_139212668	Bos	396	1	90.301	299	28	1	1	298	140033268	140033566	2.24e-109	6	295	1.0135593220339	1	1	139212668	NA	NA
cela1_red_1_13924601	Bos	320	1	93.119	218	12	2	87	301	14027167	14027384	1.39e-86	88	213	1.02347417840376	1	NA	NA	NA	NA
cela1_red_1_139317614	Bos	355	1	94.068	236	6	6	71	299	140132820	140133054	3.8e-97	70	231	1.02164502164502	1	1	139317614	19	29.337
cela1_red_1_139426815	Bos	420	1	91.749	303	23	1	1	301	140239645	140239947	1.33e-116	0	301	1.00664451827243	1	1	139426815	19	29.337
cela1_red_1_139436490	Bos	457	1	94	300	18	0	1	300	140249192	140249491	1.01e-127	2	299	1.00334448160535	1	1	139436490	19	29.558
cela1_red_1_139471700	Bos	398	1	94.208	259	15	0	43	301	140282614	140282872	6.22e-110	43	258	1.00387596899225	1	1	139471700	19	29.558
cela1_red_1_139484261	Bos	219	1	90.741	162	15	0	40	201	140295192	140295353	5.2e-56	140	161	1.00621118012422	1	1	139484261	NA	NA
cela1_red_1_139550738	Bos	350	1	92.369	249	14	4	53	300	140357137	140357381	1.77e-95	47	254	0.980314960629921	1	1	139550738	NA	NA
cela1_red_1_139570691	Bos	444	1	92.739	303	20	2	1	301	140377047	140377349	7.88e-124	4	297	1.02020202020202	1	1	139570691	19	29.558
cela1_red_1_139608454	Bos	453	1	93.645	299	19	0	3	301	140414276	140414574	1.31e-126	3	298	1.00335570469799	1	1	139608454	19	29.558
cela1_red_1_13962624	Bos	357	1	88.04	301	36	0	1	301	14056652	14056952	1.06e-97	0	301	1	1	NA	NA	NA	NA
cela1_red_1_139639208	Bos	457	1	94.02	301	18	0	1	301	140447139	140447439	1.01e-127	0	301	1	1	1	139639208	NA	NA
cela1_red_1_139653645	Bos	350	1	87.748	302	32	5	1	301	140461473	140461770	1.77e-95	1	300	1.00666666666667	1	NA	NA	NA	NA
cela1_red_1_139726917	Bos	473	1	95.017	301	15	0	1	301	140533547	140533847	1e-132	0	301	1	1	1	139726917	19	29.72
cela1_red_1_139756146	Bos	481	1	95.364	302	13	1	1	301	140612717	140612416	6e-135	1	300	1.00666666666667	1	1	139756146	19	29.72
cela1_red_1_139923811	Bos	NA	NA	NA	NA	NA	NA	NA	NA	NA	NA	NA	124	177	NA	1	NA	NA	NA	NA
cela1_red_1_139933302	Bos	NA	NA	NA	NA	NA	NA	NA	NA	NA	NA	NA	107	194	NA	1	1	139933302	NA	NA
cela1_red_1_140006791	Bos	449	1	92.308	299	23	0	1	299	140823674	140823972	1.69e-125	13	288	1.03819444444444	2	1	140006791	NA	NA
cela1_red_1_140006791	Bos	449	Un.3020	92.308	299	23	0	1	299	11988	12286	3.22e-125	13	288	1.03819444444444	2	1	140006791	NA	NA
cela1_red_1_14001336	Bos	346	1	87.708	301	29	5	2	299	14206899	14207194	2.29e-94	1	300	1.00333333333333	1	1	14001336	31	23.068
cela1_red_1_140039020	Bos	NA	NA	NA	NA	NA	NA	NA	NA	NA	NA	NA	0	301	NA	1	1	140039020	19	29.72
cela1_red_1_140069582	Bos	268	1	92.513	187	14	0	9	195	140886433	140886619	5.09e-71	97	204	0.916666666666667	1	1	140069582	19	29.72
cela1_red_1_140112254	Bos	405	1	93.704	270	17	0	8	277	140932918	140933187	3.72e-112	7	294	0.918367346938776	1	1	140112254	19	29.909
cela1_red_1_140278687	Bos	494	1	96.346	301	10	1	1	301	141159115	141159414	7.71e-139	0	301	1	1	1	140278687	19	29.909
cela1_red_1_140315355	Bos	510	1	97.643	297	7	0	1	297	141195515	141195811	7.66e-144	2	299	0.993311036789298	1	1	140315355	NA	NA
cela1_red_1_140358516	Bos	424	1	92.384	302	13	4	1	301	141238546	141238838	1.03e-117	1	300	1.00666666666667	1	1	140358516	19	29.909
cela1_red_1_140391239	Bos	462	1	94.371	302	16	1	1	301	141271355	141271656	2.17e-129	0	301	1.00332225913621	1	1	140391239	19	29.909
cela1_red_1_140449497	Bos	414	1	91.531	307	17	3	1	301	141328938	141329241	6.18e-115	0	301	1.01993355481728	1	NA	NA	NA	NA
cela1_red_1_14052175	Bos	364	1	90.809	272	25	0	7	278	14257875	14258146	6.31e-100	23	278	0.97841726618705	1	1	14052175	31	23.068
cela1_red_1_140526756	Bos	283	1	94.536	183	10	0	1	183	141406004	141406186	1.82e-75	118	183	1	1	1	140526756	NA	NA
cela1_red_1_1405479	Bos	363	1	89.619	289	25	2	11	298	1204977	1205261	2.27e-99	10	291	0.993127147766323	1	1	1405479	31	0.757
cela1_red_1_140558777	Bos	440	1	93.333	300	17	2	2	298	141437905	141438204	1.02e-122	0	301	0.996677740863787	1	1	140558777	19	29.909
cela1_red_1_140575834	Bos	NA	NA	NA	NA	NA	NA	NA	NA	NA	NA	NA	136	165	NA	1	NA	NA	NA	NA
cela1_red_1_140600503	Bos	412	1	94.096	271	14	1	3	271	141597161	141597431	2.22e-114	31	270	1.0037037037037	1	1	140600503	19	30.277
cela1_red_1_140621777	Bos	414	1	92.203	295	20	2	7	299	141619291	141619584	6.18e-115	6	295	1	1	1	140621777	19	30.277
cela1_red_1_140660274	Bos	507	1	97.01	301	9	0	1	301	141659192	141659492	9.91e-143	0	301	1	1	1	140660274	19	30.277
cela1_red_1_140692674	Bos	348	1	91.935	248	20	0	1	248	141687580	141687827	6.35e-95	53	248	1	1	NA	NA	NA	NA
cela1_red_1_140724757	Bos	387	1	89.623	318	13	3	1	301	141711297	141711611	1.35e-106	0	301	1.05647840531561	1	1	140724757	NA	NA
cela1_red_1_140730031	Bos	414	1	91.362	301	26	0	1	301	141565739	141565439	6.18e-115	1	300	1.00333333333333	3	1	140730031	19	30.277
cela1_red_1_140730031	Bos	414	1	91.362	301	26	0	1	301	141716576	141716876	6.18e-115	1	300	1.00333333333333	3	1	140730031	19	30.277
cela1_red_1_140730031	Bos	414	Un.6033	91.362	301	26	0	1	301	3782	3482	1.17e-114	1	300	1.00333333333333	3	1	140730031	19	30.277
cela1_red_1_140812260	Bos	481	1	97.183	284	8	0	1	284	141798660	141798943	6e-135	17	284	1	1	1	140812260	NA	NA
cela1_red_1_140865340	Bos	429	1	92.409	303	19	3	1	300	141851621	141851922	2.21e-119	0	301	1.00664451827243	1	1	140865340	19	30.277
cela1_red_1_14092220	Bos	431	1	92.667	300	18	2	1	299	14298181	14298477	6.13e-120	1	300	1	1	1	14092220	31	23.068
cela1_red_1_140950828	Bos	NA	NA	NA	NA	NA	NA	NA	NA	NA	NA	NA	37	264	NA	1	1	140950828	19	30.277
cela1_red_1_141005315	Bos	NA	NA	NA	NA	NA	NA	NA	NA	NA	NA	NA	123	178	NA	1	NA	NA	NA	NA
cela1_red_1_141038313	Bos	326	1	93.981	216	12	1	1	215	142024239	142024454	2.98e-88	86	215	1.0046511627907	1	1	141038313	19	30.277
cela1_red_1_141038850	Bos	398	1	94.882	254	13	0	1	254	142024779	142025032	6.22e-110	47	254	1	1	1	141038850	19	30.277
cela1_red_1_141082219	Bos	436	1	92.977	299	21	0	1	299	142068077	142068375	1.32e-121	0	301	0.993355481727575	1	1	141082219	19	30.277
cela1_red_1_141098214	Bos	381	1	89.557	316	11	6	1	296	142084006	142084319	6.26e-105	0	301	1.04983388704319	1	1	141098214	19	30.277
cela1_red_1_1411501	Bos	305	1	93.237	207	14	0	92	298	1211110	1211316	3.88e-82	88	213	0.971830985915493	1	1	1411501	31	0.757
cela1_red_1_141187705	Bos	409	1	91.362	301	22	4	1	301	142173450	142173746	2.87e-113	0	301	1	1	1	141187705	19	30.277
cela1_red_1_141249494	Bos	468	1	94.702	302	15	1	1	301	142234664	142234965	4.67e-131	0	301	1.00332225913621	1	1	141249494	19	30.277
cela1_red_1_141276198	Bos	359	1	87.789	303	31	4	1	301	142261306	142261604	2.94e-98	5	296	1.02364864864865	1	1	141276198	NA	NA
cela1_red_1_14129571	Bos	357	1	92.771	249	15	2	53	301	14335395	14335640	1.06e-97	0	301	0.827242524916944	1	1	14129571	31	23.068
cela1_red_1_141345457	Bos	324	1	92.857	224	14	1	1	224	142309890	142310111	1.07e-87	76	225	0.995555555555556	1	1	141345457	NA	NA
cela1_red_1_141358877	Bos	429	1	92.359	301	22	1	1	301	142323349	142323648	2.21e-119	1	300	1.00333333333333	1	1	141358877	19	30.277
cela1_red_1_141366762	Bos	453	1	94.02	301	14	2	1	301	142331380	142331676	1.31e-126	0	301	1	1	1	141366762	19	30.448
cela1_red_1_141565427	Bos	399	1	90.94	298	25	2	1	298	142840960	142840665	1.73e-110	0	301	0.990033222591362	1	1	141565427	19	30.96
cela1_red_1_141578323	Bos	411	1	91.362	301	24	1	1	301	142824887	142824589	7.99e-114	0	301	1	1	1	141578323	NA	NA
cela1_red_1_141595055	Bos	407	1	91.06	302	24	3	2	301	142808230	142807930	1.03e-112	1	300	1.00666666666667	1	1	141595055	19	30.96
cela1_red_1_141649169	Bos	494	1	96.656	299	6	3	1	299	142642439	142642733	7.71e-139	0	301	0.993355481727575	1	1	141649169	19	30.96
cela1_red_1_141678126	Bos	525	1	98.013	302	5	1	1	301	142671365	142671666	2.73e-148	1	300	1.00666666666667	1	1	141678126	NA	NA
cela1_red_1_141712592	Bos	372	1	91.481	270	23	0	32	301	142705919	142706188	3.77e-102	20	281	0.96085409252669	1	1	141712592	19	30.96
cela1_red_1_141740741	Bos	348	1	87.736	318	14	4	1	296	142733887	142734201	6.35e-95	0	301	1.05647840531561	2	1	141740741	19	30.96
cela1_red_1_141740741	Bos	348	1	87.736	318	14	4	1	296	142874535	142874849	6.35e-95	0	301	1.05647840531561	2	1	141740741	19	30.96
cela1_red_1_14176353	Bos	390	1	89.902	307	25	3	1	301	14412492	14412798	1.04e-107	0	301	1.01993355481728	1	1	14176353	31	23.38
cela1_red_1_141789597	Bos	407	1	91.089	303	24	1	1	300	142922513	142922815	1.03e-112	0	301	1.00664451827243	1	NA	NA	NA	NA
cela1_red_1_141872225	Bos	374	1	91.103	281	17	2	29	301	143004207	143004487	1.05e-102	0	301	0.933554817275748	1	1	141872225	NA	NA
cela1_red_1_141913019	Bos	209	1	88.043	184	13	3	119	301	143044851	143045026	3.13e-53	111	190	0.968421052631579	1	1	141913019	19	30.96
cela1_red_1_142000398	Bos	244	1	86.325	234	16	8	68	301	143137012	143137229	8.58e-64	69	232	1.00862068965517	1	1	142000398	19	31.317
cela1_red_1_142029379	Bos	381	1	91.882	271	22	0	31	301	143165702	143165972	6.26e-105	31	270	1.0037037037037	1	1	142029379	NA	NA
cela1_red_1_142029556	Bos	372	1	88.742	302	29	3	1	301	143165849	143166146	3.77e-102	4	297	1.01683501683502	1	1	142029556	19	31.317
cela1_red_1_142061211	Bos	431	1	92.434	304	17	3	1	301	143220019	143220319	6.13e-120	1	300	1.01333333333333	1	1	142061211	19	31.317
cela1_red_1_142158433	Bos	375	1	89.369	301	29	3	1	301	143317019	143317316	2.91e-103	0	301	1	1	1	142158433	19	31.317
cela1_red_1_142266233	Bos	473	1	95.05	303	12	2	1	301	143668271	143668572	1e-132	0	301	1.00664451827243	1	1	142266233	19	31.675
cela1_red_1_142292172	Bos	298	1	93.103	203	14	0	1	203	143694221	143694423	6.49e-80	95	206	0.985436893203884	1	1	142292172	19	31.675
cela1_red_1_142357209	Bos	472	1	95.017	301	13	1	1	301	143761427	143761725	3.61e-132	0	301	1	1	1	142357209	19	31.675
cela1_red_1_14238657	Bos	416	1	91.586	309	15	5	1	301	14474223	14474528	1.72e-115	0	301	1.0265780730897	1	1	14238657	31	23.669
cela1_red_1_142415516	Bos	496	1	96.346	301	11	0	1	301	143612321	143612621	2.14e-139	0	301	1	1	1	142415516	NA	NA
cela1_red_1_142440283	Bos	505	1	97.01	301	8	1	1	301	143886981	143887280	3.56e-142	0	301	1	1	1	142440283	19	31.675
cela1_red_1_142495300	Bos	412	1	91.391	302	20	5	1	301	143941933	143942229	2.22e-114	2	299	1.01003344481605	1	1	142495300	19	32.02
cela1_red_1_142503298	Bos	399	1	90.667	300	26	1	2	301	143949911	143950208	1.73e-110	1	300	1	1	1	142503298	NA	NA
cela1_red_1_142550006	Bos	396	1	95.2	250	12	0	1	250	144033959	144034208	2.24e-109	51	250	1	1	1	142550006	19	32.02
cela1_red_1_142597904	Bos	326	1	92.544	228	13	2	1	228	144102025	144102248	2.98e-88	74	227	1.00440528634361	1	1	142597904	19	32.02
cela1_red_1_142630166	Bos	324	1	93.925	214	13	0	1	214	144134165	144134378	1.07e-87	87	214	1	1	NA	NA	NA	NA
cela1_red_1_142700555	Bos	436	1	92.715	302	20	2	1	301	144204554	144204854	1.32e-121	1	300	1.00666666666667	1	1	142700555	19	32.02
cela1_red_1_142739914	Bos	472	1	95.017	301	14	1	1	301	144244232	144244531	3.61e-132	0	301	1	1	1	142739914	19	32.301
cela1_red_1_142841941	Bos	274	1	91.089	202	18	0	1	202	144319485	144319686	1.09e-72	99	202	1	1	1	142841941	NA	NA
cela1_red_1_142851360	Bos	324	1	86.755	302	22	7	1	301	144328882	144329166	1.07e-87	2	299	1.01003344481605	1	1	142851360	NA	NA
cela1_red_1_142857624	Bos	396	1	90.429	303	26	3	1	301	144335108	144335409	2.24e-109	0	301	1.00664451827243	1	1	142857624	NA	NA
cela1_red_1_14296778	Bos	NA	NA	NA	NA	NA	NA	NA	NA	NA	NA	NA	73	228	NA	1	1	14296778	31	23.669
cela1_red_1_142982153	Bos	300	1	91.705	217	16	2	1	217	144459608	144459822	1.8e-80	84	217	1	1	1	142982153	19	32.332
cela1_red_1_143055102	Bos	435	1	92.715	302	21	1	1	301	144532653	144532954	4.74e-121	0	301	1.00332225913621	1	1	143055102	NA	NA
cela1_red_1_143112458	Bos	424	1	92.105	304	14	6	1	301	144587314	144587610	1.03e-117	2	299	1.01672240802676	1	1	143112458	19	32.37
cela1_red_1_143112887	Bos	307	1	90.336	238	18	4	24	257	144587739	144587975	1.08e-82	44	257	0.926070038910506	1	1	143112887	NA	NA
cela1_red_1_143167083	Bos	285	1	93.684	190	11	1	1	189	144640575	144640764	5.05e-76	111	190	1	1	1	143167083	19	32.37
cela1_red_1_143200650	Bos	440	1	93.814	291	18	0	5	295	144674130	144674420	1.02e-122	7	294	0.989795918367347	1	1	143200650	19	32.37
cela1_red_1_143289812	Bos	274	1	93.085	188	10	1	58	242	144762307	144762494	1.09e-72	117	184	1.02173913043478	1	1	143289812	NA	NA
cela1_red_1_14330166	Bos	488	1	96.013	301	10	2	1	300	14576115	14576414	3.59e-137	0	301	1	1	1	14330166	31	23.669
cela1_red_1_143336436	Bos	451	1	93.98	299	17	1	1	298	144808871	144809169	4.71e-126	0	301	0.993355481727575	1	NA	NA	NA	NA
cela1_red_1_143370564	Bos	366	1	94.515	237	10	1	1	237	144842979	144843212	1.75e-100	60	241	0.983402489626556	1	NA	NA	NA	NA
cela1_red_1_143415185	Bos	422	1	91.391	302	23	2	1	301	144887554	144887853	3.69e-117	6	295	1.02372881355932	1	1	143415185	19	33.108
cela1_red_1_143439652	Bos	398	1	90.196	306	23	5	1	299	144911701	144912006	6.22e-110	3	298	1.02684563758389	1	NA	NA	NA	NA
cela1_red_1_143472156	Bos	394	1	91.786	280	23	0	3	282	144945099	144945378	8.05e-109	3	298	0.939597315436242	1	1	143472156	19	33.108
cela1_red_1_143518674	Bos	385	1	93.75	256	16	0	44	299	144992049	144992304	4.84e-106	0	301	0.850498338870432	1	1	143518674	19	33.451
cela1_red_1_143548804	Bos	278	1	88.186	237	21	5	59	293	145025282	145025513	8.45e-74	59	242	0.979338842975207	1	NA	NA	NA	NA
cela1_red_1_143596505	Bos	457	1	95.172	290	13	1	12	301	145072899	145073187	1.01e-127	0	301	0.963455149501661	1	1	143596505	19	33.451
cela1_red_1_143627276	Bos	379	1	92.453	265	20	0	1	265	145103638	145103902	2.25e-104	31	270	0.981481481481482	1	NA	NA	NA	NA
cela1_red_1_143641228	Bos	383	1	89.577	307	25	3	2	301	145177274	145177580	1.74e-105	0	301	1.01993355481728	1	1	143641228	NA	NA
cela1_red_1_143675624	Bos	388	1	89.632	299	28	3	1	299	145211073	145211368	3.74e-107	6	295	1.0135593220339	1	1	143675624	NA	NA
cela1_red_1_143708259	Bos	484	1	95.681	301	12	1	2	301	145243788	145244088	4.64e-136	1	300	1.00333333333333	1	NA	NA	NA	NA
cela1_red_1_143739812	Bos	440	1	93.023	301	20	1	1	301	145274796	145275095	1.02e-122	1	300	1.00333333333333	1	1	143739812	19	34.053
cela1_red_1_143744135	Bos	429	1	92.359	301	21	1	3	301	145279121	145279421	2.21e-119	1	300	1.00333333333333	1	1	143744135	NA	NA
cela1_red_1_143778037	Bos	470	1	94.684	301	16	0	1	301	145313037	145313337	1.3e-131	1	300	1.00333333333333	2	NA	NA	NA	NA
cela1_red_1_143778037	Bos	470	1	94.684	301	16	0	1	301	145396138	145396438	1.3e-131	1	300	1.00333333333333	2	NA	NA	NA	NA
cela1_red_1_143783644	Bos	435	1	92.715	302	21	1	1	301	145401741	145402042	4.74e-121	0	301	1.00332225913621	1	1	143783644	19	34.507
cela1_red_1_143815131	Bos	305	1	91.441	222	19	0	75	296	145350209	145350430	3.88e-82	74	227	0.977973568281938	1	1	143815131	NA	NA
cela1_red_1_143872010	Bos	375	Un.2518	94.958	238	12	0	62	299	16988	17225	5.53e-103	62	239	0.99581589958159	1	NA	NA	NA	NA
cela1_red_1_143894624	Bos	394	1	95.582	249	6	3	53	301	145452840	145453083	8.05e-109	52	249	1	1	1	143894624	NA	NA
cela1_red_1_143937044	Bos	195	1	93.798	129	8	0	64	192	145498772	145498900	8.76e-49	164	137	0.941605839416058	1	1	143937044	19	34.507
cela1_red_1_143952609	Bos	425	1	93.103	290	20	0	1	290	145514240	145514529	2.85e-118	0	301	0.963455149501661	1	1	143952609	19	34.507
cela1_red_1_143985178	Bos	414	1	91.362	301	25	1	1	301	145547126	145547425	6.18e-115	2	299	1.0066889632107	1	1	143985178	19	34.507
cela1_red_1_144046385	Bos	381	1	93.077	260	14	4	44	301	145608340	145608597	6.26e-105	25	276	0.942028985507246	1	1	144046385	NA	NA
cela1_red_1_144073047	Bos	401	1	91.03	301	19	3	1	301	145635005	145635297	4.81e-111	1	300	1.00333333333333	2	1	144073047	NA	NA
cela1_red_1_144073047	Bos	401	Un.3654	91.03	301	19	3	1	301	10556	10848	9.13e-111	1	300	1.00333333333333	2	1	144073047	NA	NA
cela1_red_1_144119706	Bos	377	1	88.889	306	29	3	1	301	145682076	145682381	8.1e-104	3	298	1.02684563758389	1	1	144119706	NA	NA
cela1_red_1_144149627	Bos	399	1	90.397	302	26	2	2	300	145711928	145712229	1.73e-110	3	298	1.01342281879195	1	1	144149627	19	34.958
cela1_red_1_14420173	Bos	414	1	92.027	301	14	5	1	301	14716020	14716310	6.18e-115	0	301	1	1	NA	NA	NA	NA
cela1_red_1_1442279	Bos	167	1	88.028	142	16	1	64	205	1241842	1241982	1.91e-40	75	226	0.628318584070796	1	1	1442279	31	0.757
cela1_red_1_14423871	Bos	486	1	95.681	301	12	1	1	301	14719673	14719972	1.29e-136	2	299	1.0066889632107	1	1	14423871	NA	NA
cela1_red_1_144243823	Bos	483	1	95.349	301	14	0	1	301	145745781	145746081	1.67e-135	2	299	1.0066889632107	1	1	144243823	19	34.958
cela1_red_1_144330602	Bos	436	1	93.243	296	20	0	3	298	145835417	145835712	1.32e-121	0	301	0.983388704318937	1	1	144330602	19	35.533
cela1_red_1_144445714	Bos	NA	NA	NA	NA	NA	NA	NA	NA	NA	NA	NA	2	299	NA	1	1	144445714	19	35.533
cela1_red_1_144598386	Bos	226	1	92.994	157	7	4	55	210	146157336	146157489	3.11e-58	117	184	0.853260869565217	1	1	144598386	19	35.587
cela1_red_1_144609776	Bos	252	1	90.104	192	19	0	1	192	146168694	146168885	5.12e-66	110	191	1.00523560209424	1	1	144609776	NA	NA
cela1_red_1_144772785	Bos	294	1	93.5	200	9	3	1	198	146399683	146399486	8.4e-79	103	198	1.01010101010101	1	1	144772785	19	35.587
cela1_red_1_144820609	Bos	385	1	90.301	299	22	6	6	301	146333823	146334117	4.84e-106	0	301	0.993355481727575	1	1	144820609	19	35.587
cela1_red_1_144869986	Bos	298	1	90.789	228	11	5	82	301	146382936	146383161	6.49e-80	81	220	1.03636363636364	1	1	144869986	19	36.026
cela1_red_1_144896620	Bos	392	1	89.935	308	23	4	2	301	146460129	146460436	2.89e-108	1	300	1.02666666666667	1	1	144896620	19	36.026
cela1_red_1_144908563	Bos	385	1	89.577	307	24	1	3	301	146472130	146472436	4.84e-106	1	300	1.02333333333333	1	1	144908563	NA	NA
cela1_red_1_144931553	Bos	298	1	93.103	203	14	0	99	301	146495115	146495317	6.49e-80	94	207	0.980676328502415	1	1	144931553	NA	NA
cela1_red_1_14496713	Bos	438	Un.965	92.691	301	22	0	1	301	13122	13422	6.96e-122	2	299	1.0066889632107	1	1	14496713	31	23.669
cela1_red_1_144981921	Bos	255	1	90.576	191	18	0	49	239	146546079	146546269	3.96e-67	63	238	0.802521008403361	1	1	144981921	19	36.026
cela1_red_1_145063923	Bos	399	1	93.066	274	17	2	26	299	146628922	146629193	1.73e-110	0	301	0.910299003322259	1	1	145063923	NA	NA
cela1_red_1_145108209	Bos	361	1	92.157	255	19	1	1	254	147154635	147154381	8.16e-99	48	253	1.00790513833992	1	1	145108209	19	37.112
cela1_red_1_145153367	Bos	NA	NA	NA	NA	NA	NA	NA	NA	NA	NA	NA	0	301	NA	1	NA	NA	NA	NA
cela1_red_1_145184231	Bos	346	1	92.562	242	16	1	62	301	147078698	147078457	2.29e-94	61	240	1.00833333333333	1	1	145184231	19	37.112
cela1_red_1_145204734	Bos	440	1	93.069	303	18	3	1	301	147058448	147058147	1.02e-122	0	301	1.00664451827243	1	1	145204734	NA	NA
cela1_red_1_145214264	Bos	392	1	91.608	286	21	2	1	286	147048945	147048663	2.89e-108	0	301	0.950166112956811	1	1	145214264	19	37.112
cela1_red_1_145284897	Bos	442	1	93.289	298	19	1	4	301	146978437	146978141	2.83e-123	2	299	0.996655518394649	1	1	145284897	19	37.112
cela1_red_1_145328040	Bos	355	1	93.033	244	15	1	14	257	146935270	146935029	3.8e-97	44	257	0.949416342412451	1	1	145328040	19	37.112
cela1_red_1_14533179	Bos	363	Un.965	91.892	259	18	3	1	257	49754	50011	4.31e-99	9	292	0.886986301369863	1	1	14533179	31	23.703
cela1_red_1_145379921	Bos	NA	NA	NA	NA	NA	NA	NA	NA	NA	NA	NA	10	291	NA	1	1	145379921	19	37.112
cela1_red_1_14546814	Bos	364	1	90.775	271	22	1	34	301	14784585	14784855	6.31e-100	36	265	1.02264150943396	1	1	14546814	31	23.738
cela1_red_1_145553653	Bos	407	1	91.362	301	21	1	1	301	146854362	146854067	1.03e-112	0	301	1	1	1	145553653	NA	NA
cela1_red_1_145615895	Bos	440	1	93.046	302	20	1	1	301	146792319	146792018	1.02e-122	0	301	1.00332225913621	1	1	145615895	19	37.112
cela1_red_1_145645840	Bos	394	1	90.033	301	29	1	1	301	146763472	146763173	8.05e-109	3	298	1.01006711409396	1	1	145645840	19	37.112
cela1_red_1_145649437	Bos	440	1	93.266	297	20	0	5	301	146759859	146759563	1.02e-122	1	300	0.99	1	1	145649437	19	37.112
cela1_red_1_145690862	Bos	NA	NA	NA	NA	NA	NA	NA	NA	NA	NA	NA	76	225	NA	1	1	145690862	19	37.112
cela1_red_1_145709164	Bos	431	1	92.667	300	21	1	1	300	146698026	146697728	6.13e-120	0	301	0.996677740863787	1	1	145709164	19	37.112
cela1_red_1_145733118	Bos	291	1	92.929	198	14	0	1	198	146674113	146673916	1.09e-77	95	206	0.961165048543689	1	1	145733118	19	37.112
cela1_red_1_145819455	Bos	418	1	91.749	303	22	2	2	301	147557997	147557695	4.77e-116	0	301	1.00664451827243	1	1	145819455	NA	NA
cela1_red_1_14583410	Bos	409	1	91.362	301	20	3	1	301	14819680	14819974	2.87e-113	1	300	1.00333333333333	1	1	14583410	31	23.769
cela1_red_1_145894489	Bos	359	1	88.525	305	23	3	9	301	147483922	147483618	2.94e-98	0	301	1.01328903654485	1	1	145894489	19	37.112
cela1_red_1_145960945	Bos	302	1	85.953	299	22	7	2	300	147416112	147415834	5.02e-81	0	301	0.993355481727575	1	1	145960945	19	37.112
cela1_red_1_145989690	Bos	NA	NA	NA	NA	NA	NA	NA	NA	NA	NA	NA	0	301	NA	1	1	145989690	NA	NA
cela1_red_1_146024845	Bos	265	1	90.476	210	6	4	1	210	147274492	147274297	6.58e-70	91	210	1	1	1	146024845	19	37.112
cela1_red_1_146054836	Bos	412	1	91.362	301	25	1	1	301	147369337	147369038	2.22e-114	1	300	1.00333333333333	1	1	146054836	19	37.112
cela1_red_1_146101075	Bos	448	1	93.355	301	20	0	1	301	147243391	147243091	6.09e-125	1	300	1.00333333333333	1	1	146101075	19	37.112
cela1_red_1_146101363	Bos	359	1	88.581	289	32	1	1	289	147243103	147242816	2.94e-98	17	284	1.01760563380282	1	1	146101363	NA	NA
cela1_red_1_146147293	Bos	NA	NA	NA	NA	NA	NA	NA	NA	NA	NA	NA	50	251	NA	1	1	146147293	NA	NA
cela1_red_1_14615633	Bos	464	1	94.426	305	12	3	1	301	14851925	14852228	6.05e-130	0	301	1.01328903654485	2	NA	NA	NA	NA
cela1_red_1_14615633	Bos	464	5	94.426	305	12	3	1	301	88902935	88902632	4.69e-130	0	301	1.01328903654485	2	NA	NA	NA	NA
cela1_red_1_146204791	Bos	318	1	86.645	307	16	8	2	301	147174465	147174177	4.98e-86	2	299	1.02675585284281	1	1	146204791	NA	NA
cela1_red_1_146216620	Bos	366	1	88.673	309	22	4	1	301	147162672	147162369	1.75e-100	1	300	1.03	1	1	146216620	19	37.112
cela1_red_1_146248257	Bos	479	1	95.349	301	13	1	1	301	148307602	148307303	2.16e-134	1	300	1.00333333333333	1	1	146248257	19	37.112
cela1_red_1_146293792	Bos	372	1	88.889	297	31	1	5	301	148261693	148261399	3.77e-102	4	297	1	1	1	146293792	19	37.112
cela1_red_1_146439638	Bos	298	1	82.143	308	44	4	1	301	148176828	148176525	6.49e-80	24	277	1.11191335740072	1	1	146439638	19	37.112
cela1_red_1_146488103	Bos	414	1	91.694	301	22	3	1	301	148132243	148131946	6.18e-115	0	301	1	1	1	146488103	19	37.112
cela1_red_1_146550005	Bos	300	1	87.405	262	31	2	7	267	148070406	148070146	1.8e-80	34	267	0.9812734082397	1	NA	NA	NA	NA
cela1_red_1_14656497	Bos	405	1	91.06	302	20	4	1	301	14892700	14892995	3.72e-112	2	299	1.01003344481605	1	1	14656497	NA	NA
cela1_red_1_146602395	Bos	431	1	92.484	306	16	1	2	300	148018718	148018413	6.13e-120	0	301	1.01661129568106	1	1	146602395	19	37.112
cela1_red_1_146716408	Bos	403	1	90.615	309	21	1	1	301	147904994	147904686	1.34e-111	0	301	1.0265780730897	1	1	146716408	19	37.112
cela1_red_1_146771924	Bos	433	1	93.197	294	19	1	9	301	147849420	147849127	1.71e-120	2	299	0.983277591973244	1	1	146771924	19	37.112
cela1_red_1_146799778	Bos	431	1	92.409	303	21	1	1	301	147822088	147821786	6.13e-120	0	301	1.00664451827243	1	1	146799778	19	37.112
cela1_red_1_146842073	Bos	366	1	92.549	255	18	1	3	257	147783896	147783643	1.75e-100	45	256	0.99609375	1	1	146842073	NA	NA
cela1_red_1_146912164	Bos	446	1	94.464	289	14	2	14	301	147713574	147713287	2.19e-124	1	300	0.963333333333333	1	1	146912164	NA	NA
cela1_red_1_147066026	Bos	366	1	94.85	233	12	0	1	233	148395697	148395929	1.75e-100	27	274	0.85036496350365	1	1	147066026	19	37.996
cela1_red_1_147106743	Bos	411	1	91.333	300	26	0	2	301	148435874	148436173	7.99e-114	0	301	0.996677740863787	1	1	147106743	NA	NA
cela1_red_1_147113471	Bos	411	1	91.03	301	26	1	1	301	148442545	148442844	7.99e-114	3	298	1.01006711409396	1	NA	NA	NA	NA
cela1_red_1_147150992	Bos	407	1	91.03	301	26	1	1	301	148562065	148562364	1.03e-112	1	300	1.00333333333333	1	1	147150992	19	38.007
cela1_red_1_147210765	Bos	418	1	91.722	302	21	2	1	301	148624192	148624490	4.77e-116	1	300	1.00666666666667	1	1	147210765	19	38.007
cela1_red_1_147218711	Bos	377	1	93.05	259	17	1	43	301	148632100	148632357	8.1e-104	16	285	0.908771929824561	1	1	147218711	NA	NA
cela1_red_1_147264598	Bos	407	1	91	300	27	0	1	300	148678291	148678590	1.03e-112	1	300	1	1	1	147264598	NA	NA
cela1_red_1_147266689	Bos	451	1	94.04	302	11	3	1	301	148680401	148680696	4.71e-126	0	301	1.00332225913621	1	NA	NA	NA	NA
cela1_red_1_147314612	Bos	420	1	91.694	301	24	1	1	301	148728303	148728602	1.33e-116	2	299	1.0066889632107	1	1	147314612	19	38.007
cela1_red_1_147323499	Bos	351	1	90.875	263	23	1	40	301	148737180	148737442	4.91e-96	39	262	1.00381679389313	1	1	147323499	19	38.007
cela1_red_1_14736229	Bos	285	1	90.741	216	17	1	28	240	14965631	14965846	5.05e-76	88	213	1.01408450704225	1	1	14736229	31	23.807
cela1_red_1_147368345	Bos	512	1	97.342	301	8	0	1	301	148781907	148782207	2.13e-144	0	301	1	1	NA	NA	NA	NA
cela1_red_1_147413797	Bos	451	1	93.709	302	17	2	1	301	148827733	148828033	4.71e-126	0	301	1.00332225913621	1	1	147413797	19	38.007
cela1_red_1_147438435	Bos	250	1	83.673	294	19	16	12	301	148852344	148852612	1.84e-65	0	301	0.976744186046512	1	1	147438435	19	38.007
cela1_red_1_147501771	Bos	231	1	86.207	232	10	2	87	298	148915697	148915926	6.68e-60	37	264	0.878787878787879	1	NA	NA	NA	NA
cela1_red_1_147618511	Bos	412	1	91.362	301	25	1	1	301	149097570	149097869	2.22e-114	1	300	1.00333333333333	1	1	147618511	NA	NA
cela1_red_1_147641436	Bos	473	1	96.181	288	11	0	14	301	149120517	149120804	1e-132	14	287	1.00348432055749	1	1	147641436	19	38.007
cela1_red_1_147676527	Bos	468	1	94.684	301	16	0	1	301	149155732	149156032	4.67e-131	0	301	1	1	1	147676527	19	38.144
cela1_red_1_147738638	Bos	368	1	89.037	301	27	3	1	301	149217714	149218008	4.88e-101	0	301	1	1	1	147738638	19	38.19
cela1_red_1_14775062	Bos	429	1	92.359	301	23	0	1	301	15004564	15004864	2.21e-119	0	301	1	1	1	14775062	31	23.807
cela1_red_1_147803929	Bos	340	1	87.662	308	19	5	1	299	149282671	149282968	1.06e-92	0	301	1.02325581395349	1	1	147803929	NA	NA
cela1_red_1_147835270	Bos	433	1	92.484	306	18	3	1	301	149314160	149314465	1.71e-120	0	301	1.01661129568106	1	1	147835270	19	38.226
cela1_red_1_147860214	Bos	NA	NA	NA	NA	NA	NA	NA	NA	NA	NA	NA	0	301	NA	1	1	147860214	19	38.263
cela1_red_1_147897648	Bos	425	1	92.027	301	24	0	1	301	149376412	149376712	2.85e-118	1	300	1.00333333333333	1	1	147897648	19	38.263
cela1_red_1_147981203	Bos	NA	NA	NA	NA	NA	NA	NA	NA	NA	NA	NA	47	254	NA	1	1	147981203	NA	NA
cela1_red_1_14799312	Bos	448	1	93.399	303	18	1	1	301	15028803	15029105	6.09e-125	0	301	1.00664451827243	1	1	14799312	31	23.807
cela1_red_1_148107591	Bos	409	1	91.118	304	19	4	1	301	149607935	149608233	2.87e-113	2	299	1.01672240802676	1	1	148107591	19	38.263
cela1_red_1_148132701	Bos	422	1	91.694	301	25	0	1	301	149633020	149633320	3.69e-117	2	299	1.0066889632107	2	1	148132701	NA	NA
cela1_red_1_148132701	Bos	422	Un.8984	91.694	301	25	0	1	301	2355	2055	7.01e-117	2	299	1.0066889632107	2	1	148132701	NA	NA
cela1_red_1_148177451	Bos	422	1	92.027	301	22	1	1	301	149683464	149683762	3.69e-117	0	301	1	1	1	148177451	19	38.263
cela1_red_1_148184666	Bos	460	1	94.613	297	16	0	2	298	149690748	149691044	7.82e-129	0	301	0.98671096345515	1	1	148184666	19	38.263
cela1_red_1_148331879	Bos	235	1	88.947	190	21	0	5	194	149817956	149818145	5.16e-61	107	194	0.979381443298969	2	1	148331879	NA	NA
cela1_red_1_148331879	Bos	235	1	88.947	190	21	0	5	194	149895435	149895624	5.16e-61	107	194	0.979381443298969	2	1	148331879	NA	NA
cela1_red_1_148367800	Bos	259	1	94.118	170	10	0	127	296	149931572	149931741	3.06e-68	126	175	0.971428571428571	1	1	148367800	19	38.263
cela1_red_1_148386154	Bos	379	1	89.865	296	28	1	6	301	149949759	149950052	2.25e-104	0	301	0.983388704318937	1	1	148386154	NA	NA
cela1_red_1_14838617	Bos	462	1	94.371	302	15	1	2	301	15066965	15067266	2.17e-129	0	301	1.00332225913621	1	1	14838617	31	23.807
cela1_red_1_148548013	Bos	481	1	95.033	302	12	3	1	301	150107213	150107512	6e-135	5	296	1.02027027027027	1	1	148548013	NA	NA
cela1_red_1_148698779	Bos	NA	NA	NA	NA	NA	NA	NA	NA	NA	NA	NA	86	215	NA	1	1	148698779	NA	NA
cela1_red_1_14870683	Bos	375	1	95.339	236	11	0	66	301	15099155	15099390	2.91e-103	64	237	0.9957805907173	1	1	14870683	NA	NA
cela1_red_1_148708033	Bos	292	1	83.988	331	21	12	2	301	150268869	150269198	3.02e-78	2	299	1.10702341137124	1	NA	NA	NA	NA
cela1_red_1_148746214	Bos	324	1	87.719	285	22	3	30	301	150308056	150308340	1.07e-87	31	270	1.05555555555556	1	1	148746214	NA	NA
cela1_red_1_148777631	Bos	516	1	97.674	301	6	1	1	301	150339467	150339766	1.65e-145	0	301	1	1	1	148777631	19	38.263
cela1_red_1_148824077	Bos	346	1	92.276	246	16	1	1	246	150386090	150386332	2.29e-94	55	246	1	1	1	148824077	19	38.484
cela1_red_1_148874269	Bos	459	1	94.118	306	10	2	1	301	150436225	150436527	2.81e-128	0	301	1.01661129568106	1	1	148874269	19	38.66
cela1_red_1_148986198	Bos	514	1	97.659	299	7	0	1	299	150544150	150544448	5.92e-145	0	301	0.993355481727575	1	NA	NA	NA	NA
cela1_red_1_149059898	Bos	261	1	95.706	163	5	1	141	301	150617917	150618079	8.51e-69	140	161	1.01242236024845	1	NA	NA	NA	NA
cela1_red_1_149104752	Bos	274	1	88.596	228	21	4	76	301	150662176	150662400	1.09e-72	76	225	1.01333333333333	1	1	149104752	19	38.675
cela1_red_1_149121395	Bos	464	1	94.371	302	15	2	1	301	150678679	150678979	6.05e-130	1	300	1.00666666666667	1	1	149121395	19	39.072
cela1_red_1_149202104	Bos	440	1	93.046	302	20	1	1	301	150758996	150759297	1.02e-122	0	301	1.00332225913621	1	1	149202104	NA	NA
cela1_red_1_1492314	Bos	NA	NA	NA	NA	NA	NA	NA	NA	NA	NA	NA	27	274	NA	1	1	1492314	31	0.757
cela1_red_1_149280881	Bos	351	1	93.617	235	14	1	1	235	150853189	150853422	4.91e-96	67	234	1.0042735042735	1	1	149280881	19	39.072
cela1_red_1_149369596	Bos	451	1	93.919	296	18	0	3	298	150941988	150942283	4.71e-126	2	299	0.989966555183946	1	1	149369596	19	39.072
cela1_red_1_149420601	Bos	418	1	91.722	302	23	2	1	301	150992819	150993119	4.77e-116	0	301	1.00332225913621	1	1	149420601	19	39.072
cela1_red_1_149420711	Bos	462	1	94.352	301	15	2	2	301	150992930	150993229	2.17e-129	1	300	1.00333333333333	1	1	149420711	19	39.147
cela1_red_1_149455376	Bos	411	1	97.49	239	6	0	1	239	151027531	151027769	7.99e-114	63	238	1.00420168067227	1	1	149455376	19	39.232
cela1_red_1_149461569	Bos	303	1	87.778	270	20	8	1	261	151033715	151033980	1.39e-81	31	270	1	1	1	149461569	19	39.393
cela1_red_1_149534115	Bos	409	1	91.089	303	21	3	1	301	151106626	151106924	2.87e-113	2	299	1.0133779264214	1	1	149534115	NA	NA
cela1_red_1_14959073	Bos	438	1	93.023	301	19	1	1	301	15187456	15187754	3.66e-122	0	301	1	1	1	14959073	31	24.598
cela1_red_1_149598094	Bos	167	7	92.92	113	8	0	132	244	6872010	6872122	1.34e-40	41	260	0.434615384615385	1	1	149598094	19	39.393
cela1_red_1_149742115	Bos	425	1	92.308	299	23	0	3	301	151305974	151306272	2.85e-118	0	301	0.993355481727575	1	1	149742115	19	39.393
cela1_red_1_149825956	Bos	353	Un.806	90.335	269	26	0	33	301	15120	15388	2.59e-96	32	269	1	1	1	149825956	19	39.393
cela1_red_1_149905793	Bos	420	1	91.776	304	19	2	1	298	151517045	151517348	1.33e-116	1	300	1.01333333333333	1	1	149905793	19	39.393
cela1_red_1_149922375	Bos	222	1	93.333	150	10	0	104	253	151533707	151533856	4.02e-57	149	152	0.986842105263158	1	1	149922375	19	39.393
cela1_red_1_149954273	Bos	442	1	93.581	296	19	0	6	301	151594894	151595189	2.83e-123	0	301	0.983388704318937	1	1	149954273	19	39.471
cela1_red_1_150045477	Bos	348	1	89.455	275	29	0	23	297	151759125	151759399	6.35e-95	0	301	0.913621262458472	1	1	150045477	19	39.57
cela1_red_1_150150015	Bos	303	1	90	240	15	5	3	233	151862774	151863013	1.39e-81	69	232	1.03448275862069	1	1	150150015	19	39.665
cela1_red_1_150217793	Bos	412	1	91.611	298	23	2	4	301	152000546	152000841	2.22e-114	2	299	0.996655518394649	1	1	150217793	19	39.665
cela1_red_1_15025833	Bos	246	1	94.34	159	9	0	119	277	15281870	15282028	2.38e-64	143	158	1.00632911392405	2	1	15025833	NA	NA
cela1_red_1_15025833	Bos	246	1	94.34	159	9	0	119	277	15313947	15313789	2.38e-64	143	158	1.00632911392405	2	1	15025833	NA	NA
cela1_red_1_15039637	Bos	488	1	96.013	301	11	1	1	301	15300227	15299928	3.59e-137	0	301	1	1	1	15039637	31	24.598
cela1_red_1_150400860	Bos	276	1	92.67	191	14	0	111	301	152184592	152184782	3.04e-73	96	205	0.931707317073171	1	1	150400860	19	39.665
cela1_red_1_150402127	Bos	337	1	89.377	273	20	4	1	272	152185746	152186010	1.38e-91	9	292	0.934931506849315	1	1	150402127	NA	NA
cela1_red_1_150435809	Bos	394	1	94.8	250	12	1	1	250	152219456	152219704	8.05e-109	53	248	1.00806451612903	1	1	150435809	19	39.665
cela1_red_1_150527703	Bos	433	1	92.715	302	18	3	1	301	152329424	152329722	1.71e-120	2	299	1.01003344481605	1	1	150527703	19	39.665
cela1_red_1_150562646	Bos	364	1	88.997	309	15	3	1	301	152364390	152364687	6.31e-100	0	301	1.0265780730897	1	1	150562646	19	39.665
cela1_red_1_150562967	Bos	405	1	91.391	302	10	8	1	301	152364709	152364995	3.72e-112	4	297	1.01683501683502	1	NA	NA	NA	NA
cela1_red_1_150594887	Bos	510	1	97.01	301	9	0	1	301	152396628	152396928	7.66e-144	2	299	1.0066889632107	1	1	150594887	19	39.665
cela1_red_1_150678152	Bos	298	1	92.344	209	14	2	91	299	152483047	152483253	6.49e-80	90	211	0.990521327014218	1	1	150678152	19	39.665
cela1_red_1_150740309	Bos	385	1	90.066	302	20	4	1	301	152544410	152544702	4.84e-106	1	300	1.00666666666667	1	1	150740309	NA	NA
cela1_red_1_15076688	Bos	NA	NA	NA	NA	NA	NA	NA	NA	NA	NA	NA	103	198	NA	1	1	15076688	31	24.598
cela1_red_1_150771228	Bos	420	1	92.105	304	15	4	1	299	152575283	152575582	1.33e-116	0	301	1.00996677740864	1	NA	NA	NA	NA
cela1_red_1_150800075	Bos	235	1	90.11	182	17	1	1	181	152604441	152604622	5.16e-61	75	226	0.805309734513274	2	1	150800075	19	39.894
cela1_red_1_150800075	Bos	235	1	90.11	182	17	1	1	181	152659422	152659603	5.16e-61	75	226	0.805309734513274	2	1	150800075	19	39.894
cela1_red_1_150842301	Bos	309	1	85.489	317	23	12	5	301	152647104	152647417	3e-83	0	301	1.0531561461794	1	1	150842301	19	39.894
cela1_red_1_15093757	Bos	392	1	92.171	281	17	3	23	301	15417517	15417794	2.89e-108	22	279	1.00716845878136	1	1	15093757	NA	NA
cela1_red_1_150964748	Bos	470	1	95	300	13	1	2	301	152822721	152823018	1.3e-131	0	301	0.996677740863787	2	1	150964748	19	39.894
cela1_red_1_150964748	Bos	470	1	95	300	13	1	2	301	152852788	152852491	1.3e-131	0	301	0.996677740863787	2	1	150964748	19	39.894
cela1_red_1_151028150	Bos	405	1	90.82	305	24	1	1	301	152925828	152926132	3.72e-112	0	301	1.01328903654485	1	1	151028150	19	39.894
cela1_red_1_151099910	Bos	431	1	92.459	305	17	6	1	301	152995493	152995795	6.13e-120	0	301	1.01328903654485	1	NA	NA	NA	NA
cela1_red_1_151152463	Bos	363	1	87.829	304	33	3	1	301	153047894	153048196	2.27e-99	5	296	1.02702702702703	1	1	151152463	NA	NA
cela1_red_1_151186655	Bos	263	1	90.594	202	13	1	98	299	153082202	153082397	2.37e-69	80	221	0.914027149321267	1	1	151186655	NA	NA
cela1_red_1_151192685	Bos	438	1	93.023	301	20	1	1	301	153088089	153088388	3.66e-122	0	301	1	1	1	151192685	19	40.042
cela1_red_1_151231312	Bos	326	1	86.408	309	29	7	1	301	153126791	153127094	2.98e-88	0	301	1.0265780730897	1	1	151231312	19	40.042
cela1_red_1_151271023	Bos	366	1	88.673	309	24	5	1	301	153166342	153166647	1.75e-100	0	301	1.0265780730897	1	1	151271023	NA	NA
cela1_red_1_151280195	Bos	359	1	92.771	249	16	2	54	301	153175511	153175758	2.94e-98	53	248	1.00403225806452	1	1	151280195	19	40.042
cela1_red_1_151347861	Bos	265	1	90.244	205	16	4	99	301	153228459	153228661	6.58e-70	98	203	1.00985221674877	1	1	151347861	19	40.042
cela1_red_1_151370109	Bos	416	1	91.946	298	23	1	1	298	153250613	153250909	1.72e-115	0	301	0.990033222591362	1	1	151370109	19	40.042
cela1_red_1_151380009	Bos	407	1	91.554	296	24	1	6	301	153270102	153270396	1.03e-112	0	301	0.983388704318937	1	1	151380009	19	40.042
cela1_red_1_15138050	Bos	438	1	93.266	297	20	0	2	298	15456232	15456528	3.66e-122	0	301	0.98671096345515	1	1	15138050	31	24.888
cela1_red_1_151457268	Bos	335	1	86.842	304	32	3	1	301	153347425	153347723	4.95e-91	1	300	1.01333333333333	1	1	151457268	19	40.221
cela1_red_1_151518638	Bos	298	1	84.95	299	37	5	1	296	153408719	153409012	6.49e-80	1	300	0.996666666666667	1	1	151518638	NA	NA
cela1_red_1_151550263	Bos	390	Un.1404	90.397	302	19	3	1	301	27683	27391	1.98e-107	1	300	1.00666666666667	1	1	151550263	NA	NA
cela1_red_1_151752042	Bos	387	1	89.701	301	31	0	1	301	153662032	153662332	1.35e-106	1	300	1.00333333333333	1	1	151752042	19	40.412
cela1_red_1_151791930	Bos	211	1	96.825	126	4	0	89	214	153700895	153701020	8.7e-54	119	182	0.692307692307692	1	1	151791930	NA	NA
cela1_red_1_151819076	Bos	414	1	91.419	303	24	1	1	301	153727936	153728238	6.18e-115	0	301	1.00664451827243	1	1	151819076	19	40.412
cela1_red_1_151846859	Bos	446	1	93.355	301	20	0	1	301	153755757	153756057	2.19e-124	0	301	1	1	1	151846859	NA	NA
cela1_red_1_151867641	Bos	315	1	94.581	203	11	0	1	203	153776610	153776812	6.44e-85	98	203	1	1	1	151867641	19	40.412
cela1_red_1_151903795	Bos	462	1	94.352	301	17	0	1	301	153809449	153809749	2.17e-129	0	301	1	1	1	151903795	19	40.412
cela1_red_1_151999796	Bos	337	1	86.885	305	34	5	1	301	153905609	153905911	1.38e-91	0	301	1.01328903654485	1	1	151999796	19	40.479
cela1_red_1_152048400	Bos	252	1	92.571	175	13	0	125	299	153954297	153954471	5.12e-66	124	177	0.988700564971751	1	1	152048400	19	40.549
cela1_red_1_152085983	Bos	248	1	91.62	179	15	0	123	301	153993294	153993472	6.63e-65	61	240	0.745833333333333	1	1	152085983	NA	NA
cela1_red_1_152087572	Bos	348	1	95.434	219	8	1	1	217	153994769	153994987	6.35e-95	84	217	1.00921658986175	1	1	152087572	19	40.549
cela1_red_1_152143995	Bos	261	1	90	200	20	0	3	202	154051750	154051949	8.51e-69	100	201	0.995024875621891	1	1	152143995	19	40.549
cela1_red_1_152178800	Bos	222	1	84.188	234	29	4	19	250	154086690	154086917	4.02e-57	33	268	0.873134328358209	1	1	152178800	NA	NA
cela1_red_1_152209753	Bos	344	1	87.919	298	26	5	10	301	154117263	154117556	8.22e-94	1	300	0.993333333333333	1	1	152209753	19	40.549
cela1_red_1_15223201	Bos	418	1	92.44	291	20	2	12	301	15540689	15540978	4.77e-116	2	299	0.973244147157191	1	1	15223201	31	25.121
cela1_red_1_1522667	Bos	357	1	87.948	307	29	7	1	301	1322278	1322582	1.06e-97	1	300	1.02333333333333	1	1	1522667	31	0.757
cela1_red_1_152336041	Bos	NA	NA	NA	NA	NA	NA	NA	NA	NA	NA	NA	0	301	NA	1	1	152336041	19	40.549
cela1_red_1_152354295	Bos	420	1	92.053	302	19	3	1	297	154304263	154304564	1.33e-116	0	301	1.00332225913621	1	NA	NA	NA	NA
cela1_red_1_15238637	Bos	422	1	92.105	304	17	2	1	301	15554694	15554993	3.69e-117	0	301	1.00996677740864	1	1	15238637	31	25.121
cela1_red_1_152398859	Bos	464	1	95.222	293	14	0	9	301	154349505	154349797	6.05e-130	0	301	0.973421926910299	1	1	152398859	19	40.549
cela1_red_1_152418082	Bos	403	Un.3299	90.698	301	28	0	1	301	8376	8076	2.54e-111	1	300	1.00333333333333	1	1	152418082	19	40.549
cela1_red_1_152493254	Bos	440	1	94.118	289	17	0	1	289	154434080	154434368	1.02e-122	4	297	0.973063973063973	1	1	152493254	19	41.143
cela1_red_1_152671820	Bos	305	1	85.948	306	20	10	1	292	154612215	154612511	3.88e-82	1	300	1.02	1	1	152671820	NA	NA
cela1_red_1_152752788	Bos	475	1	95.017	301	15	0	1	301	154693613	154693913	2.79e-133	1	300	1.00333333333333	1	1	152752788	19	41.143
cela1_red_1_152863450	Bos	329	1	92.275	233	17	1	4	236	154811723	154811954	2.3e-89	0	301	0.774086378737541	1	1	152863450	NA	NA
cela1_red_1_152888347	Bos	252	1	88.372	215	17	5	1	211	154836493	154836703	5.12e-66	90	211	1.01895734597156	1	1	152888347	NA	NA
cela1_red_1_152915478	Bos	337	1	90.945	254	18	2	1	251	154863751	154864002	1.38e-91	48	253	1.00395256916996	1	1	152915478	19	41.429
cela1_red_1_152959885	Bos	272	1	92.593	189	14	0	21	209	154910141	154910329	3.93e-72	112	189	1	1	1	152959885	19	41.429
cela1_red_1_153001183	Bos	348	1	88.372	301	19	7	1	301	154950543	154950827	6.35e-95	0	301	1	1	1	153001183	19	41.839
cela1_red_1_153097184	Bos	472	1	95.286	297	14	0	1	297	155039459	155039755	3.61e-132	0	301	0.98671096345515	1	1	153097184	NA	NA
cela1_red_1_153171474	Bos	NA	NA	NA	NA	NA	NA	NA	NA	NA	NA	NA	69	232	NA	1	1	153171474	19	41.839
cela1_red_1_153201612	Bos	449	1	93.399	303	18	1	1	301	155164102	155164404	1.69e-125	1	300	1.01	1	1	153201612	19	41.839
cela1_red_1_153265509	Bos	403	1	91.468	293	25	0	1	293	155227825	155228117	1.34e-111	0	301	0.973421926910299	1	1	153265509	19	41.934
cela1_red_1_153268935	Bos	396	1	90.878	296	26	1	1	295	155231261	155231556	2.24e-109	0	301	0.983388704318937	1	1	153268935	19	41.934
cela1_red_1_153304835	Bos	261	1	87.083	240	20	3	62	301	155210574	155210346	8.51e-69	0	301	0.79734219269103	1	1	153304835	NA	NA
cela1_red_1_153348473	Bos	387	1	89.577	307	24	6	1	301	155275624	155275928	1.35e-106	2	299	1.02675585284281	1	1	153348473	19	41.934
cela1_red_1_153382849	Bos	394	1	88	300	36	0	1	300	155309938	155310237	8.05e-109	21	280	1.07142857142857	1	1	153382849	NA	NA
cela1_red_1_1534008	Bos	237	1	92.308	169	10	2	135	301	1333759	1333926	1.43e-61	76	225	0.751111111111111	1	1	1534008	31	0.757
cela1_red_1_153496543	Bos	453	1	93.77	305	14	4	1	301	155422747	155423050	1.31e-126	0	301	1.01328903654485	1	NA	NA	NA	NA
cela1_red_1_153550128	Bos	346	1	92.827	237	17	0	1	237	155475385	155475621	2.29e-94	65	236	1.00423728813559	1	1	153550128	19	41.934
cela1_red_1_153598598	Bos	416	1	91.503	306	20	5	1	301	155514539	155514843	1.72e-115	0	301	1.01661129568106	1	1	153598598	19	41.934
cela1_red_1_153638991	Bos	407	1	91.03	301	27	0	1	301	155558690	155558990	1.03e-112	0	301	1	1	1	153638991	NA	NA
cela1_red_1_153648847	Bos	313	1	86.622	299	19	5	3	301	155568545	155568822	2.32e-84	1	300	0.996666666666667	1	1	153648847	19	41.934
cela1_red_1_153649144	Bos	436	1	93	300	19	1	1	300	155568819	155569116	1.32e-121	0	301	0.996677740863787	1	1	153649144	19	41.934
cela1_red_1_153704641	Bos	385	1	90.268	298	21	3	1	298	155622665	155622954	4.84e-106	1	300	0.993333333333333	1	1	153704641	19	41.934
cela1_red_1_153715361	Bos	401	1	91.554	296	18	2	7	301	155633414	155633703	4.81e-111	6	295	1.00338983050847	1	1	153715361	NA	NA
cela1_red_1_153751654	Bos	388	1	89.735	302	30	1	1	301	155671449	155671750	3.74e-107	2	299	1.01003344481605	1	1	153751654	19	41.934
cela1_red_1_153880768	Bos	339	1	90.625	256	21	1	1	256	155803996	155804248	3.82e-92	46	255	1.00392156862745	1	NA	NA	NA	NA
cela1_red_1_15401480	Bos	411	Un.53272	91.362	301	23	2	1	301	1090	1387	1.52e-113	1	300	1.00333333333333	1	1	15401480	31	25.121
cela1_red_1_154057787	Bos	431	1	92.508	307	14	4	1	301	155996855	155997158	6.13e-120	0	301	1.01993355481728	1	1	154057787	19	42.1
cela1_red_1_154058438	Bos	313	1	90.638	235	22	0	67	301	155997570	155997804	2.32e-84	66	235	1	1	1	154058438	19	42.1
cela1_red_1_154127443	Bos	NA	NA	NA	NA	NA	NA	NA	NA	NA	NA	NA	0	301	NA	1	1	154127443	19	42.1
cela1_red_1_154227665	Bos	366	1	91.985	262	19	2	23	282	156178190	156178451	1.75e-100	22	279	0.939068100358423	1	NA	NA	NA	NA
cela1_red_1_15434909	Bos	492	1	96.013	301	12	0	1	301	15803421	15803721	2.77e-138	1	300	1.00333333333333	1	1	15434909	31	25.121
cela1_red_1_15441324	Bos	429	1	92.359	301	22	1	1	301	15809852	15810151	2.21e-119	1	300	1.00333333333333	1	1	15441324	31	25.121
cela1_red_1_15445386	Bos	348	1	87.789	303	28	5	3	301	15813912	15814209	6.35e-95	1	300	1.01	1	1	15445386	31	25.421
cela1_red_1_154499465	Bos	359	1	88.372	301	31	2	1	301	156452449	156452745	2.94e-98	0	301	1	1	1	154499465	19	42.743
cela1_red_1_154523280	Bos	466	1	94.684	301	15	1	1	300	156475954	156476254	1.68e-130	0	301	1	1	NA	NA	NA	NA
cela1_red_1_154547731	Bos	420	1	91.803	305	20	3	1	301	156496012	156496315	1.33e-116	0	301	1.01328903654485	1	1	154547731	19	42.743
cela1_red_1_154557788	Bos	322	1	87.248	298	18	6	1	298	156506047	156506324	3.85e-87	0	301	0.990033222591362	1	1	154557788	19	42.743
cela1_red_1_154637307	Bos	363	1	88.411	302	32	2	1	301	156585504	156585803	2.27e-99	1	300	1.00666666666667	1	NA	NA	NA	NA
cela1_red_1_154707649	Bos	305	1	88.716	257	20	5	1	249	156655863	156656118	3.88e-82	52	249	1.03212851405622	1	NA	NA	NA	NA
cela1_red_1_154724198	Bos	364	1	91.386	267	21	2	1	266	156672379	156672644	6.31e-100	35	266	1.00375939849624	1	1	154724198	NA	NA
cela1_red_1_154874173	Bos	300	1	85.034	294	37	5	2	291	156823924	156824214	1.8e-80	4	297	0.98989898989899	1	NA	NA	NA	NA
cela1_red_1_154907359	Bos	375	1	92.105	266	20	1	36	301	156857801	156858065	2.91e-103	36	265	1.00377358490566	1	1	154907359	19	42.743
cela1_red_1_155005808	Bos	339	1	88.889	279	25	5	1	276	156957935	156958210	3.82e-92	25	276	1.01086956521739	1	1	155005808	NA	NA
cela1_red_1_155205512	Bos	353	1	87.748	302	35	2	1	301	157187181	157187481	1.37e-96	1	300	1.00666666666667	1	1	155205512	19	42.743
cela1_red_1_155334563	Bos	473	1	95.033	302	13	2	1	301	157292782	157293082	1e-132	0	301	1.00332225913621	1	1	155334563	19	42.783
cela1_red_1_155345157	Bos	466	1	94.426	305	13	1	1	301	157303428	157303732	1.68e-130	0	301	1.01328903654485	1	NA	NA	NA	NA
cela1_red_1_155374428	Bos	438	1	93.023	301	19	1	1	301	157332472	157332770	3.66e-122	0	301	1	1	1	155374428	19	42.822
cela1_red_1_155429473	Bos	313	1	92.694	219	13	2	1	218	157386079	157386295	2.32e-84	83	218	1.0045871559633	1	1	155429473	19	42.86
cela1_red_1_155452588	Bos	427	1	92.079	303	22	1	1	301	157407265	157407567	7.93e-119	1	300	1.01	1	1	155452588	19	42.86
cela1_red_1_15552156	Bos	333	1	93.333	225	15	0	1	225	15929848	15930072	1.78e-90	76	225	1	2	NA	NA	NA	NA
cela1_red_1_15552156	Bos	333	Un.2915	93.333	225	15	0	1	225	1227	1451	3.38e-90	76	225	1	2	NA	NA	NA	NA
cela1_red_1_155533761	Bos	457	1	94.079	304	12	4	4	301	157522288	157522591	1.01e-127	0	301	1.00996677740864	1	NA	NA	NA	NA
cela1_red_1_155562812	Bos	414	1	91.946	298	21	2	1	297	157555529	157555824	6.18e-115	0	301	0.990033222591362	1	1	155562812	19	42.86
cela1_red_1_15566267	Bos	294	1	91.981	212	14	2	92	301	15944025	15944235	8.4e-79	89	212	1	1	1	15566267	31	25.421
cela1_red_1_155695900	Bos	436	1	92.715	302	21	1	1	301	157685597	157685898	1.32e-121	1	300	1.00666666666667	1	1	155695900	NA	NA
cela1_red_1_155702837	Bos	NA	NA	NA	NA	NA	NA	NA	NA	NA	NA	NA	1	300	NA	1	1	155702837	19	42.86
cela1_red_1_155844783	Bos	366	1	88.704	301	32	2	2	301	157833249	157833548	1.75e-100	0	301	1	1	1	155844783	19	42.86
cela1_red_1_155899603	Bos	322	1	86.184	304	33	2	1	301	157887690	157887987	3.85e-87	1	300	1.01333333333333	1	1	155899603	19	42.86
cela1_red_1_155962183	Bos	270	1	91.089	202	14	2	1	200	157950782	157950981	1.41e-71	26	275	0.734545454545455	1	1	155962183	NA	NA
cela1_red_1_155962691	Bos	335	1	87.043	301	34	4	1	301	157951290	157951585	4.95e-91	0	301	1	1	1	155962691	19	42.86
cela1_red_1_15613697	Bos	436	1	92.667	300	22	0	2	301	15984934	15985233	1.32e-121	2	299	1.00334448160535	1	1	15613697	31	25.421
cela1_red_1_156426520	Bos	390	1	91.815	281	22	1	21	301	158421283	158421562	1.04e-107	0	301	0.933554817275748	1	NA	NA	NA	NA
cela1_red_1_15651956	Bos	387	1	95.816	239	8	1	33	271	16023215	16023451	1.35e-106	63	238	1.00420168067227	1	1	15651956	NA	NA
cela1_red_1_156556207	Bos	NA	NA	NA	NA	NA	NA	NA	NA	NA	NA	NA	9	292	NA	1	1	156556207	19	42.86
cela1_red_1_15657266	Bos	405	1	91.06	302	23	4	1	300	16028506	16028805	3.72e-112	0	301	1.00332225913621	1	1	15657266	31	25.421
cela1_red_1_156675107	Bos	294	1	95.187	187	8	1	1	186	158668264	158668450	8.4e-79	115	186	1.00537634408602	1	1	156675107	19	42.981
cela1_red_1_156801190	Bos	353	1	93.004	243	15	2	61	301	158797718	158797960	1.37e-96	58	243	1	1	1	156801190	19	42.981
cela1_red_1_156879801	Bos	466	1	94.684	301	15	1	1	301	158876362	158876661	1.68e-130	0	301	1	1	NA	NA	NA	NA
cela1_red_1_156880086	Bos	394	1	90.909	297	21	1	4	300	158876649	158876939	8.05e-109	0	301	0.98671096345515	1	1	156880086	19	42.981
cela1_red_1_15689715	Bos	298	1	92.683	205	15	0	1	205	16061023	16061227	6.49e-80	93	208	0.985576923076923	1	1	15689715	NA	NA
cela1_red_1_156945070	Bos	267	1	93.785	177	11	0	125	301	158936633	158936809	1.83e-70	124	177	1	1	1	156945070	19	42.981
cela1_red_1_156982493	Bos	327	1	93.243	222	15	0	62	283	158973963	158974184	8.28e-89	79	222	1	1	1	156982493	19	42.981
cela1_red_1_157014009	Bos	444	1	95.956	272	10	1	1	271	159005445	159005716	7.88e-124	32	269	1.01115241635688	1	1	157014009	19	42.981
cela1_red_1_157046892	Bos	418	1	91.667	300	25	0	1	300	159038122	159038421	4.77e-116	1	300	1	2	1	157046892	19	42.981
cela1_red_1_157046892	Bos	418	Un.54021	91.667	300	25	0	1	300	36404	36703	9.07e-116	1	300	1	2	1	157046892	19	42.981
cela1_red_1_157070594	Bos	472	1	95.017	301	14	1	1	301	159059002	159059301	3.61e-132	0	301	1	1	1	157070594	NA	NA
cela1_red_1_157129862	Bos	357	1	88.294	299	33	1	1	299	159130031	159130327	1.06e-97	0	301	0.993355481727575	1	1	157129862	19	42.981
cela1_red_1_157157440	Bos	401	1	90.728	302	26	2	1	301	159157547	159157847	4.81e-111	0	301	1.00332225913621	1	1	157157440	19	42.981
cela1_red_1_157278673	Bos	411	1	91.639	299	21	2	3	300	159277387	159277682	7.99e-114	0	301	0.993355481727575	1	1	157278673	19	42.981
cela1_red_1_157364408	Bos	422	1	90.333	300	29	0	1	300	159364274	159364573	3.69e-117	16	285	1.05263157894737	1	NA	NA	NA	NA
cela1_red_1_157405287	Bos	329	1	87.5	288	31	5	14	301	159404103	159404385	2.3e-89	14	287	1.00348432055749	1	NA	NA	NA	NA
cela1_red_1_157409387	Bos	374	1	89.562	297	28	3	5	301	159408178	159408471	1.05e-102	0	301	0.98671096345515	1	1	157409387	19	42.981
cela1_red_1_15742932	Bos	377	1	89.439	303	26	4	1	301	16114213	16114511	8.1e-104	0	301	1.00664451827243	2	1	15742932	31	25.421
cela1_red_1_15742932	Bos	377	9	89.439	303	26	4	1	301	15861446	15861744	5.45e-104	0	301	1.00664451827243	2	1	15742932	31	25.421
cela1_red_1_157438112	Bos	250	1	93.902	164	10	0	1	164	159436851	159437014	1.84e-65	127	174	0.942528735632184	1	1	157438112	NA	NA
cela1_red_1_157521977	Bos	468	1	95.848	289	10	1	1	287	159517313	159517601	4.67e-131	13	288	1.00347222222222	1	1	157521977	NA	NA
cela1_red_1_157650239	Bos	357	1	91.221	262	22	1	41	301	159645334	159645595	1.06e-97	41	260	1.00769230769231	1	1	157650239	19	42.981
cela1_red_1_157697700	Bos	NA	NA	NA	NA	NA	NA	NA	NA	NA	NA	NA	8	293	NA	1	1	157697700	19	42.981
cela1_red_1_157703305	Bos	370	1	89.037	301	29	2	1	301	159698201	159698497	1.36e-101	0	301	1	1	NA	NA	NA	NA
cela1_red_1_157743335	Bos	457	1	94.04	302	17	1	1	301	159737496	159737797	1.01e-127	0	301	1.00332225913621	1	1	157743335	19	43.219
cela1_red_1_157821368	Bos	409	1	91.582	297	23	2	7	301	159817044	159817340	2.87e-113	0	301	0.98671096345515	1	1	157821368	19	43.219
cela1_red_1_157875648	Bos	425	1	92.359	301	19	1	1	301	159870557	159870853	2.85e-118	0	301	1	1	1	157875648	19	43.219
cela1_red_1_157998336	Bos	315	1	91.304	230	20	0	72	301	159993516	159993745	6.44e-85	71	230	1	1	1	157998336	19	43.219
cela1_red_1_158189506	Bos	342	1	87.667	300	29	3	2	301	160206335	160206626	2.96e-93	0	301	0.996677740863787	1	1	158189506	19	43.325
cela1_red_1_158217806	Bos	261	1	86.667	240	24	2	62	301	160234678	160234909	8.51e-69	62	239	1.00418410041841	1	1	158217806	19	43.43
cela1_red_1_158257490	Bos	438	1	93.023	301	20	1	1	301	160272468	160272767	3.66e-122	1	300	1.00333333333333	2	1	158257490	19	43.43
cela1_red_1_158257490	Bos	438	Un.2560	93.023	301	20	1	1	301	14687	14388	6.96e-122	1	300	1.00333333333333	2	1	158257490	19	43.43
cela1_red_1_158285700	Bos	385	1	89.632	299	29	2	1	298	160299629	160299926	4.84e-106	3	298	1.00335570469799	1	NA	NA	NA	NA
cela1_red_1_158314127	Bos	366	Un.898	94.515	237	13	0	1	237	5291	5527	3.33e-100	54	247	0.959514170040486	2	1	158314127	19	43.43
cela1_red_1_158314127	Bos	366	Un.898	94.515	237	13	0	1	237	56915	57151	3.33e-100	54	247	0.959514170040486	2	1	158314127	19	43.43
cela1_red_1_158380437	Bos	NA	NA	NA	NA	NA	NA	NA	NA	NA	NA	NA	0	301	NA	1	1	158380437	19	43.43
cela1_red_1_1583934	Bos	366	1	88.525	305	30	3	2	301	1383586	1383890	1.75e-100	1	300	1.01666666666667	1	1	1583934	31	0.757
cela1_red_1_158408144	Bos	276	1	94.915	177	8	1	1	177	160358286	160358461	3.04e-73	124	177	1	1	1	158408144	19	43.43
cela1_red_1_158443936	Bos	374	1	89.527	296	28	2	1	296	160392710	160393002	1.05e-102	1	300	0.986666666666667	1	1	158443936	19	43.748
cela1_red_1_15885763	Bos	366	9	94.872	234	12	0	68	301	15874117	15874350	1.18e-100	28	273	0.857142857142857	1	1	15885763	31	25.421
cela1_red_1_15942545	Bos	459	1	94.352	301	12	3	1	301	16314622	16314917	2.81e-128	2	299	1.0066889632107	1	1	15942545	31	25.421
cela1_red_1_16020451	Bos	409	Un.1210	90.939	309	20	3	1	301	45250	44942	5.46e-113	0	301	1.0265780730897	1	1	16020451	31	26.071
cela1_red_1_16073444	Bos	438	5	93.266	297	20	0	1	297	96223133	96222837	2.84e-122	0	301	0.98671096345515	1	1	16073444	31	26.071
cela1_red_1_16101998	Bos	460	5	94.04	302	17	1	1	301	96194435	96194134	6.07e-129	2	299	1.01003344481605	1	1	16101998	31	26.402
cela1_red_1_1612120	Bos	407	1	90.759	303	24	3	1	301	1413412	1413712	1.03e-112	3	298	1.01677852348993	1	1	1612120	NA	NA
cela1_red_1_16162711	Bos	307	5	92.166	217	17	0	19	235	96130580	96130364	8.37e-83	78	223	0.973094170403587	1	1	16162711	31	26.402
cela1_red_1_16210836	Bos	449	Un.943	93.464	306	12	4	1	300	32485	32788	3.22e-125	2	299	1.02341137123746	1	1	16210836	31	26.402
cela1_red_1_16213222	Bos	283	Un.943	87.55	249	23	3	1	241	34927	35175	3.45e-75	61	240	1.0375	1	1	16213222	31	26.402
cela1_red_1_16262482	Bos	388	1	89.809	314	17	6	1	301	16409145	16409456	3.74e-107	0	301	1.04318936877076	1	NA	NA	NA	NA
cela1_red_1_16335636	Bos	396	1	91.608	286	23	1	17	301	16436130	16435845	2.24e-109	1	300	0.953333333333333	1	1	16335636	31	26.402
cela1_red_1_16421209	Bos	403	1	91.753	291	23	1	12	301	16554202	16554492	1.34e-111	7	294	0.989795918367347	1	1	16421209	NA	NA
cela1_red_1_16482755	Bos	488	1	96.296	297	11	0	1	297	16645699	16645995	3.59e-137	0	301	0.98671096345515	1	1	16482755	NA	NA
cela1_red_1_16505138	Bos	424	1	93.286	283	19	0	19	301	16668574	16668856	1.03e-117	3	298	0.949664429530201	1	1	16505138	NA	NA
cela1_red_1_16553357	Bos	422	1	92	300	24	0	2	301	16716707	16717006	3.69e-117	0	301	0.996677740863787	1	1	16553357	31	26.588
cela1_red_1_16585720	Bos	422	Un.2999	93.571	280	18	0	22	301	2506	2227	7.01e-117	23	278	1.00719424460432	1	1	16585720	31	26.588
cela1_red_1_16621868	Bos	357	1	93.361	241	16	0	1	241	16786477	16786717	1.06e-97	60	241	1	1	1	16621868	31	26.697
cela1_red_1_16640129	Bos	383	1	91.971	274	18	2	30	301	16802938	16803209	1.74e-105	30	271	1.01107011070111	1	1	16640129	31	26.697
cela1_red_1_16683182	Bos	479	1	95.349	301	14	0	1	301	16845960	16846260	2.16e-134	0	301	1	1	NA	NA	NA	NA
cela1_red_1_16778785	Bos	316	1	85.625	320	24	10	1	301	14684074	14683758	1.79e-85	0	301	1.06312292358804	1	1	16778785	31	26.697
cela1_red_1_16818417	Bos	451	1	93.688	301	19	0	1	301	16895515	16895815	4.71e-126	0	301	1	1	1	16818417	NA	NA
cela1_red_1_16846735	Bos	405	1	90.789	304	25	2	1	301	16976901	16977204	3.72e-112	1	300	1.01333333333333	1	1	16846735	31	27.06
cela1_red_1_16879358	Bos	318	1	91.703	229	19	0	1	229	17009497	17009725	4.98e-86	72	229	1	1	1	16879358	31	27.06
cela1_red_1_16887333	Bos	440	1	93.023	301	19	2	1	299	17017481	17017781	1.02e-122	1	300	1.00333333333333	1	NA	NA	NA	NA
cela1_red_1_16927826	Bos	492	1	96.013	301	12	0	1	301	17057109	17057409	2.77e-138	1	300	1.00333333333333	1	1	16927826	NA	NA
cela1_red_1_16959967	Bos	305	1	86.093	302	21	7	1	301	17089046	17089327	3.88e-82	0	301	1.00332225913621	1	1	16959967	31	27.06
cela1_red_1_16988526	Bos	444	1	93.311	299	20	0	3	301	17117124	17117422	7.88e-124	1	300	0.996666666666667	1	1	16988526	31	27.06
cela1_red_1_16996700	Bos	459	1	94.02	301	18	0	1	301	17123124	17123424	2.81e-128	1	300	1.00333333333333	1	1	16996700	31	27.06
cela1_red_1_17037994	Bos	353	1	93.991	233	14	0	7	239	17164674	17164906	1.37e-96	26	275	0.847272727272727	1	1	17037994	NA	NA
cela1_red_1_17082214	Bos	446	1	93.377	302	16	3	1	301	17233410	17233708	2.19e-124	2	299	1.01003344481605	1	1	17082214	31	27.295
cela1_red_1_17101205	Bos	379	1	89.109	303	31	1	1	301	17252432	17252734	2.25e-104	2	299	1.0133779264214	1	1	17101205	NA	NA
cela1_red_1_17117674	Bos	307	1	93.659	205	13	0	1	205	17268404	17268608	1.08e-82	96	205	1	1	1	17117674	31	27.295
cela1_red_1_17150084	Bos	NA	NA	NA	NA	NA	NA	NA	NA	NA	NA	NA	1	300	NA	1	1	17150084	31	27.295
cela1_red_1_17159088	Bos	385	1	90.816	294	15	2	1	294	17306144	17306425	4.84e-106	8	293	1.00341296928328	1	NA	NA	NA	NA
cela1_red_1_1718132	Bos	514	1	97.659	299	7	0	3	301	1518699	1518997	5.92e-145	0	301	0.993355481727575	1	NA	NA	NA	NA
cela1_red_1_17185806	Bos	457	1	94.04	302	17	1	1	301	17332924	17333225	1.01e-127	0	301	1.00332225913621	1	1	17185806	31	27.295
cela1_red_1_17229534	Bos	431	1	94.035	285	16	1	1	285	17374700	17374983	6.13e-120	13	288	0.989583333333333	1	NA	NA	NA	NA
cela1_red_1_17267452	Bos	446	1	94.464	289	16	0	1	289	17435972	17436260	2.19e-124	0	301	0.960132890365448	1	1	17267452	31	27.372
cela1_red_1_17301839	Bos	313	1	92.727	220	11	1	75	289	17477424	17477643	2.32e-84	38	263	0.836501901140684	1	1	17301839	31	27.447
cela1_red_1_17320089	Bos	427	1	92.542	295	22	0	7	301	17494196	17494490	7.93e-119	8	293	1.00682593856655	1	NA	NA	NA	NA
cela1_red_1_17352130	Bos	475	1	95.066	304	12	2	1	301	17526289	17526592	2.79e-133	0	301	1.00996677740864	1	1	17352130	31	27.447
cela1_red_1_17406665	Bos	333	1	91.129	248	17	4	1	244	17407076	17407322	1.78e-90	21	280	0.885714285714286	1	NA	NA	NA	NA
cela1_red_1_17437124	Bos	316	1	90.336	238	23	0	58	295	17583931	17584168	1.79e-85	59	242	0.983471074380165	1	1	17437124	31	27.447
cela1_red_1_17468898	Bos	442	1	93.333	300	15	4	1	299	17616956	17617251	2.83e-123	2	299	1.00334448160535	1	1	17468898	31	27.447
cela1_red_1_17493008	Bos	435	1	93.023	301	15	2	1	298	17641245	17641542	4.74e-121	3	298	1.01006711409396	1	1	17493008	31	27.447
cela1_red_1_17523707	Bos	339	1	95.714	210	9	0	2	211	17673531	17673740	3.82e-92	90	211	0.995260663507109	1	1	17523707	31	27.447
cela1_red_1_17531346	Bos	324	1	95.98	199	8	0	1	199	17681188	17681386	1.07e-87	99	202	0.985148514851485	1	1	17531346	NA	NA
cela1_red_1_17591265	Bos	377	1	93.676	253	13	3	1	253	17718087	17718336	8.1e-104	46	255	0.992156862745098	1	1	17591265	31	27.447
cela1_red_1_17627852	Bos	470	1	94.684	301	16	0	1	301	17754679	17754979	1.3e-131	1	300	1.00333333333333	1	1	17627852	31	27.447
cela1_red_1_17932162	Bos	403	1	96.327	245	9	0	1	245	17999787	18000031	1.34e-111	33	268	0.914179104477612	1	NA	NA	NA	NA
cela1_red_1_17977340	Bos	390	1	90.033	301	27	1	1	301	18044740	18045037	1.04e-107	2	299	1.0066889632107	1	1	17977340	NA	NA
cela1_red_1_18059683	Bos	366	1	90.942	276	19	3	1	275	18208484	18208754	1.75e-100	25	276	1	1	1	18059683	31	27.797
cela1_red_1_18112926	Bos	435	1	92.739	303	18	4	1	301	18261763	18262063	4.74e-121	0	301	1.00664451827243	1	1	18112926	31	27.797
cela1_red_1_18144679	Bos	346	1	90.189	265	26	0	1	265	18292600	18292864	2.29e-94	36	265	1	1	1	18144679	31	27.797
cela1_red_1_18165773	Bos	407	1	97.083	240	7	0	1	240	18313723	18313962	1.03e-112	62	239	1.00418410041841	1	1	18165773	31	27.797
cela1_red_1_18214314	Bos	470	1	94.426	305	13	2	1	301	18365784	18366088	1.3e-131	2	299	1.02006688963211	1	1	18214314	31	27.854
cela1_red_1_18275592	Bos	311	1	94.949	198	10	0	104	301	18427148	18427345	8.34e-84	52	249	0.795180722891566	1	1	18275592	31	27.933
cela1_red_1_1827835	Bos	307	1	90.041	241	18	3	2	238	1627817	1628055	1.08e-82	62	239	1.00836820083682	1	NA	NA	NA	NA
cela1_red_1_18313928	Bos	239	1	92.683	164	12	0	1	164	18465369	18465532	3.99e-62	138	163	1.00613496932515	1	1	18313928	31	28.019
cela1_red_1_18335971	Bos	291	1	94.18	189	11	0	113	301	18487571	18487759	1.09e-77	67	234	0.807692307692308	1	1	18335971	31	28.108
cela1_red_1_18365160	Bos	128	1	91.489	94	6	2	120	213	18516790	18516881	9.01e-29	201	100	0.94	1	1	18365160	31	28.206
cela1_red_1_18383010	Bos	475	1	95.318	299	14	0	1	299	18534544	18534842	2.79e-133	0	301	0.993355481727575	1	NA	NA	NA	NA
cela1_red_1_18435597	Bos	398	1	96.281	242	9	0	26	267	18589548	18589789	6.22e-110	48	253	0.956521739130435	1	1	18435597	31	28.304
cela1_red_1_18436472	Bos	337	1	92.181	243	11	3	59	301	18590433	18590667	1.38e-91	58	243	1	1	1	18436472	31	28.304
cela1_red_1_18473239	Bos	411	1	91.333	300	25	1	2	301	18630270	18630568	7.99e-114	1	300	1	1	1	18473239	31	28.304
cela1_red_1_18524428	Bos	414	1	94.403	268	15	0	34	301	18672764	18673031	6.18e-115	32	269	0.996282527881041	1	1	18524428	31	28.304
cela1_red_1_1853130	Bos	407	1	90.879	307	21	3	2	301	1653208	1653514	1.03e-112	1	300	1.02333333333333	1	1	1853130	NA	NA
cela1_red_1_18576422	Bos	484	1	95.681	301	13	0	1	301	18724931	18725231	4.64e-136	0	301	1	2	1	18576422	31	28.304
cela1_red_1_18576422	Bos	484	22	95.681	301	13	0	1	301	26948537	26948837	1.78e-136	0	301	1	2	1	18576422	31	28.304
cela1_red_1_18608507	Bos	492	1	96.053	304	9	1	1	301	18756571	18756874	2.77e-138	0	301	1.00996677740864	1	NA	NA	NA	NA
cela1_red_1_18639594	Bos	324	1	90.04	251	21	2	48	298	18788642	18788888	1.07e-87	48	253	0.992094861660079	1	1	18639594	NA	NA
cela1_red_1_18684654	Bos	409	1	93.796	274	14	3	1	272	18833734	18834006	2.87e-113	28	273	1.003663003663	1	NA	NA	NA	NA
cela1_red_1_18716845	Bos	440	1	93.311	299	19	1	3	301	18865925	18866222	1.02e-122	0	301	0.993355481727575	1	1	18716845	31	28.325
cela1_red_1_18768883	Bos	368	1	88.525	305	30	4	1	301	18918073	18918376	4.88e-101	2	299	1.02006688963211	1	1	18768883	NA	NA
cela1_red_1_18840631	Bos	438	1	93.289	298	16	1	1	298	18986425	18986718	3.66e-122	1	300	0.993333333333333	1	1	18840631	NA	NA
cela1_red_1_18924020	Bos	344	1	94.419	215	12	0	84	298	19080669	19080883	8.22e-94	90	211	1.01895734597156	1	1	18924020	31	28.325
cela1_red_1_18933481	Bos	468	1	94.702	302	15	1	1	301	19090037	19090338	4.67e-131	0	301	1.00332225913621	1	1	18933481	NA	NA
cela1_red_1_19001943	Bos	361	1	91.86	258	19	2	45	301	19159229	19159485	8.16e-99	44	257	1.00389105058366	1	1	19001943	31	28.608
cela1_red_1_1900582	Bos	NA	NA	NA	NA	NA	NA	NA	NA	NA	NA	NA	3	298	NA	1	1	1900582	31	2.034
cela1_red_1_19025387	Bos	433	1	92.691	301	20	2	1	301	19182599	19182897	1.71e-120	1	300	1.00333333333333	1	1	19025387	NA	NA
cela1_red_1_19058824	Bos	327	1	96.465	198	7	0	1	198	19216022	19216219	8.28e-89	103	198	1	1	1	19058824	31	28.866
cela1_red_1_19109738	Bos	363	1	91.386	267	18	1	40	301	19267887	19268153	2.27e-99	40	261	1.02298850574713	1	1	19109738	31	28.866
cela1_red_1_19136718	Bos	418	1	91.973	299	21	2	1	299	19294815	19295110	4.77e-116	1	300	0.996666666666667	1	1	19136718	31	28.866
cela1_red_1_19306042	Bos	429	1	92.131	305	20	2	1	301	19463431	19463735	2.21e-119	1	300	1.01666666666667	1	1	19306042	31	28.866
cela1_red_1_1932709	Bos	320	1	89.394	264	15	7	1	254	1729884	1730144	1.39e-86	0	301	0.877076411960133	1	1	1932709	31	2.034
cela1_red_1_19358219	Bos	490	1	96.026	302	11	1	1	301	19515537	19515838	9.98e-138	0	301	1.00332225913621	1	1	19358219	31	29.463
cela1_red_1_19409781	Bos	442	1	93.069	303	19	1	1	301	19570236	19570538	2.83e-123	0	301	1.00664451827243	1	1	19409781	NA	NA
cela1_red_1_19440980	Bos	422	1	92.333	300	17	2	2	301	19604450	19604743	3.69e-117	0	301	0.996677740863787	1	NA	NA	NA	NA
cela1_red_1_19459440	Bos	481	1	95.364	302	13	1	1	301	19623042	19623343	6e-135	1	300	1.00666666666667	1	1	19459440	31	29.463
cela1_red_1_19489070	Bos	381	1	90.132	304	15	7	1	290	19652707	19653009	6.26e-105	0	301	1.00996677740864	1	1	19489070	NA	NA
cela1_red_1_1949316	Bos	303	1	93.204	206	14	0	1	206	1746476	1746681	1.39e-81	95	206	1	1	1	1949316	31	2.034
cela1_red_1_19535331	Bos	298	1	93.532	201	11	2	103	301	19698916	19699116	6.49e-80	102	199	1.01005025125628	1	1	19535331	31	29.463
cela1_red_1_19595355	Bos	486	1	95.681	301	12	1	1	301	19759326	19759625	1.29e-136	2	299	1.0066889632107	1	1	19595355	NA	NA
cela1_red_1_19659955	Bos	394	1	91.289	287	25	0	15	301	19824002	19824288	8.05e-109	1	300	0.956666666666667	1	NA	NA	NA	NA
cela1_red_1_1967695	Bos	346	1	88.85	287	25	3	22	301	1764894	1765180	2.29e-94	21	280	1.025	1	1	1967695	NA	NA
cela1_red_1_19785723	Bos	366	1	91.078	269	24	0	1	269	19949645	19949913	1.75e-100	33	268	1.00373134328358	1	1	19785723	31	29.878
cela1_red_1_19814845	Bos	481	1	95.349	301	14	0	1	301	19978741	19979041	6e-135	1	300	1.00333333333333	1	1	19814845	NA	NA
cela1_red_1_19857937	Bos	259	1	93.103	174	12	0	2	175	20022114	20022287	3.06e-68	89	212	0.820754716981132	1	1	19857937	NA	NA
cela1_red_1_19881788	Bos	252	1	94.479	163	9	0	1	163	20041799	20041961	5.12e-66	138	163	1	1	1	19881788	31	29.878
cela1_red_1_19893385	Bos	442	1	93.355	301	15	1	1	301	20053407	20053702	2.83e-123	1	300	1.00333333333333	1	1	19893385	31	30.438
cela1_red_1_19922660	Bos	534	1	98.671	301	4	0	1	301	20082721	20083021	4.54e-151	0	301	1	1	1	19922660	31	30.438
cela1_red_1_20043536	Bos	451	1	93.709	302	17	2	1	301	20206906	20207206	4.71e-126	0	301	1.00332225913621	1	1	20043536	31	30.438
cela1_red_1_20071786	Bos	473	1	95.033	302	14	1	1	301	20235199	20235500	1e-132	0	301	1.00332225913621	1	1	20071786	31	30.438
cela1_red_1_20092927	Bos	379	1	89.899	297	27	1	1	297	20256879	20257172	2.25e-104	2	299	0.993311036789298	1	1	20092927	31	30.438
cela1_red_1_20132335	Bos	344	1	92.623	244	11	3	58	301	20296356	20296592	8.22e-94	57	244	1	1	1	20132335	31	30.438
cela1_red_1_20148627	Bos	477	1	95.349	301	12	1	1	301	20312591	20312889	7.77e-134	0	301	1	1	1	20148627	31	30.438
cela1_red_1_20200983	Bos	230	1	85.714	231	16	12	2	215	20362819	20363049	2.4e-59	87	214	1.07943925233645	1	1	20200983	31	30.438
cela1_red_1_2022324	Bos	361	1	91.321	265	17	1	37	301	1819514	1819772	8.16e-99	38	263	1.00760456273764	1	1	2022324	31	2.034
cela1_red_1_20240319	Bos	414	1	91.391	302	23	3	1	301	20402483	20402782	6.18e-115	3	298	1.01342281879195	1	1	20240319	31	30.438
cela1_red_1_20274910	Bos	484	1	95.681	301	12	1	1	301	20446157	20446456	4.64e-136	1	300	1.00333333333333	1	1	20274910	NA	NA
cela1_red_1_20276929	Bos	NA	NA	NA	NA	NA	NA	NA	NA	NA	NA	NA	2	299	NA	1	1	20276929	31	30.438
cela1_red_1_20311477	Bos	416	1	94.444	270	15	0	1	270	20482752	20483021	1.72e-115	31	270	1	1	1	20311477	31	30.438
cela1_red_1_20339046	Bos	294	1	91.743	218	8	5	4	220	20510416	20510624	8.4e-79	47	254	0.858267716535433	1	1	20339046	NA	NA
cela1_red_1_20362110	Bos	359	1	95.175	228	10	1	1	228	20534977	20535203	2.94e-98	73	228	1	1	1	20362110	31	30.438
cela1_red_1_2044335	Bos	435	1	92.667	300	22	0	1	300	1841457	1841756	4.74e-121	1	300	1	1	1	2044335	31	2.304
cela1_red_1_20456672	Bos	NA	NA	NA	NA	NA	NA	NA	NA	NA	NA	NA	48	253	NA	1	1	20456672	31	30.438
cela1_red_1_20473475	Bos	455	1	93.709	302	18	1	1	301	20646717	20647018	3.64e-127	2	299	1.01003344481605	1	1	20473475	NA	NA
cela1_red_1_20506333	Bos	407	1	92.069	290	19	1	12	301	20679690	20679975	1.03e-112	1	300	0.966666666666667	1	1	20506333	NA	NA
cela1_red_1_20519244	Bos	348	1	91.903	247	19	1	55	301	20692601	20692846	6.35e-95	56	245	1.00816326530612	1	NA	NA	NA	NA
cela1_red_1_20550359	Bos	353	1	91.603	262	13	3	1	262	20740452	20740704	1.37e-96	39	262	1	1	NA	NA	NA	NA
cela1_red_1_20593044	Bos	420	1	91.749	303	23	2	1	301	20783054	20783356	1.33e-116	0	301	1.00664451827243	1	1	20593044	31	30.438
cela1_red_1_20609196	Bos	451	1	93.688	301	19	0	1	301	20799703	20800003	4.71e-126	0	301	1	1	1	20609196	31	30.594
cela1_red_1_20653481	Bos	309	1	92.925	212	13	1	92	301	20844017	20844228	3e-83	44	257	0.824902723735409	1	1	20653481	31	30.594
cela1_red_1_20672338	Bos	379	1	90	300	20	4	8	301	20862811	20863106	2.25e-104	0	301	0.996677740863787	1	1	20672338	31	30.594
cela1_red_1_20712786	Bos	401	1	90.759	303	24	3	1	301	20903219	20903519	4.81e-111	0	301	1.00664451827243	1	1	20712786	31	30.804
cela1_red_1_20757884	Bos	479	1	95.349	301	14	0	1	301	20948374	20948674	2.16e-134	0	301	1	1	1	20757884	31	30.868
cela1_red_1_2079774	Bos	459	1	94.352	301	12	3	1	301	1876857	1877152	2.81e-128	1	300	1.00333333333333	1	NA	NA	NA	NA
cela1_red_1_20897869	Bos	477	Un.54404	96.552	290	7	3	14	301	9343	9055	1.47e-133	10	291	0.996563573883162	1	1	20897869	31	31.211
cela1_red_1_20929189	Bos	390	1	90	300	29	1	1	300	21150662	21150960	1.04e-107	2	299	1.00334448160535	1	1	20929189	31	31.211
cela1_red_1_20979806	Bos	401	1	90.728	302	24	3	1	301	21201259	21201557	4.81e-111	1	300	1.00666666666667	1	1	20979806	31	31.283
cela1_red_1_21016558	Bos	396	1	93.585	265	17	0	1	265	21237942	21238206	2.24e-109	34	267	0.99250936329588	2	1	21016558	31	31.283
cela1_red_1_21016558	Bos	396	Un.54404	93.893	262	16	0	4	265	21321	21060	4.25e-109	34	267	0.9812734082397	2	1	21016558	31	31.283
cela1_red_1_21130365	Bos	392	1	90.033	301	30	0	1	301	21351701	21352001	2.89e-108	1	300	1.00333333333333	1	1	21130365	NA	NA
cela1_red_1_21207208	Bos	475	1	95.017	301	15	0	1	301	21428605	21428905	2.79e-133	1	300	1.00333333333333	1	1	21207208	31	31.283
cela1_red_1_21244071	Bos	409	1	90.823	316	13	7	1	301	21465401	21465715	2.87e-113	0	301	1.04983388704319	1	1	21244071	31	31.283
cela1_red_1_21250004	Bos	490	1	96.013	301	10	2	1	301	21471338	21471636	9.98e-138	1	300	1.00333333333333	1	1	21250004	31	31.283
cela1_red_1_21296931	Bos	433	1	92.359	301	23	0	1	301	21517643	21517943	1.71e-120	2	299	1.0066889632107	1	1	21296931	31	31.628
cela1_red_1_21341968	Bos	505	1	96.7	303	8	1	1	301	21561308	21561610	3.56e-142	1	300	1.01	1	1	21341968	31	31.717
cela1_red_1_21441177	Bos	353	1	89.744	273	28	0	2	274	21660519	21660791	1.37e-96	29	272	1.00367647058824	1	1	21441177	NA	NA
cela1_red_1_21462528	Bos	449	1	93.464	306	15	1	1	301	21681772	21682077	1.69e-125	0	301	1.01661129568106	2	NA	NA	NA	NA
cela1_red_1_21462528	Bos	449	Un.54190	93.464	306	15	1	1	301	15474	15169	3.22e-125	0	301	1.01661129568106	2	NA	NA	NA	NA
cela1_red_1_21547647	Bos	529	1	98.339	301	5	0	1	301	21766552	21766852	2.11e-149	0	301	1	1	1	21547647	31	31.797
cela1_red_1_21594982	Bos	418	1	91.391	302	25	1	1	301	21812154	21812455	4.77e-116	3	298	1.01342281879195	1	1	21594982	NA	NA
cela1_red_1_21615362	Bos	383	1	89.474	304	29	3	1	301	21832545	21832848	1.74e-105	1	300	1.01333333333333	1	1	21615362	NA	NA
cela1_red_1_21636299	Bos	348	1	87.338	308	30	5	1	301	21853473	21853778	6.35e-95	2	299	1.03010033444816	1	1	21636299	31	32.053
cela1_red_1_21724035	Bos	440	1	93.023	301	19	2	1	299	21941464	21941764	1.02e-122	1	300	1.00333333333333	1	1	21724035	31	32.053
cela1_red_1_2176849	Bos	484	1	95.681	301	13	0	1	301	1973989	1974289	4.64e-136	0	301	1	1	1	2176849	31	2.304
cela1_red_1_2178177	Bos	NA	NA	NA	NA	NA	NA	NA	NA	NA	NA	NA	140	161	NA	1	1	2178177	31	2.304
cela1_red_1_21794368	Bos	254	1	91.892	185	9	1	117	301	22010865	22011043	1.42e-66	116	185	1	1	1	21794368	31	32.175
cela1_red_1_21847264	Bos	276	1	91.626	203	12	2	104	301	22063874	22064076	3.04e-73	103	198	1.02525252525253	1	1	21847264	31	32.175
cela1_red_1_21920763	Bos	372	1	94.583	240	13	0	62	301	22123792	22124031	3.77e-102	60	241	0.995850622406639	1	1	21920763	31	32.175
cela1_red_1_21929521	Bos	446	1	93.023	301	21	0	1	301	22151230	22151530	2.19e-124	3	298	1.01006711409396	1	1	21929521	31	32.175
cela1_red_1_21973350	Bos	279	1	92.308	195	15	0	22	216	22163732	22163538	2.35e-74	107	194	1.00515463917526	1	1	21973350	31	32.607
cela1_red_1_22059234	Bos	433	1	92.332	313	11	2	1	301	22279118	22279429	1.71e-120	0	301	1.03986710963455	1	NA	NA	NA	NA
cela1_red_1_2213719	Bos	383	1	89.701	301	30	1	1	301	2010918	2011217	1.74e-105	0	301	1	1	1	2213719	NA	NA
cela1_red_1_22164520	Bos	412	1	93.548	279	12	1	23	301	22384337	22384609	2.22e-114	23	278	1.00359712230216	1	1	22164520	31	33.03
cela1_red_1_22204914	Bos	523	1	98.007	301	6	0	1	301	22424805	22425105	9.84e-148	0	301	1	1	NA	NA	NA	NA
cela1_red_1_22271701	Bos	407	1	91.118	304	21	5	1	301	22491497	22491797	1.03e-112	0	301	1.00996677740864	1	1	22271701	31	33.03
cela1_red_1_22304480	Bos	409	1	91.525	295	25	0	4	298	22524251	22524545	2.87e-113	2	299	0.986622073578595	2	1	22304480	NA	NA
cela1_red_1_22304480	Bos	409	Un.2059	91.525	295	25	0	4	298	764	1058	5.46e-113	2	299	0.986622073578595	2	1	22304480	NA	NA
cela1_red_1_2230900	Bos	457	1	93.729	303	17	2	1	301	2028085	2028387	1.01e-127	2	299	1.0133779264214	1	1	2230900	31	2.304
cela1_red_1_22355321	Bos	457	1	94.04	302	16	2	1	301	22574434	22574734	1.01e-127	0	301	1.00332225913621	1	1	22355321	31	33.03
cela1_red_1_22462736	Bos	460	1	94.098	305	14	1	1	301	22680879	22681183	7.82e-129	0	301	1.01328903654485	2	1	22462736	31	33.03
cela1_red_1_22462736	Bos	460	1	94.098	305	14	1	1	301	22796841	22796537	7.82e-129	0	301	1.01328903654485	2	1	22462736	31	33.03
cela1_red_1_2249867	Bos	326	1	94.393	214	9	1	1	214	2047069	2047279	2.98e-88	84	217	0.986175115207373	1	1	2249867	NA	NA
cela1_red_1_22544300	Bos	394	1	90.196	306	25	4	1	301	22831625	22831930	8.05e-109	0	301	1.01661129568106	1	1	22544300	31	33.03
cela1_red_1_22603173	Bos	453	1	93.688	301	19	0	1	301	22890423	22890723	1.31e-126	1	300	1.00333333333333	1	1	22603173	NA	NA
cela1_red_1_22631215	Bos	339	1	93.45	229	13	2	1	229	22918391	22918617	3.82e-92	72	229	1	1	1	22631215	31	33.03
cela1_red_1_22773615	Bos	348	1	92.887	239	17	0	63	301	23062525	23062763	6.35e-95	62	239	1	1	1	22773615	31	33.297
cela1_red_1_2279729	Bos	381	1	91.941	273	19	2	1	270	2076941	2077213	6.26e-105	1	300	0.91	1	NA	NA	NA	NA
cela1_red_1_22813745	Bos	381	1	89.355	310	22	6	1	301	23102600	23102907	6.26e-105	1	300	1.03333333333333	1	1	22813745	NA	NA
cela1_red_1_22846014	Bos	230	1	91.463	164	14	0	86	249	23135067	23135230	2.4e-59	139	162	1.01234567901235	1	1	22846014	31	33.297
cela1_red_1_22889861	Bos	NA	NA	NA	NA	NA	NA	NA	NA	NA	NA	NA	11	290	NA	1	1	22889861	31	33.297
cela1_red_1_22914798	Bos	409	1	91.362	301	22	2	1	298	23203876	23204175	2.87e-113	0	301	1	1	1	22914798	31	33.35
cela1_red_1_22945971	Bos	505	1	97.01	301	8	1	1	301	23235032	23235331	3.56e-142	0	301	1	1	1	22945971	31	33.413
cela1_red_1_22998218	Bos	462	1	94.371	302	15	2	1	301	23286780	23287080	2.17e-129	0	301	1.00332225913621	1	1	22998218	31	33.511
cela1_red_1_23133794	Bos	424	1	92.282	298	23	0	1	298	23424799	23425096	1.03e-117	0	301	0.990033222591362	1	1	23133794	31	33.511
cela1_red_1_23157591	Bos	438	1	92.88	309	10	4	1	301	23448503	23448807	3.66e-122	0	301	1.0265780730897	1	1	23157591	31	33.511
cela1_red_1_23186439	Bos	329	1	91.322	242	20	1	61	301	23477529	23477770	2.3e-89	60	241	1.00414937759336	1	1	23186439	31	33.511
cela1_red_1_23300234	Bos	NA	NA	NA	NA	NA	NA	NA	NA	NA	NA	NA	10	291	NA	1	1	23300234	31	33.625
cela1_red_1_23348734	Bos	350	1	93.249	237	16	0	65	301	23694108	23694344	1.77e-95	43	258	0.918604651162791	1	1	23348734	31	33.765
cela1_red_1_23361793	Bos	303	1	95.288	191	9	0	2	192	23707133	23707323	1.39e-81	109	192	0.994791666666667	1	1	23361793	31	33.765
cela1_red_1_23449833	Bos	436	1	93.289	298	17	1	1	298	23777378	23777672	1.32e-121	0	301	0.990033222591362	1	1	23449833	31	33.846
cela1_red_1_23526344	Bos	451	1	94	300	14	2	1	300	23888763	23888468	4.71e-126	0	301	0.996677740863787	1	1	23526344	NA	NA
cela1_red_1_23572781	Bos	477	1	95.349	301	13	1	1	301	25280718	25280419	7.77e-134	0	301	1	1	1	23572781	31	33.932
cela1_red_1_23593674	Bos	466	1	94.352	301	17	0	1	301	25260787	25260487	1.68e-130	2	299	1.0066889632107	1	1	23593674	31	34.099
cela1_red_1_23646175	Bos	468	1	94.737	304	8	2	1	299	25209001	25208701	4.67e-131	1	300	1.01333333333333	1	1	23646175	31	34.099
cela1_red_1_23691600	Bos	294	1	92.344	209	12	1	1	209	25163540	25163336	8.4e-79	92	209	1	1	1	23691600	31	34.099
cela1_red_1_23727184	Bos	448	1	93.269	312	8	3	1	301	25127983	25127674	6.09e-125	0	301	1.03654485049834	1	1	23727184	31	34.162
cela1_red_1_23814301	Bos	379	1	89.404	302	28	2	1	301	25042515	25042217	2.25e-104	1	300	1.00666666666667	1	1	23814301	31	34.227
cela1_red_1_23839494	Bos	405	1	91.03	301	25	2	1	301	25017450	25017152	3.72e-112	0	301	1	1	1	23839494	31	34.286
cela1_red_1_23885356	Bos	383	1	94.715	246	13	0	1	246	24971550	24971305	1.74e-105	49	252	0.976190476190476	1	1	23885356	31	34.286
cela1_red_1_23890536	Bos	401	1	91.93	285	19	1	15	299	24966424	24966144	4.81e-111	17	284	1.00352112676056	1	1	23890536	31	34.286
cela1_red_1_23894084	Bos	405	1	92.857	280	19	1	3	282	24962859	24962581	3.72e-112	19	282	0.99290780141844	1	1	23894084	NA	NA
cela1_red_1_23927835	Bos	455	10	93.75	304	16	1	1	301	24920372	24920069	2.39e-127	1	300	1.01333333333333	1	1	23927835	NA	NA
cela1_red_1_23995083	Bos	405	1	91.089	303	21	5	1	299	24905267	24904967	3.72e-112	0	301	1.00664451827243	1	NA	NA	NA	NA
cela1_red_1_24053387	Bos	464	1	94.352	301	17	0	1	301	24846858	24846558	6.05e-130	1	300	1.00333333333333	1	1	24053387	31	34.286
cela1_red_1_24053513	Bos	518	1	97.98	297	6	0	5	301	24846728	24846432	4.58e-146	1	300	0.99	1	1	24053513	31	34.613
cela1_red_1_24134417	Bos	243	1	90.86	186	9	1	14	191	24769046	24768861	3.08e-63	109	192	0.96875	1	1	24134417	31	34.613
cela1_red_1_2417838	Bos	309	1	94.527	201	9	2	1	199	2215856	2216056	3e-83	61	240	0.8375	1	NA	NA	NA	NA
cela1_red_1_24179842	Bos	484	1	95.652	299	13	0	1	299	24724729	24724431	4.64e-136	2	299	1	1	1	24179842	31	34.613
cela1_red_1_24191171	Bos	427	1	92.333	300	23	0	2	301	24713381	24713082	7.93e-119	0	301	0.996677740863787	1	1	24191171	31	34.613
cela1_red_1_24222752	Bos	390	1	92.391	276	17	1	26	301	24681783	24681512	1.04e-107	25	276	1	1	1	24222752	31	34.613
cela1_red_1_24315392	Bos	436	1	92.459	305	19	2	1	301	24589180	24588876	1.32e-121	2	299	1.02006688963211	1	NA	NA	NA	NA
cela1_red_1_24354978	Bos	392	1	91.579	285	23	1	18	301	24549599	24549315	2.89e-108	17	284	1.00352112676056	1	NA	NA	NA	NA
cela1_red_1_24387437	Bos	483	1	95.681	301	12	1	2	301	24513982	24513682	1.67e-135	0	301	1	1	1	24387437	31	34.778
cela1_red_1_24425689	Bos	403	1	90.645	310	20	2	1	301	24476126	24475817	1.34e-111	0	301	1.02990033222591	1	1	24425689	NA	NA
cela1_red_1_24438950	Bos	276	1	93.956	182	11	0	114	295	24462741	24462560	3.04e-73	113	188	0.968085106382979	1	1	24438950	31	35.346
cela1_red_1_2444094	Bos	398	1	90	310	21	6	1	301	2242042	2242350	6.22e-110	3	298	1.04026845637584	1	1	2444094	31	3.075
cela1_red_1_24512741	Bos	496	1	96.346	301	11	0	1	301	24390003	24389703	2.14e-139	0	301	1	1	1	24512741	31	35.346
cela1_red_1_24570083	Bos	407	1	90.789	304	25	2	1	301	24335561	24335258	1.03e-112	2	299	1.01672240802676	1	1	24570083	31	35.346
cela1_red_1_24595331	Bos	298	1	89.956	229	22	1	73	301	24311720	24311493	6.49e-80	74	227	1.00881057268722	1	1	24595331	31	35.346
cela1_red_1_24638304	Bos	431	1	92.691	301	18	3	3	301	24274367	24274069	6.13e-120	0	301	1	1	1	24638304	31	35.346
cela1_red_1_24701525	Bos	479	1	95.318	299	14	0	1	299	24210352	24210054	2.16e-134	2	299	1	1	1	24701525	31	35.581
cela1_red_1_24702396	Bos	427	1	92.359	301	20	2	1	301	24209479	24209182	7.93e-119	2	299	1.0066889632107	1	1	24702396	31	35.581
cela1_red_1_24706471	Bos	401	1	90.26	308	23	3	1	301	24205407	24205100	4.81e-111	3	298	1.03355704697987	1	1	24706471	31	35.581
cela1_red_1_24794950	Bos	370	1	88.415	328	10	11	1	301	24117808	24117482	1.36e-101	0	301	1.08970099667774	1	1	24794950	31	35.581
cela1_red_1_24867901	Bos	449	1	93.688	301	16	3	1	301	24039868	24039571	1.69e-125	1	300	1.00333333333333	1	1	24867901	31	35.581
cela1_red_1_24898101	Bos	398	1	92.226	283	18	2	19	301	24009601	24009323	6.22e-110	18	283	1	1	1	24898101	31	35.581
cela1_red_1_24922389	Bos	374	1	88.75	320	17	5	1	301	23985345	23985026	1.05e-102	0	301	1.06312292358804	1	1	24922389	31	35.581
cela1_red_1_24935740	Bos	329	1	94.444	216	9	3	89	301	23971853	23971638	2.3e-89	88	213	1.01408450704225	1	1	24935740	31	35.581
cela1_red_1_2498689	Bos	363	1	88.411	302	34	1	1	301	2296711	2297012	2.27e-99	0	301	1.00332225913621	1	NA	NA	NA	NA
cela1_red_1_24989012	Bos	313	1	89.558	249	21	2	57	301	23918947	23918700	2.32e-84	57	244	1.02049180327869	1	1	24989012	31	35.581
cela1_red_1_25053011	Bos	370	1	92.607	257	19	0	45	301	25372868	25373124	1.36e-101	44	257	1	1	NA	NA	NA	NA
cela1_red_1_25078391	Bos	270	1	87.712	236	19	5	66	301	25398150	25398375	1.41e-71	67	234	1.00854700854701	1	1	25078391	31	35.581
cela1_red_1_25144815	Bos	398	1	90.365	301	27	1	1	301	25460557	25460855	6.22e-110	2	299	1.0066889632107	1	1	25144815	31	35.71
cela1_red_1_25163501	Bos	444	1	93.333	300	19	1	2	301	25479203	25479501	7.88e-124	1	300	1	1	1	25163501	31	35.71
cela1_red_1_25186709	Bos	359	1	92.46	252	18	1	1	252	25502344	25502594	2.94e-98	49	252	1	1	1	25186709	NA	NA
cela1_red_1_25249659	Bos	361	1	91.078	269	18	2	1	269	25567854	25568116	8.16e-99	33	268	1.00373134328358	1	1	25249659	31	36.076
cela1_red_1_2528111	Bos	351	1	91.011	267	14	5	1	263	2326110	2326370	4.91e-96	36	265	1.00754716981132	1	1	2528111	31	3.401
cela1_red_1_25284401	Bos	409	1	91.809	293	23	1	1	293	25603310	25603601	2.87e-113	9	292	1.00342465753425	1	1	25284401	31	36.076
cela1_red_1_25344361	Bos	455	1	94.295	298	15	2	4	301	25663442	25663737	3.64e-127	0	301	0.990033222591362	1	1	25344361	31	36.076
cela1_red_1_25387608	Bos	488	1	96.013	301	10	2	1	301	25706621	25706919	3.59e-137	0	301	1	1	NA	NA	NA	NA
cela1_red_1_25437833	Bos	496	1	96.346	301	10	1	1	301	25756896	25757195	2.14e-139	1	300	1.00333333333333	1	1	25437833	31	36.076
cela1_red_1_25486887	Bos	320	1	91.88	234	11	3	1	226	25805950	25806183	1.39e-86	30	271	0.863468634686347	1	1	25486887	NA	NA
cela1_red_1_25505658	Bos	442	1	93.311	299	20	0	3	301	25824241	25824539	2.83e-123	0	301	0.993355481727575	1	NA	NA	NA	NA
cela1_red_1_25536851	Bos	534	1	98.671	301	4	0	1	301	25855463	25855763	4.54e-151	0	301	1	1	1	25536851	31	36.612
cela1_red_1_25558712	Bos	436	1	92.484	306	16	3	1	301	25877895	25878198	1.32e-121	3	298	1.02684563758389	1	1	25558712	31	36.612
cela1_red_1_25590583	Bos	364	1	89.037	301	24	5	1	301	25916627	25916918	6.31e-100	0	301	1	2	1	25590583	NA	NA
cela1_red_1_25590583	Bos	364	1	89.037	301	24	5	1	301	25950626	25950917	6.31e-100	0	301	1	2	1	25590583	NA	NA
cela1_red_1_2559440	Bos	436	1	92.715	302	21	1	1	301	2357296	2357597	1.32e-121	1	300	1.00666666666667	1	NA	NA	NA	NA
cela1_red_1_25624329	Bos	348	1	93.562	233	14	1	1	232	25983073	25983305	6.35e-95	62	239	0.97489539748954	1	1	25624329	NA	NA
cela1_red_1_25659046	Bos	226	1	93.377	151	10	0	1	151	26017342	26017492	3.11e-58	139	162	0.932098765432099	1	1	25659046	31	36.612
cela1_red_1_25709507	Bos	490	1	96.013	301	12	0	1	301	26067684	26067984	9.98e-138	0	301	1	1	1	25709507	31	36.612
cela1_red_1_25740185	Bos	348	1	91.968	249	19	1	53	301	26098337	26098584	6.35e-95	52	249	1	1	1	25740185	NA	NA
cela1_red_1_25752643	Bos	473	1	95.017	301	15	0	1	301	26110764	26111064	1e-132	0	301	1	1	1	25752643	31	36.612
cela1_red_1_25783755	Bos	518	1	97.682	302	6	1	1	301	26141867	26142168	4.58e-146	0	301	1.00332225913621	1	1	25783755	NA	NA
cela1_red_1_25814569	Bos	398	1	92.171	281	22	0	3	283	26172729	26173009	6.22e-110	16	285	0.985964912280702	1	1	25814569	31	36.612
cela1_red_1_25855058	Bos	353	1	92.683	246	17	1	1	246	26238616	26238860	1.37e-96	55	246	1	1	1	25855058	31	36.612
cela1_red_1_2586037	Bos	518	1	97.674	301	7	0	1	301	2383910	2384210	4.58e-146	0	301	1	1	1	2586037	NA	NA
cela1_red_1_26044258	Bos	416	1	91.694	301	21	2	1	301	26455337	26455633	1.72e-115	1	300	1.00333333333333	1	1	26044258	NA	NA
cela1_red_1_26098562	Bos	457	1	94.04	302	17	1	1	301	26509576	26509877	1.01e-127	0	301	1.00332225913621	1	1	26098562	NA	NA
cela1_red_1_26148883	Bos	448	1	93.399	303	18	1	1	301	26560019	26560321	6.09e-125	0	301	1.00664451827243	1	NA	NA	NA	NA
cela1_red_1_26191197	Bos	202	1	91.216	148	13	0	154	301	26599166	26599313	5.23e-51	80	221	0.669683257918552	1	NA	NA	NA	NA
cela1_red_1_26221236	Bos	424	1	92.308	299	22	1	1	298	26628932	26629230	1.03e-117	0	301	0.993355481727575	1	NA	NA	NA	NA
cela1_red_1_26228807	Bos	315	1	94.231	208	9	2	1	206	26636521	26636727	6.44e-85	95	206	1.00970873786408	1	1	26228807	31	37.798
cela1_red_1_26246832	Bos	414	1	91.391	302	25	1	1	301	26654573	26654874	6.18e-115	1	300	1.00666666666667	1	1	26246832	31	38.52
cela1_red_1_26355272	Bos	507	1	97.01	301	9	0	1	301	26762313	26762613	9.91e-143	0	301	1	1	1	26355272	NA	NA
cela1_red_1_26399340	Bos	387	1	93.462	260	17	0	1	260	26806294	26806553	1.35e-106	41	260	1	1	1	26399340	NA	NA
cela1_red_1_26470057	Bos	411	1	91.362	301	20	1	1	301	26885613	26885907	7.99e-114	2	299	1.0066889632107	1	NA	NA	NA	NA
cela1_red_1_26602062	Bos	449	1	93.98	299	14	3	2	299	26984417	26984712	1.69e-125	0	301	0.993355481727575	1	1	26602062	31	38.52
cela1_red_1_26644068	Bos	475	1	95.05	303	13	2	1	301	27026424	27026726	2.79e-133	0	301	1.00664451827243	1	1	26644068	31	38.52
cela1_red_1_26659690	Bos	507	1	97.02	302	8	1	1	301	27041730	27042031	9.91e-143	0	301	1.00332225913621	1	NA	NA	NA	NA
cela1_red_1_26690941	Bos	451	1	94.257	296	16	1	5	300	27071778	27072072	4.71e-126	3	298	0.993288590604027	1	NA	NA	NA	NA
cela1_red_1_26730583	Bos	281	1	85.556	270	34	5	1	268	27111408	27111674	6.54e-75	35	266	1.01503759398496	1	1	26730583	31	38.52
cela1_red_1_26738390	Bos	411	1	91.391	302	23	3	2	301	27117488	27117788	7.99e-114	0	301	1.00332225913621	1	1	26738390	31	38.52
cela1_red_1_26778286	Bos	473	1	95.017	301	15	0	1	301	27156483	27156783	1e-132	0	301	1	1	1	26778286	NA	NA
cela1_red_1_26788413	Bos	183	1	92.969	128	6	1	86	213	27166697	27166821	1.9e-45	123	178	0.719101123595506	1	1	26788413	NA	NA
cela1_red_1_2681731	Bos	407	1	91.089	303	24	3	1	301	2479967	2480268	1.03e-112	0	301	1.00664451827243	1	1	2681731	31	4.125
cela1_red_1_26858153	Bos	462	1	94.333	300	17	0	1	300	27240093	27240392	2.17e-129	1	300	1	1	1	26858153	NA	NA
cela1_red_1_26880751	Bos	394	1	90.909	297	20	4	5	301	27359130	27359419	8.05e-109	1	300	0.99	1	NA	NA	NA	NA
cela1_red_1_26909290	Bos	396	1	90.301	299	29	0	3	301	27264764	27265062	2.24e-109	2	299	1	1	1	26909290	31	38.697
cela1_red_1_26934797	Bos	503	1	96.689	302	9	1	1	301	27290254	27290555	1.28e-141	1	300	1.00666666666667	1	1	26934797	NA	NA
cela1_red_1_26944894	Bos	364	1	88.816	304	25	4	1	301	27300335	27300632	6.31e-100	0	301	1.00996677740864	1	1	26944894	31	38.872
cela1_red_1_26968803	Bos	453	1	93.729	303	17	1	1	301	27324323	27324625	1.31e-126	0	301	1.00664451827243	1	1	26968803	31	39.051
cela1_red_1_27010471	Bos	459	1	95.775	284	12	0	18	301	27420155	27420438	2.81e-128	17	284	1	1	1	27010471	31	39.477
cela1_red_1_27045546	Bos	424	1	92.079	303	19	3	1	301	27454963	27455262	1.03e-117	1	300	1.01	1	1	27045546	31	39.477
cela1_red_1_27081827	Bos	392	1	90.94	298	18	5	1	298	27491171	27491459	2.89e-108	0	301	0.990033222591362	2	1	27081827	31	39.477
cela1_red_1_27081827	Bos	392	1	90.698	301	19	5	1	301	27704017	27703726	2.89e-108	0	301	1	2	1	27081827	31	39.477
cela1_red_1_27086447	Bos	392	1	90.492	305	18	3	1	294	27495828	27496132	2.89e-108	0	301	1.01328903654485	2	1	27086447	NA	NA
cela1_red_1_27086447	Bos	392	1	90.492	305	18	3	1	294	27697956	27697652	2.89e-108	0	301	1.01328903654485	2	1	27086447	NA	NA
cela1_red_1_27135796	Bos	392	1	91.901	284	18	2	1	284	27574336	27574614	2.89e-108	1	300	0.946666666666667	1	NA	NA	NA	NA
cela1_red_1_27197349	Bos	440	1	95.035	282	11	1	1	282	27635804	27636082	1.02e-122	18	283	0.996466431095406	1	1	27197349	31	39.477
cela1_red_1_27271726	Bos	246	1	95.455	154	6	1	117	270	27802226	27802378	2.38e-64	108	193	0.797927461139896	1	1	27271726	31	39.477
cela1_red_1_27368737	Bos	464	1	94.352	301	17	0	1	301	27898665	27898965	6.05e-130	1	300	1.00333333333333	1	NA	NA	NA	NA
cela1_red_1_27405508	Bos	414	1	93.75	272	16	1	1	271	27935319	27935590	6.18e-115	4	297	0.915824915824916	1	1	27405508	31	39.477
cela1_red_1_27406044	Bos	366	1	94.191	241	13	1	62	301	27935903	27936143	1.75e-100	61	240	1.00416666666667	1	1	27406044	31	39.477
cela1_red_1_2744515	Bos	244	1	88.406	207	18	5	1	203	2542971	2543175	8.58e-64	98	203	1.01970443349754	1	1	2744515	NA	NA
cela1_red_1_27454521	Bos	460	1	94.631	298	12	3	1	295	27987118	27987414	7.82e-129	5	296	1.00675675675676	1	1	27454521	31	39.477
cela1_red_1_27471646	Bos	475	1	95.05	303	13	1	1	301	28004371	28004673	2.79e-133	0	301	1.00664451827243	1	1	27471646	NA	NA
cela1_red_1_27508954	Bos	388	1	89.769	303	29	1	1	301	28041710	28042012	3.74e-107	1	300	1.01	1	1	27508954	NA	NA
cela1_red_1_27594034	Bos	374	1	94.239	243	14	0	53	295	28245649	28245891	1.05e-102	53	248	0.979838709677419	1	1	27594034	31	39.636
cela1_red_1_27604290	Bos	440	1	93.559	295	17	1	7	301	28255097	28255389	1.02e-122	1	300	0.983333333333333	1	1	27604290	NA	NA
cela1_red_1_27627531	Bos	446	1	93.377	302	19	1	1	301	28277604	28277905	2.19e-124	0	301	1.00332225913621	1	1	27627531	31	39.636
cela1_red_1_27690354	Bos	427	1	92.359	301	22	1	1	301	28425425	28425724	7.93e-119	0	301	1	1	1	27690354	31	39.636
cela1_red_1_27715389	Bos	507	1	97.01	301	9	0	1	301	28450473	28450773	9.91e-143	0	301	1	1	1	27715389	31	39.636
cela1_red_1_27728126	Bos	429	1	91.987	312	14	5	1	301	28463220	28463531	2.21e-119	1	300	1.04	1	1	27728126	31	39.769
cela1_red_1_27875492	Bos	446	1	93.377	302	19	1	1	301	28613551	28613852	2.19e-124	0	301	1.00332225913621	1	1	27875492	31	39.786
cela1_red_1_27884809	Bos	390	1	89.935	308	23	5	1	301	28622875	28623181	1.04e-107	0	301	1.02325581395349	1	1	27884809	31	39.786
cela1_red_1_2790628	Bos	294	1	89.831	236	12	6	66	301	2589592	2589815	8.4e-79	66	235	1.00425531914894	1	1	2790628	31	4.125
cela1_red_1_27914103	Bos	422	1	91.776	304	21	4	1	301	28651977	28652279	3.69e-117	1	300	1.01333333333333	1	1	27914103	31	39.786
cela1_red_1_27971908	Bos	422	1	92.333	300	18	5	3	301	28719829	28720124	3.69e-117	0	301	0.996677740863787	1	1	27971908	31	39.801
cela1_red_1_27990004	Bos	446	1	93.115	305	17	1	1	301	28737826	28738130	2.19e-124	1	300	1.01666666666667	1	1	27990004	31	39.817
cela1_red_1_28015001	Bos	422	1	92.027	301	20	2	1	301	28762787	28763083	3.69e-117	1	300	1.00333333333333	1	1	28015001	31	39.886
cela1_red_1_2818400	Bos	NA	NA	NA	NA	NA	NA	NA	NA	NA	NA	NA	0	301	NA	1	1	2818400	31	4.125
cela1_red_1_28269430	Bos	464	1	94.667	300	15	1	1	300	28960773	28961071	6.05e-130	1	300	1	1	NA	NA	NA	NA
cela1_red_1_28298867	Bos	122	1	96	75	3	0	214	288	28990193	28990267	4.19e-27	49	252	0.297619047619048	1	1	28298867	31	39.886
cela1_red_1_28332213	Bos	346	1	93.886	229	14	0	45	273	29023217	29023445	2.29e-94	59	242	0.946280991735537	1	1	28332213	31	39.886
cela1_red_1_28440760	Bos	403	1	90.879	307	18	3	1	297	29132328	29132634	1.34e-111	0	301	1.01993355481728	1	1	28440760	31	39.886
cela1_red_1_28479985	Bos	435	1	93.75	288	17	1	1	288	29171513	29171799	4.74e-121	2	299	0.963210702341137	1	NA	NA	NA	NA
cela1_red_1_28509286	Bos	446	1	93.046	302	20	1	1	301	29200878	29201179	2.19e-124	3	298	1.01342281879195	1	1	28509286	NA	NA
cela1_red_1_28538304	Bos	438	1	93.559	295	18	1	8	301	29227830	29228124	3.66e-122	0	301	0.980066445182724	1	1	28538304	31	39.886
cela1_red_1_28570353	Bos	309	1	86.1	259	35	1	43	301	29259466	29259723	3e-83	17	284	0.911971830985915	1	NA	NA	NA	NA
cela1_red_1_28604955	Bos	416	1	91.447	304	23	1	1	301	29293962	29294265	1.72e-115	1	300	1.01333333333333	1	1	28604955	31	39.886
cela1_red_1_28607807	Bos	339	1	89.17	277	22	6	2	277	29296798	29297067	3.82e-92	24	277	1	1	1	28607807	31	39.886
cela1_red_1_28639570	Bos	464	1	94.408	304	14	1	1	301	29328613	29328916	6.05e-130	0	301	1.00996677740864	1	NA	NA	NA	NA
cela1_red_1_28650410	Bos	241	1	85.774	239	21	5	64	301	29339399	29339625	1.11e-62	36	265	0.90188679245283	1	1	28650410	31	39.886
cela1_red_1_28678655	Bos	459	1	94.02	301	14	1	3	299	29367300	29367600	2.81e-128	3	298	1.01006711409396	1	1	28678655	31	39.886
cela1_red_1_28712938	Bos	259	1	94.083	169	10	0	133	301	29401656	29401824	3.06e-68	133	168	1.00595238095238	1	1	28712938	31	39.886
cela1_red_1_2871303	Bos	505	1	96.678	301	10	0	1	301	2662186	2662486	3.56e-142	2	299	1.0066889632107	1	NA	NA	NA	NA
cela1_red_1_28713744	Bos	333	1	90.196	255	25	0	37	291	29402373	29402627	1.78e-90	35	266	0.958646616541353	1	1	28713744	31	39.886
cela1_red_1_28744008	Bos	372	1	93.878	245	15	0	1	245	29432622	29432866	3.77e-102	54	247	0.991902834008097	1	1	28744008	NA	NA
cela1_red_1_28784575	Bos	182	1	93.388	121	8	0	54	174	29466077	29466197	6.82e-45	129	172	0.703488372093023	1	1	28784575	31	39.886
cela1_red_1_28819045	Bos	411	1	91.118	304	23	1	2	301	29500296	29500599	7.99e-114	1	300	1.01333333333333	1	1	28819045	31	40.004
cela1_red_1_28852867	Bos	435	1	93.023	301	16	1	1	301	29533190	29533485	4.74e-121	0	301	1	1	1	28852867	31	40.105
cela1_red_1_28853685	Bos	453	1	93.729	303	17	2	1	301	29534008	29534310	1.31e-126	0	301	1.00664451827243	1	1	28853685	NA	NA
cela1_red_1_28893855	Bos	361	1	88.05	318	18	5	1	298	29574103	29574420	8.16e-99	1	300	1.06	1	1	28893855	31	40.205
cela1_red_1_28918696	Bos	472	1	97.122	278	7	1	1	278	29598965	29599241	3.61e-132	25	276	1.00724637681159	1	1	28918696	31	40.205
cela1_red_1_28963329	Bos	451	1	93.709	302	17	2	1	301	29642024	29642324	4.71e-126	0	301	1.00332225913621	1	1	28963329	31	40.215
cela1_red_1_28986396	Bos	383	1	89.524	315	16	8	1	301	29665105	29665416	1.74e-105	0	301	1.04651162790698	1	1	28986396	31	40.215
cela1_red_1_28988823	Bos	488	1	96.61	295	9	1	1	294	29667560	29667854	3.59e-137	0	301	0.980066445182724	1	1	28988823	NA	NA
cela1_red_1_29034254	Bos	503	1	97.306	297	7	1	5	301	29712414	29712709	1.28e-141	0	301	0.98671096345515	1	1	29034254	NA	NA
cela1_red_1_29059845	Bos	357	1	88.449	303	19	11	1	301	29738011	29738299	1.06e-97	3	298	1.01677852348993	1	1	29059845	31	40.215
cela1_red_1_29098528	Bos	459	1	94.314	299	17	0	1	299	29776688	29776986	2.81e-128	0	301	0.993355481727575	1	1	29098528	31	40.215
cela1_red_1_29130456	Bos	335	1	93.45	229	10	2	1	229	29808580	29808803	4.95e-91	69	232	0.987068965517241	1	NA	NA	NA	NA
cela1_red_1_29142598	Bos	457	1	94.02	301	16	1	1	301	29820644	29820942	1.01e-127	1	300	1.00333333333333	1	1	29142598	NA	NA
cela1_red_1_29163281	Bos	436	1	93.836	292	15	2	1	292	29841277	29841565	1.32e-121	9	292	1	1	1	29163281	31	40.215
cela1_red_1_29197374	Bos	431	1	92.027	301	24	0	1	301	29875370	29875670	6.13e-120	4	297	1.01346801346801	1	1	29197374	31	40.215
cela1_red_1_29225250	Bos	523	1	98.007	301	6	0	1	301	29903229	29903529	9.84e-148	0	301	1	1	1	29225250	NA	NA
cela1_red_1_29244975	Bos	313	1	94.527	201	11	0	101	301	29921417	29921617	2.32e-84	68	233	0.862660944206009	1	1	29244975	31	40.215
cela1_red_1_29254434	Bos	387	1	94.715	246	13	0	1	246	29931214	29931459	1.35e-106	53	248	0.991935483870968	1	1	29254434	31	40.215
cela1_red_1_29289109	Bos	468	1	94.684	301	13	2	1	301	29965304	29965601	4.67e-131	2	299	1.0066889632107	1	1	29289109	31	40.215
cela1_red_1_29331729	Bos	403	1	92.042	289	19	2	1	289	30007938	30008222	1.34e-111	0	301	0.960132890365448	1	1	29331729	31	40.524
cela1_red_1_29383212	Bos	NA	NA	NA	NA	NA	NA	NA	NA	NA	NA	NA	1	300	NA	1	NA	NA	NA	NA
cela1_red_1_29421016	Bos	387	1	96.957	230	7	0	14	243	30097970	30098199	1.35e-106	71	230	1	1	1	29421016	31	40.524
cela1_red_1_29436692	Bos	503	1	96.689	302	9	1	1	301	30114868	30115169	1.28e-141	1	300	1.00666666666667	1	1	29436692	31	40.524
cela1_red_1_29479928	Bos	285	1	91.827	208	12	4	1	208	30156477	30156679	5.05e-76	92	209	0.995215311004785	1	1	29479928	31	40.524
cela1_red_1_29499658	Bos	475	1	95.017	301	15	0	1	301	30175918	30176218	2.79e-133	1	300	1.00333333333333	1	1	29499658	31	40.524
cela1_red_1_29538290	Bos	427	1	92.617	298	20	1	2	299	30217291	30217586	7.93e-119	0	301	0.990033222591362	1	1	29538290	NA	NA
cela1_red_1_2954994	Bos	425	1	95.167	269	13	0	1	269	2743095	2743363	2.85e-118	32	269	1	1	1	2954994	31	4.125
cela1_red_1_29564229	Bos	392	Un.54017	90.365	301	25	2	1	301	65345	65049	5.5e-108	0	301	1	1	1	29564229	31	40.524
cela1_red_1_29584515	Bos	375	Un.54017	96.087	230	9	0	1	230	12131	12360	5.53e-103	71	230	1	1	1	29584515	NA	NA
cela1_red_1_29612472	Bos	409	Un.54017	91.03	301	24	2	1	301	39648	39945	5.46e-113	3	298	1.01006711409396	1	1	29612472	31	40.524
cela1_red_1_29670471	Bos	294	1	95.161	186	9	0	30	215	30346548	30346733	8.4e-79	115	186	1	1	1	29670471	31	41.008
cela1_red_1_29749727	Bos	422	1	92.333	300	17	5	1	297	30504224	30504520	3.69e-117	0	301	0.996677740863787	1	1	29749727	NA	NA
cela1_red_1_29774537	Bos	438	1	93.023	301	19	1	1	301	30528917	30529215	3.66e-122	0	301	1	1	1	29774537	31	41.008
cela1_red_1_29835513	Bos	438	1	93.266	297	18	2	6	301	30589679	30589974	3.66e-122	6	295	1.00677966101695	1	1	29835513	31	41.008
cela1_red_1_29870653	Bos	494	1	96.013	301	12	0	1	301	30624800	30625100	7.71e-139	2	299	1.0066889632107	1	1	29870653	31	41.008
cela1_red_1_29980404	Bos	416	1	92.414	290	21	1	1	289	30734481	30734770	1.72e-115	2	299	0.969899665551839	1	NA	NA	NA	NA
cela1_red_1_30020940	Bos	486	1	95.681	301	13	0	1	301	30777407	30777107	1.29e-136	1	300	1.00333333333333	1	1	30020940	31	41.231
cela1_red_1_30062637	Bos	425	Un.54411	92.308	299	22	1	3	301	33028	32731	5.42e-118	1	300	0.996666666666667	1	NA	NA	NA	NA
cela1_red_1_30112078	Bos	457	10	94.02	301	14	1	1	301	15296721	15297017	6.64e-128	2	299	1.0066889632107	1	1	30112078	31	41.231
cela1_red_1_30150997	Bos	311	10	92.925	212	15	0	90	301	15336409	15336620	5.47e-84	33	268	0.791044776119403	1	NA	NA	NA	NA
cela1_red_1_30166340	Bos	405	10	93.75	272	14	2	31	301	15351728	15351997	2.44e-112	27	274	0.992700729927007	1	1	30166340	31	41.231
cela1_red_1_30218197	Bos	405	10	91.03	301	25	1	1	301	15403314	15403612	2.44e-112	0	301	1	1	1	30218197	31	41.231
cela1_red_1_30314703	Bos	416	10	91.391	302	25	1	1	301	15499839	15500140	1.13e-115	2	299	1.01003344481605	1	1	30314703	31	41.46
cela1_red_1_30340731	Bos	431	10	92.691	301	17	2	1	301	15516813	15517108	4.03e-120	1	300	1.00333333333333	1	1	30340731	NA	NA
cela1_red_1_30347890	Bos	436	10	92.691	301	22	0	1	301	15523974	15524274	8.65e-122	1	300	1.00333333333333	1	NA	NA	NA	NA
cela1_red_1_30388628	Bos	472	10	94.983	299	15	0	3	301	15564055	15564353	2.37e-132	1	300	0.996666666666667	1	1	30388628	31	41.46
cela1_red_1_30417055	Bos	340	10	91.803	244	19	1	43	286	15592420	15592662	6.98e-93	43	258	0.945736434108527	1	1	30417055	31	41.46
cela1_red_1_3045829	Bos	363	1	91.111	270	21	2	34	301	2833947	2834215	2.27e-99	33	268	1.00746268656716	1	1	3045829	31	4.719
cela1_red_1_30460779	Bos	272	10	92.228	193	14	1	44	235	15658704	15658512	2.58e-72	109	192	1.00520833333333	1	1	30460779	31	41.52
cela1_red_1_30488788	Bos	479	10	95.349	301	14	0	1	301	15630665	15630365	1.42e-134	0	301	1	1	1	30488788	31	41.578
cela1_red_1_3051807	Bos	472	1	95.017	301	14	1	2	301	2839887	2840187	3.61e-132	0	301	1	1	1	3051807	31	4.719
cela1_red_1_30578719	Bos	460	1	94.079	304	15	1	1	301	30851914	30851611	7.82e-129	1	300	1.01333333333333	1	1	30578719	31	41.656
cela1_red_1_3062081	Bos	462	1	94.371	302	15	2	1	301	2850107	2850407	2.17e-129	0	301	1.00332225913621	1	1	3062081	31	4.719
cela1_red_1_30622556	Bos	364	1	88.963	299	27	3	5	301	30808207	30807913	6.31e-100	4	297	1.00673400673401	1	1	30622556	31	41.656
cela1_red_1_30633645	Bos	435	Un.2357	92.715	302	20	2	1	301	23898	23598	9e-121	0	301	1.00332225913621	1	NA	NA	NA	NA
cela1_red_1_30669373	Bos	363	1	90.842	273	22	2	1	273	30923477	30923746	2.27e-99	28	273	1	1	1	30669373	31	41.656
cela1_red_1_30684837	Bos	401	1	90.698	301	27	1	1	301	30941713	30942012	4.81e-111	1	300	1.00333333333333	1	NA	NA	NA	NA
cela1_red_1_30729638	Bos	424	1	92.359	301	17	3	1	301	30986423	30986717	1.03e-117	0	301	1	1	1	30729638	31	41.656
cela1_red_1_30769017	Bos	359	1	96.33	218	8	0	84	301	31026135	31026352	2.94e-98	70	231	0.943722943722944	1	1	30769017	31	41.656
cela1_red_1_30824262	Bos	329	1	93.636	220	14	0	82	301	31080738	31080957	2.3e-89	39	262	0.83969465648855	1	1	30824262	31	41.656
cela1_red_1_30824914	Bos	364	1	88.852	305	22	9	3	301	31081310	31081608	6.31e-100	0	301	1.01328903654485	1	1	30824914	31	41.656
cela1_red_1_30876782	Bos	401	1	92.254	284	21	1	10	293	31132541	31132823	4.81e-111	15	286	0.993006993006993	1	1	30876782	31	41.656
cela1_red_1_30943949	Bos	NA	NA	NA	NA	NA	NA	NA	NA	NA	NA	NA	103	198	NA	1	1	30943949	31	41.758
cela1_red_1_30999932	Bos	311	1	86.622	299	19	4	3	301	31255497	31255774	8.34e-84	0	301	0.993355481727575	1	1	30999932	31	41.758
cela1_red_1_31056459	Bos	318	1	87.986	283	16	8	1	274	31312165	31312438	4.98e-86	27	274	1.03284671532847	1	1	31056459	31	41.835
cela1_red_1_31107715	Bos	501	1	96.678	301	10	0	1	301	31379330	31379630	4.61e-141	0	301	1	1	1	31107715	31	41.914
cela1_red_1_3116549	Bos	355	1	89.964	279	20	3	27	301	2904838	2905112	3.8e-97	16	285	0.978947368421053	1	1	3116549	31	4.719
cela1_red_1_31205930	Bos	490	1	96.309	298	11	0	1	298	31488451	31488748	9.98e-138	0	301	0.990033222591362	1	1	31205930	31	41.914
cela1_red_1_31210949	Bos	250	1	92.135	178	12	2	117	293	31493606	31493782	1.84e-65	41	260	0.684615384615385	1	1	31210949	31	41.914
cela1_red_1_31239378	Bos	392	1	89.667	300	31	0	2	301	31521926	31522225	2.89e-108	5	296	1.01351351351351	1	1	31239378	31	41.914
cela1_red_1_31337218	Bos	351	1	94.298	228	13	0	1	228	31753726	31753953	4.91e-96	71	230	0.991304347826087	1	1	31337218	NA	NA
cela1_red_1_31376766	Bos	346	1	91.667	252	18	2	1	249	31714412	31714663	2.29e-94	52	249	1.01204819277108	2	1	31376766	31	41.914
cela1_red_1_31376766	Bos	346	1	91.667	252	18	2	1	249	31720124	31720375	2.29e-94	52	249	1.01204819277108	2	1	31376766	31	41.914
cela1_red_1_31380164	Bos	294	1	91.943	211	16	1	92	301	31793268	31793478	8.4e-79	0	301	0.700996677740864	1	1	31380164	31	41.914
cela1_red_1_3141935	Bos	86.1	1	96.078	51	2	0	142	192	2959757	2959707	5.5e-16	65	236	0.216101694915254	1	1	3141935	31	4.719
cela1_red_1_31432724	Bos	344	1	94.222	225	12	1	1	225	31845744	31845967	8.22e-94	77	224	1.00446428571429	1	NA	NA	NA	NA
cela1_red_1_31474068	Bos	268	1	94.286	175	9	1	128	301	31887042	31887216	5.09e-71	128	173	1.01156069364162	1	1	31474068	31	41.914
cela1_red_1_3151718	Bos	307	1	94.472	199	11	0	103	301	2970323	2970521	1.08e-82	101	200	0.995	1	1	3151718	31	4.719
cela1_red_1_31537436	Bos	241	1	92.308	169	13	0	3	171	31950528	31950696	1.11e-62	60	241	0.701244813278008	1	1	31537436	31	41.914
cela1_red_1_31628012	Bos	372	1	88.852	305	29	5	1	301	32043363	32043666	3.77e-102	1	300	1.01666666666667	1	1	31628012	31	42.07
cela1_red_1_31634671	Bos	433	1	92.715	302	18	2	1	301	32050019	32050317	1.71e-120	0	301	1.00332225913621	1	1	31634671	NA	NA
cela1_red_1_31681568	Bos	440	1	92.508	307	17	1	1	301	32073340	32073034	1.02e-122	3	298	1.03020134228188	1	1	31681568	31	42.204
cela1_red_1_31716920	Bos	394	1	91.156	294	20	4	10	297	32151371	32151664	8.05e-109	13	288	1.02083333333333	1	NA	NA	NA	NA
cela1_red_1_31741996	Bos	457	1	94.02	301	18	0	1	301	32176212	32176512	1.01e-127	0	301	1	1	1	31741996	NA	NA
cela1_red_1_31778884	Bos	344	1	92.213	244	17	2	59	301	32213110	32213352	8.22e-94	58	243	1.00411522633745	2	NA	NA	NA	NA
cela1_red_1_31778884	Bos	344	8	92.213	244	17	2	59	301	64886545	64886303	5.95e-94	58	243	1.00411522633745	2	NA	NA	NA	NA
cela1_red_1_31941636	Bos	355	1	89	300	11	9	2	301	32383086	32383363	3.8e-97	3	298	1.00671140939597	1	NA	NA	NA	NA
cela1_red_1_32045104	Bos	368	1	92.278	259	15	2	3	257	32489562	32489819	4.88e-101	2	299	0.866220735785953	1	1	32045104	31	42.204
cela1_red_1_32077481	Bos	361	1	92.46	252	18	1	1	252	32521882	32522132	8.16e-99	50	251	1.00398406374502	1	1	32077481	31	42.204
cela1_red_1_32104131	Bos	NA	NA	NA	NA	NA	NA	NA	NA	NA	NA	NA	2	299	NA	1	1	32104131	31	42.463
cela1_red_1_32127776	Bos	420	1	92.027	301	21	3	1	301	32572161	32572458	1.33e-116	0	301	1	1	1	32127776	31	42.463
cela1_red_1_32197874	Bos	283	1	91.667	204	17	0	98	301	32643199	32643402	1.82e-75	93	208	0.980769230769231	1	1	32197874	31	42.463
cela1_red_1_32220554	Bos	268	1	89.952	209	19	2	76	284	32665850	32666056	5.09e-71	75	226	0.924778761061947	1	1	32220554	31	42.585
cela1_red_1_32311583	Bos	405	1	91.304	299	23	3	3	301	32756685	32756980	3.72e-112	0	301	0.993355481727575	2	1	32311583	31	42.707
cela1_red_1_32311583	Bos	405	1	91.304	299	23	3	3	301	32788588	32788883	3.72e-112	0	301	0.993355481727575	2	1	32311583	31	42.707
cela1_red_1_32320709	Bos	337	1	91.903	247	10	3	1	237	32765785	32766031	1.38e-91	64	237	1.042194092827	2	1	32320709	31	42.79
cela1_red_1_32320709	Bos	337	1	91.903	247	10	3	1	237	32798158	32798404	1.38e-91	64	237	1.042194092827	2	1	32320709	31	42.79
cela1_red_1_32365656	Bos	351	1	90.741	270	16	6	34	301	32843788	32844050	4.91e-96	33	268	1.00746268656716	1	1	32365656	NA	NA
cela1_red_1_32392007	Bos	431	1	92.157	306	19	1	1	301	32870031	32870336	6.13e-120	2	299	1.02341137123746	1	1	32392007	31	42.79
cela1_red_1_32418195	Bos	431	1	97.992	249	4	1	53	301	32896320	32896567	6.13e-120	52	249	1	1	1	32418195	31	42.79
cela1_red_1_32459029	Bos	387	1	89.902	307	21	5	1	300	32937030	32937333	1.35e-106	0	301	1.01993355481728	1	1	32459029	31	42.79
cela1_red_1_32498721	Bos	394	1	93.258	267	17	1	1	266	32976706	32976972	8.05e-109	30	271	0.985239852398524	1	1	32498721	31	42.79
cela1_red_1_32502874	Bos	416	1	93.031	287	16	2	1	284	32980850	32981135	1.72e-115	0	301	0.953488372093023	1	1	32502874	31	42.79
cela1_red_1_3250953	Bos	364	1	94.142	239	14	0	1	239	3075190	3075428	6.31e-100	62	239	1	1	1	3250953	31	4.862
cela1_red_1_32531139	Bos	459	1	94.118	306	11	2	1	301	33009083	33009386	2.81e-128	0	301	1.01661129568106	1	1	32531139	31	42.79
cela1_red_1_32647524	Bos	442	1	93.069	303	19	1	1	301	33124725	33125027	2.83e-123	0	301	1.00664451827243	1	1	32647524	NA	NA
cela1_red_1_32713073	Bos	472	1	94.949	297	15	0	5	301	33168739	33169035	3.61e-132	3	298	0.996644295302013	1	1	32713073	31	42.79
cela1_red_1_32746899	Bos	462	1	94.631	298	15	1	4	301	33202560	33202856	2.17e-129	1	300	0.993333333333333	1	NA	NA	NA	NA
cela1_red_1_32931975	Bos	453	1	93.729	303	17	2	1	301	33548320	33548622	1.31e-126	0	301	1.00664451827243	1	1	32931975	31	43.585
cela1_red_1_32966244	Bos	111	1	100	60	0	0	141	200	33582665	33582724	9.07e-24	240	61	0.983606557377049	1	1	32966244	31	43.687
cela1_red_1_32983100	Bos	442	1	92.691	301	18	2	1	298	33599364	33599663	2.83e-123	6	295	1.02033898305085	1	NA	NA	NA	NA
cela1_red_1_33034930	Bos	435	1	92.787	305	14	2	3	301	33651038	33651340	4.74e-121	0	301	1.01328903654485	1	1	33034930	31	43.687
cela1_red_1_33087733	Bos	507	1	97.315	298	8	0	1	298	33703896	33704193	9.91e-143	0	301	0.990033222591362	1	NA	NA	NA	NA
cela1_red_1_33137484	Bos	337	1	90.157	254	25	0	1	254	33751568	33751821	1.38e-91	50	251	1.01195219123506	1	NA	NA	NA	NA
cela1_red_1_33172266	Bos	440	1	93.333	300	16	2	2	301	33786391	33786686	1.02e-122	0	301	0.996677740863787	1	1	33172266	31	43.687
cela1_red_1_33254387	Bos	375	1	89.761	293	30	0	9	301	33866976	33867268	2.91e-103	0	301	0.973421926910299	1	1	33254387	31	43.687
cela1_red_1_33262651	Bos	496	1	96.358	302	10	1	1	301	33875206	33875507	2.14e-139	0	301	1.00332225913621	1	1	33262651	31	43.687
cela1_red_1_3335133	Bos	396	1	90.291	309	20	2	1	300	3157319	3157626	2.24e-109	0	301	1.0265780730897	1	1	3335133	31	5.46
cela1_red_1_33389586	Bos	405	1	90.759	303	26	1	1	301	34008312	34008614	3.72e-112	1	300	1.01	1	1	33389586	NA	NA
cela1_red_1_33416753	Bos	405	1	91.06	302	23	3	1	301	34035257	34035555	3.72e-112	0	301	1.00332225913621	1	1	33416753	31	43.983
cela1_red_1_33462317	Bos	259	1	95.122	164	8	0	96	259	34112198	34112361	3.06e-68	130	171	0.95906432748538	1	1	33462317	31	43.983
cela1_red_1_33509499	Bos	431	1	92.691	301	18	1	1	301	34159018	34159314	6.13e-120	0	301	1	1	1	33509499	NA	NA
cela1_red_1_33557547	Bos	265	1	93.75	176	11	0	124	299	34206768	34206943	6.58e-70	110	191	0.921465968586387	1	1	33557547	31	43.983
cela1_red_1_33622515	Bos	436	1	93.023	301	17	3	1	301	34271270	34271566	1.32e-121	0	301	1	1	1	33622515	31	43.983
cela1_red_1_33728484	Bos	501	1	96.346	301	11	0	1	301	34376436	34376736	4.61e-141	3	298	1.01006711409396	1	1	33728484	31	44.28
cela1_red_1_33735542	Bos	195	1	84.878	205	13	8	1	193	34383467	34383665	8.76e-49	78	223	0.919282511210762	1	1	33735542	31	44.28
cela1_red_1_33863432	Bos	351	1	93.939	231	14	0	71	301	34511473	34511703	4.91e-96	71	230	1.00434782608696	2	1	33863432	NA	NA
cela1_red_1_33863432	Bos	351	1	93.939	231	14	0	71	301	34684546	34684776	4.91e-96	71	230	1.00434782608696	2	1	33863432	NA	NA
cela1_red_1_33890476	Bos	292	1	92.381	210	8	6	1	207	34538312	34538516	3.02e-78	93	208	1.00961538461538	1	1	33890476	31	44.28
cela1_red_1_33924775	Bos	470	1	94.719	303	13	3	1	301	34572242	34572543	1.3e-131	1	300	1.01	1	NA	NA	NA	NA
cela1_red_1_33980950	Bos	399	1	93.04	273	19	0	1	273	34628411	34628683	1.73e-110	23	278	0.982014388489209	1	1	33980950	31	44.539
cela1_red_1_34048186	Bos	224	1	96.324	136	5	0	1	136	34739236	34739371	1.12e-57	33	268	0.507462686567164	1	1	34048186	31	44.778
cela1_red_1_34099441	Bos	239	1	91.525	177	10	1	125	296	34789630	34789806	3.99e-62	124	177	1	1	1	34099441	31	44.778
cela1_red_1_34127042	Bos	425	1	93.662	284	14	1	1	284	34817645	34817924	2.85e-118	19	282	1.00709219858156	1	NA	NA	NA	NA
cela1_red_1_34179761	Bos	255	1	89.119	193	21	0	1	193	34870302	34870494	3.96e-67	116	185	1.04324324324324	1	1	34179761	31	44.778
cela1_red_1_34212754	Bos	516	1	97.667	300	7	0	1	300	34901116	34901415	1.65e-145	0	301	0.996677740863787	1	1	34212754	31	44.778
cela1_red_1_34228374	Bos	351	1	92	250	18	1	50	297	34915432	34915681	4.91e-96	49	252	0.992063492063492	1	1	34228374	31	44.778
cela1_red_1_34260612	Bos	457	1	94.02	301	18	0	1	301	34948163	34948463	1.01e-127	0	301	1	1	1	34260612	31	45.108
cela1_red_1_34293975	Bos	351	1	85.149	303	43	2	1	301	34981002	34981304	4.91e-96	23	278	1.08992805755396	1	1	34293975	31	45.108
cela1_red_1_34341233	Bos	446	1	93.688	301	13	3	1	301	35027128	35027422	2.19e-124	0	301	1	1	1	34341233	31	45.108
cela1_red_1_34362943	Bos	305	1	91.48	223	18	1	1	223	35048649	35048870	3.88e-82	78	223	1	1	1	34362943	NA	NA
cela1_red_1_34396060	Bos	446	1	93.355	301	17	1	1	301	35083912	35084209	2.19e-124	2	299	1.0066889632107	1	1	34396060	31	45.108
cela1_red_1_34416230	Bos	342	1	91.304	253	16	4	49	301	35104166	35104412	2.96e-93	49	252	1.00396825396825	1	1	34416230	31	45.108
cela1_red_1_34433460	Bos	431	1	92.359	301	22	1	1	301	35121375	35121674	6.13e-120	2	299	1.0066889632107	1	1	34433460	NA	NA
cela1_red_1_34458996	Bos	429	1	92.384	302	22	1	1	301	35148389	35148690	2.21e-119	0	301	1.00332225913621	1	1	34458996	NA	NA
cela1_red_1_34488548	Bos	444	1	93.377	302	17	2	1	301	35177897	35178196	7.88e-124	0	301	1.00332225913621	1	1	34488548	31	45.108
cela1_red_1_34619243	Bos	396	1	90.698	301	22	2	1	301	35308799	35309093	2.24e-109	0	301	1	1	1	34619243	31	45.125
cela1_red_1_34712381	Bos	292	1	93.814	194	12	0	108	301	35402151	35402344	3.02e-78	26	275	0.705454545454545	1	1	34712381	31	45.404
cela1_red_1_34746512	Bos	464	1	94.408	304	14	2	1	301	35436135	35436438	6.05e-130	0	301	1.00996677740864	1	1	34746512	31	45.721
cela1_red_1_34760393	Bos	307	1	94.472	199	11	0	103	301	35451842	35452040	1.08e-82	102	199	1	1	1	34760393	31	45.721
cela1_red_1_34795484	Bos	368	1	93.6	250	10	2	2	251	35483090	35483333	4.88e-101	21	280	0.892857142857143	1	1	34795484	31	45.721
cela1_red_1_34801548	Bos	327	1	94.366	213	12	0	87	299	35489223	35489435	8.28e-89	86	215	0.990697674418605	1	1	34801548	31	45.721
cela1_red_1_3484762	Bos	303	1	90.476	231	17	3	74	299	3308578	3308808	1.39e-81	2	299	0.77257525083612	1	1	3484762	NA	NA
cela1_red_1_34850904	Bos	459	1	94.352	301	14	1	1	301	35540371	35540668	2.81e-128	0	301	1	1	1	34850904	31	45.721
cela1_red_1_34877063	Bos	501	1	96.689	302	9	1	1	301	35566077	35566378	4.61e-141	0	301	1.00332225913621	1	1	34877063	31	45.721
cela1_red_1_34904033	Bos	422	1	92.053	302	20	3	1	301	35593012	35593310	3.69e-117	0	301	1.00332225913621	1	1	34904033	31	45.782
cela1_red_1_34973894	Bos	274	1	84.232	241	37	1	1	240	35660183	35660423	1.09e-72	22	279	0.863799283154122	1	1	34973894	31	45.833
cela1_red_1_35013797	Bos	459	1	94.079	304	15	2	1	301	35700081	35700384	2.81e-128	0	301	1.00996677740864	1	1	35013797	31	45.884
cela1_red_1_35046871	Bos	440	1	93.023	301	15	2	1	301	35739163	35739457	1.02e-122	3	298	1.01006711409396	1	1	35046871	NA	NA
cela1_red_1_35137117	Bos	436	1	92.715	302	19	2	1	301	35898990	35898691	1.32e-121	2	299	1.01003344481605	1	1	35137117	31	46.178
cela1_red_1_35272526	Bos	438	1	92.763	304	19	3	1	301	35995252	35995555	3.66e-122	1	300	1.01333333333333	1	1	35272526	31	46.178
cela1_red_1_35318740	Bos	477	1	95.349	301	13	1	1	301	36039105	36039404	7.77e-134	0	301	1	1	1	35318740	31	46.178
cela1_red_1_35341408	Bos	460	1	94.02	301	18	0	1	301	36061711	36062011	7.82e-129	2	299	1.0066889632107	1	1	35341408	31	46.178
cela1_red_1_35423049	Bos	425	1	92.857	294	20	1	8	301	36141398	36141690	2.85e-118	7	294	1	1	1	35423049	31	46.178
cela1_red_1_3545932	Bos	NA	NA	NA	NA	NA	NA	NA	NA	NA	NA	NA	0	301	NA	1	1	3545932	31	6.312
cela1_red_1_35460462	Bos	344	1	89.568	278	20	4	17	294	36177917	36178185	8.22e-94	13	288	0.965277777777778	1	1	35460462	31	46.178
cela1_red_1_35492461	Bos	448	1	93.399	303	18	2	1	301	36209900	36210202	6.09e-125	0	301	1.00664451827243	1	1	35492461	31	46.178
cela1_red_1_35524921	Bos	442	1	93	300	21	0	1	300	36247701	36248000	2.83e-123	2	299	1.00334448160535	1	1	35524921	31	46.178
cela1_red_1_35537128	Bos	435	1	93.857	293	10	4	7	297	36259900	36260186	4.74e-121	0	301	0.973421926910299	1	1	35537128	31	46.417
cela1_red_1_35558323	Bos	302	1	92.453	212	15	1	91	301	36281203	36281414	5.02e-81	90	211	1.00473933649289	1	1	35558323	31	46.417
cela1_red_1_35562732	Bos	396	1	90.132	304	25	4	1	301	36285501	36285802	2.24e-109	3	298	1.02013422818792	1	1	35562732	31	46.417
cela1_red_1_35615307	Bos	235	1	91.329	173	13	2	1	172	36337747	36337918	5.16e-61	130	171	1.01169590643275	1	1	35615307	31	46.438
cela1_red_1_35642100	Bos	405	1	90.909	308	16	4	1	301	36364462	36364764	3.72e-112	1	300	1.02666666666667	1	1	35642100	31	46.463
cela1_red_1_35703617	Bos	488	1	96	300	12	0	2	301	36467923	36468222	3.59e-137	0	301	0.996677740863787	1	NA	NA	NA	NA
cela1_red_1_35756141	Bos	383	1	89.274	317	18	6	1	301	36520590	36520906	1.74e-105	0	301	1.0531561461794	1	1	35756141	NA	NA
cela1_red_1_35764129	Bos	534	1	98.671	301	4	0	1	301	36528576	36528876	4.54e-151	0	301	1	2	NA	NA	NA	NA
cela1_red_1_35764129	Bos	534	Un.2743	98.671	301	4	0	1	301	16611	16311	8.63e-151	0	301	1	2	NA	NA	NA	NA
cela1_red_1_35784751	Bos	460	1	94.389	303	12	4	2	301	36549167	36549467	7.82e-129	0	301	1.00664451827243	1	1	35784751	NA	NA
cela1_red_1_35799671	Bos	344	1	92.857	238	14	2	1	236	36564091	36564327	8.22e-94	63	238	1	1	1	35799671	31	46.487
cela1_red_1_35840491	Bos	449	1	93.688	301	18	1	1	301	36609614	36609913	1.69e-125	0	301	1	1	1	35840491	31	46.506
cela1_red_1_35879149	Bos	398	1	95.257	253	9	1	49	301	36663756	36664005	6.22e-110	48	253	1	1	1	35879149	NA	NA
cela1_red_1_35879182	Bos	442	1	95.053	283	11	1	16	298	36663756	36664035	2.83e-123	15	286	0.989510489510489	1	1	35879182	NA	NA
cela1_red_1_35926430	Bos	460	1	94.371	302	14	2	1	301	36714056	36714355	7.82e-129	0	301	1.00332225913621	1	1	35926430	31	46.536
cela1_red_1_35952076	Bos	407	1	90.879	307	18	5	1	300	36739691	36739994	1.03e-112	2	299	1.02675585284281	1	1	35952076	31	46.536
cela1_red_1_35969882	Bos	399	1	90.635	299	28	0	1	299	36756584	36756882	1.73e-110	1	300	0.996666666666667	1	1	35969882	31	46.536
cela1_red_1_36009166	Bos	409	1	93.75	272	17	0	1	272	36795875	36796146	2.87e-113	22	279	0.974910394265233	1	NA	NA	NA	NA
cela1_red_1_36042520	Bos	370	1	97.674	215	5	0	32	246	36830230	36830444	1.36e-101	57	244	0.881147540983607	1	1	36042520	31	46.536
cela1_red_1_36070869	Bos	401	1	95.951	247	10	0	2	248	36858599	36858845	4.81e-111	1	300	0.823333333333333	1	NA	NA	NA	NA
cela1_red_1_36108881	Bos	285	1	91.469	211	13	2	91	301	36896732	36896937	5.05e-76	90	211	1	1	1	36108881	31	46.69
cela1_red_1_36146008	Bos	438	1	93.046	302	14	5	3	301	36933719	36934016	3.66e-122	2	299	1.01003344481605	1	1	36146008	NA	NA
cela1_red_1_3619398	Bos	414	1	91.447	304	23	1	1	301	3442150	3442453	6.18e-115	0	301	1.00996677740864	1	1	3619398	31	7.344
cela1_red_1_36216577	Bos	187	1	96.46	113	4	0	103	215	37023501	37023613	1.47e-46	188	113	1	1	1	36216577	31	46.69
cela1_red_1_36242543	Bos	416	1	91.722	302	21	2	1	301	37049341	37049639	1.72e-115	0	301	1.00332225913621	1	1	36242543	NA	NA
cela1_red_1_36255409	Bos	488	1	96.013	301	11	1	1	301	37063001	37063300	3.59e-137	0	301	1	1	1	36255409	31	46.69
cela1_red_1_36291096	Bos	424	1	94.203	276	16	0	2	277	37098556	37098831	1.03e-117	25	276	1	1	1	36291096	31	46.69
cela1_red_1_36365800	Bos	431	1	92.359	301	21	2	1	300	37171042	37171341	6.13e-120	2	299	1.0066889632107	1	NA	NA	NA	NA
cela1_red_1_36410034	Bos	473	1	95.017	301	15	0	1	301	37214389	37214689	1e-132	0	301	1	1	1	36410034	31	46.69
cela1_red_1_36475945	Bos	307	1	90.254	236	17	4	1	231	37279784	37280018	1.08e-82	27	274	0.861313868613139	1	1	36475945	31	46.69
cela1_red_1_36518938	Bos	492	1	96.013	301	12	0	1	301	37322718	37323018	2.77e-138	1	300	1.00333333333333	1	NA	NA	NA	NA
cela1_red_1_36538843	Bos	440	1	93.046	302	19	2	1	301	37342593	37342893	1.02e-122	0	301	1.00332225913621	1	1	36538843	31	47.074
cela1_red_1_36550707	Bos	351	1	92.946	241	16	1	1	240	37353524	37353764	4.91e-96	58	243	0.991769547325103	1	1	36550707	31	47.074
cela1_red_1_36579910	Bos	479	1	95.333	300	14	0	2	301	37382573	37382872	2.16e-134	1	300	1	1	1	36579910	31	47.074
cela1_red_1_36588791	Bos	448	1	93.421	304	17	3	1	301	37391432	37391735	6.09e-125	0	301	1.00996677740864	1	1	36588791	31	47.074
cela1_red_1_36634497	Bos	470	1	94.371	302	15	1	1	300	37437187	37437488	1.3e-131	4	297	1.01683501683502	1	1	36634497	31	47.074
cela1_red_1_36662472	Bos	497	1	97.26	292	8	0	1	292	37465180	37465471	5.96e-140	10	291	1.00343642611684	1	1	36662472	31	47.074
cela1_red_1_36678732	Bos	187	1	93.651	126	7	1	89	213	37481501	37481626	1.47e-46	152	149	0.845637583892617	1	NA	NA	NA	NA
cela1_red_1_36735310	Bos	451	1	93.688	301	19	0	1	301	37538400	37538700	4.71e-126	0	301	1	1	1	36735310	31	47.074
cela1_red_1_36761619	Bos	425	1	92.691	301	12	2	1	292	37564724	37565023	2.85e-118	9	292	1.03082191780822	1	1	36761619	31	47.074
cela1_red_1_3677346	Bos	429	1	94.872	273	14	0	1	273	3502339	3502611	2.21e-119	2	299	0.91304347826087	1	NA	NA	NA	NA
cela1_red_1_36786550	Bos	NA	NA	NA	NA	NA	NA	NA	NA	NA	NA	NA	0	301	NA	1	1	36786550	31	47.074
cela1_red_1_36850380	Bos	344	1	90.769	260	21	1	1	260	37654108	37654364	8.22e-94	41	260	1	1	1	36850380	NA	NA
cela1_red_1_36899613	Bos	440	1	93.092	304	16	4	1	301	37703887	37704188	1.02e-122	0	301	1.00996677740864	1	1	36899613	31	47.074
cela1_red_1_36949771	Bos	388	1	90.066	302	24	5	1	301	37753944	37754240	3.74e-107	1	300	1.00666666666667	1	1	36949771	NA	NA
cela1_red_1_36978927	Bos	451	1	93.688	301	19	0	1	301	37783812	37784112	4.71e-126	0	301	1	1	1	36978927	NA	NA
cela1_red_1_36991811	Bos	379	1	92.029	276	13	6	1	271	37796693	37796964	2.25e-104	30	271	1.01845018450184	1	1	36991811	31	47.548
cela1_red_1_37019041	Bos	486	1	95.681	301	13	0	1	301	37823852	37824152	1.29e-136	1	300	1.00333333333333	1	1	37019041	NA	NA
cela1_red_1_37051610	Bos	399	1	95.935	246	10	0	56	301	37856311	37856556	1.73e-110	55	246	1	1	NA	NA	NA	NA
cela1_red_1_37174980	Bos	303	1	85.065	308	23	10	1	300	37982912	37983204	1.39e-81	6	295	1.04406779661017	1	NA	NA	NA	NA
cela1_red_1_37202671	Bos	460	1	94.352	301	16	1	1	301	38010591	38010890	7.82e-129	0	301	1	1	1	37202671	31	47.548
cela1_red_1_3720955	Bos	285	1	89.823	226	17	5	79	301	3546079	3546301	5.05e-76	0	301	0.750830564784053	1	1	3720955	31	7.344
cela1_red_1_37257320	Bos	350	1	93.966	232	12	2	71	301	38091280	38091510	1.77e-95	70	231	1.004329004329	1	1	37257320	31	47.548
cela1_red_1_37291931	Bos	399	1	90.604	298	28	0	4	301	38125410	38125707	1.73e-110	2	299	0.996655518394649	1	1	37291931	NA	NA
cela1_red_1_37294356	Bos	418	1	91.531	307	19	5	1	301	38127828	38128133	4.77e-116	1	300	1.02333333333333	1	1	37294356	31	47.548
cela1_red_1_37342978	Bos	444	1	93.333	300	20	0	1	300	38229105	38228806	7.88e-124	0	301	0.996677740863787	1	1	37342978	NA	NA
cela1_red_1_37407112	Bos	490	1	96.013	301	12	0	1	301	38308868	38309168	9.98e-138	0	301	1	1	1	37407112	31	47.548
cela1_red_1_37469777	Bos	457	1	96.099	282	7	3	24	301	38371519	38371800	1.01e-127	23	278	1.01438848920863	1	1	37469777	31	47.622
cela1_red_1_37480318	Bos	433	1	92.691	301	21	1	1	301	36797569	36797868	1.71e-120	0	301	1	2	NA	NA	NA	NA
cela1_red_1_37480318	Bos	433	1	92.691	301	21	1	1	301	38383620	38383919	1.71e-120	0	301	1	2	NA	NA	NA	NA
cela1_red_1_37512069	Bos	433	1	92.484	306	18	3	1	301	38415436	38415741	1.71e-120	0	301	1.01661129568106	1	1	37512069	31	47.657
cela1_red_1_37538766	Bos	396	1	92.336	274	19	2	28	301	38442209	38442480	2.24e-109	31	270	1.01481481481481	1	1	37538766	31	47.693
cela1_red_1_3758003	Bos	316	1	91.453	234	15	5	2	231	3576371	3576603	1.79e-85	46	255	0.917647058823529	1	1	3758003	31	7.344
cela1_red_1_37716608	Bos	375	1	95	240	10	1	64	301	38620053	38620292	2.91e-103	63	238	1.00840336134454	1	1	37716608	NA	NA
cela1_red_1_37910156	Bos	339	1	89.209	278	16	6	1	264	38912300	38912577	3.82e-92	39	262	1.06106870229008	1	1	37910156	NA	NA
cela1_red_1_37949559	Bos	303	1	93.532	201	13	0	1	201	38951748	38951948	1.39e-81	102	199	1.01005025125628	1	1	37949559	NA	NA
cela1_red_1_37987256	Bos	431	1	92.131	305	20	2	1	301	38816153	38816457	6.13e-120	2	299	1.02006688963211	1	1	37987256	NA	NA
cela1_red_1_38019989	Bos	403	1	90.728	302	26	2	1	301	38848938	38849238	1.34e-111	1	300	1.00666666666667	1	1	38019989	31	47.728
cela1_red_1_38020077	Bos	407	1	91.089	303	22	3	1	299	38849026	38849327	1.03e-112	1	300	1.01	1	1	38020077	31	47.76
cela1_red_1_38062516	Bos	NA	NA	NA	NA	NA	NA	NA	NA	NA	NA	NA	81	220	NA	1	1	38062516	31	47.76
cela1_red_1_38134369	Bos	427	1	92.359	301	20	3	3	301	39226141	39226440	7.93e-119	1	300	1.00333333333333	1	NA	NA	NA	NA
cela1_red_1_38226818	Bos	424	1	91.883	308	17	3	1	301	39262724	39263030	1.03e-117	0	301	1.02325581395349	1	1	38226818	NA	NA
cela1_red_1_38277025	Bos	NA	NA	NA	NA	NA	NA	NA	NA	NA	NA	NA	75	226	NA	1	1	38277025	31	47.76
cela1_red_1_38355039	Bos	431	1	92.258	310	12	5	1	298	39391099	39391408	6.13e-120	1	300	1.03333333333333	1	1	38355039	31	47.76
cela1_red_1_3836683	Bos	420	1	91.722	302	24	1	1	301	3655130	3655431	1.33e-116	1	300	1.00666666666667	1	1	3836683	31	7.416
cela1_red_1_38391853	Bos	411	1	91.639	299	21	3	1	295	39427960	39428258	7.99e-114	6	295	1.0135593220339	1	1	38391853	31	47.76
cela1_red_1_38402516	Bos	418	1	92.759	290	17	4	15	301	39438106	39438394	4.77e-116	15	286	1.01398601398601	1	1	38402516	NA	NA
cela1_red_1_38447127	Bos	372	1	88.961	308	23	8	1	301	39487579	39487882	3.77e-102	1	300	1.02666666666667	1	1	38447127	NA	NA
cela1_red_1_38456720	Bos	446	1	93.355	301	20	0	1	301	39497160	39497460	2.19e-124	0	301	1	1	1	38456720	31	47.76
cela1_red_1_38499802	Bos	353	1	90.217	276	19	4	27	301	39538988	39539256	1.37e-96	0	301	0.916943521594684	1	1	38499802	NA	NA
cela1_red_1_38523762	Bos	438	1	92.715	302	21	1	1	301	39562833	39563134	3.66e-122	2	299	1.01003344481605	1	1	38523762	31	47.76
cela1_red_1_38560276	Bos	424	1	93.38	287	15	1	1	287	39599341	39599623	1.03e-117	1	300	0.956666666666667	1	1	38560276	31	47.802
cela1_red_1_38666524	Bos	396	1	91.667	288	20	2	1	288	39698246	39698529	2.24e-109	10	291	0.989690721649485	1	1	38666524	31	47.849
cela1_red_1_38705290	Bos	459	1	94.04	302	17	1	1	301	39736424	39736725	2.81e-128	1	300	1.00666666666667	1	1	38705290	31	47.849
cela1_red_1_38768083	Bos	477	1	95.333	300	14	0	1	300	39798948	39799247	7.77e-134	1	300	1	1	1	38768083	31	47.849
cela1_red_1_38781552	Bos	433	1	95.238	273	12	1	1	272	39818683	39818955	1.71e-120	1	300	0.91	1	1	38781552	31	47.849
cela1_red_1_38803875	Bos	412	1	91.611	298	24	1	1	298	39839436	39839732	2.22e-114	1	300	0.993333333333333	2	1	38803875	31	47.849
cela1_red_1_38803875	Bos	412	Un.6623	91.362	301	25	1	1	301	5513	5214	4.22e-114	1	300	1.00333333333333	2	1	38803875	31	47.849
cela1_red_1_38827098	Bos	481	1	95.349	301	14	0	1	301	39862614	39862914	6e-135	1	300	1.00333333333333	1	1	38827098	31	47.849
cela1_red_1_38845753	Bos	392	1	90.728	302	14	5	1	301	39881271	39881559	2.89e-108	1	300	1.00666666666667	1	1	38845753	31	47.849
cela1_red_1_38851369	Bos	331	1	91.093	247	18	2	1	246	39886866	39887109	6.4e-90	55	246	1.00406504065041	1	1	38851369	31	47.849
cela1_red_1_38904947	Bos	446	1	93.377	302	18	2	1	301	39940363	39940663	2.19e-124	0	301	1.00332225913621	2	1	38904947	31	47.849
cela1_red_1_38904947	Bos	446	Un.2993	93.377	302	18	2	1	301	879	579	4.16e-124	0	301	1.00332225913621	2	1	38904947	31	47.849
cela1_red_1_38916148	Bos	422	1	92.308	299	20	2	3	301	39950680	39950975	3.69e-117	2	299	1	1	1	38916148	31	47.849
cela1_red_1_38999541	Bos	427	1	92.409	303	17	2	1	301	40031675	40031973	7.93e-119	0	301	1.00664451827243	1	NA	NA	NA	NA
cela1_red_1_39029867	Bos	294	1	91.204	216	19	0	1	216	40061741	40061956	8.4e-79	85	216	1	1	1	39029867	NA	NA
cela1_red_1_3921428	Bos	414	1	91.722	302	19	5	1	301	3740668	3740964	6.18e-115	0	301	1.00332225913621	1	NA	NA	NA	NA
cela1_red_1_39218029	Bos	424	1	92	300	24	0	1	300	40250461	40250760	1.03e-117	1	300	1	1	1	39218029	31	47.849
cela1_red_1_39259763	Bos	403	1	90.82	305	23	4	1	301	40292113	40292416	1.34e-111	0	301	1.01328903654485	1	1	39259763	31	47.849
cela1_red_1_39302065	Bos	372	1	92.664	259	18	1	1	259	40334430	40334687	3.77e-102	42	259	1	1	1	39302065	31	47.849
cela1_red_1_39303266	Bos	462	1	94.371	302	15	2	1	301	40335643	40335943	2.17e-129	0	301	1.00332225913621	1	NA	NA	NA	NA
cela1_red_1_39351617	Bos	244	1	91.061	179	16	0	1	179	40383745	40383923	8.58e-64	123	178	1.00561797752809	1	1	39351617	31	47.849
cela1_red_1_39373727	Bos	276	1	83.972	287	22	7	16	301	40405857	40406120	3.04e-73	27	274	1.04744525547445	1	1	39373727	31	47.849
cela1_red_1_39379190	Bos	351	1	92.562	242	16	2	5	245	40411345	40411585	4.91e-96	63	238	1.01680672268908	1	1	39379190	31	47.849
cela1_red_1_39422685	Bos	361	1	88.217	314	15	6	1	301	40454563	40454867	8.16e-99	4	297	1.05723905723906	1	1	39422685	31	47.849
cela1_red_1_39454522	Bos	403	1	91.06	302	22	3	1	299	40486806	40487105	1.34e-111	0	301	1.00332225913621	1	1	39454522	31	47.849
cela1_red_1_39475913	Bos	427	1	92.642	299	18	3	6	301	40508187	40508484	7.93e-119	0	301	0.993355481727575	1	1	39475913	31	47.849
cela1_red_1_39509503	Bos	479	1	95.349	301	14	0	1	301	40541246	40541546	2.16e-134	0	301	1	1	NA	NA	NA	NA
cela1_red_1_39560153	Bos	333	1	86.943	314	19	7	3	301	40590560	40590866	1.78e-90	1	300	1.04666666666667	1	NA	NA	NA	NA
cela1_red_1_3957054	Bos	237	1	87.215	219	12	2	83	301	3776336	3776538	1.43e-61	83	218	1.0045871559633	1	1	3957054	31	7.475
cela1_red_1_39595874	Bos	394	1	90.365	301	28	1	1	301	40626551	40626850	8.05e-109	0	301	1	1	1	39595874	31	47.849
cela1_red_1_39638093	Bos	409	1	90.789	304	20	4	1	301	40668732	40669030	2.87e-113	5	296	1.02702702702703	1	1	39638093	31	47.849
cela1_red_1_39729734	Bos	300	1	93.204	206	11	1	99	301	40760586	40760791	1.8e-80	98	203	1.01477832512315	1	1	39729734	31	47.849
cela1_red_1_39762219	Bos	464	1	94.02	301	18	0	1	301	40866325	40866025	6.05e-130	4	297	1.01346801346801	1	NA	NA	NA	NA
cela1_red_1_39828738	Bos	497	1	96.333	300	11	0	1	300	40914674	40914973	5.96e-140	2	299	1.00334448160535	1	1	39828738	NA	NA
cela1_red_1_39883933	Bos	479	1	95.946	296	10	1	8	301	40965804	40966099	2.16e-134	0	301	0.983388704318937	1	1	39883933	31	48.603
cela1_red_1_3991368	Bos	453	Un.1227	93.667	300	19	0	1	300	32560	32261	2.49e-126	2	299	1.00334448160535	1	1	3991368	NA	NA
cela1_red_1_39947263	Bos	411	1	93.773	273	15	2	1	271	41032374	41032646	7.99e-114	1	300	0.91	1	1	39947263	NA	NA
cela1_red_1_39987960	Bos	398	1	89.333	300	31	1	2	300	41074186	41074485	6.22e-110	12	289	1.03806228373702	1	NA	NA	NA	NA
cela1_red_1_39998277	Bos	383	1	91.398	279	24	0	1	279	41084549	41084827	1.74e-105	0	301	0.926910299003322	1	1	39998277	31	48.603
cela1_red_1_4008138	Bos	405	Un.1227	92.014	288	21	2	1	287	15476	15190	7.06e-112	1	300	0.96	1	1	4008138	31	7.475
cela1_red_1_40159857	Bos	457	1	94.02	301	17	1	1	301	41244373	41244672	1.01e-127	1	300	1.00333333333333	1	1	40159857	NA	NA
cela1_red_1_40180908	Bos	302	1	92.754	207	13	1	1	207	41265333	41265537	5.02e-81	96	205	1.00975609756098	1	1	40180908	31	48.603
cela1_red_1_40272459	Bos	420	1	91.475	305	21	3	1	301	41356939	41357242	1.33e-116	3	298	1.02348993288591	1	1	40272459	31	48.603
cela1_red_1_40420182	Bos	431	Un.798	92.409	303	20	3	1	301	22059	21758	1.16e-119	1	300	1.01	1	1	40420182	31	48.603
cela1_red_1_40461567	Bos	468	1	94.966	298	15	0	1	298	41544872	41545169	4.67e-131	0	301	0.990033222591362	1	1	40461567	31	48.603
cela1_red_1_40492115	Bos	285	1	89.868	227	15	3	37	256	41575422	41575647	5.05e-76	81	220	1.03181818181818	1	1	40492115	NA	NA
cela1_red_1_40524734	Bos	407	1	91.03	301	27	0	1	301	41608062	41608362	1.03e-112	0	301	1	1	1	40524734	31	48.603
cela1_red_1_40587136	Bos	403	1	93.04	273	18	1	1	273	41670422	41670693	1.34e-111	17	284	0.961267605633803	1	1	40587136	31	48.603
cela1_red_1_40698131	Bos	409	1	91.176	306	19	4	1	301	41813111	41813413	2.87e-113	0	301	1.01661129568106	1	1	40698131	31	48.603
cela1_red_1_4074232	Bos	318	1	89.388	245	26	0	1	245	3843360	3843604	4.98e-86	61	240	1.02083333333333	1	1	4074232	31	7.475
cela1_red_1_40747937	Bos	420	1	92.027	301	18	3	1	301	41862944	41863238	1.33e-116	1	300	1.00333333333333	1	1	40747937	31	48.603
cela1_red_1_40812687	Bos	475	1	95.017	301	15	0	1	301	42014105	42014405	2.79e-133	1	300	1.00333333333333	1	1	40812687	31	48.603
cela1_red_1_40837442	Bos	300	1	91.981	212	17	0	1	212	42038766	42038977	1.8e-80	88	213	0.995305164319249	1	1	40837442	31	48.603
cela1_red_1_40846958	Bos	462	1	94.04	302	17	1	1	301	42048275	42048576	2.17e-129	3	298	1.01342281879195	1	1	40846958	31	48.603
cela1_red_1_40887475	Bos	405	1	91.118	304	20	3	1	301	42088331	42088630	3.72e-112	0	301	1.00996677740864	1	1	40887475	31	48.618
cela1_red_1_40900670	Bos	468	1	94.463	307	11	2	1	301	42101547	42101853	4.67e-131	0	301	1.01993355481728	1	1	40900670	31	48.633
cela1_red_1_40944495	Bos	320	1	88.489	278	14	2	24	301	42145204	42145463	1.39e-86	23	278	1	1	1	40944495	31	48.654
cela1_red_1_40956617	Bos	483	1	95.667	300	13	0	2	301	42196038	42195739	1.67e-135	0	301	0.996677740863787	2	1	40956617	31	48.672
cela1_red_1_40956617	Bos	483	1	95.667	300	13	0	2	301	42205864	42206163	1.67e-135	0	301	0.996677740863787	2	1	40956617	31	48.672
cela1_red_1_40968935	Bos	NA	NA	NA	NA	NA	NA	NA	NA	NA	NA	NA	14	287	NA	1	NA	NA	NA	NA
cela1_red_1_41025555	Bos	353	1	90.288	278	15	4	24	301	42274895	42275160	1.37e-96	23	278	1	1	1	41025555	31	48.691
cela1_red_1_41187324	Bos	496	1	96.644	298	10	0	2	299	42433098	42433395	2.14e-139	0	301	0.990033222591362	1	1	41187324	31	48.691
cela1_red_1_4121422	Bos	272	1	88.596	228	17	5	1	219	3880801	3881028	3.93e-72	30	271	0.841328413284133	1	1	4121422	31	7.475
cela1_red_1_41218042	Bos	401	1	90.698	301	26	1	1	301	42463754	42464052	4.81e-111	1	300	1.00333333333333	1	1	41218042	31	48.691
cela1_red_1_41245507	Bos	361	1	90.288	278	23	2	25	301	42491200	42491474	8.16e-99	24	277	1.00361010830325	1	1	41245507	31	48.691
cela1_red_1_4126005	Bos	231	1	93.548	155	10	0	116	270	3885504	3885658	6.68e-60	146	155	1	1	1	4126005	NA	NA
cela1_red_1_41278893	Bos	387	1	92.62	271	17	2	1	270	42524467	42524735	1.35e-106	30	271	1	1	1	41278893	31	48.691
cela1_red_1_41328315	Bos	475	1	95.05	303	13	2	1	301	42573580	42573882	2.79e-133	0	301	1.00664451827243	1	1	41328315	31	48.691
cela1_red_1_41357924	Bos	324	1	88.256	281	17	6	1	281	42603873	42604137	1.07e-87	21	280	1.00357142857143	1	NA	NA	NA	NA
cela1_red_1_41390363	Bos	473	1	95.017	301	15	0	1	301	42636375	42636675	1e-132	0	301	1	1	1	41390363	31	48.691
[truncated: 229,502 more rows]
