# Supplementary material for: A High-Density Linkage Map Reveals Sexual Dimorphism in Recombination Landscapes in Red Deer (Cervus elaphus)
Source: G3 (Bethesda). 2017 Jun 30;7(8):2859–70. doi: 10.1534/g3.117.044198 (PMC5555489; doi:10.1534/g3.117.044198)
Supplement: Supplementary file 7 [file 2859TableS6.txt]

A.Count	SNP.Name	Parent	Geno.Count	P.val	CEL.order	CEL.LG	Fission	cMPosition.run5	Dummy.Position	Bin
161	cela1_red_15_1479373	FATHER	315	0.735376693361177	1	1	C_No_Fission_Fusion	0	1033919.73333333	1
118	cela1_red_15_1479373	MOTHER	224	0.462436381731033	1	1	C_No_Fission_Fusion	0	1033919.73333333	1
137	cela1_red_15_1528445	FATHER	313	0.0315581605951955	2	1	C_No_Fission_Fusion	0	1082991.73333333	1
187	cela1_red_15_1528445	MOTHER	357	0.397132757301948	2	1	C_No_Fission_Fusion	0	1082991.73333333	1
169	cela1_red_15_1603100	FATHER	302	0.0438283509426941	3	1	C_No_Fission_Fusion	0.281	1157646.73333333	1
159	cela1_red_15_1603100	MOTHER	362	0.0236864904233467	3	1	C_No_Fission_Fusion	0.281	1157646.73333333	1
149	cela1_red_15_1685044	FATHER	331	0.0784403832112075	4	1	C_No_Fission_Fusion	0.281	1239590.73333333	1
174	cela1_red_15_1685044	MOTHER	326	0.244753917377712	4	1	C_No_Fission_Fusion	0.281	1239590.73333333	1
123	cela1_red_15_1742149	FATHER	264	0.295419139760636	5	1	C_No_Fission_Fusion	0.281	1296695.73333333	1
146	cela1_red_15_1742149	MOTHER	289	0.906373957356928	5	1	C_No_Fission_Fusion	0.281	1296695.73333333	1
135	cela1_red_15_1774582	FATHER	324	0.00317456782815117	6	1	C_No_Fission_Fusion	0.281	1329128.73333333	1
171	cela1_red_15_1774582	MOTHER	331	0.582626329269268	6	1	C_No_Fission_Fusion	0.281	1329128.73333333	1
205	cela1_red_15_1813917	FATHER	391	0.362682666087651	7	1	C_No_Fission_Fusion	0.463	1368463.73333333	1
139	cela1_red_15_1813917	MOTHER	261	0.321994529982103	7	1	C_No_Fission_Fusion	0.463	1368463.73333333	1
205	cela1_red_15_1887450	FATHER	391	0.362682666087651	8	1	C_No_Fission_Fusion	0.463	1441996.73333333	1
139	cela1_red_15_1887450	MOTHER	261	0.321994529982103	8	1	C_No_Fission_Fusion	0.463	1441996.73333333	1
177	cela1_red_15_1896871	FATHER	343	0.589296515747471	9	1	C_No_Fission_Fusion	0.463	1451417.73333333	1
142	cela1_red_15_1896871	MOTHER	297	0.486297939463439	9	1	C_No_Fission_Fusion	0.463	1451417.73333333	1
185	cela1_red_15_1907482	FATHER	362	0.712993836588292	10	1	C_No_Fission_Fusion	0.463	1462028.73333333	1
157	cela1_red_15_1907482	MOTHER	308	0.775774192596878	10	1	C_No_Fission_Fusion	0.463	1462028.73333333	1
158	cela1_red_15_1964747	FATHER	297	0.296258124755004	11	1	C_No_Fission_Fusion	0.598	1519293.73333333	1
162	cela1_red_15_1964747	MOTHER	294	0.0906063879101999	11	1	C_No_Fission_Fusion	0.598	1519293.73333333	1
86	cela1_red_15_1993558	FATHER	161	0.430724655101517	12	1	C_No_Fission_Fusion	0.635	1548104.73333333	1
73	cela1_red_15_1993558	MOTHER	148	0.934524985417101	12	1	C_No_Fission_Fusion	0.635	1548104.73333333	1
128	cela1_red_15_2083615	FATHER	243	0.441483065341557	13	1	C_No_Fission_Fusion	0.676	1638161.73333333	1
98	cela1_red_15_2083615	MOTHER	171	0.066142910142812	13	1	C_No_Fission_Fusion	0.676	1638161.73333333	1
244	cela1_red_15_2133272	FATHER	422	0.00152528376536449	14	1	C_No_Fission_Fusion	0.699	1687818.73333333	1
122	cela1_red_15_2133272	MOTHER	264	0.242200920805546	14	1	C_No_Fission_Fusion	0.699	1687818.73333333	1
196	cela1_red_15_2402870	FATHER	368	0.230498430888524	15	1	C_No_Fission_Fusion	0.699	1957416.73333333	1
153	cela1_red_15_2402870	MOTHER	300	0.772886543090602	15	1	C_No_Fission_Fusion	0.699	1957416.73333333	1
166	cela1_red_15_2490416	FATHER	366	0.0843987710306006	16	1	C_No_Fission_Fusion	0.699	2044962.73333333	2
153	cela1_red_15_2490416	MOTHER	303	0.908551599042367	16	1	C_No_Fission_Fusion	0.699	2044962.73333333	2
161	cela1_red_15_2496638	FATHER	310	0.532197623007653	17	1	C_No_Fission_Fusion	0.699	2051184.73333333	2
157	cela1_red_15_2496638	MOTHER	323	0.656291352212209	17	1	C_No_Fission_Fusion	0.699	2051184.73333333	2
213	cela1_red_15_2644362	FATHER	388	0.060188158865394	18	1	C_No_Fission_Fusion	0.778	2198908.73333333	2
133	cela1_red_15_2644362	MOTHER	287	0.237723362785054	18	1	C_No_Fission_Fusion	0.778	2198908.73333333	2
101	cela1_red_15_2726522	FATHER	201	1	19	1	C_No_Fission_Fusion	0.882	2281068.73333333	2
127	cela1_red_15_2726522	MOTHER	267	0.462777348972478	19	1	C_No_Fission_Fusion	0.882	2281068.73333333	2
174	cela1_red_15_2962940	FATHER	331	0.379190700062122	20	1	C_No_Fission_Fusion	0.882	2517486.73333333	2
132	cela1_red_15_2962940	MOTHER	288	0.175221610776063	20	1	C_No_Fission_Fusion	0.882	2517486.73333333	2
170	cela1_red_15_3033444	FATHER	352	0.557734198117154	21	1	C_No_Fission_Fusion	1.226	2587990.73333333	2
191	cela1_red_15_3033444	MOTHER	348	0.0767455797386348	21	1	C_No_Fission_Fusion	1.226	2587990.73333333	2
170	cela1_sika_15_3033444	FATHER	352	0.557734198117154	22	1	C_No_Fission_Fusion	1.226	2587990.73333333	2
191	cela1_sika_15_3033444	MOTHER	348	0.0767455797386348	22	1	C_No_Fission_Fusion	1.226	2587990.73333333	2
11	cela1_sika_15_3094090	FATHER	31	0.149612784385681	23	1	C_No_Fission_Fusion	1.226	2648636.73333333	2
49	cela1_sika_15_3094090	MOTHER	95	0.837556070729075	23	1	C_No_Fission_Fusion	1.226	2648636.73333333	2
183	cela1_red_15_3157880	FATHER	369	0.917095948819763	24	1	C_No_Fission_Fusion	1.226	2712426.73333333	2
146	cela1_red_15_3157880	MOTHER	310	0.334286216145492	24	1	C_No_Fission_Fusion	1.226	2712426.73333333	2
183	cela1_sika_15_3164590	FATHER	366	1	25	1	C_No_Fission_Fusion	1.226	2719136.73333333	2
143	cela1_sika_15_3164590	MOTHER	307	0.253639862631326	25	1	C_No_Fission_Fusion	1.226	2719136.73333333	2
146	cela1_red_15_3193831	FATHER	293	1	26	1	C_No_Fission_Fusion	1.226	2748377.73333333	2
189	cela1_red_15_3193831	MOTHER	352	0.18261435187018	26	1	C_No_Fission_Fusion	1.226	2748377.73333333	2
133	cela1_red_15_3303814	FATHER	296	0.091706118440879	27	1	C_No_Fission_Fusion	1.226	2858360.73333333	2
167	cela1_red_15_3303814	MOTHER	328	0.782537534773994	27	1	C_No_Fission_Fusion	1.226	2858360.73333333	2
134	cela1_red_15_3326277	FATHER	292	0.178210919671539	28	1	C_No_Fission_Fusion	1.226	2880823.73333333	2
167	cela1_red_15_3326277	MOTHER	329	0.825502210982931	28	1	C_No_Fission_Fusion	1.226	2880823.73333333	2
187	cela1_red_15_3348326	FATHER	362	0.563224946925237	29	1	C_No_Fission_Fusion	1.226	2902872.73333333	2
163	cela1_red_15_3348326	MOTHER	304	0.228365368584005	29	1	C_No_Fission_Fusion	1.226	2902872.73333333	2
234	cela1_red_15_3396440	FATHER	412	0.00666462862779683	30	1	C_No_Fission_Fusion	1.226	2950986.73333333	2
118	cela1_red_15_3396440	MOTHER	272	0.0336303386920087	30	1	C_No_Fission_Fusion	1.226	2950986.73333333	2
150	cela1_red_15_3423183	FATHER	298	0.953818547405651	31	1	C_No_Fission_Fusion	1.226	2977729.73333333	2
145	cela1_red_15_3423183	MOTHER	302	0.526816355915436	31	1	C_No_Fission_Fusion	1.226	2977729.73333333	2
166	cela1_red_15_3473932	FATHER	320	0.538674670766055	32	1	C_No_Fission_Fusion	1.226	3028478.73333333	3
162	cela1_red_15_3473932	MOTHER	318	0.779233508022643	32	1	C_No_Fission_Fusion	1.226	3028478.73333333	3
163	cela1_red_15_3627987	FATHER	332	0.783818230075605	33	1	C_No_Fission_Fusion	1.226	3182533.73333333	3
85	cela1_red_15_3627987	MOTHER	157	0.338235330795012	33	1	C_No_Fission_Fusion	1.226	3182533.73333333	3
194	cela1_red_15_3648826	FATHER	381	0.758593590696764	34	1	C_No_Fission_Fusion	1.226	3203372.73333333	3
103	cela1_red_15_3648826	MOTHER	207	1	34	1	C_No_Fission_Fusion	1.226	3203372.73333333	3
165	cela1_red_15_3692465	FATHER	326	0.868067908882924	35	1	C_No_Fission_Fusion	1.339	3247011.73333333	3
186	cela1_red_15_3692465	MOTHER	367	0.834641242090367	35	1	C_No_Fission_Fusion	1.339	3247011.73333333	3
185	cela1_red_15_3711771	FATHER	357	0.525416486356154	36	1	C_No_Fission_Fusion	1.436	3266317.73333333	3
138	cela1_red_15_3711771	MOTHER	273	0.903683981265506	36	1	C_No_Fission_Fusion	1.436	3266317.73333333	3
151	cela1_red_15_3779800	FATHER	300	0.953972485580966	37	1	C_No_Fission_Fusion	1.436	3334346.73333333	3
147	cela1_red_15_3779800	MOTHER	302	0.687160776846379	37	1	C_No_Fission_Fusion	1.436	3334346.73333333	3
177	cela1_red_15_3836473	FATHER	320	0.0649047720140837	38	1	C_No_Fission_Fusion	1.436	3391019.73333333	3
181	cela1_red_15_3836473	MOTHER	347	0.452363781273372	38	1	C_No_Fission_Fusion	1.436	3391019.73333333	3
109	cela1_red_15_3945433	FATHER	230	0.468334052443628	39	1	C_No_Fission_Fusion	1.669	3499979.73333333	3
152	cela1_red_15_3945433	MOTHER	308	0.864305737506596	39	1	C_No_Fission_Fusion	1.669	3499979.73333333	3
178	cela1_red_15_3976338	FATHER	341	0.448413304415184	40	1	C_No_Fission_Fusion	1.669	3530884.73333333	3
188	cela1_red_15_3976338	MOTHER	346	0.118857514111175	40	1	C_No_Fission_Fusion	1.669	3530884.73333333	3
134	cela1_red_15_4013406	FATHER	291	0.197083042339082	41	1	C_No_Fission_Fusion	1.669	3567952.73333333	3
182	cela1_red_15_4013406	MOTHER	354	0.632467083968271	41	1	C_No_Fission_Fusion	1.669	3567952.73333333	3
129	cela1_red_15_4068796	FATHER	276	0.306169393323055	42	1	C_No_Fission_Fusion	1.669	3623342.73333333	3
159	cela1_red_15_4068796	MOTHER	307	0.568253902676755	42	1	C_No_Fission_Fusion	1.669	3623342.73333333	3
167	cela1_red_15_4101168	FATHER	348	0.48593634397991	43	1	C_No_Fission_Fusion	1.669	3655714.73333333	3
190	cela1_red_15_4101168	MOTHER	332	0.00979039007835428	43	1	C_No_Fission_Fusion	1.669	3655714.73333333	3
177	cela1_red_15_4119837	FATHER	374	0.325874151290198	44	1	C_No_Fission_Fusion	1.669	3674383.73333333	3
131	cela1_red_15_4119837	MOTHER	266	0.85410303233007	44	1	C_No_Fission_Fusion	1.669	3674383.73333333	3
179	cela1_red_15_4194464	FATHER	362	0.874739724897431	45	1	C_No_Fission_Fusion	1.669	3749010.73333333	3
170	cela1_red_15_4194464	MOTHER	331	0.660205122404475	45	1	C_No_Fission_Fusion	1.669	3749010.73333333	3
201	cela1_red_15_4328347	FATHER	391	0.61310861143277	46	1	C_No_Fission_Fusion	1.669	3882893.73333333	3
160	cela1_red_15_4328347	MOTHER	312	0.691952147257165	46	1	C_No_Fission_Fusion	1.669	3882893.73333333	3
141	cela1_red_15_4335181	FATHER	309	0.138990228453024	47	1	C_No_Fission_Fusion	1.669	3889727.73333333	3
178	cela1_red_15_4335181	MOTHER	349	0.748131926883469	47	1	C_No_Fission_Fusion	1.669	3889727.73333333	3
34	cela1_red_15_4394771	FATHER	71	0.812588649406166	48	1	C_No_Fission_Fusion	1.889	3949317.73333333	3
15	cela1_red_15_4394771	MOTHER	32	0.860050065908582	48	1	C_No_Fission_Fusion	1.889	3949317.73333333	3
30	cela1_red_15_4438654	FATHER	80	0.0329926184264761	49	1	C_No_Fission_Fusion	2.116	3993200.73333333	3
15	cela1_red_15_4438654	MOTHER	25	0.42435622215271	49	1	C_No_Fission_Fusion	2.116	3993200.73333333	3
175	cela1_red_15_4526205	FATHER	345	0.829531137934225	50	1	C_No_Fission_Fusion	2.347	4080751.73333333	4
151	cela1_red_15_4526205	MOTHER	281	0.232772061685138	50	1	C_No_Fission_Fusion	2.347	4080751.73333333	4
164	cela1_red_15_4664924	FATHER	307	0.253639862631326	51	1	C_No_Fission_Fusion	2.906	4219470.73333333	4
134	cela1_red_15_4664924	MOTHER	299	0.0825782393428346	51	1	C_No_Fission_Fusion	2.906	4219470.73333333	4
154	cela1_red_15_4782493	FATHER	286	0.214254665504797	52	1	C_No_Fission_Fusion	3.523	4337039.73333333	4
157	cela1_red_15_4782493	MOTHER	357	0.0260859556860079	52	1	C_No_Fission_Fusion	3.523	4337039.73333333	4
184	cela1_red_15_4934418	FATHER	359	0.672920703717941	53	1	C_No_Fission_Fusion	4.078	4488964.73333333	4
128	cela1_red_15_4934418	MOTHER	257	1	53	1	C_No_Fission_Fusion	4.078	4488964.73333333	4
175	cela1_red_15_5014242	FATHER	337	0.51337703236881	54	1	C_No_Fission_Fusion	4.512	4568788.73333333	4
165	cela1_red_15_5014242	MOTHER	317	0.500381479444525	54	1	C_No_Fission_Fusion	4.512	4568788.73333333	4
169	cela1_red_15_5044911	FATHER	345	0.746726345678593	55	1	C_No_Fission_Fusion	4.71	4599457.73333333	4
191	cela1_red_15_5044911	MOTHER	337	0.0164102626299744	55	1	C_No_Fission_Fusion	4.71	4599457.73333333	4
173	cela1_red_15_5235218	FATHER	355	0.671191140335889	56	1	C_No_Fission_Fusion	5.039	4789764.73333333	4
122	cela1_red_15_5235218	MOTHER	243	1	56	1	C_No_Fission_Fusion	5.039	4789764.73333333	4
143	cela1_red_15_5253770	FATHER	301	0.419742771027617	57	1	C_No_Fission_Fusion	5.039	4808316.73333333	4
168	cela1_red_15_5253770	MOTHER	349	0.52070792678311	57	1	C_No_Fission_Fusion	5.039	4808316.73333333	4
188	cela1_red_15_5414885	FATHER	355	0.288453420158381	58	1	C_No_Fission_Fusion	5.883	4969431.73333333	4
171	cela1_red_15_5414885	MOTHER	287	0.0013929579568652	58	1	C_No_Fission_Fusion	5.883	4969431.73333333	4
198	cela1_red_15_5415908	FATHER	401	0.841707028836822	59	1	C_No_Fission_Fusion	5.883	4970454.73333333	4
126	cela1_red_15_5415908	MOTHER	276	0.166107626104254	59	1	C_No_Fission_Fusion	5.883	4970454.73333333	4
92	cela1_red_15_5477981	FATHER	211	0.0732168199532893	60	1	C_No_Fission_Fusion	5.883	5032527.73333333	5
162	cela1_red_15_5477981	MOTHER	314	0.611594497166151	60	1	C_No_Fission_Fusion	5.883	5032527.73333333	5
177	cela1_red_15_5552825	FATHER	352	0.957502803365189	61	1	C_No_Fission_Fusion	5.883	5107371.73333333	5
129	cela1_red_15_5552825	MOTHER	289	0.0774320893876492	61	1	C_No_Fission_Fusion	5.883	5107371.73333333	5
180	cela1_red_15_5617821	FATHER	372	0.56851715002841	62	1	C_No_Fission_Fusion	5.883	5172367.73333333	5
152	cela1_red_15_5617821	MOTHER	315	0.573207646936516	62	1	C_No_Fission_Fusion	5.883	5172367.73333333	5
174	cela1_red_15_5684105	FATHER	373	0.213932955905342	63	1	C_No_Fission_Fusion	5.883	5238651.73333333	5
130	cela1_red_15_5684105	MOTHER	312	0.00381559227799725	63	1	C_No_Fission_Fusion	5.883	5238651.73333333	5
106	cela1_red_15_5706953	FATHER	218	0.734965882256124	64	1	C_No_Fission_Fusion	6.11	5261499.73333333	5
149	cela1_red_15_5706953	MOTHER	328	0.109179091720231	64	1	C_No_Fission_Fusion	6.11	5261499.73333333	5
134	cela1_red_15_5877337	FATHER	296	0.1164175106022	65	1	C_No_Fission_Fusion	6.11	5431883.73333333	5
168	cela1_red_15_5877337	MOTHER	313	0.213612422837357	65	1	C_No_Fission_Fusion	6.11	5431883.73333333	5
21	cela1_red_15_5943214	FATHER	34	0.229481013026088	66	1	C_No_Fission_Fusion	6.759	5497760.73333333	5
29	cela1_red_15_5943214	MOTHER	74	0.0805068574300826	66	1	C_No_Fission_Fusion	6.759	5497760.73333333	5
132	cela1_red_15_6052967	FATHER	281	0.339854165578454	67	1	C_No_Fission_Fusion	7.407	5607513.73333333	5
216	cela1_red_15_6052967	MOTHER	425	0.771058720332009	67	1	C_No_Fission_Fusion	7.407	5607513.73333333	5
174	cela1_red_15_6054807	FATHER	369	0.29779323947222	68	1	C_No_Fission_Fusion	7.407	5609353.73333333	5
182	cela1_red_15_6054807	MOTHER	329	0.0606996040720567	68	1	C_No_Fission_Fusion	7.407	5609353.73333333	5
215	cela1_red_15_6216831	FATHER	392	0.0615151363632402	69	1	C_No_Fission_Fusion	7.407	5771377.73333333	5
158	cela1_red_15_6216831	MOTHER	302	0.454475813105322	69	1	C_No_Fission_Fusion	7.407	5771377.73333333	5
135	cela1_red_15_6264646	FATHER	261	0.620552581597759	70	1	C_No_Fission_Fusion	7.407	5819192.73333333	5
159	cela1_red_15_6264646	MOTHER	324	0.781233810306188	70	1	C_No_Fission_Fusion	7.407	5819192.73333333	5
141	cela1_red_15_6354196	FATHER	312	0.100476906090956	71	1	C_No_Fission_Fusion	8.027	5908742.73333333	5
172	cela1_red_15_6354196	MOTHER	345	1	71	1	C_No_Fission_Fusion	8.027	5908742.73333333	5
150	cela1_red_15_6406897	FATHER	324	0.201254768042363	72	1	C_No_Fission_Fusion	8.027	5961443.73333333	5
194	cela1_red_15_6406897	MOTHER	375	0.535526453632158	72	1	C_No_Fission_Fusion	8.027	5961443.73333333	5
107	cela1_red_15_6417982	FATHER	221	0.686598617053744	73	1	C_No_Fission_Fusion	8.027	5972528.73333333	5
146	cela1_red_15_6417982	MOTHER	271	0.224331788978799	73	1	C_No_Fission_Fusion	8.027	5972528.73333333	5
153	cela1_red_15_6452242	FATHER	333	0.154111525784565	74	1	C_No_Fission_Fusion	8.027	6006788.73333333	6
155	cela1_red_15_6452242	MOTHER	327	0.376290346406156	74	1	C_No_Fission_Fusion	8.027	6006788.73333333	6
190	cela1_red_15_6482431	FATHER	378	0.958988379489259	75	1	C_No_Fission_Fusion	8.439	6036977.73333333	6
149	cela1_red_15_6482431	MOTHER	294	0.861146237290024	75	1	C_No_Fission_Fusion	8.439	6036977.73333333	6
146	cela1_red_15_6552947	FATHER	324	0.0848714346166708	76	1	C_No_Fission_Fusion	8.439	6107493.73333333	6
146	cela1_red_15_6552947	MOTHER	301	0.644790570541762	76	1	C_No_Fission_Fusion	8.439	6107493.73333333	6
166	cela1_red_15_6576835	FATHER	315	0.367347960533028	77	1	C_No_Fission_Fusion	8.439	6131381.73333333	6
173	cela1_red_15_6576835	MOTHER	320	0.162146468562211	77	1	C_No_Fission_Fusion	8.439	6131381.73333333	6
35	cela1_red_15_6737453	FATHER	71	1	78	1	C_No_Fission_Fusion	8.643	6291999.73333333	6
27	cela1_red_15_6737453	MOTHER	57	0.791366427779182	78	1	C_No_Fission_Fusion	8.643	6291999.73333333	6
184	cela1_red_15_6816357	FATHER	368	1	79	1	C_No_Fission_Fusion	8.852	6370903.73333333	6
184	cela1_red_15_6816357	MOTHER	344	0.214887515195355	79	1	C_No_Fission_Fusion	8.852	6370903.73333333	6
136	cela1_red_15_6895302	FATHER	286	0.442122872530422	80	1	C_No_Fission_Fusion	8.852	6449848.73333333	6
143	cela1_red_15_6895302	MOTHER	271	0.395121798687793	80	1	C_No_Fission_Fusion	8.852	6449848.73333333	6
140	cela1_red_15_6941417	FATHER	272	0.67132513537123	81	1	C_No_Fission_Fusion	8.852	6495963.73333333	6
170	cela1_red_15_6941417	MOTHER	316	0.195637721805338	81	1	C_No_Fission_Fusion	8.852	6495963.73333333	6
194	cela1_red_15_7055753	FATHER	364	0.227951738077374	82	1	C_No_Fission_Fusion	8.852	6610299.73333333	6
173	cela1_red_15_7055753	MOTHER	332	0.475611274356934	82	1	C_No_Fission_Fusion	8.852	6610299.73333333	6
176	cela1_red_15_7127695	FATHER	375	0.255894740159157	83	1	C_No_Fission_Fusion	8.852	6682241.73333333	6
155	cela1_red_15_7127695	MOTHER	291	0.291328531616952	83	1	C_No_Fission_Fusion	8.852	6682241.73333333	6
209	cela1_red_15_7168054	FATHER	479	0.0060585673277131	84	1	C_No_Fission_Fusion	8.852	6722600.73333333	6
106	cela1_red_15_7168054	MOTHER	213	1	84	1	C_No_Fission_Fusion	8.852	6722600.73333333	6
138	cela1_red_15_7206867	FATHER	305	0.108722036000495	85	1	C_No_Fission_Fusion	8.852	6761413.73333333	6
201	cela1_red_15_7206867	MOTHER	408	0.804529612591687	85	1	C_No_Fission_Fusion	8.852	6761413.73333333	6
147	cela1_red_15_7257759	FATHER	287	0.72328016955178	86	1	C_No_Fission_Fusion	8.852	6812305.73333333	6
201	cela1_red_15_7257759	MOTHER	414	0.588822541857974	86	1	C_No_Fission_Fusion	8.852	6812305.73333333	6
153	cela1_red_15_7283124	FATHER	313	0.734564736755277	87	1	C_No_Fission_Fusion	8.852	6837670.73333333	6
195	cela1_red_15_7283124	MOTHER	386	0.878663519306618	87	1	C_No_Fission_Fusion	8.852	6837670.73333333	6
12	cela1_red_15_7378674	FATHER	30	0.361594608053565	88	1	C_No_Fission_Fusion	8.852	6933220.73333333	6
14	cela1_red_15_7378674	MOTHER	22	0.28627872467041	88	1	C_No_Fission_Fusion	8.852	6933220.73333333	6
108	cela1_red_15_7417500	FATHER	238	0.173313710054995	89	1	C_No_Fission_Fusion	9.208	6972046.73333333	6
166	cela1_red_15_7417500	MOTHER	317	0.431727772969766	89	1	C_No_Fission_Fusion	9.208	6972046.73333333	6
148	cela1_red_15_7482634	FATHER	295	1	90	1	C_No_Fission_Fusion	9.306	7037180.73333333	7
200	cela1_red_15_7482634	MOTHER	398	0.960030774973641	90	1	C_No_Fission_Fusion	9.306	7037180.73333333	7
175	cela1_red_15_7512755	FATHER	365	0.463732051295012	91	1	C_No_Fission_Fusion	9.386	7067301.73333333	7
128	cela1_red_15_7512755	MOTHER	278	0.207771669232501	91	1	C_No_Fission_Fusion	9.386	7067301.73333333	7
168	cela1_red_15_7570449	FATHER	315	0.259762903828165	92	1	C_No_Fission_Fusion	9.386	7124995.73333333	7
168	cela1_red_15_7570449	MOTHER	349	0.52070792678311	92	1	C_No_Fission_Fusion	9.386	7124995.73333333	7
58	cela1_red_15_7674607	FATHER	120	0.784328177332276	93	1	C_No_Fission_Fusion	9.386	7229153.73333333	7
85	cela1_red_15_7674607	MOTHER	159	0.427839811125033	93	1	C_No_Fission_Fusion	9.386	7229153.73333333	7
182	cela1_red_15_7772497	FATHER	393	0.157740782000631	94	1	C_No_Fission_Fusion	9.386	7327043.73333333	7
125	cela1_red_15_7772497	MOTHER	259	0.619207038775929	94	1	C_No_Fission_Fusion	9.386	7327043.73333333	7
132	cela1_red_15_7838623	FATHER	246	0.278390166632037	95	1	C_No_Fission_Fusion	9.386	7393169.73333333	7
131	cela1_red_15_7838623	MOTHER	245	0.30667853950579	95	1	C_No_Fission_Fusion	9.386	7393169.73333333	7
132	cela1_red_15_7847660	FATHER	246	0.278390166632037	96	1	C_No_Fission_Fusion	9.386	7402206.73333333	7
131	cela1_red_15_7847660	MOTHER	245	0.30667853950579	96	1	C_No_Fission_Fusion	9.386	7402206.73333333	7
178	cela1_red_15_7945459	FATHER	365	0.675464692865035	97	1	C_No_Fission_Fusion	9.768	7500005.73333333	7
156	cela1_red_15_7945459	MOTHER	315	0.910301965025694	97	1	C_No_Fission_Fusion	9.768	7500005.73333333	7
20	cela1_red_15_8003031	FATHER	37	0.742829358729068	98	1	C_No_Fission_Fusion	10.094	7557577.73333333	7
35	cela1_red_15_8003031	MOTHER	80	0.314306579863939	98	1	C_No_Fission_Fusion	10.094	7557577.73333333	7
131	cela1_red_15_8003303	FATHER	287	0.156456976425735	99	1	C_No_Fission_Fusion	10.094	7557849.73333333	7
140	cela1_red_15_8003303	MOTHER	306	0.152843316719418	99	1	C_No_Fission_Fusion	10.094	7557849.73333333	7
137	cela1_red_15_8082496	FATHER	274	1	100	1	C_No_Fission_Fusion	10.094	7637042.73333333	7
194	cela1_red_15_8082496	MOTHER	366	0.272318916956746	100	1	C_No_Fission_Fusion	10.094	7637042.73333333	7
89	cela1_red_15_8148614	FATHER	243	3.65128170368053e-05	101	1	C_No_Fission_Fusion	10.094	7703160.73333333	7
93	cela1_red_15_8148614	MOTHER	203	0.26139605168265	101	1	C_No_Fission_Fusion	10.094	7703160.73333333	7
141	cela1_red_15_8214669	FATHER	326	0.0171065158062165	102	1	C_No_Fission_Fusion	10.094	7769215.73333333	7
168	cela1_red_15_8214669	MOTHER	333	0.912748730725692	102	1	C_No_Fission_Fusion	10.094	7769215.73333333	7
169	cela1_red_15_8275661	FATHER	318	0.286648022023898	103	1	C_No_Fission_Fusion	10.094	7830207.73333333	7
182	cela1_red_15_8275661	MOTHER	354	0.632467083968271	103	1	C_No_Fission_Fusion	10.094	7830207.73333333	7
168	cela1_red_15_8291489	FATHER	349	0.52070792678311	104	1	C_No_Fission_Fusion	10.094	7846035.73333333	7
148	cela1_red_15_8291489	MOTHER	288	0.680061426858999	104	1	C_No_Fission_Fusion	10.094	7846035.73333333	7
155	cela1_red_15_8371499	FATHER	319	0.654283151436237	105	1	C_No_Fission_Fusion	11.216	7926045.73333333	7
182	cela1_red_15_8371499	MOTHER	314	0.00560305501217877	105	1	C_No_Fission_Fusion	11.216	7926045.73333333	7
222	cela1_red_15_8400030	FATHER	420	0.26171694347581	106	1	C_No_Fission_Fusion	11.216	7954576.73333333	7
126	cela1_red_15_8400030	MOTHER	236	0.328866862933116	106	1	C_No_Fission_Fusion	11.216	7954576.73333333	7
12	cela1_red_15_8529526	FATHER	19	0.359283447265625	107	1	C_No_Fission_Fusion	11.227	8084072.73333333	8
9	cela1_red_15_8529526	MOTHER	24	0.307456254959107	107	1	C_No_Fission_Fusion	11.227	8084072.73333333	8
202	cela1_red_15_8677134	FATHER	408	0.881954215736114	108	1	C_No_Fission_Fusion	11.237	8231680.73333333	8
128	cela1_red_15_8677134	MOTHER	251	0.800732826772052	108	1	C_No_Fission_Fusion	11.237	8231680.73333333	8
178	cela1_red_15_8702640	FATHER	351	0.830971602085269	109	1	C_No_Fission_Fusion	11.237	8257186.73333333	8
133	cela1_red_15_8702640	MOTHER	282	0.371759527680726	109	1	C_No_Fission_Fusion	11.237	8257186.73333333	8
185	cela1_red_15_8751230	FATHER	335	0.0630620535991894	110	1	C_No_Fission_Fusion	11.755	8305776.73333333	8
155	cela1_red_15_8751230	MOTHER	303	0.730389838684197	110	1	C_No_Fission_Fusion	11.755	8305776.73333333	8
98	cela1_red_15_8761667	FATHER	201	0.777920700375284	111	1	C_No_Fission_Fusion	11.755	8316213.73333333	8
115	cela1_red_15_8761667	MOTHER	206	0.108823554418652	111	1	C_No_Fission_Fusion	11.755	8316213.73333333	8
137	cela1_red_15_8820384	FATHER	289	0.410251099824046	112	1	C_No_Fission_Fusion	11.755	8374930.73333333	8
132	cela1_red_15_8820384	MOTHER	271	0.715577063326168	112	1	C_No_Fission_Fusion	11.755	8374930.73333333	8
157	cela1_red_15_8950750	FATHER	327	0.507006460810343	113	1	C_No_Fission_Fusion	11.995	8505296.73333333	8
182	cela1_red_15_8950750	MOTHER	349	0.453662167676387	113	1	C_No_Fission_Fusion	11.995	8505296.73333333	8
136	cela1_red_15_9009242	FATHER	312	0.0270887367387813	114	1	C_No_Fission_Fusion	11.995	8563788.73333333	8
153	cela1_red_15_9009242	MOTHER	323	0.373350352720989	114	1	C_No_Fission_Fusion	11.995	8563788.73333333	8
139	cela1_red_15_9048032	FATHER	282	0.85825491538995	115	1	C_No_Fission_Fusion	11.995	8602578.73333333	8
138	cela1_red_15_9048032	MOTHER	286	0.594678057148872	115	1	C_No_Fission_Fusion	11.995	8602578.73333333	8
180	cela1_red_15_9129815	FATHER	384	0.240471415713227	116	1	C_No_Fission_Fusion	12.292	8684361.73333333	8
154	cela1_red_15_9129815	MOTHER	333	0.188364985170034	116	1	C_No_Fission_Fusion	12.292	8684361.73333333	8
156	cela1_red_15_9206652	FATHER	338	0.173796769546906	117	1	C_No_Fission_Fusion	12.464	8761198.73333333	8
92	cela1_red_15_9206652	MOTHER	175	0.545472657847898	117	1	C_No_Fission_Fusion	12.464	8761198.73333333	8
111	cela1_red_15_9238621	FATHER	197	0.0870212686582092	118	1	C_No_Fission_Fusion	12.464	8793167.73333333	8
72	cela1_red_15_9238621	MOTHER	144	1	118	1	C_No_Fission_Fusion	12.464	8793167.73333333	8
210	cela1_red_15_9255264	FATHER	390	0.141877623621295	119	1	C_No_Fission_Fusion	12.464	8809810.73333333	8
155	cela1_red_15_9255264	MOTHER	296	0.449938629937762	119	1	C_No_Fission_Fusion	12.464	8809810.73333333	8
200	cela1_red_15_9345150	FATHER	434	0.113077730592025	120	1	C_No_Fission_Fusion	13.35	8899696.73333333	8
115	cela1_red_15_9345150	MOTHER	233	0.895792700838341	120	1	C_No_Fission_Fusion	13.35	8899696.73333333	8
173	cela1_red_15_9443595	FATHER	364	0.372929544183573	121	1	C_No_Fission_Fusion	13.35	8998141.73333333	8
76	cela1_red_15_9443595	MOTHER	133	0.118240110469761	121	1	C_No_Fission_Fusion	13.35	8998141.73333333	8
157	cela1_red_15_9490208	FATHER	325	0.579167544136827	122	1	C_No_Fission_Fusion	13.35	9044754.73333333	9
127	cela1_red_15_9490208	MOTHER	254	1	122	1	C_No_Fission_Fusion	13.35	9044754.73333333	9
147	cela1_red_15_9664668	FATHER	305	0.566988412310302	123	1	C_No_Fission_Fusion	14.121	9219214.73333333	9
161	cela1_red_15_9664668	MOTHER	339	0.384875829833821	123	1	C_No_Fission_Fusion	14.121	9219214.73333333	9
172	cela1_red_15_9794890	FATHER	354	0.632467083968271	124	1	C_No_Fission_Fusion	14.419	9349436.73333333	9
169	cela1_red_15_9794890	MOTHER	335	0.913008407122342	124	1	C_No_Fission_Fusion	14.419	9349436.73333333	9
224	cela1_red_15_9799788	FATHER	447	1	125	1	C_No_Fission_Fusion	14.419	9354334.73333333	9
133	cela1_red_15_9799788	MOTHER	270	0.855175118769176	125	1	C_No_Fission_Fusion	14.419	9354334.73333333	9
195	cela1_red_15_9894791	FATHER	418	0.186565196936086	126	1	C_No_Fission_Fusion	14.419	9449337.73333333	9
133	cela1_red_15_9894791	MOTHER	267	1	126	1	C_No_Fission_Fusion	14.419	9449337.73333333	9
144	cela1_red_15_10061683	FATHER	283	0.812106875242794	127	1	C_No_Fission_Fusion	14.598	9616229.73333333	9
122	cela1_red_15_10061683	MOTHER	235	0.601860667238703	127	1	C_No_Fission_Fusion	14.598	9616229.73333333	9
154	cela1_red_15_10122148	FATHER	296	0.522657248989116	128	1	C_No_Fission_Fusion	14.598	9676694.73333333	9
184	cela1_red_15_10122148	MOTHER	395	0.190738429049423	128	1	C_No_Fission_Fusion	14.598	9676694.73333333	9
189	cela1_red_15_10209979	FATHER	381	0.918406765085002	129	1	C_No_Fission_Fusion	14.77	9764525.73333333	9
142	cela1_red_15_10209979	MOTHER	263	0.217406068792379	129	1	C_No_Fission_Fusion	14.77	9764525.73333333	9
167	cela1_red_15_10277292	FATHER	356	0.265683036924473	130	1	C_No_Fission_Fusion	14.77	9831838.73333333	9
174	cela1_red_15_10277292	MOTHER	313	0.0544579580853478	130	1	C_No_Fission_Fusion	14.77	9831838.73333333	9
217	cela1_red_15_10288285	FATHER	421	0.558703963194803	131	1	C_No_Fission_Fusion	14.77	9842831.73333333	9
124	cela1_red_15_10288285	MOTHER	269	0.222614989259429	131	1	C_No_Fission_Fusion	14.77	9842831.73333333	9
137	cela1_red_15_10320076	FATHER	256	0.287989286531657	132	1	C_No_Fission_Fusion	14.77	9874622.73333333	9
136	cela1_red_15_10320076	MOTHER	271	1	132	1	C_No_Fission_Fusion	14.77	9874622.73333333	9
196	cela1_red_15_10325268	FATHER	379	0.537687276403859	133	1	C_No_Fission_Fusion	14.77	9879814.73333333	9
144	cela1_red_15_10325268	MOTHER	310	0.23292645157879	133	1	C_No_Fission_Fusion	14.77	9879814.73333333	9
138	cela1_red_15_10418733	FATHER	306	0.0971944169409876	134	1	C_No_Fission_Fusion	14.77	9973279.73333333	9
182	cela1_red_15_10418733	MOTHER	371	0.755465368713995	134	1	C_No_Fission_Fusion	14.77	9973279.73333333	9
146	cela1_red_15_10462710	FATHER	283	0.634472283159112	135	1	C_No_Fission_Fusion	14.77	10017256.7333333	10
197	cela1_red_15_10462710	MOTHER	409	0.48882336081338	135	1	C_No_Fission_Fusion	14.77	10017256.7333333	10
146	cela1_red_15_10470976	FATHER	283	0.634472283159112	136	1	C_No_Fission_Fusion	14.77	10025522.7333333	10
197	cela1_red_15_10470976	MOTHER	409	0.48882336081338	136	1	C_No_Fission_Fusion	14.77	10025522.7333333	10
139	cela1_red_15_10522529	FATHER	289	0.556449394430238	137	1	C_No_Fission_Fusion	14.77	10077075.7333333	10
207	cela1_red_15_10522529	MOTHER	424	0.662104929678149	137	1	C_No_Fission_Fusion	14.77	10077075.7333333	10
143	cela1_red_15_10534651	FATHER	276	0.588080374239963	138	1	C_No_Fission_Fusion	14.77	10089197.7333333	10
165	cela1_red_15_10534651	MOTHER	301	0.106395018833509	138	1	C_No_Fission_Fusion	14.77	10089197.7333333	10
95	cela1_red_15_10573394	FATHER	243	0.000815200028980912	139	1	C_No_Fission_Fusion	14.77	10127940.7333333	10
147	cela1_red_15_10573394	MOTHER	292	0.953347297244634	139	1	C_No_Fission_Fusion	14.77	10127940.7333333	10
154	cela1_red_15_10635882	FATHER	290	0.318147435852923	140	1	C_No_Fission_Fusion	15.131	10190428.7333333	10
141	cela1_red_15_10635882	MOTHER	264	0.295419139760636	140	1	C_No_Fission_Fusion	15.131	10190428.7333333	10
166	cela1_red_15_10652810	FATHER	306	0.152843316719418	141	1	C_No_Fission_Fusion	15.131	10207356.7333333	10
170	cela1_red_15_10652810	MOTHER	348	0.707540131354292	141	1	C_No_Fission_Fusion	15.131	10207356.7333333	10
172	cela1_red_15_11006601	FATHER	330	0.474276986039799	142	1	C_No_Fission_Fusion	15.131	10561147.7333333	10
168	cela1_red_15_11006601	MOTHER	363	0.172279552451175	142	1	C_No_Fission_Fusion	15.131	10561147.7333333	10
149	cela1_red_15_11044668	FATHER	303	0.81829860201882	143	1	C_No_Fission_Fusion	15.131	10599214.7333333	10
163	cela1_red_15_11044668	MOTHER	317	0.65326578377907	143	1	C_No_Fission_Fusion	15.131	10599214.7333333	10
95	cela1_red_15_11044723	FATHER	222	0.0372331112118506	144	1	C_No_Fission_Fusion	15.131	10599269.7333333	10
88	cela1_red_15_11044723	MOTHER	177	1	144	1	C_No_Fission_Fusion	15.131	10599269.7333333	10
183	cela1_red_15_11076404	FATHER	369	0.917095948819763	145	1	C_No_Fission_Fusion	15.131	10630950.7333333	10
144	cela1_red_15_11076404	MOTHER	294	0.77064608680621	145	1	C_No_Fission_Fusion	15.131	10630950.7333333	10
116	cela1_red_15_11144360	FATHER	257	0.13421611924267	146	1	C_No_Fission_Fusion	15.131	10698906.7333333	10
169	cela1_red_15_11144360	MOTHER	336	0.956504203561171	146	1	C_No_Fission_Fusion	15.131	10698906.7333333	10
158	cela1_red_15_11204182	FATHER	339	0.232086747405029	147	1	C_No_Fission_Fusion	15.131	10758728.7333333	10
150	cela1_red_15_11204182	MOTHER	281	0.282895599677754	147	1	C_No_Fission_Fusion	15.131	10758728.7333333	10
213	cela1_red_15_11225941	FATHER	442	0.47559161768113	148	1	C_No_Fission_Fusion	15.131	10780487.7333333	10
111	cela1_red_15_11225941	MOTHER	226	0.841882661705199	148	1	C_No_Fission_Fusion	15.131	10780487.7333333	10
148	cela1_red_15_11265904	FATHER	335	0.0377205935852371	149	1	C_No_Fission_Fusion	15.131	10820450.7333333	10
180	cela1_red_15_11265904	MOTHER	322	0.0390488962651679	149	1	C_No_Fission_Fusion	15.131	10820450.7333333	10
115	cela1_sika_15_11279091	FATHER	254	0.148834555223997	150	1	C_No_Fission_Fusion	15.131	10833637.7333333	10
157	cela1_sika_15_11279091	MOTHER	281	0.056073771087839	150	1	C_No_Fission_Fusion	15.131	10833637.7333333	10
116	cela1_red_15_11415047	FATHER	220	0.458395429083446	151	1	C_No_Fission_Fusion	15.856	10969593.7333333	10
137	cela1_red_15_11415047	MOTHER	270	0.855175118769176	151	1	C_No_Fission_Fusion	15.856	10969593.7333333	10
140	cela1_red_15_11447375	FATHER	309	0.111042443236285	152	1	C_No_Fission_Fusion	15.856	11001921.7333333	11
204	cela1_red_15_11447375	MOTHER	391	0.418460729327979	152	1	C_No_Fission_Fusion	15.856	11001921.7333333	11
150	cela1_red_15_11466694	FATHER	345	0.0177144468397462	153	1	C_No_Fission_Fusion	15.856	11021240.7333333	11
163	cela1_red_15_11466694	MOTHER	319	0.736978511915621	153	1	C_No_Fission_Fusion	15.856	11021240.7333333	11
157	cela1_red_15_11475266	FATHER	322	0.696530113209805	154	1	C_No_Fission_Fusion	15.856	11029812.7333333	11
160	cela1_red_15_11475266	MOTHER	325	0.824449544064625	154	1	C_No_Fission_Fusion	15.856	11029812.7333333	11
134	cela1_red_15_11481561	FATHER	267	1	155	1	C_No_Fission_Fusion	15.856	11036107.7333333	11
159	cela1_red_15_11481561	MOTHER	350	0.097376186455629	155	1	C_No_Fission_Fusion	15.856	11036107.7333333	11
166	cela1_red_15_11521289	FATHER	320	0.538674670766055	156	1	C_No_Fission_Fusion	15.856	11075835.7333333	11
186	cela1_red_15_11521289	MOTHER	341	0.104110911260887	156	1	C_No_Fission_Fusion	15.856	11075835.7333333	11
145	cela1_red_15_11668979	FATHER	290	1	157	1	C_No_Fission_Fusion	16.453	11223525.7333333	11
105	cela1_red_15_11668979	MOTHER	202	0.622462809557196	157	1	C_No_Fission_Fusion	16.453	11223525.7333333	11
184	cela1_red_15_11720875	FATHER	405	0.0735076996027487	158	1	C_No_Fission_Fusion	16.453	11275421.7333333	11
131	cela1_red_15_11720875	MOTHER	255	0.707193157319874	158	1	C_No_Fission_Fusion	16.453	11275421.7333333	11
149	cela1_red_15_11758050	FATHER	282	0.371759527680726	159	1	C_No_Fission_Fusion	16.453	11312596.7333333	11
142	cela1_red_15_11758050	MOTHER	279	0.810790822396576	159	1	C_No_Fission_Fusion	16.453	11312596.7333333	11
161	cela1_red_15_11804630	FATHER	300	0.225285567884465	160	1	C_No_Fission_Fusion	16.453	11359176.7333333	11
109	cela1_red_15_11804630	MOTHER	201	0.259033547217241	160	1	C_No_Fission_Fusion	16.453	11359176.7333333	11
136	cela1_red_15_11862054	FATHER	299	0.132543511001592	161	1	C_No_Fission_Fusion	16.453	11416600.7333333	11
182	cela1_red_15_11862054	MOTHER	363	1	161	1	C_No_Fission_Fusion	16.453	11416600.7333333	11
202	cela1_red_15_12027112	FATHER	398	0.802140405007576	162	1	C_No_Fission_Fusion	16.453	11581658.7333333	11
147	cela1_red_15_12027112	MOTHER	300	0.772886543090602	162	1	C_No_Fission_Fusion	16.453	11581658.7333333	11
188	cela1_red_15_12124891	FATHER	338	0.0440039301901098	163	1	C_No_Fission_Fusion	17.109	11679437.7333333	11
139	cela1_red_15_12124891	MOTHER	258	0.236793571770518	163	1	C_No_Fission_Fusion	17.109	11679437.7333333	11
207	cela1_red_15_12253779	FATHER	378	0.0716876402927755	164	1	C_No_Fission_Fusion	17.136	11808325.7333333	11
141	cela1_red_15_12253779	MOTHER	274	0.672456387664815	164	1	C_No_Fission_Fusion	17.136	11808325.7333333	11
169	cela1_red_15_12372146	FATHER	363	0.207726262400441	165	1	C_No_Fission_Fusion	17.554	11926692.7333333	11
142	cela1_red_15_12372146	MOTHER	292	0.682138910544818	165	1	C_No_Fission_Fusion	17.554	11926692.7333333	11
119	cela1_red_15_12398510	FATHER	227	0.506955687122009	166	1	C_No_Fission_Fusion	17.554	11953056.7333333	11
160	cela1_red_15_12398510	MOTHER	363	0.0273567226243514	166	1	C_No_Fission_Fusion	17.554	11953056.7333333	11
178	cela1_red_15_12434479	FATHER	363	0.752873332466166	167	1	C_No_Fission_Fusion	17.554	11989025.7333333	11
171	cela1_red_15_12434479	MOTHER	343	1	167	1	C_No_Fission_Fusion	17.554	11989025.7333333	11
156	cela1_red_15_12511400	FATHER	322	0.616052591214614	168	1	C_No_Fission_Fusion	17.658	12065946.7333333	12
158	cela1_red_15_12511400	MOTHER	312	0.865169556515725	168	1	C_No_Fission_Fusion	17.658	12065946.7333333	12
147	cela1_red_15_12547666	FATHER	303	0.645883995220591	169	1	C_No_Fission_Fusion	17.744	12102212.7333333	12
176	cela1_red_15_12547666	MOTHER	354	0.957622851943253	169	1	C_No_Fission_Fusion	17.744	12102212.7333333	12
204	cela1_red_15_12584603	FATHER	414	0.805922256360945	170	1	C_No_Fission_Fusion	17.744	12139149.7333333	12
134	cela1_red_15_12584603	MOTHER	267	1	170	1	C_No_Fission_Fusion	17.744	12139149.7333333	12
114	cela1_red_15_12738715	FATHER	220	0.637069715088798	171	1	C_No_Fission_Fusion	17.744	12293261.7333333	12
156	cela1_red_15_12738715	MOTHER	363	0.00859164178792744	171	1	C_No_Fission_Fusion	17.744	12293261.7333333	12
178	cela1_red_15_12808714	FATHER	361	0.833293310341435	172	1	C_No_Fission_Fusion	17.744	12363260.7333333	12
150	cela1_red_15_12808714	MOTHER	302	0.954124894569108	172	1	C_No_Fission_Fusion	17.744	12363260.7333333	12
220	cela1_red_15_12868929	FATHER	435	0.847938186679407	173	1	C_No_Fission_Fusion	17.744	12423475.7333333	12
133	cela1_red_15_12868929	MOTHER	262	0.85300677974338	173	1	C_No_Fission_Fusion	17.744	12423475.7333333	12
160	cela1_red_15_12886683	FATHER	328	0.699180917458452	174	1	C_No_Fission_Fusion	17.744	12441229.7333333	12
161	cela1_red_15_12886683	MOTHER	334	0.547309409281377	174	1	C_No_Fission_Fusion	17.744	12441229.7333333	12
119	cela1_red_15_12906613	FATHER	220	0.251681912355119	175	1	C_No_Fission_Fusion	18.138	12461159.7333333	12
88	cela1_red_15_12906613	MOTHER	167	0.536005062379637	175	1	C_No_Fission_Fusion	18.138	12461159.7333333	12
138	cela1_red_15_13114724	FATHER	277	1	176	1	C_No_Fission_Fusion	18.138	12669270.7333333	12
171	cela1_red_15_13114724	MOTHER	385	0.0321786949833137	176	1	C_No_Fission_Fusion	18.138	12669270.7333333	12
41	cela1_red_15_13172955	FATHER	89	0.525014787292427	177	1	C_No_Fission_Fusion	18.271	12727501.7333333	12
32	cela1_red_15_13172955	MOTHER	67	0.807194691367029	177	1	C_No_Fission_Fusion	18.271	12727501.7333333	12
149	cela1_red_15_13260835	FATHER	333	0.0622734392572783	178	1	C_No_Fission_Fusion	18.411	12815381.7333333	12
151	cela1_red_15_13260835	MOTHER	294	0.683162608005191	178	1	C_No_Fission_Fusion	18.411	12815381.7333333	12
143	cela1_red_15_13265783	FATHER	288	0.953024995905725	179	1	C_No_Fission_Fusion	18.411	12820329.7333333	12
145	cela1_red_15_13265783	MOTHER	299	0.643686974470572	179	1	C_No_Fission_Fusion	18.411	12820329.7333333	12
215	cela1_red_15_13325874	FATHER	407	0.275474859699977	180	1	C_No_Fission_Fusion	18.411	12880420.7333333	12
134	cela1_red_15_13325874	MOTHER	289	0.239355344787243	180	1	C_No_Fission_Fusion	18.411	12880420.7333333	12
141	cela1_red_15_13516085	FATHER	290	0.681105237780849	181	1	C_No_Fission_Fusion	18.536	13070631.7333333	13
195	cela1_red_15_13516085	MOTHER	380	0.644360875762097	181	1	C_No_Fission_Fusion	18.536	13070631.7333333	13
195	cela1_red_15_13613171	FATHER	402	0.583314153441705	182	1	C_No_Fission_Fusion	18.536	13167717.7333333	13
156	cela1_red_15_13613171	MOTHER	311	1	182	1	C_No_Fission_Fusion	18.536	13167717.7333333	13
186	cela1_red_15_13663535	FATHER	397	0.228342760771	183	1	C_No_Fission_Fusion	18.536	13218081.7333333	13
164	cela1_red_15_13663535	MOTHER	308	0.278952823977196	183	1	C_No_Fission_Fusion	18.536	13218081.7333333	13
38	cela1_red_15_13697173	FATHER	82	0.581114454176647	184	1	C_No_Fission_Fusion	18.536	13251719.7333333	13
39	cela1_red_15_13697173	MOTHER	69	0.335557618234017	184	1	C_No_Fission_Fusion	18.536	13251719.7333333	13
76	cela1_red_15_13774527	FATHER	152	1	185	1	C_No_Fission_Fusion	18.904	13329073.7333333	13
88	cela1_red_15_13774527	MOTHER	165	0.436368228053714	185	1	C_No_Fission_Fusion	18.904	13329073.7333333	13
41	cela1_red_15_13803325	FATHER	85	0.828423274164901	186	1	C_No_Fission_Fusion	19.151	13357871.7333333	13
39	cela1_red_15_13803325	MOTHER	67	0.221548729644812	186	1	C_No_Fission_Fusion	19.151	13357871.7333333	13
108	cela1_red_15_13846327	FATHER	191	0.0821912969394331	187	1	C_No_Fission_Fusion	19.398	13400873.7333333	13
100	cela1_red_15_13846327	MOTHER	210	0.53466154131272	187	1	C_No_Fission_Fusion	19.398	13400873.7333333	13
157	cela1_red_15_13966497	FATHER	334	0.298500802833431	188	1	C_No_Fission_Fusion	19.398	13521043.7333333	13
176	cela1_red_15_13966497	MOTHER	325	0.149127692952759	188	1	C_No_Fission_Fusion	19.398	13521043.7333333	13
85	cela1_red_15_14089695	FATHER	177	0.652121644659004	189	1	C_No_Fission_Fusion	19.398	13644241.7333333	13
126	cela1_red_15_14089695	MOTHER	253	1	189	1	C_No_Fission_Fusion	19.398	13644241.7333333	13
50	cela1_red_15_14117612	FATHER	97	0.839213661844084	190	1	C_No_Fission_Fusion	19.398	13672158.7333333	13
70	cela1_red_15_14117612	MOTHER	138	0.932202487504974	190	1	C_No_Fission_Fusion	19.398	13672158.7333333	13
177	cela1_red_15_14287548	FATHER	337	0.383468739711771	191	1	C_No_Fission_Fusion	19.953	13842094.7333333	13
173	cela1_red_15_14287548	MOTHER	352	0.789898802062098	191	1	C_No_Fission_Fusion	19.953	13842094.7333333	13
123	cela1_red_15_14331956	FATHER	245	1	192	1	C_No_Fission_Fusion	20.282	13886502.7333333	13
198	cela1_red_15_14331956	MOTHER	410	0.52090755136707	192	1	C_No_Fission_Fusion	20.282	13886502.7333333	13
119	cela1_red_15_14351903	FATHER	236	0.94811712859536	193	1	C_No_Fission_Fusion	21.058	13906449.7333333	13
183	cela1_red_15_14351903	MOTHER	337	0.127070286176313	193	1	C_No_Fission_Fusion	21.058	13906449.7333333	13
206	cela1_red_15_14408877	FATHER	378	0.0894999191660618	194	1	C_No_Fission_Fusion	21.058	13963423.7333333	13
148	cela1_red_15_14408877	MOTHER	303	0.730389838684197	194	1	C_No_Fission_Fusion	21.058	13963423.7333333	13
108	cela1_red_15_14454090	FATHER	206	0.530722171131329	195	1	C_No_Fission_Fusion	21.058	14008636.7333333	14
165	cela1_red_15_14454090	MOTHER	341	0.588206917463566	195	1	C_No_Fission_Fusion	21.058	14008636.7333333	14
143	cela1_red_15_14589812	FATHER	304	0.329559012101966	196	1	C_No_Fission_Fusion	21.554	14144358.7333333	14
142	cela1_red_15_14589812	MOTHER	271	0.466098412958938	196	1	C_No_Fission_Fusion	21.554	14144358.7333333	14
155	cela1_red_15_14616119	FATHER	319	0.654283151436237	197	1	C_No_Fission_Fusion	21.76	14170665.7333333	14
207	cela1_red_15_14616119	MOTHER	378	0.0716876402927755	197	1	C_No_Fission_Fusion	21.76	14170665.7333333	14
163	cela1_red_15_14750967	FATHER	325	1	198	1	C_No_Fission_Fusion	21.76	14305513.7333333	14
152	cela1_red_15_14750967	MOTHER	324	0.291157620404769	198	1	C_No_Fission_Fusion	21.76	14305513.7333333	14
201	cela1_red_15_14791806	FATHER	410	0.729610843349195	199	1	C_No_Fission_Fusion	21.873	14346352.7333333	14
130	cela1_red_15_14791806	MOTHER	254	0.753798638466068	199	1	C_No_Fission_Fusion	21.873	14346352.7333333	14
67	cela1_red_15_14830142	FATHER	123	0.367296739393888	200	1	C_No_Fission_Fusion	21.873	14384688.7333333	14
28	cela1_red_15_14830142	MOTHER	61	0.608920715404831	200	1	C_No_Fission_Fusion	21.873	14384688.7333333	14
188	cela1_red_15_14866154	FATHER	356	0.313934563301087	201	1	C_No_Fission_Fusion	21.873	14420700.7333333	14
179	cela1_red_15_14866154	MOTHER	358	1	201	1	C_No_Fission_Fusion	21.873	14420700.7333333	14
158	cela1_red_15_14887245	FATHER	304	0.52817893463275	202	1	C_No_Fission_Fusion	22.054	14441791.7333333	14
188	cela1_red_15_14887245	MOTHER	370	0.794954174376657	202	1	C_No_Fission_Fusion	22.054	14441791.7333333	14
167	cela1_red_15_14979946	FATHER	321	0.503063065740338	203	1	C_No_Fission_Fusion	22.054	14534492.7333333	14
152	cela1_red_15_14979946	MOTHER	321	0.371865221476428	203	1	C_No_Fission_Fusion	22.054	14534492.7333333	14
145	cela1_red_15_15058143	FATHER	273	0.332872495378891	204	1	C_No_Fission_Fusion	22.054	14612689.7333333	14
172	cela1_red_15_15058143	MOTHER	339	0.828053210403088	204	1	C_No_Fission_Fusion	22.054	14612689.7333333	14
91	cela1_red_15_15116018	FATHER	185	0.883149692741434	205	1	C_No_Fission_Fusion	22.452	14670564.7333333	14
96	cela1_red_15_15116018	MOTHER	171	0.125908771187644	205	1	C_No_Fission_Fusion	22.452	14670564.7333333	14
148	cela1_red_15_15185476	FATHER	317	0.261272677548123	206	1	C_No_Fission_Fusion	22.452	14740022.7333333	14
187	cela1_red_15_15185476	MOTHER	385	0.610356170732547	206	1	C_No_Fission_Fusion	22.452	14740022.7333333	14
40	cela1_red_15_15236497	FATHER	92	0.251322103474855	207	1	C_No_Fission_Fusion	22.452	14791043.7333333	14
39	cela1_red_15_15236497	MOTHER	69	0.335557618234017	207	1	C_No_Fission_Fusion	22.452	14791043.7333333	14
147	cela1_red_15_15271121	FATHER	318	0.197050886823355	208	1	C_No_Fission_Fusion	22.452	14825667.7333333	14
156	cela1_red_15_15271121	MOTHER	341	0.129325693089015	208	1	C_No_Fission_Fusion	22.452	14825667.7333333	14
128	cela1_red_15_15330554	FATHER	259	0.901129713336932	209	1	C_No_Fission_Fusion	22.452	14885100.7333333	14
118	cela1_red_15_15330554	MOTHER	195	0.00406063313242377	209	1	C_No_Fission_Fusion	22.452	14885100.7333333	14
173	cela1_red_15_15380337	FATHER	357	0.596689827602567	210	1	C_No_Fission_Fusion	22.713	14934883.7333333	14
158	cela1_red_15_15380337	MOTHER	319	0.910863459210821	210	1	C_No_Fission_Fusion	22.713	14934883.7333333	14
206	cela1_red_15_15471851	FATHER	397	0.482327101938446	211	1	C_No_Fission_Fusion	22.713	15026397.7333333	15
131	cela1_red_15_15471851	MOTHER	290	0.112697424109171	211	1	C_No_Fission_Fusion	22.713	15026397.7333333	15
132	cela1_red_15_15484645	FATHER	315	0.0047666169542016	212	1	C_No_Fission_Fusion	22.713	15039191.7333333	15
173	cela1_red_15_15484645	MOTHER	342	0.871161928865385	212	1	C_No_Fission_Fusion	22.713	15039191.7333333	15
183	cela1_red_15_15726329	FATHER	392	0.206643227491706	213	1	C_No_Fission_Fusion	23.428	15280875.7333333	15
134	cela1_red_15_15726329	MOTHER	284	0.37344939647884	213	1	C_No_Fission_Fusion	23.428	15280875.7333333	15
162	cela1_red_15_15743612	FATHER	307	0.361176305314471	214	1	C_No_Fission_Fusion	23.428	15298158.7333333	15
133	cela1_red_15_15743612	MOTHER	263	0.90188016008251	214	1	C_No_Fission_Fusion	23.428	15298158.7333333	15
178	cela1_red_15_15809159	FATHER	343	0.517083851175791	215	1	C_No_Fission_Fusion	23.428	15363705.7333333	15
86	cela1_red_15_15809159	MOTHER	167	0.757026167183961	215	1	C_No_Fission_Fusion	23.428	15363705.7333333	15
109	cela1_red_15_15834624	FATHER	195	0.114921850914554	216	1	C_No_Fission_Fusion	23.428	15389170.7333333	15
82	cela1_red_15_15834624	MOTHER	147	0.186765369812017	216	1	C_No_Fission_Fusion	23.428	15389170.7333333	15
93	cela1_red_15_15861774	FATHER	176	0.497629370223412	217	1	C_No_Fission_Fusion	24.095	15416320.7333333	15
121	cela1_red_15_15861774	MOTHER	263	0.217406068792379	217	1	C_No_Fission_Fusion	24.095	15416320.7333333	15
206	cela1_red_15_15972481	FATHER	429	0.439862002958841	218	1	C_No_Fission_Fusion	24.095	15527027.7333333	15
153	cela1_red_15_15972481	MOTHER	297	0.642573048674759	218	1	C_No_Fission_Fusion	24.095	15527027.7333333	15
100	cela1_red_15_15991647	FATHER	200	1	219	1	C_No_Fission_Fusion	24.095	15546193.7333333	15
168	cela1_red_15_15991647	MOTHER	378	0.0348221321693087	219	1	C_No_Fission_Fusion	24.095	15546193.7333333	15
177	cela1_red_15_16097763	FATHER	326	0.134689085506065	220	1	C_No_Fission_Fusion	24.095	15652309.7333333	15
176	cela1_red_15_16097763	MOTHER	352	1	220	1	C_No_Fission_Fusion	24.095	15652309.7333333	15
161	cela1_red_15_16160858	FATHER	324	0.955707269579382	221	1	C_No_Fission_Fusion	24.095	15715404.7333333	15
179	cela1_red_15_16160858	MOTHER	328	0.109179091720231	221	1	C_No_Fission_Fusion	24.095	15715404.7333333	15
140	cela1_red_15_16194808	FATHER	290	0.597230076361645	222	1	C_No_Fission_Fusion	24.095	15749354.7333333	15
101	cela1_red_15_16194808	MOTHER	192	0.51610963413292	222	1	C_No_Fission_Fusion	24.095	15749354.7333333	15
38	cela1_red_15_16224912	FATHER	90	0.170242395046075	223	1	C_No_Fission_Fusion	24.095	15779458.7333333	15
40	cela1_red_15_16224912	MOTHER	69	0.228400225353298	223	1	C_No_Fission_Fusion	24.095	15779458.7333333	15
125	cela1_red_15_16351392	FATHER	236	0.397473921098828	224	1	C_No_Fission_Fusion	24.144	15905938.7333333	15
151	cela1_red_15_16351392	MOTHER	339	0.0503930303608726	224	1	C_No_Fission_Fusion	24.144	15905938.7333333	15
202	cela1_sika_15_16381584	FATHER	398	0.802140405007576	225	1	C_No_Fission_Fusion	24.191	15936130.7333333	15
148	cela1_sika_15_16381584	MOTHER	278	0.307916816314851	225	1	C_No_Fission_Fusion	24.191	15936130.7333333	15
210	cela1_red_15_16397784	FATHER	386	0.0928956716496948	226	1	C_No_Fission_Fusion	24.191	15952330.7333333	15
135	cela1_red_15_16397784	MOTHER	252	0.284192085751693	226	1	C_No_Fission_Fusion	24.191	15952330.7333333	15
178	cela1_red_15_16426632	FATHER	346	0.62856099386413	227	1	C_No_Fission_Fusion	24.191	15981178.7333333	15
163	cela1_red_15_16426632	MOTHER	315	0.573207646936516	227	1	C_No_Fission_Fusion	24.191	15981178.7333333	15
141	cela1_red_15_16534080	FATHER	251	0.0580639695151252	228	1	C_No_Fission_Fusion	24.191	16088626.7333333	16
142	cela1_red_15_16534080	MOTHER	265	0.268810030283092	228	1	C_No_Fission_Fusion	24.191	16088626.7333333	16
125	cela1_red_15_16540035	FATHER	246	0.848360902195791	229	1	C_No_Fission_Fusion	24.273	16094581.7333333	16
138	cela1_red_15_16540035	MOTHER	276	1	229	1	C_No_Fission_Fusion	24.273	16094581.7333333	16
181	cela1_red_15_16595667	FATHER	383	0.306799176165268	230	1	C_No_Fission_Fusion	24.358	16150213.7333333	16
117	cela1_red_15_16595667	MOTHER	262	0.095114869445732	230	1	C_No_Fission_Fusion	24.358	16150213.7333333	16
139	cela1_red_15_16628362	FATHER	277	1	231	1	C_No_Fission_Fusion	24.369	16182908.7333333	16
143	cela1_red_15_16628362	MOTHER	294	0.683162608005191	231	1	C_No_Fission_Fusion	24.369	16182908.7333333	16
182	cela1_red_15_16674457	FATHER	358	0.791625235352529	232	1	C_No_Fission_Fusion	24.45	16229003.7333333	16
133	cela1_red_15_16674457	MOTHER	284	0.313085780904595	232	1	C_No_Fission_Fusion	24.45	16229003.7333333	16
193	cela1_red_15_16714696	FATHER	384	0.959309623733797	233	1	C_No_Fission_Fusion	24.546	16269242.7333333	16
138	cela1_red_15_16714696	MOTHER	257	0.261478935173168	233	1	C_No_Fission_Fusion	24.546	16269242.7333333	16
56	cela1_red_15_16796946	FATHER	121	0.467207102076967	234	1	C_No_Fission_Fusion	24.685	16351492.7333333	16
55	cela1_red_15_16796946	MOTHER	102	0.488434464532633	234	1	C_No_Fission_Fusion	24.685	16351492.7333333	16
145	cela1_red_15_16920328	FATHER	297	0.727788372054466	235	1	C_No_Fission_Fusion	24.823	16474874.7333333	16
180	cela1_red_15_16920328	MOTHER	339	0.277347174766639	235	1	C_No_Fission_Fusion	24.823	16474874.7333333	16
169	cela1_red_15_16925172	FATHER	363	0.207726262400441	236	1	C_No_Fission_Fusion	24.823	16479718.7333333	16
135	cela1_red_15_16925172	MOTHER	266	0.85410303233007	236	1	C_No_Fission_Fusion	24.823	16479718.7333333	16
147	cela1_red_15_16955283	FATHER	330	0.0538538761099837	237	1	C_No_Fission_Fusion	24.949	16509829.7333333	16
173	cela1_red_15_16955283	MOTHER	338	0.703448771872851	237	1	C_No_Fission_Fusion	24.949	16509829.7333333	16
130	cela1_red_15_17041097	FATHER	248	0.484940126037267	238	1	C_No_Fission_Fusion	24.949	16595643.7333333	16
78	cela1_red_15_17041097	MOTHER	154	0.935808920020393	238	1	C_No_Fission_Fusion	24.949	16595643.7333333	16
177	cela1_red_15_17096841	FATHER	332	0.249066906637232	239	1	C_No_Fission_Fusion	24.949	16651387.7333333	16
173	cela1_red_15_17096841	MOTHER	300	0.00926120667641062	239	1	C_No_Fission_Fusion	24.949	16651387.7333333	16
135	cela1_red_15_17126888	FATHER	262	0.665487884692896	240	1	C_No_Fission_Fusion	24.981	16681434.7333333	16
187	cela1_red_15_17126888	MOTHER	380	0.797609694037125	240	1	C_No_Fission_Fusion	24.981	16681434.7333333	16
153	cela1_red_15_17251476	FATHER	298	0.685180710364613	241	1	C_No_Fission_Fusion	25.012	16806022.7333333	16
150	cela1_red_15_17251476	MOTHER	301	1	241	1	C_No_Fission_Fusion	25.012	16806022.7333333	16
158	cela1_red_15_17252409	FATHER	319	0.910863459210821	242	1	C_No_Fission_Fusion	25.041	16806955.7333333	16
186	cela1_red_15_17252409	MOTHER	343	0.130449919030397	242	1	C_No_Fission_Fusion	25.041	16806955.7333333	16
190	cela1_red_15_17308787	FATHER	353	0.166315967570836	243	1	C_No_Fission_Fusion	25.041	16863333.7333333	16
141	cela1_red_15_17308787	MOTHER	275	0.717562962326188	243	1	C_No_Fission_Fusion	25.041	16863333.7333333	16
182	cela1_red_15_17341383	FATHER	359	0.832836621624567	244	1	C_No_Fission_Fusion	25.041	16895929.7333333	16
155	cela1_red_15_17341383	MOTHER	349	0.0417882783244104	244	1	C_No_Fission_Fusion	25.041	16895929.7333333	16
191	cela1_red_15_17388535	FATHER	374	0.717433495930182	245	1	C_No_Fission_Fusion	25.041	16943081.7333333	16
185	cela1_red_15_17388535	MOTHER	329	0.0272833760262569	245	1	C_No_Fission_Fusion	25.041	16943081.7333333	16
68	cela1_red_15_17456910	FATHER	156	0.127937675703646	246	1	C_No_Fission_Fusion	25.041	17011456.7333333	17
89	cela1_red_15_17456910	MOTHER	186	0.607885764146088	246	1	C_No_Fission_Fusion	25.041	17011456.7333333	17
162	cela1_red_15_17515212	FATHER	313	0.571985135782706	247	1	C_No_Fission_Fusion	25.041	17069758.7333333	17
180	cela1_red_15_17515212	MOTHER	324	0.0516740156641532	247	1	C_No_Fission_Fusion	25.041	17069758.7333333	17
158	cela1_red_15_17550163	FATHER	286	0.0862028148279795	248	1	C_No_Fission_Fusion	25.041	17104709.7333333	17
100	cela1_red_15_17550163	MOTHER	224	0.124163421322293	248	1	C_No_Fission_Fusion	25.041	17104709.7333333	17
110	cela1_red_15_17622511	FATHER	235	0.361135436900888	249	1	C_No_Fission_Fusion	25.041	17177057.7333333	17
173	cela1_red_15_17622511	MOTHER	374	0.162584562687183	249	1	C_No_Fission_Fusion	25.041	17177057.7333333	17
190	cela1_red_15_17633571	FATHER	345	0.0670199576903999	250	1	C_No_Fission_Fusion	25.041	17188117.7333333	17
124	cela1_red_15_17633571	MOTHER	274	0.130815589229043	250	1	C_No_Fission_Fusion	25.041	17188117.7333333	17
153	cela1_red_15_17693730	FATHER	309	0.9094394662841	251	1	C_No_Fission_Fusion	25.041	17248276.7333333	17
155	cela1_red_15_17693730	MOTHER	347	0.0531310590082178	251	1	C_No_Fission_Fusion	25.041	17248276.7333333	17
189	cela1_red_15_17743843	FATHER	372	0.795493638934891	252	1	C_No_Fission_Fusion	25.041	17298389.7333333	17
177	cela1_red_15_17743843	MOTHER	354	1	252	1	C_No_Fission_Fusion	25.041	17298389.7333333	17
126	cela1_red_15_17822795	FATHER	277	0.149164769691676	253	1	C_No_Fission_Fusion	25.071	17377341.7333333	17
191	cela1_red_15_17822795	MOTHER	382	1	253	1	C_No_Fission_Fusion	25.071	17377341.7333333	17
159	cela1_red_15_17888979	FATHER	315	0.910301965025694	254	1	C_No_Fission_Fusion	25.107	17443525.7333333	17
133	cela1_red_15_17888979	MOTHER	245	0.201240058794528	254	1	C_No_Fission_Fusion	25.107	17443525.7333333	17
48	cela1_sika_15_17900012	FATHER	97	1	255	1	C_No_Fission_Fusion	25.15	17454558.7333333	17
25	cela1_sika_15_17900012	MOTHER	44	0.451380832396126	255	1	C_No_Fission_Fusion	25.15	17454558.7333333	17
155	cela1_red_15_18036171	FATHER	312	0.954864862202492	256	1	C_No_Fission_Fusion	25.192	17590717.7333333	17
182	cela1_red_15_18036171	MOTHER	380	0.441647405315906	256	1	C_No_Fission_Fusion	25.192	17590717.7333333	17
176	cela1_red_15_18050031	FATHER	308	0.0141477059982382	257	1	C_No_Fission_Fusion	25.192	17604577.7333333	17
81	cela1_red_15_18050031	MOTHER	166	0.815968279607185	257	1	C_No_Fission_Fusion	25.192	17604577.7333333	17
199	cela1_red_15_18082205	FATHER	334	0.000546856064155923	258	1	C_No_Fission_Fusion	25.343	17636751.7333333	17
185	cela1_red_15_18082205	MOTHER	359	0.597713869861854	258	1	C_No_Fission_Fusion	25.343	17636751.7333333	17
129	cela1_red_15_18188618	FATHER	298	0.0237087437493366	259	1	C_No_Fission_Fusion	25.343	17743164.7333333	17
181	cela1_red_15_18188618	MOTHER	359	0.915953968094574	259	1	C_No_Fission_Fusion	25.343	17743164.7333333	17
143	cela1_red_15_18215642	FATHER	280	0.765149342960096	260	1	C_No_Fission_Fusion	25.343	17770188.7333333	17
210	cela1_red_15_18215642	MOTHER	429	0.699363697234651	260	1	C_No_Fission_Fusion	25.343	17770188.7333333	17
244	cela1_red_15_18231811	FATHER	435	0.0125704390413065	261	1	C_No_Fission_Fusion	25.343	17786357.7333333	17
143	cela1_red_15_18231811	MOTHER	265	0.219152185131335	261	1	C_No_Fission_Fusion	25.343	17786357.7333333	17
170	cela1_red_15_18360398	FATHER	336	0.870027353836635	262	1	C_No_Fission_Fusion	25.343	17914944.7333333	17
163	cela1_red_15_18360398	MOTHER	353	0.166315967570836	262	1	C_No_Fission_Fusion	25.343	17914944.7333333	17
177	cela1_red_15_18444189	FATHER	356	0.957741888875996	263	1	C_No_Fission_Fusion	25.343	17998735.7333333	17
150	cela1_red_15_18444189	MOTHER	287	0.47879990297876	263	1	C_No_Fission_Fusion	25.343	17998735.7333333	17
96	cela1_red_15_18452929	FATHER	194	0.942788999706557	264	1	C_No_Fission_Fusion	25.343	18007475.7333333	18
132	cela1_red_15_18452929	MOTHER	264	1	264	1	C_No_Fission_Fusion	25.343	18007475.7333333	18
43	cela1_red_15_18486928	FATHER	92	0.602412277696151	265	1	C_No_Fission_Fusion	25.343	18041474.7333333	18
71	cela1_red_15_18486928	MOTHER	177	0.0103970444022033	265	1	C_No_Fission_Fusion	25.343	18041474.7333333	18
260	cela1_red_15_18493504	FATHER	486	0.134333738754847	266	1	C_No_Fission_Fusion	25.343	18048050.7333333	18
114	cela1_red_15_18493504	MOTHER	215	0.413193694518876	266	1	C_No_Fission_Fusion	25.343	18048050.7333333	18
165	cela1_red_15_18552002	FATHER	320	0.614952431208237	267	1	C_No_Fission_Fusion	25.435	18106548.7333333	18
163	cela1_red_15_18552002	MOTHER	330	0.868862267647779	267	1	C_No_Fission_Fusion	25.435	18106548.7333333	18
38	cela1_red_15_18591980	FATHER	90	0.170242395046075	268	1	C_No_Fission_Fusion	25.435	18146526.7333333	18
43	cela1_red_15_18591980	MOTHER	93	0.534059861734607	268	1	C_No_Fission_Fusion	25.435	18146526.7333333	18
152	cela1_red_15_18637839	FATHER	317	0.500381479444525	269	1	C_No_Fission_Fusion	25.435	18192385.7333333	18
191	cela1_red_15_18637839	MOTHER	356	0.185094522695462	269	1	C_No_Fission_Fusion	25.435	18192385.7333333	18
28	cela1_red_15_18689065	FATHER	46	0.183924821376991	270	1	C_No_Fission_Fusion	25.574	18243611.7333333	18
61	cela1_red_15_18689065	MOTHER	135	0.30168250274563	270	1	C_No_Fission_Fusion	25.574	18243611.7333333	18
143	cela1_red_15_18878359	FATHER	322	0.0509508091519363	271	1	C_No_Fission_Fusion	25.71	18432905.7333333	18
184	cela1_red_15_18878359	MOTHER	346	0.258880642698088	271	1	C_No_Fission_Fusion	25.71	18432905.7333333	18
166	cela1_red_15_18916776	FATHER	345	0.518300918556213	272	1	C_No_Fission_Fusion	25.71	18471322.7333333	18
169	cela1_red_15_18916776	MOTHER	341	0.913773742275666	272	1	C_No_Fission_Fusion	25.71	18471322.7333333	18
167	cela1_red_15_19014346	FATHER	338	0.870408869350126	273	1	C_No_Fission_Fusion	25.71	18568892.7333333	18
159	cela1_red_15_19014346	MOTHER	321	0.911140280766067	273	1	C_No_Fission_Fusion	25.71	18568892.7333333	18
100	cela1_red_15_19048092	FATHER	215	0.339700567534244	274	1	C_No_Fission_Fusion	25.71	18602638.7333333	18
150	cela1_red_15_19048092	MOTHER	283	0.341567205154415	274	1	C_No_Fission_Fusion	25.71	18602638.7333333	18
174	cela1_red_15_19057366	FATHER	352	0.872988604407823	275	1	C_No_Fission_Fusion	25.71	18611912.7333333	18
169	cela1_red_15_19057366	MOTHER	335	0.913008407122342	275	1	C_No_Fission_Fusion	25.71	18611912.7333333	18
172	cela1_red_15_19108465	FATHER	352	0.709129943915975	276	1	C_No_Fission_Fusion	25.857	18663011.7333333	18
175	cela1_red_15_19108465	MOTHER	335	0.444377579260538	276	1	C_No_Fission_Fusion	25.857	18663011.7333333	18
171	cela1_red_15_19141284	FATHER	372	0.132580209239055	277	1	C_No_Fission_Fusion	25.857	18695830.7333333	18
165	cela1_red_15_19141284	MOTHER	299	0.0825782393428346	277	1	C_No_Fission_Fusion	25.857	18695830.7333333	18
183	cela1_red_15_19181030	FATHER	350	0.422717971165592	278	1	C_No_Fission_Fusion	25.857	18735576.7333333	18
166	cela1_red_15_19181030	MOTHER	330	0.956111162156313	278	1	C_No_Fission_Fusion	25.857	18735576.7333333	18
77	cela1_red_15_19245569	FATHER	162	0.582475730113334	279	1	C_No_Fission_Fusion	25.857	18800115.7333333	18
159	cela1_red_15_19245569	MOTHER	329	0.581482853512171	279	1	C_No_Fission_Fusion	25.857	18800115.7333333	18
140	cela1_red_15_19281181	FATHER	297	0.353212040006056	280	1	C_No_Fission_Fusion	25.857	18835727.7333333	18
180	cela1_red_15_19281181	MOTHER	342	0.35798097659248	280	1	C_No_Fission_Fusion	25.857	18835727.7333333	18
80	cela1_red_15_19361055	FATHER	161	1	281	1	C_No_Fission_Fusion	25.857	18915601.7333333	18
51	cela1_red_15_19361055	MOTHER	94	0.470492114890371	281	1	C_No_Fission_Fusion	25.857	18915601.7333333	18
187	cela1_red_15_19448644	FATHER	369	0.835083339050065	282	1	C_No_Fission_Fusion	25.857	19003190.7333333	19
132	cela1_red_15_19448644	MOTHER	280	0.37005639447242	282	1	C_No_Fission_Fusion	25.857	19003190.7333333	19
79	cela1_red_15_19594103	FATHER	155	0.872440802604626	283	1	C_No_Fission_Fusion	25.857	19148649.7333333	19
54	cela1_red_15_19594103	MOTHER	106	0.922685159441276	283	1	C_No_Fission_Fusion	25.857	19148649.7333333	19
64	cela1_red_15_19633877	FATHER	113	0.187598724745776	284	1	C_No_Fission_Fusion	25.897	19188423.7333333	19
31	cela1_red_15_19633877	MOTHER	64	0.900653246252036	284	1	C_No_Fission_Fusion	25.897	19188423.7333333	19
122	cela1_red_15_19659283	FATHER	256	0.491842849981412	285	1	C_No_Fission_Fusion	25.941	19213829.7333333	19
198	cela1_red_15_19659283	MOTHER	370	0.193638940307212	285	1	C_No_Fission_Fusion	25.941	19213829.7333333	19
179	cela1_red_15_19809718	FATHER	354	0.873344703560733	286	1	C_No_Fission_Fusion	25.986	19364264.7333333	19
168	cela1_red_15_19809718	MOTHER	355	0.339415706443794	286	1	C_No_Fission_Fusion	25.986	19364264.7333333	19
104	cela1_red_15_19815851	FATHER	217	0.587180108734626	287	1	C_No_Fission_Fusion	25.986	19370397.7333333	19
162	cela1_red_15_19815851	MOTHER	318	0.779233508022643	287	1	C_No_Fission_Fusion	25.986	19370397.7333333	19
155	cela1_red_15_19859423	FATHER	293	0.349945413074625	288	1	C_No_Fission_Fusion	25.986	19413969.7333333	19
172	cela1_red_15_19859423	MOTHER	351	0.748826002038927	288	1	C_No_Fission_Fusion	25.986	19413969.7333333	19
136	cela1_red_15_19881938	FATHER	287	0.408624518054273	289	1	C_No_Fission_Fusion	25.986	19436484.7333333	19
185	cela1_red_15_19881938	MOTHER	376	0.796559918381143	289	1	C_No_Fission_Fusion	25.986	19436484.7333333	19
217	cela1_red_15_19935765	FATHER	429	0.846891945799053	290	1	C_No_Fission_Fusion	26.093	19490311.7333333	19
127	cela1_red_15_19935765	MOTHER	249	0.799951535129724	290	1	C_No_Fission_Fusion	26.093	19490311.7333333	19
6	cela1_red_15_19965035	FATHER	15	0.60723876953125	291	1	C_No_Fission_Fusion	26.093	19519581.7333333	19
143	cela1_red_15_20011759	FATHER	294	0.683162608005191	292	1	C_No_Fission_Fusion	26.093	19566305.7333333	19
177	cela1_red_15_20011759	MOTHER	379	0.217599118610161	292	1	C_No_Fission_Fusion	26.093	19566305.7333333	19
94	cela1_red_15_20053889	FATHER	194	0.719712093800465	293	1	C_No_Fission_Fusion	26.093	19608435.7333333	19
157	cela1_red_15_20053889	MOTHER	322	0.696530113209805	293	1	C_No_Fission_Fusion	26.093	19608435.7333333	19
196	cela1_red_15_20143182	FATHER	395	0.91986019364992	294	1	C_No_Fission_Fusion	26.093	19697728.7333333	19
144	cela1_red_15_20143182	MOTHER	268	0.245750301462831	294	1	C_No_Fission_Fusion	26.093	19697728.7333333	19
172	cela1_red_15_20201459	FATHER	365	0.29515956616827	295	1	C_No_Fission_Fusion	26.093	19756005.7333333	19
164	cela1_red_15_20201459	MOTHER	350	0.261621937307116	295	1	C_No_Fission_Fusion	26.093	19756005.7333333	19
167	cela1_red_15_20230645	FATHER	344	0.62756490385881	296	1	C_No_Fission_Fusion	26.093	19785191.7333333	19
131	cela1_red_15_20230645	MOTHER	252	0.570837567200976	296	1	C_No_Fission_Fusion	26.093	19785191.7333333	19
132	cela1_red_15_20235831	FATHER	250	0.41101893973509	297	1	C_No_Fission_Fusion	26.303	19790377.7333333	19
206	cela1_red_15_20235831	MOTHER	389	0.264635395937897	297	1	C_No_Fission_Fusion	26.303	19790377.7333333	19
137	cela1_red_15_20429744	FATHER	303	0.107559327917617	298	1	C_No_Fission_Fusion	26.56	19984290.7333333	19
169	cela1_red_15_20429744	MOTHER	342	0.871161928865385	298	1	C_No_Fission_Fusion	26.56	19984290.7333333	19
171	cela1_red_15_20580441	FATHER	353	0.594618147518566	299	1	C_No_Fission_Fusion	26.717	20134987.7333333	20
143	cela1_red_15_20580441	MOTHER	322	0.0509508091519363	299	1	C_No_Fission_Fusion	26.717	20134987.7333333	20
145	cela1_red_15_20673012	FATHER	301	0.564423856647847	300	1	C_No_Fission_Fusion	26.863	20227558.7333333	20
154	cela1_red_15_20673012	MOTHER	329	0.27015965562985	300	1	C_No_Fission_Fusion	26.863	20227558.7333333	20
159	cela1_red_15_20695166	FATHER	330	0.544891629285074	301	1	C_No_Fission_Fusion	26.863	20249712.7333333	20
165	cela1_red_15_20695166	MOTHER	342	0.552032254437887	301	1	C_No_Fission_Fusion	26.863	20249712.7333333	20
69	cela1_red_15_20745087	FATHER	112	0.0177657812803871	302	1	C_No_Fission_Fusion	26.863	20299633.7333333	20
37	cela1_red_15_20745087	MOTHER	76	0.908776925275496	302	1	C_No_Fission_Fusion	26.863	20299633.7333333	20
167	cela1_red_15_20764822	FATHER	341	0.745296977115942	303	1	C_No_Fission_Fusion	26.863	20319368.7333333	20
143	cela1_red_15_20764822	MOTHER	318	0.0819791154600826	303	1	C_No_Fission_Fusion	26.863	20319368.7333333	20
82	cela1_red_15_20847910	FATHER	199	0.0157309902094514	304	1	C_No_Fission_Fusion	26.863	20402456.7333333	20
177	cela1_red_15_20847910	MOTHER	373	0.351348639727799	304	1	C_No_Fission_Fusion	26.863	20402456.7333333	20
107	cela1_red_15_21008321	FATHER	236	0.171499463459936	305	1	C_No_Fission_Fusion	27.028	20562867.7333333	20
223	cela1_red_15_21008321	MOTHER	431	0.500130304978522	305	1	C_No_Fission_Fusion	27.028	20562867.7333333	20
122	cela1_red_15_21070413	FATHER	265	0.219152185131335	306	1	C_No_Fission_Fusion	27.028	20624959.7333333	20
195	cela1_red_15_21070413	MOTHER	391	1	306	1	C_No_Fission_Fusion	27.028	20624959.7333333	20
90	cela1_red_15_21103425	FATHER	166	0.312974211306448	307	1	C_No_Fission_Fusion	27.028	20657971.7333333	20
101	cela1_red_15_21103425	MOTHER	209	0.678222027769562	307	1	C_No_Fission_Fusion	27.028	20657971.7333333	20
157	cela1_red_15_21137323	FATHER	345	0.106143235907963	308	1	C_No_Fission_Fusion	27.028	20691869.7333333	20
113	cela1_red_15_21137323	MOTHER	250	0.145617157999039	308	1	C_No_Fission_Fusion	27.028	20691869.7333333	20
155	cela1_red_15_21153408	FATHER	317	0.736181247838131	309	1	C_No_Fission_Fusion	27.028	20707954.7333333	20
178	cela1_red_15_21153408	MOTHER	347	0.667648194368723	309	1	C_No_Fission_Fusion	27.028	20707954.7333333	20
186	cela1_red_15_21267372	FATHER	360	0.562143070065057	310	1	C_No_Fission_Fusion	27.028	20821918.7333333	20
136	cela1_red_15_21267372	MOTHER	301	0.106395018833509	310	1	C_No_Fission_Fusion	27.028	20821918.7333333	20
158	cela1_red_15_21293249	FATHER	288	0.111453113052456	311	1	C_No_Fission_Fusion	27.028	20847795.7333333	20
193	cela1_red_15_21293249	MOTHER	365	0.29515956616827	311	1	C_No_Fission_Fusion	27.028	20847795.7333333	20
173	cela1_red_15_21354784	FATHER	344	0.957012200000805	312	1	C_No_Fission_Fusion	27.028	20909330.7333333	20
156	cela1_red_15_21354784	MOTHER	326	0.471577977128967	312	1	C_No_Fission_Fusion	27.028	20909330.7333333	20
167	cela1_red_15_21383595	FATHER	329	0.825502210982931	313	1	C_No_Fission_Fusion	27.028	20938141.7333333	20
163	cela1_red_15_21383595	MOTHER	355	0.137145048391695	313	1	C_No_Fission_Fusion	27.028	20938141.7333333	20
183	cela1_red_15_21446750	FATHER	338	0.141826017767027	314	1	C_No_Fission_Fusion	27.028	21001296.7333333	21
173	cela1_red_15_21446750	MOTHER	359	0.526572270268259	314	1	C_No_Fission_Fusion	27.028	21001296.7333333	21
91	cela1_red_15_21492824	FATHER	175	0.650272240263436	315	1	C_No_Fission_Fusion	27.028	21047370.7333333	21
110	cela1_red_15_21492824	MOTHER	226	0.739522915748217	315	1	C_No_Fission_Fusion	27.028	21047370.7333333	21
171	cela1_red_15_21531380	FATHER	351	0.669433885793022	316	1	C_No_Fission_Fusion	27.028	21085926.7333333	21
163	cela1_red_15_21531380	MOTHER	324	0.955707269579382	316	1	C_No_Fission_Fusion	27.028	21085926.7333333	21
123	cela1_red_15_21604308	FATHER	248	0.949385328165352	317	1	C_No_Fission_Fusion	27.028	21158854.7333333	21
174	cela1_red_15_21604308	MOTHER	350	0.957381728730901	317	1	C_No_Fission_Fusion	27.028	21158854.7333333	21
155	cela1_red_15_21746700	FATHER	315	0.821732207220875	318	1	C_No_Fission_Fusion	27.357	21301246.7333333	21
142	cela1_red_15_21746700	MOTHER	312	0.126234786143972	318	1	C_No_Fission_Fusion	27.357	21301246.7333333	21
188	cela1_red_15_21773442	FATHER	361	0.461266073573879	319	1	C_No_Fission_Fusion	27.686	21327988.7333333	21
152	cela1_red_15_21773442	MOTHER	317	0.500381479444525	319	1	C_No_Fission_Fusion	27.686	21327988.7333333	21
162	cela1_red_15_21832644	FATHER	376	0.00844860266777173	320	1	C_No_Fission_Fusion	27.686	21387190.7333333	21
147	cela1_red_15_21832644	MOTHER	279	0.401984465017469	320	1	C_No_Fission_Fusion	27.686	21387190.7333333	21
112	cela1_red_15_21878836	FATHER	214	0.538504000228378	321	1	C_No_Fission_Fusion	27.686	21433382.7333333	21
110	cela1_red_15_21878836	MOTHER	224	0.841188185552688	321	1	C_No_Fission_Fusion	27.686	21433382.7333333	21
132	cela1_red_15_21976147	FATHER	261	0.90150708084328	322	1	C_No_Fission_Fusion	27.686	21530693.7333333	21
157	cela1_red_15_21976147	MOTHER	331	0.379190700062122	322	1	C_No_Fission_Fusion	27.686	21530693.7333333	21
233	cela1_red_15_22069707	FATHER	455	0.639255517181612	323	1	C_No_Fission_Fusion	27.748	21624253.7333333	21
140	cela1_red_15_22069707	MOTHER	265	0.389821393320006	323	1	C_No_Fission_Fusion	27.748	21624253.7333333	21
140	cela1_red_15_22124490	FATHER	303	0.2062036114089	324	1	C_No_Fission_Fusion	27.803	21679036.7333333	21
182	cela1_red_15_22124490	MOTHER	372	0.716707837230271	324	1	C_No_Fission_Fusion	27.803	21679036.7333333	21
213	cela1_red_15_22155463	FATHER	396	0.144937257560984	325	1	C_No_Fission_Fusion	27.803	21710009.7333333	21
141	cela1_red_15_22155463	MOTHER	260	0.19269290366287	325	1	C_No_Fission_Fusion	27.803	21710009.7333333	21
207	cela1_red_15_22172964	FATHER	379	0.0805937797294187	326	1	C_No_Fission_Fusion	27.946	21727510.7333333	21
167	cela1_red_15_22172964	MOTHER	321	0.503063065740338	326	1	C_No_Fission_Fusion	27.946	21727510.7333333	21
184	cela1_red_15_22220436	FATHER	366	0.95832238390561	327	1	C_No_Fission_Fusion	28.155	21774982.7333333	21
171	cela1_red_15_22220436	MOTHER	326	0.406139483741012	327	1	C_No_Fission_Fusion	28.155	21774982.7333333	21
64	cela1_red_15_22398799	FATHER	133	0.728853938673584	328	1	C_No_Fission_Fusion	28.155	21953345.7333333	21
111	cela1_red_15_22398799	MOTHER	202	0.181135331798712	328	1	C_No_Fission_Fusion	28.155	21953345.7333333	21
52	cela1_red_15_22517979	FATHER	93	0.299731696897031	329	1	C_No_Fission_Fusion	28.155	22072525.7333333	22
25	cela1_red_15_22517979	MOTHER	39	0.108129021406057	329	1	C_No_Fission_Fusion	28.155	22072525.7333333	22
234	cela1_red_15_22550064	FATHER	415	0.0106059125255153	330	1	C_No_Fission_Fusion	28.377	22104610.7333333	22
124	cela1_red_15_22550064	MOTHER	235	0.43381240529677	330	1	C_No_Fission_Fusion	28.377	22104610.7333333	22
138	cela1_red_15_22608550	FATHER	306	0.0971944169409876	331	1	C_No_Fission_Fusion	28.377	22163096.7333333	22
175	cela1_red_15_22608550	MOTHER	370	0.323271786968351	331	1	C_No_Fission_Fusion	28.377	22163096.7333333	22
160	cela1_red_15_22674061	FATHER	326	0.781888594151013	332	1	C_No_Fission_Fusion	28.663	22228607.7333333	22
162	cela1_red_15_22674061	MOTHER	334	0.622461703717025	332	1	C_No_Fission_Fusion	28.663	22228607.7333333	22
216	cela1_red_15_22801908	FATHER	411	0.323877390802441	333	1	C_No_Fission_Fusion	28.663	22356454.7333333	22
138	cela1_red_15_22801908	MOTHER	264	0.498478118214549	333	1	C_No_Fission_Fusion	28.663	22356454.7333333	22
120	cela1_red_15_22861875	FATHER	257	0.318255270999264	334	1	C_No_Fission_Fusion	28.663	22416421.7333333	22
200	cela1_red_15_22861875	MOTHER	405	0.842480079453236	334	1	C_No_Fission_Fusion	28.663	22416421.7333333	22
171	cela1_red_15_23019475	FATHER	363	0.293832381071831	335	1	C_No_Fission_Fusion	28.663	22574021.7333333	22
167	cela1_red_15_23019475	MOTHER	309	0.172055213779869	335	1	C_No_Fission_Fusion	28.663	22574021.7333333	22
97	cela1_red_15_23034302	FATHER	167	0.0439023853580117	336	1	C_No_Fission_Fusion	29.269	22588848.7333333	22
39	cela1_red_15_23034302	MOTHER	76	0.908776925275496	336	1	C_No_Fission_Fusion	29.269	22588848.7333333	22
96	cela1_red_15_23205205	FATHER	203	0.482857444317783	337	1	C_No_Fission_Fusion	29.269	22759751.7333333	22
195	cela1_red_15_23205205	MOTHER	406	0.456653366647401	337	1	C_No_Fission_Fusion	29.269	22759751.7333333	22
154	cela1_red_15_23278432	FATHER	289	0.289663909974719	338	1	C_No_Fission_Fusion	29.501	22832978.7333333	22
141	cela1_red_15_23278432	MOTHER	300	0.326353991925046	338	1	C_No_Fission_Fusion	29.501	22832978.7333333	22
152	cela1_red_15_23490108	FATHER	292	0.519823300735331	339	1	C_No_Fission_Fusion	29.892	23044654.7333333	23
146	cela1_red_15_23490108	MOTHER	287	0.813395845804812	339	1	C_No_Fission_Fusion	29.892	23044654.7333333	23
152	cela1_red_15_23585983	FATHER	269	0.03797316953326	340	1	C_No_Fission_Fusion	29.892	23140529.7333333	23
194	cela1_red_15_23585983	MOTHER	404	0.455541088679659	340	1	C_No_Fission_Fusion	29.892	23140529.7333333	23
177	cela1_red_15_23665369	FATHER	362	0.712993836588292	341	1	C_No_Fission_Fusion	29.892	23219915.7333333	23
161	cela1_red_15_23665369	MOTHER	333	0.583760522151361	341	1	C_No_Fission_Fusion	29.892	23219915.7333333	23
207	cela1_red_15_23791006	FATHER	364	0.010122718947357	342	1	C_No_Fission_Fusion	30.395	23345552.7333333	23
167	cela1_red_15_23791006	MOTHER	325	0.657282439584653	342	1	C_No_Fission_Fusion	30.395	23345552.7333333	23
161	cela1_red_15_23820952	FATHER	327	0.824978251516968	343	1	C_No_Fission_Fusion	30.395	23375498.7333333	23
160	cela1_red_15_23820952	MOTHER	315	0.821732207220875	343	1	C_No_Fission_Fusion	30.395	23375498.7333333	23
184	cela1_red_15_23891450	FATHER	320	0.00850215778363326	344	1	C_No_Fission_Fusion	30.548	23445996.7333333	23
171	cela1_red_15_23891450	MOTHER	362	0.31798056874391	344	1	C_No_Fission_Fusion	30.548	23445996.7333333	23
149	cela1_red_15_23915450	FATHER	292	0.769884407148195	345	1	C_No_Fission_Fusion	30.548	23469996.7333333	23
142	cela1_red_15_23915450	MOTHER	279	0.810790822396576	345	1	C_No_Fission_Fusion	30.548	23469996.7333333	23
208	cela1_red_15_24167109	FATHER	377	0.0501916166053449	346	1	C_No_Fission_Fusion	30.722	23721655.7333333	23
166	cela1_red_15_24167109	MOTHER	331	1	346	1	C_No_Fission_Fusion	30.722	23721655.7333333	23
141	cela1_red_15_24316429	FATHER	289	0.724199717268648	347	1	C_No_Fission_Fusion	30.722	23870975.7333333	23
199	cela1_red_15_24316429	MOTHER	357	0.0341114593299599	347	1	C_No_Fission_Fusion	30.722	23870975.7333333	23
209	cela1_red_15_24404085	FATHER	396	0.291281628477795	348	1	C_No_Fission_Fusion	30.815	23958631.7333333	23
123	cela1_red_15_24404085	MOTHER	255	0.616472564249038	348	1	C_No_Fission_Fusion	30.815	23958631.7333333	23
148	cela1_red_15_24466617	FATHER	302	0.773618900522015	349	1	C_No_Fission_Fusion	30.86	24021163.7333333	24
214	cela1_red_15_24466617	MOTHER	405	0.274291949596231	349	1	C_No_Fission_Fusion	30.86	24021163.7333333	24
174	cela1_red_15_24496810	FATHER	308	0.0261073454808068	350	1	C_No_Fission_Fusion	30.86	24051356.7333333	24
160	cela1_red_15_24496810	MOTHER	330	0.620361029253463	350	1	C_No_Fission_Fusion	30.86	24051356.7333333	24
159	cela1_red_15_24648702	FATHER	344	0.177601860047298	351	1	C_No_Fission_Fusion	30.86	24203248.7333333	24
158	cela1_red_15_24648702	MOTHER	339	0.232086747405029	351	1	C_No_Fission_Fusion	30.86	24203248.7333333	24
111	cela1_red_15_24709544	FATHER	222	1	352	1	C_No_Fission_Fusion	31.305	24264090.7333333	24
129	cela1_red_15_24709544	MOTHER	277	0.279444100507367	352	1	C_No_Fission_Fusion	31.305	24264090.7333333	24
179	cela1_red_15_24767835	FATHER	347	0.591450112486173	353	1	C_No_Fission_Fusion	31.305	24322381.7333333	24
156	cela1_red_15_24767835	MOTHER	328	0.407574538420573	353	1	C_No_Fission_Fusion	31.305	24322381.7333333	24
146	cela1_red_15_24807107	FATHER	282	0.592077086506683	354	1	C_No_Fission_Fusion	31.865	24361653.7333333	24
180	cela1_red_15_24807107	MOTHER	343	0.387662220465191	354	1	C_No_Fission_Fusion	31.865	24361653.7333333	24
155	cela1_red_15_24957243	FATHER	300	0.603405717872138	355	1	C_No_Fission_Fusion	31.865	24511789.7333333	24
190	cela1_red_15_24957243	MOTHER	380	1	355	1	C_No_Fission_Fusion	31.865	24511789.7333333	24
162	cela1_red_15_25106692	FATHER	348	0.217545111182465	356	1	C_No_Fission_Fusion	31.865	24661238.7333333	24
173	cela1_red_15_25106692	MOTHER	332	0.475611274356934	356	1	C_No_Fission_Fusion	31.865	24661238.7333333	24
158	cela1_red_15_25254862	FATHER	308	0.690062123639698	357	1	C_No_Fission_Fusion	31.865	24809408.7333333	24
172	cela1_red_15_25254862	MOTHER	362	0.371612008806317	357	1	C_No_Fission_Fusion	31.865	24809408.7333333	24
189	cela1_red_15_25328054	FATHER	356	0.265683036924473	358	1	C_No_Fission_Fusion	31.865	24882600.7333333	24
165	cela1_red_15_25328054	MOTHER	346	0.420048980282064	358	1	C_No_Fission_Fusion	31.865	24882600.7333333	24
171	cela1_red_15_25376660	FATHER	305	0.0390944373294849	359	1	C_No_Fission_Fusion	31.865	24931206.7333333	24
189	cela1_red_15_25376660	MOTHER	407	0.165084884238369	359	1	C_No_Fission_Fusion	31.865	24931206.7333333	24
132	cela1_sika_15_25437944	FATHER	269	0.807375773732401	360	1	C_No_Fission_Fusion	31.865	24992490.7333333	24
178	cela1_sika_15_25437944	MOTHER	354	0.957622851943253	360	1	C_No_Fission_Fusion	31.865	24992490.7333333	24
144	cela1_sika_15_25466266	FATHER	293	0.815280514765915	361	1	C_No_Fission_Fusion	31.865	25020812.7333333	25
165	cela1_sika_15_25466266	MOTHER	343	0.517083851175791	361	1	C_No_Fission_Fusion	31.865	25020812.7333333	25
152	cela1_red_15_25482879	FATHER	284	0.259518069070496	362	1	C_No_Fission_Fusion	31.865	25037425.7333333	25
181	cela1_red_15_25482879	MOTHER	372	0.640824670325296	362	1	C_No_Fission_Fusion	31.865	25037425.7333333	25
66	cela1_red_15_25511940	FATHER	141	0.500629264525242	363	1	C_No_Fission_Fusion	32.136	25066486.7333333	25
90	cela1_red_15_25511940	MOTHER	175	0.762469440261249	363	1	C_No_Fission_Fusion	32.136	25066486.7333333	25
123	cela1_red_15_25583254	FATHER	230	0.322633359793548	364	1	C_No_Fission_Fusion	32.431	25137800.7333333	25
198	cela1_red_15_25583254	MOTHER	424	0.189715625884435	364	1	C_No_Fission_Fusion	32.431	25137800.7333333	25
149	cela1_red_15_25742855	FATHER	263	0.0358348198863108	365	1	C_No_Fission_Fusion	32.48	25297401.7333333	25
167	cela1_red_15_25742855	MOTHER	317	0.368864138125408	365	1	C_No_Fission_Fusion	32.48	25297401.7333333	25
169	cela1_red_15_25828365	FATHER	371	0.0965098260485314	366	1	C_No_Fission_Fusion	32.495	25382911.7333333	25
146	cela1_red_15_25828365	MOTHER	332	0.0321665091082167	366	1	C_No_Fission_Fusion	32.495	25382911.7333333	25
174	cela1_red_15_25931383	FATHER	371	0.253345773373198	367	1	C_No_Fission_Fusion	32.57	25485929.7333333	25
139	cela1_red_15_25931383	MOTHER	263	0.388024303023033	367	1	C_No_Fission_Fusion	32.57	25485929.7333333	25
165	cela1_red_15_25955556	FATHER	317	0.500381479444525	368	1	C_No_Fission_Fusion	32.65	25510102.7333333	25
166	cela1_red_15_25955556	MOTHER	354	0.264336056507819	368	1	C_No_Fission_Fusion	32.65	25510102.7333333	25
186	cela1_red_15_25990986	FATHER	407	0.0918048256611782	369	1	C_No_Fission_Fusion	32.65	25545532.7333333	25
141	cela1_red_15_25990986	MOTHER	298	0.384920425447244	369	1	C_No_Fission_Fusion	32.65	25545532.7333333	25
150	cela1_red_15_26028662	FATHER	302	0.954124894569108	370	1	C_No_Fission_Fusion	32.65	25583208.7333333	25
147	cela1_red_15_26028662	MOTHER	258	0.0291347832544911	370	1	C_No_Fission_Fusion	32.65	25583208.7333333	25
177	cela1_red_15_26090987	FATHER	314	0.027583928586509	371	1	C_No_Fission_Fusion	32.76	25645533.7333333	25
177	cela1_red_15_26090987	MOTHER	363	0.674623294608501	371	1	C_No_Fission_Fusion	32.76	25645533.7333333	25
173	cela1_red_15_26137757	FATHER	344	0.957012200000805	372	1	C_No_Fission_Fusion	32.76	25692303.7333333	25
106	cela1_red_15_26137757	MOTHER	243	0.054067867795222	372	1	C_No_Fission_Fusion	32.76	25692303.7333333	25
33	cela1_red_15_26165163	FATHER	80	0.145635454402982	373	1	C_No_Fission_Fusion	32.97	25719709.7333333	25
34	cela1_red_15_26165163	MOTHER	66	0.902158500096702	373	1	C_No_Fission_Fusion	32.97	25719709.7333333	25
33	cela1_red_15_26165339	FATHER	80	0.145635454402982	374	1	C_No_Fission_Fusion	33.167	25719885.7333333	25
34	cela1_red_15_26165339	MOTHER	66	0.902158500096702	374	1	C_No_Fission_Fusion	33.167	25719885.7333333	25
143	cela1_red_15_26318674	FATHER	303	0.358024635594583	375	1	C_No_Fission_Fusion	33.378	25873220.7333333	25
189	cela1_red_15_26318674	MOTHER	382	0.878035112392685	375	1	C_No_Fission_Fusion	33.378	25873220.7333333	25
178	cela1_red_15_26359213	FATHER	327	0.121392514806567	376	1	C_No_Fission_Fusion	33.378	25913759.7333333	25
191	cela1_red_15_26359213	MOTHER	387	0.838908924889518	376	1	C_No_Fission_Fusion	33.378	25913759.7333333	25
107	cela1_red_15_26391923	FATHER	223	0.592251914630359	377	1	C_No_Fission_Fusion	33.378	25946469.7333333	25
105	cela1_red_15_26391923	MOTHER	205	0.780040221489847	377	1	C_No_Fission_Fusion	33.378	25946469.7333333	25
207	cela1_red_15_26447614	FATHER	436	0.314550649005808	378	1	C_No_Fission_Fusion	33.378	26002160.7333333	26
118	cela1_red_15_26447614	MOTHER	238	0.948335123853363	378	1	C_No_Fission_Fusion	33.378	26002160.7333333	26
196	cela1_red_15_26481994	FATHER	356	0.0634451926220178	379	1	C_No_Fission_Fusion	33.378	26036540.7333333	26
149	cela1_red_15_26481994	MOTHER	306	0.689103986061038	379	1	C_No_Fission_Fusion	33.378	26036540.7333333	26
126	cela1_red_15_26577072	FATHER	281	0.0946766675552124	380	1	C_No_Fission_Fusion	33.378	26131618.7333333	26
163	cela1_red_15_26577072	MOTHER	326	1	380	1	C_No_Fission_Fusion	33.378	26131618.7333333	26
155	cela1_red_15_26593137	FATHER	295	0.415053346473937	381	1	C_No_Fission_Fusion	33.812	26147683.7333333	26
153	cela1_red_15_26593137	MOTHER	335	0.125939159372871	381	1	C_No_Fission_Fusion	33.812	26147683.7333333	26
129	cela1_red_15_26683134	FATHER	240	0.272457317673008	382	1	C_No_Fission_Fusion	33.812	26237680.7333333	26
119	cela1_red_15_26683134	MOTHER	270	0.0590131877217566	382	1	C_No_Fission_Fusion	33.812	26237680.7333333	26
194	cela1_red_15_26737739	FATHER	400	0.582374479534061	383	1	C_No_Fission_Fusion	33.812	26292285.7333333	26
171	cela1_red_15_26737739	MOTHER	312	0.100476906090956	383	1	C_No_Fission_Fusion	33.812	26292285.7333333	26
177	cela1_red_15_26813979	FATHER	333	0.273058009273409	384	1	C_No_Fission_Fusion	33.812	26368525.7333333	26
165	cela1_red_15_26813979	MOTHER	342	0.552032254437887	384	1	C_No_Fission_Fusion	33.812	26368525.7333333	26
155	cela1_red_15_26847986	FATHER	293	0.349945413074625	385	1	C_No_Fission_Fusion	33.898	26402532.7333333	26
145	cela1_red_15_26847986	MOTHER	326	0.0523989678472616	385	1	C_No_Fission_Fusion	33.898	26402532.7333333	26
136	cela1_red_15_26857244	FATHER	270	0.951487231902975	386	1	C_No_Fission_Fusion	33.982	26411790.7333333	26
187	cela1_red_15_26857244	MOTHER	372	0.958659404586199	386	1	C_No_Fission_Fusion	33.982	26411790.7333333	26
139	cela1_red_15_26940223	FATHER	262	0.354103125500046	387	1	C_No_Fission_Fusion	33.982	26494769.7333333	26
126	cela1_red_15_26940223	MOTHER	294	0.0166481778125673	387	1	C_No_Fission_Fusion	33.982	26494769.7333333	26
173	cela1_red_15_26980576	FATHER	353	0.749514372989036	388	1	C_No_Fission_Fusion	33.982	26535122.7333333	26
137	cela1_red_15_26980576	MOTHER	278	0.857250249493208	388	1	C_No_Fission_Fusion	33.982	26535122.7333333	26
181	cela1_red_15_27056855	FATHER	331	0.0990117771110953	389	1	C_No_Fission_Fusion	33.982	26611401.7333333	26
172	cela1_red_15_27056855	MOTHER	359	0.460020451293605	389	1	C_No_Fission_Fusion	33.982	26611401.7333333	26
192	cela1_red_15_27129908	FATHER	375	0.67957603895375	390	1	C_No_Fission_Fusion	33.982	26684454.7333333	26
140	cela1_red_15_27129908	MOTHER	303	0.2062036114089	390	1	C_No_Fission_Fusion	33.982	26684454.7333333	26
96	cela1_red_15_27189668	FATHER	191	1	391	1	C_No_Fission_Fusion	33.982	26744214.7333333	26
123	cela1_red_15_27189668	MOTHER	259	0.455947843060669	391	1	C_No_Fission_Fusion	33.982	26744214.7333333	26
192	cela1_red_15_27208966	FATHER	376	0.71815361060093	392	1	C_No_Fission_Fusion	33.982	26763512.7333333	26
149	cela1_red_15_27208966	MOTHER	323	0.181658849073493	392	1	C_No_Fission_Fusion	33.982	26763512.7333333	26
148	cela1_red_15_27234594	FATHER	297	1	393	1	C_No_Fission_Fusion	33.982	26789140.7333333	26
180	cela1_red_15_27234594	MOTHER	339	0.277347174766639	393	1	C_No_Fission_Fusion	33.982	26789140.7333333	26
125	cela1_red_15_27320822	FATHER	265	0.389821393320006	394	1	C_No_Fission_Fusion	34.234	26875368.7333333	26
135	cela1_red_15_27320822	MOTHER	296	0.146071181195786	394	1	C_No_Fission_Fusion	34.234	26875368.7333333	26
168	cela1_red_15_27452521	FATHER	320	0.401772572403715	395	1	C_No_Fission_Fusion	34.234	27007067.7333333	27
166	cela1_red_15_27452521	MOTHER	334	0.956374365362846	395	1	C_No_Fission_Fusion	34.234	27007067.7333333	27
111	cela1_red_15_27535558	FATHER	205	0.263738335486049	396	1	C_No_Fission_Fusion	34.234	27090104.7333333	27
119	cela1_red_15_27535558	MOTHER	229	0.597141911163263	396	1	C_No_Fission_Fusion	34.234	27090104.7333333	27
136	cela1_red_15_27568241	FATHER	310	0.0354310901101495	397	1	C_No_Fission_Fusion	34.234	27122787.7333333	27
142	cela1_red_15_27568241	MOTHER	279	0.810790822396576	397	1	C_No_Fission_Fusion	34.234	27122787.7333333	27
163	cela1_red_15_27583791	FATHER	317	0.65326578377907	398	1	C_No_Fission_Fusion	34.378	27138337.7333333	27
147	cela1_red_15_27583791	MOTHER	283	0.552295292387621	398	1	C_No_Fission_Fusion	34.378	27138337.7333333	27
143	cela1_red_15_27657970	FATHER	295	0.641448631358347	399	1	C_No_Fission_Fusion	34.568	27212516.7333333	27
92	cela1_red_15_27657970	MOTHER	201	0.259033547217241	399	1	C_No_Fission_Fusion	34.568	27212516.7333333	27
136	cela1_red_15_27710322	FATHER	275	0.904032952347877	400	1	C_No_Fission_Fusion	34.592	27264868.7333333	27
185	cela1_red_15_27710322	MOTHER	334	0.0553150774168858	400	1	C_No_Fission_Fusion	34.592	27264868.7333333	27
148	cela1_red_15_27758559	FATHER	283	0.475708573097181	401	1	C_No_Fission_Fusion	34.592	27313105.7333333	27
176	cela1_red_15_27758559	MOTHER	375	0.255894740159157	401	1	C_No_Fission_Fusion	34.592	27313105.7333333	27
165	cela1_red_15_27808638	FATHER	353	0.241581255775369	402	1	C_No_Fission_Fusion	34.592	27363184.7333333	27
196	cela1_red_15_27808638	MOTHER	387	0.838908924889518	402	1	C_No_Fission_Fusion	34.592	27363184.7333333	27
183	cela1_red_15_27892454	FATHER	325	0.0263480167233963	403	1	C_No_Fission_Fusion	34.942	27447000.7333333	27
160	cela1_red_15_27892454	MOTHER	333	0.510858296411392	403	1	C_No_Fission_Fusion	34.942	27447000.7333333	27
88	cela1_red_15_27902832	FATHER	172	0.819147252434749	404	1	C_No_Fission_Fusion	35.059	27457378.7333333	27
51	cela1_red_15_27902832	MOTHER	104	0.921948827626432	404	1	C_No_Fission_Fusion	35.059	27457378.7333333	27
172	cela1_red_15_27938477	FATHER	340	0.870787044876439	405	1	C_No_Fission_Fusion	35.176	27493023.7333333	27
150	cela1_red_15_27938477	MOTHER	320	0.288160032194732	405	1	C_No_Fission_Fusion	35.176	27493023.7333333	27
172	cela1_red_15_27938520	FATHER	340	0.870787044876439	406	1	C_No_Fission_Fusion	35.176	27493066.7333333	27
150	cela1_red_15_27938520	MOTHER	320	0.288160032194732	406	1	C_No_Fission_Fusion	35.176	27493066.7333333	27
193	cela1_red_15_27974691	FATHER	400	0.515743056992031	407	1	C_No_Fission_Fusion	35.176	27529237.7333333	27
149	cela1_red_15_27974691	MOTHER	288	0.595960089727102	407	1	C_No_Fission_Fusion	35.176	27529237.7333333	27
129	cela1_red_15_28031158	FATHER	263	0.805235806479568	408	1	C_No_Fission_Fusion	35.39	27585704.7333333	27
164	cela1_red_15_28031158	MOTHER	329	1	408	1	C_No_Fission_Fusion	35.39	27585704.7333333	27
82	cela1_red_15_28089916	FATHER	164	1	409	1	C_No_Fission_Fusion	35.39	27644462.7333333	27
44	cela1_red_15_28089916	MOTHER	102	0.197789863068083	409	1	C_No_Fission_Fusion	35.39	27644462.7333333	27
120	cela1_red_15_28121352	FATHER	245	0.798360983460348	410	1	C_No_Fission_Fusion	35.39	27675898.7333333	27
82	cela1_red_15_28121352	MOTHER	157	0.632184878293339	410	1	C_No_Fission_Fusion	35.39	27675898.7333333	27
166	cela1_red_15_28149795	FATHER	350	0.36353508166407	411	1	C_No_Fission_Fusion	35.39	27704341.7333333	27
113	cela1_red_15_28149795	MOTHER	262	0.0303992373743765	411	1	C_No_Fission_Fusion	35.39	27704341.7333333	27
192	cela1_red_15_28198389	FATHER	358	0.186328104781879	412	1	C_No_Fission_Fusion	35.39	27752935.7333333	27
157	cela1_red_15_28198389	MOTHER	318	0.86643490126261	412	1	C_No_Fission_Fusion	35.39	27752935.7333333	27
112	cela1_red_15_28291541	FATHER	271	0.00510692584086291	413	1	C_No_Fission_Fusion	35.39	27846087.7333333	27
176	cela1_red_15_28291541	MOTHER	326	0.16606899235688	413	1	C_No_Fission_Fusion	35.39	27846087.7333333	27
177	cela1_red_15_28388278	FATHER	369	0.466164955629886	414	1	C_No_Fission_Fusion	35.39	27942824.7333333	27
134	cela1_red_15_28388278	MOTHER	274	0.762669536987561	414	1	C_No_Fission_Fusion	35.39	27942824.7333333	27
150	cela1_red_15_28394091	FATHER	309	0.649104774232944	415	1	C_No_Fission_Fusion	35.39	27948637.7333333	27
165	cela1_red_15_28394091	MOTHER	322	0.696530113209805	415	1	C_No_Fission_Fusion	35.39	27948637.7333333	27
153	cela1_red_15_28402449	FATHER	287	0.287988408452472	416	1	C_No_Fission_Fusion	35.39	27956995.7333333	27
211	cela1_red_15_28402449	MOTHER	444	0.318951868062286	416	1	C_No_Fission_Fusion	35.39	27956995.7333333	27
166	cela1_red_15_28456458	FATHER	344	0.553190183461631	417	1	C_No_Fission_Fusion	35.603	28011004.7333333	28
177	cela1_red_15_28456458	MOTHER	346	0.706735394873315	417	1	C_No_Fission_Fusion	35.603	28011004.7333333	28
216	cela1_red_15_28545968	FATHER	414	0.403462662420986	418	1	C_No_Fission_Fusion	35.603	28100514.7333333	28
150	cela1_red_15_28545968	MOTHER	298	0.953818547405651	418	1	C_No_Fission_Fusion	35.603	28100514.7333333	28
181	cela1_red_15_28691822	FATHER	371	0.677950305746548	419	1	C_No_Fission_Fusion	35.603	28246368.7333333	28
98	cela1_red_15_28691822	MOTHER	224	0.0709915868419267	419	1	C_No_Fission_Fusion	35.603	28246368.7333333	28
195	cela1_red_15_28762062	FATHER	381	0.681969181559249	420	1	C_No_Fission_Fusion	35.603	28316608.7333333	28
143	cela1_red_15_28762062	MOTHER	271	0.395121798687793	420	1	C_No_Fission_Fusion	35.603	28316608.7333333	28
158	cela1_red_15_28801893	FATHER	323	0.738551604125015	421	1	C_No_Fission_Fusion	35.603	28356439.7333333	28
159	cela1_red_15_28801893	MOTHER	302	0.388087340273255	421	1	C_No_Fission_Fusion	35.603	28356439.7333333	28
177	cela1_red_15_28851106	FATHER	348	0.788723722412645	422	1	C_No_Fission_Fusion	35.603	28405652.7333333	28
149	cela1_red_15_28851106	MOTHER	306	0.689103986061038	422	1	C_No_Fission_Fusion	35.603	28405652.7333333	28
177	cela1_red_15_28904041	FATHER	346	0.706735394873315	423	1	C_No_Fission_Fusion	35.603	28458587.7333333	28
166	cela1_red_15_28904041	MOTHER	319	0.501727630551873	423	1	C_No_Fission_Fusion	35.603	28458587.7333333	28
111	cela1_red_15_29008177	FATHER	249	0.0992234659599745	424	1	C_No_Fission_Fusion	35.789	28562723.7333333	28
180	cela1_red_15_29008177	MOTHER	350	0.630529486948875	424	1	C_No_Fission_Fusion	35.789	28562723.7333333	28
183	cela1_red_15_29042092	FATHER	333	0.079344620305708	425	1	C_No_Fission_Fusion	35.789	28596638.7333333	28
161	cela1_red_15_29042092	MOTHER	304	0.329559012101966	425	1	C_No_Fission_Fusion	35.789	28596638.7333333	28
156	cela1_red_15_29166780	FATHER	291	0.240978201728774	426	1	C_No_Fission_Fusion	36.205	28721326.7333333	28
235	cela1_red_15_29166780	MOTHER	454	0.481483038073496	426	1	C_No_Fission_Fusion	36.205	28721326.7333333	28
184	cela1_red_15_29212949	FATHER	345	0.236193603851387	427	1	C_No_Fission_Fusion	36.205	28767495.7333333	28
165	cela1_red_15_29212949	MOTHER	320	0.614952431208237	427	1	C_No_Fission_Fusion	36.205	28767495.7333333	28
182	cela1_red_15_29289095	FATHER	369	0.835083339050065	428	1	C_No_Fission_Fusion	36.443	28843641.7333333	28
132	cela1_red_15_29289095	MOTHER	278	0.435629098495047	428	1	C_No_Fission_Fusion	36.443	28843641.7333333	28
79	cela1_red_15_29410876	FATHER	157	1	429	1	C_No_Fission_Fusion	36.443	28965422.7333333	28
90	cela1_red_15_29410876	MOTHER	172	0.593647461306141	429	1	C_No_Fission_Fusion	36.443	28965422.7333333	28
167	cela1_red_15_29455592	FATHER	322	0.539938308363741	430	1	C_No_Fission_Fusion	36.443	29010138.7333333	29
175	cela1_red_15_29455592	MOTHER	356	0.791054494122059	430	1	C_No_Fission_Fusion	36.443	29010138.7333333	29
208	cela1_red_15_29716810	FATHER	378	0.0568870993932331	431	1	C_No_Fission_Fusion	36.443	29271356.7333333	29
152	cela1_red_15_29716810	MOTHER	292	0.519823300735331	431	1	C_No_Fission_Fusion	36.443	29271356.7333333	29
203	cela1_red_15_29756852	FATHER	373	0.0974095631928276	432	1	C_No_Fission_Fusion	36.443	29311398.7333333	29
140	cela1_red_15_29756852	MOTHER	295	0.415053346473937	432	1	C_No_Fission_Fusion	36.443	29311398.7333333	29
222	cela1_red_15_29841562	FATHER	404	0.0522059171532921	433	1	C_No_Fission_Fusion	36.443	29396108.7333333	29
148	cela1_red_15_29841562	MOTHER	287	0.636842684166218	433	1	C_No_Fission_Fusion	36.443	29396108.7333333	29
186	cela1_red_15_29858985	FATHER	335	0.0490337453771802	434	1	C_No_Fission_Fusion	36.443	29413531.7333333	29
179	cela1_red_15_29858985	MOTHER	349	0.66854464239087	434	1	C_No_Fission_Fusion	36.443	29413531.7333333	29
58	cela1_red_15_29918747	FATHER	106	0.38212581052922	435	1	C_No_Fission_Fusion	36.443	29473293.7333333	29
72	cela1_red_15_29918747	MOTHER	152	0.570333063330396	435	1	C_No_Fission_Fusion	36.443	29473293.7333333	29
152	cela1_red_15_29947004	FATHER	339	0.0646424050838238	436	1	C_No_Fission_Fusion	36.443	29501550.7333333	29
154	cela1_red_15_29947004	MOTHER	326	0.346441209071299	436	1	C_No_Fission_Fusion	36.443	29501550.7333333	29
183	cela1_red_15_29969610	FATHER	341	0.193638328994267	437	1	C_No_Fission_Fusion	36.855	29524156.7333333	29
181	cela1_red_15_29969610	MOTHER	341	0.27876156312169	437	1	C_No_Fission_Fusion	36.855	29524156.7333333	29
158	cela1_red_15_29995549	FATHER	315	1	438	1	C_No_Fission_Fusion	36.855	29550095.7333333	29
205	cela1_red_15_29995549	MOTHER	374	0.0701832346535037	438	1	C_No_Fission_Fusion	36.855	29550095.7333333	29
134	cela1_red_15_30010788	FATHER	286	0.314784756839632	439	1	C_No_Fission_Fusion	36.855	29565334.7333333	29
111	cela1_red_15_30010788	MOTHER	233	0.512476401640159	439	1	C_No_Fission_Fusion	36.855	29565334.7333333	29
201	cela1_red_15_30043643	FATHER	389	0.542960954566153	440	1	C_No_Fission_Fusion	36.855	29598189.7333333	29
130	cela1_red_15_30043643	MOTHER	291	0.0784608361621116	440	1	C_No_Fission_Fusion	36.855	29598189.7333333	29
168	cela1_red_15_30105448	FATHER	350	0.487185047229748	441	1	C_No_Fission_Fusion	36.855	29659994.7333333	29
178	cela1_red_15_30105448	MOTHER	329	0.151626803214995	441	1	C_No_Fission_Fusion	36.855	29659994.7333333	29
247	cela1_red_15_30127777	FATHER	470	0.288719892849052	442	1	C_No_Fission_Fusion	36.892	29682323.7333333	29
113	cela1_red_15_30127777	MOTHER	246	0.225670926276406	442	1	C_No_Fission_Fusion	36.892	29682323.7333333	29
127	cela1_red_15_30228292	FATHER	244	0.564592655919569	443	1	C_No_Fission_Fusion	36.936	29782838.7333333	29
177	cela1_red_15_30228292	MOTHER	358	0.874048007896604	443	1	C_No_Fission_Fusion	36.936	29782838.7333333	29
161	cela1_red_15_30295365	FATHER	360	0.0510166111711985	444	1	C_No_Fission_Fusion	36.978	29849911.7333333	29
149	cela1_red_15_30295365	MOTHER	326	0.134689085506065	444	1	C_No_Fission_Fusion	36.978	29849911.7333333	29
130	cela1_red_15_30295499	FATHER	255	0.80226833885811	445	1	C_No_Fission_Fusion	36.978	29850045.7333333	29
202	cela1_red_15_30295499	MOTHER	395	0.687351252087209	445	1	C_No_Fission_Fusion	36.978	29850045.7333333	29
116	cela1_red_15_30349916	FATHER	251	0.255848633240713	446	1	C_No_Fission_Fusion	36.978	29904462.7333333	29
204	cela1_red_15_30349916	MOTHER	374	0.0878002707671838	446	1	C_No_Fission_Fusion	36.978	29904462.7333333	29
182	cela1_red_15_30384686	FATHER	377	0.536610617132125	447	1	C_No_Fission_Fusion	36.978	29939232.7333333	29
182	cela1_red_15_30384686	MOTHER	326	0.0402744715883295	447	1	C_No_Fission_Fusion	36.978	29939232.7333333	29
25	cela1_red_15_30461446	FATHER	38	0.0729513885162306	448	1	C_No_Fission_Fusion	37.035	30015992.7333333	30
44	cela1_red_15_30461446	MOTHER	90	0.91612887701129	448	1	C_No_Fission_Fusion	37.035	30015992.7333333	30
155	cela1_red_15_30467214	FATHER	293	0.349945413074625	449	1	C_No_Fission_Fusion	37.093	30021760.7333333	30
187	cela1_red_15_30467214	MOTHER	366	0.714496875952714	449	1	C_No_Fission_Fusion	37.093	30021760.7333333	30
144	cela1_red_15_30522689	FATHER	279	0.632054958869102	450	1	C_No_Fission_Fusion	37.161	30077235.7333333	30
177	cela1_red_15_30522689	MOTHER	371	0.406188297791342	450	1	C_No_Fission_Fusion	37.161	30077235.7333333	30
177	cela1_red_15_30577958	FATHER	368	0.498032795678996	451	1	C_No_Fission_Fusion	37.227	30132504.7333333	30
145	cela1_red_15_30577958	MOTHER	267	0.178070880688699	451	1	C_No_Fission_Fusion	37.227	30132504.7333333	30
153	cela1_red_15_30597557	FATHER	307	1	452	1	C_No_Fission_Fusion	37.315	30152103.7333333	30
181	cela1_red_15_30597557	MOTHER	361	1	452	1	C_No_Fission_Fusion	37.315	30152103.7333333	30
75	cela1_red_15_30636143	FATHER	144	0.677069794366834	453	1	C_No_Fission_Fusion	37.403	30190689.7333333	30
60	cela1_red_15_30636143	MOTHER	107	0.245891314612684	453	1	C_No_Fission_Fusion	37.403	30190689.7333333	30
152	cela1_red_15_30709399	FATHER	289	0.410251099824046	454	1	C_No_Fission_Fusion	37.403	30263945.7333333	30
217	cela1_red_15_30709399	MOTHER	384	0.0123010978548187	454	1	C_No_Fission_Fusion	37.403	30263945.7333333	30
161	cela1_red_15_30724822	FATHER	301	0.248957740292642	455	1	C_No_Fission_Fusion	37.403	30279368.7333333	30
195	cela1_red_15_30724822	MOTHER	353	0.0552000461319746	455	1	C_No_Fission_Fusion	37.403	30279368.7333333	30
81	cela1_red_15_30761341	FATHER	165	0.876330683896029	456	1	C_No_Fission_Fusion	37.403	30315887.7333333	30
193	cela1_red_15_30761341	MOTHER	350	0.0612142100862068	456	1	C_No_Fission_Fusion	37.403	30315887.7333333	30
70	cela1_red_15_30806615	FATHER	135	0.730789439435811	457	1	C_No_Fission_Fusion	37.403	30361161.7333333	30
142	cela1_red_15_30806615	MOTHER	246	0.0181418903855536	457	1	C_No_Fission_Fusion	37.403	30361161.7333333	30
58	cela1_red_15_30896763	FATHER	103	0.236901877780293	458	1	C_No_Fission_Fusion	37.403	30451309.7333333	30
37	cela1_red_15_30896763	MOTHER	70	0.720202772352865	458	1	C_No_Fission_Fusion	37.403	30451309.7333333	30
131	cela1_red_15_30932979	FATHER	289	0.126016160975495	459	1	C_No_Fission_Fusion	37.403	30487525.7333333	30
131	cela1_red_15_30932979	MOTHER	304	0.0185502049099398	459	1	C_No_Fission_Fusion	37.403	30487525.7333333	30
141	cela1_red_15_30990904	FATHER	301	0.299491952312932	460	1	C_No_Fission_Fusion	37.403	30545450.7333333	30
159	cela1_red_15_30990904	MOTHER	325	0.7393276442374	460	1	C_No_Fission_Fusion	37.403	30545450.7333333	30
151	cela1_red_15_30999260	FATHER	292	0.598488203782933	461	1	C_No_Fission_Fusion	37.476	30553806.7333333	30
182	cela1_red_15_30999260	MOTHER	333	0.100033535086255	461	1	C_No_Fission_Fusion	37.476	30553806.7333333	30
102	cela1_red_15_31186190	FATHER	167	0.00518487567747606	462	1	C_No_Fission_Fusion	37.476	30740736.7333333	30
66	cela1_red_15_31186190	MOTHER	133	1	462	1	C_No_Fission_Fusion	37.476	30740736.7333333	30
169	cela1_red_15_31235943	FATHER	375	0.0628786099234411	463	1	C_No_Fission_Fusion	37.476	30790489.7333333	30
185	cela1_red_15_31235943	MOTHER	353	0.394470547779675	463	1	C_No_Fission_Fusion	37.476	30790489.7333333	30
58	cela1_red_15_31286601	FATHER	102	0.197789863068083	464	1	C_No_Fission_Fusion	37.623	30841147.7333333	30
54	cela1_red_15_31286601	MOTHER	120	0.315303300832258	464	1	C_No_Fission_Fusion	37.623	30841147.7333333	30
153	cela1_red_15_31320467	FATHER	294	0.521246514441784	465	1	C_No_Fission_Fusion	37.767	30875013.7333333	30
164	cela1_red_15_31320467	MOTHER	341	0.51585759141221	465	1	C_No_Fission_Fusion	37.767	30875013.7333333	30
140	cela1_red_15_31502663	FATHER	284	0.858749358677241	466	1	C_No_Fission_Fusion	37.767	31057209.7333333	31
171	cela1_red_15_31502663	MOTHER	363	0.293832381071831	466	1	C_No_Fission_Fusion	37.767	31057209.7333333	31
151	cela1_red_15_31518062	FATHER	293	0.640313557163875	467	1	C_No_Fission_Fusion	37.767	31072608.7333333	31
226	cela1_red_15_31518062	MOTHER	403	0.0166933206242733	467	1	C_No_Fission_Fusion	37.767	31072608.7333333	31
141	cela1_red_15_31636445	FATHER	310	0.125016335844655	468	1	C_No_Fission_Fusion	37.767	31190991.7333333	31
156	cela1_red_15_31636445	MOTHER	349	0.0538193287646551	468	1	C_No_Fission_Fusion	37.767	31190991.7333333	31
138	cela1_red_15_31732676	FATHER	310	0.0607179642141652	469	1	C_No_Fission_Fusion	37.944	31287222.7333333	31
149	cela1_red_15_31732676	MOTHER	313	0.428799829404682	469	1	C_No_Fission_Fusion	37.944	31287222.7333333	31
128	cela1_red_15_31803854	FATHER	270	0.42890771470616	470	1	C_No_Fission_Fusion	37.944	31358400.7333333	31
196	cela1_red_15_31803854	MOTHER	372	0.32457652319284	470	1	C_No_Fission_Fusion	37.944	31358400.7333333	31
136	cela1_red_15_31982653	FATHER	275	0.904032952347877	471	1	C_No_Fission_Fusion	38.331	31537199.7333333	31
202	cela1_red_15_31982653	MOTHER	418	0.524923196015128	471	1	C_No_Fission_Fusion	38.331	31537199.7333333	31
201	cela1_red_15_32000862	FATHER	385	0.414857281031049	472	1	C_No_Fission_Fusion	38.331	31555408.7333333	31
124	cela1_red_15_32000862	MOTHER	281	0.056073771087839	472	1	C_No_Fission_Fusion	38.331	31555408.7333333	31
160	cela1_red_15_32061086	FATHER	327	0.740096818031019	473	1	C_No_Fission_Fusion	38.457	31615632.7333333	31
139	cela1_red_15_32061086	MOTHER	321	0.0189271534584141	473	1	C_No_Fission_Fusion	38.457	31615632.7333333	31
12	cela1_red_15_32125003	FATHER	19	0.359283447265625	474	1	C_No_Fission_Fusion	38.457	31679549.7333333	31
8	cela1_red_15_32125003	MOTHER	17	1	474	1	C_No_Fission_Fusion	38.457	31679549.7333333	31
190	cela1_red_15_32170734	FATHER	400	0.342122396084051	475	1	C_No_Fission_Fusion	38.457	31725280.7333333	31
152	cela1_red_15_32170734	MOTHER	309	0.820039965051737	475	1	C_No_Fission_Fusion	38.457	31725280.7333333	31
93	cela1_red_15_32205898	FATHER	199	0.395015778120112	476	1	C_No_Fission_Fusion	38.457	31760444.7333333	31
121	cela1_red_15_32205898	MOTHER	230	0.468334052443628	476	1	C_No_Fission_Fusion	38.457	31760444.7333333	31
193	cela1_red_15_32242404	FATHER	389	0.919246870853122	477	1	C_No_Fission_Fusion	38.457	31796950.7333333	31
122	cela1_red_15_32242404	MOTHER	293	0.00495852293071223	477	1	C_No_Fission_Fusion	38.457	31796950.7333333	31
148	cela1_red_15_32249341	FATHER	311	0.427319132680719	478	1	C_No_Fission_Fusion	38.658	31803887.7333333	31
198	cela1_red_15_32249341	MOTHER	360	0.0649371922490099	478	1	C_No_Fission_Fusion	38.658	31803887.7333333	31
131	cela1_red_15_32301592	FATHER	264	0.950940080041255	479	1	C_No_Fission_Fusion	38.658	31856138.7333333	31
192	cela1_red_15_32301592	MOTHER	390	0.800164657538761	479	1	C_No_Fission_Fusion	38.658	31856138.7333333	31
103	cela1_red_15_32323625	FATHER	242	0.0242557768708141	480	1	C_No_Fission_Fusion	38.658	31878171.7333333	31
123	cela1_red_15_32323625	MOTHER	292	0.00834154874882206	480	1	C_No_Fission_Fusion	38.658	31878171.7333333	31
183	cela1_red_15_32380858	FATHER	373	0.756100738082581	481	1	C_No_Fission_Fusion	38.658	31935404.7333333	31
142	cela1_red_15_32380858	MOTHER	299	0.41819190031159	481	1	C_No_Fission_Fusion	38.658	31935404.7333333	31
182	cela1_red_15_32403396	FATHER	341	0.233462064258559	482	1	C_No_Fission_Fusion	38.658	31957942.7333333	31
206	cela1_red_15_32403396	MOTHER	349	0.000878459829433682	482	1	C_No_Fission_Fusion	38.658	31957942.7333333	31
81	cela1_red_15_32481143	FATHER	178	0.260829335260844	483	1	C_No_Fission_Fusion	38.658	32035689.7333333	32
56	cela1_red_15_32481143	MOTHER	135	0.057893891566778	483	1	C_No_Fission_Fusion	38.658	32035689.7333333	32
193	cela1_red_15_32498390	FATHER	382	0.878035112392685	484	1	C_No_Fission_Fusion	38.658	32052936.7333333	32
179	cela1_red_15_32498390	MOTHER	318	0.0285830501858154	484	1	C_No_Fission_Fusion	38.658	32052936.7333333	32
157	cela1_red_15_32532271	FATHER	311	0.909729724404984	485	1	C_No_Fission_Fusion	38.658	32086817.7333333	32
211	cela1_red_15_32532271	MOTHER	379	0.0308396814321348	485	1	C_No_Fission_Fusion	38.658	32086817.7333333	32
187	cela1_red_15_32577507	FATHER	391	0.418460729327979	486	1	C_No_Fission_Fusion	38.825	32132053.7333333	32
137	cela1_red_15_32577507	MOTHER	292	0.319811382466103	486	1	C_No_Fission_Fusion	38.825	32132053.7333333	32
187	cela1_red_15_32577525	FATHER	391	0.418460729327979	487	1	C_No_Fission_Fusion	38.825	32132071.7333333	32
137	cela1_red_15_32577525	MOTHER	292	0.319811382466103	487	1	C_No_Fission_Fusion	38.825	32132071.7333333	32
209	cela1_red_15_32610008	FATHER	428	0.66358967644654	488	1	C_No_Fission_Fusion	38.825	32164554.7333333	32
143	cela1_red_15_32610008	MOTHER	250	0.0266579627552462	488	1	C_No_Fission_Fusion	38.825	32164554.7333333	32
167	cela1_red_15_32641826	FATHER	347	0.519508906686448	489	1	C_No_Fission_Fusion	38.825	32196372.7333333	32
128	cela1_red_15_32641826	MOTHER	325	0.000153732637939029	489	1	C_No_Fission_Fusion	38.825	32196372.7333333	32
129	cela1_red_15_32691319	FATHER	233	0.115690910776863	490	1	C_No_Fission_Fusion	38.825	32245865.7333333	32
95	cela1_red_15_32691319	MOTHER	192	0.942492569653223	490	1	C_No_Fission_Fusion	38.825	32245865.7333333	32
195	cela1_red_15_32799329	FATHER	403	0.55005167797837	491	1	C_No_Fission_Fusion	39.01	32353875.7333333	32
124	cela1_red_15_32799329	MOTHER	288	0.0213938375555733	491	1	C_No_Fission_Fusion	39.01	32353875.7333333	32
182	cela1_red_15_32837963	FATHER	357	0.75087431149694	492	1	C_No_Fission_Fusion	39.01	32392509.7333333	32
135	cela1_red_15_32837963	MOTHER	281	0.550884590468505	492	1	C_No_Fission_Fusion	39.01	32392509.7333333	32
133	cela1_red_15_32873496	FATHER	251	0.376908803287612	493	1	C_No_Fission_Fusion	39.01	32428042.7333333	32
182	cela1_red_15_32873496	MOTHER	327	0.0463367197177956	493	1	C_No_Fission_Fusion	39.01	32428042.7333333	32
45	cela1_red_15_32932837	FATHER	82	0.439705429185824	494	1	C_No_Fission_Fusion	39.01	32487383.7333333	32
62	cela1_red_15_32932837	MOTHER	124	1	494	1	C_No_Fission_Fusion	39.01	32487383.7333333	32
130	cela1_red_15_33011145	FATHER	249	0.526344451144604	495	1	C_No_Fission_Fusion	39.168	32565691.7333333	32
104	cela1_red_15_33011145	MOTHER	224	0.31623292970348	495	1	C_No_Fission_Fusion	39.168	32565691.7333333	32
57	cela1_red_15_33122354	FATHER	99	0.159069651881238	496	1	C_No_Fission_Fusion	39.221	32676900.7333333	32
25	cela1_red_15_33122354	MOTHER	79	0.00146607194734233	496	1	C_No_Fission_Fusion	39.221	32676900.7333333	32
175	cela1_red_15_33199056	FATHER	321	0.117960193777617	497	1	C_No_Fission_Fusion	39.277	32753602.7333333	32
189	cela1_red_15_33199056	MOTHER	385	0.759811700764304	497	1	C_No_Fission_Fusion	39.277	32753602.7333333	32
185	cela1_red_15_33263604	FATHER	372	0.958659404586199	498	1	C_No_Fission_Fusion	39.277	32818150.7333333	32
156	cela1_red_15_33263604	MOTHER	296	0.383318991839103	498	1	C_No_Fission_Fusion	39.277	32818150.7333333	32
175	cela1_red_15_33298500	FATHER	358	0.711466824691534	499	1	C_No_Fission_Fusion	39.277	32853046.7333333	32
131	cela1_red_15_33298500	MOTHER	317	0.00236933997713839	499	1	C_No_Fission_Fusion	39.277	32853046.7333333	32
182	cela1_red_15_33328553	FATHER	361	0.916186139453429	500	1	C_No_Fission_Fusion	39.277	32883099.7333333	32
131	cela1_red_15_33328553	MOTHER	319	0.00167390659350164	500	1	C_No_Fission_Fusion	39.277	32883099.7333333	32
169	cela1_red_15_33439813	FATHER	352	0.488424798692521	501	1	C_No_Fission_Fusion	39.411	32994359.7333333	32
122	cela1_red_15_33439813	MOTHER	331	2.00389936654173e-06	501	1	C_No_Fission_Fusion	39.411	32994359.7333333	32
104	cela1_red_15_33562051	FATHER	182	0.0635679641221422	502	1	C_No_Fission_Fusion	39.411	33116597.7333333	33
102	cela1_red_15_33562051	MOTHER	177	0.050360539517612	502	1	C_No_Fission_Fusion	39.411	33116597.7333333	33
155	cela1_red_15_33654236	FATHER	300	0.603405717872138	503	1	C_No_Fission_Fusion	39.686	33208782.7333333	33
206	cela1_red_15_33654236	MOTHER	370	0.0329086598999119	503	1	C_No_Fission_Fusion	39.686	33208782.7333333	33
157	cela1_red_15_33695869	FATHER	328	0.472932595622667	504	1	C_No_Fission_Fusion	39.686	33250415.7333333	33
125	cela1_red_15_33695869	MOTHER	264	0.423709381777216	504	1	C_No_Fission_Fusion	39.686	33250415.7333333	33
173	cela1_red_15_33798755	FATHER	355	0.671191140335889	505	1	C_No_Fission_Fusion	40.011	33353301.7333333	33
170	cela1_red_15_33798755	MOTHER	310	0.099383751770131	505	1	C_No_Fission_Fusion	40.011	33353301.7333333	33
182	cela1_red_15_33971670	FATHER	378	0.503772509344252	506	1	C_No_Fission_Fusion	40.176	33526216.7333333	33
132	cela1_red_15_33971670	MOTHER	276	0.507965541072012	506	1	C_No_Fission_Fusion	40.176	33526216.7333333	33
127	cela1_red_15_33992703	FATHER	272	0.302637119485996	507	1	C_No_Fission_Fusion	40.371	33547249.7333333	33
183	cela1_red_15_33992703	MOTHER	368	0.958435638297171	507	1	C_No_Fission_Fusion	40.371	33547249.7333333	33
202	cela1_red_15_34068731	FATHER	374	0.133621815126511	508	1	C_No_Fission_Fusion	40.586	33623277.7333333	33
150	cela1_red_15_34068731	MOTHER	307	0.73208330030377	508	1	C_No_Fission_Fusion	40.586	33623277.7333333	33
187	cela1_red_15_34179992	FATHER	403	0.163000267179226	509	1	C_No_Fission_Fusion	40.586	33734538.7333333	33
144	cela1_red_15_34179992	MOTHER	277	0.548022957655988	509	1	C_No_Fission_Fusion	40.586	33734538.7333333	33
57	cela1_red_15_34225901	FATHER	138	0.0498480808091613	510	1	C_No_Fission_Fusion	40.586	33780447.7333333	33
43	cela1_red_15_34225901	MOTHER	85	1	510	1	C_No_Fission_Fusion	40.586	33780447.7333333	33
182	cela1_red_15_34227167	FATHER	364	1	511	1	C_No_Fission_Fusion	40.586	33781713.7333333	33
177	cela1_red_15_34227167	MOTHER	326	0.134689085506065	511	1	C_No_Fission_Fusion	40.586	33781713.7333333	33
154	cela1_red_15_34262525	FATHER	324	0.404694216402383	512	1	C_No_Fission_Fusion	40.586	33817071.7333333	33
178	cela1_red_15_34262525	MOTHER	342	0.482135447913696	512	1	C_No_Fission_Fusion	40.586	33817071.7333333	33
168	cela1_red_15_34297510	FATHER	331	0.826021493098678	513	1	C_No_Fission_Fusion	40.586	33852056.7333333	33
175	cela1_red_15_34297510	MOTHER	322	0.132287258632016	513	1	C_No_Fission_Fusion	40.586	33852056.7333333	33
128	cela1_red_15_34392808	FATHER	314	0.00126073447205355	514	1	C_No_Fission_Fusion	40.586	33947354.7333333	33
89	cela1_red_15_34392808	MOTHER	180	0.940611736709258	514	1	C_No_Fission_Fusion	40.586	33947354.7333333	33
71	cela1_red_15_34424850	FATHER	166	0.073919092612162	515	1	C_No_Fission_Fusion	40.586	33979396.7333333	33
72	cela1_red_15_34424850	MOTHER	147	0.869049970834203	515	1	C_No_Fission_Fusion	40.586	33979396.7333333	33
54	cela1_red_15_34573422	FATHER	106	0.922685159441276	516	1	C_No_Fission_Fusion	40.586	34127968.7333333	34
75	cela1_red_15_34573422	MOTHER	138	0.349115166376781	516	1	C_No_Fission_Fusion	40.586	34127968.7333333	34
84	cela1_red_15_34812225	FATHER	144	0.0549018724973284	517	1	C_No_Fission_Fusion	40.586	34366771.7333333	34
89	cela1_red_15_34812225	MOTHER	143	0.00430097912200628	517	1	C_No_Fission_Fusion	40.586	34366771.7333333	34
103	cela1_red_15_34856370	FATHER	198	0.618970998833297	518	1	C_No_Fission_Fusion	41.217	34410916.7333333	34
186	cela1_red_15_34856370	MOTHER	387	0.476722548707169	518	1	C_No_Fission_Fusion	41.217	34410916.7333333	34
141	cela1_red_15_34992181	FATHER	289	0.724199717268648	519	1	C_No_Fission_Fusion	41.217	34546727.7333333	34
166	cela1_red_15_34992181	MOTHER	324	0.697421478168612	519	1	C_No_Fission_Fusion	41.217	34546727.7333333	34
202	cela1_red_15_35169676	FATHER	435	0.150240011447868	520	1	C_No_Fission_Fusion	41.217	34724222.7333333	34
143	cela1_red_15_35169676	MOTHER	267	0.270612129502308	520	1	C_No_Fission_Fusion	41.217	34724222.7333333	34
107	cela1_red_15_35273765	FATHER	250	0.0266579627552462	521	1	C_No_Fission_Fusion	41.217	34828311.7333333	34
224	cela1_red_15_35273765	MOTHER	439	0.702641604579422	521	1	C_No_Fission_Fusion	41.217	34828311.7333333	34
175	cela1_red_15_35420713	FATHER	338	0.549689293357636	522	1	C_No_Fission_Fusion	41.713	34975259.7333333	34
169	cela1_red_15_35420713	MOTHER	301	0.0378096266196319	522	1	C_No_Fission_Fusion	41.713	34975259.7333333	34
132	cela1_red_15_35624308	FATHER	299	0.0490856366537224	523	1	C_No_Fission_Fusion	41.713	35178854.7333333	35
192	cela1_red_15_35624308	MOTHER	389	0.83931775322815	523	1	C_No_Fission_Fusion	41.713	35178854.7333333	35
155	cela1_red_15_35662860	FATHER	323	0.504387924756747	524	1	C_No_Fission_Fusion	41.713	35217406.7333333	35
134	cela1_red_15_35662860	MOTHER	293	0.160772122776215	524	1	C_No_Fission_Fusion	41.713	35217406.7333333	35
191	cela1_red_15_35760235	FATHER	366	0.433044166947165	525	1	C_No_Fission_Fusion	41.785	35314781.7333333	35
159	cela1_red_15_35760235	MOTHER	299	0.297880229936205	525	1	C_No_Fission_Fusion	41.785	35314781.7333333	35
155	cela1_red_15_35835373	FATHER	304	0.774344220351508	526	1	C_No_Fission_Fusion	41.785	35389919.7333333	35
160	cela1_red_15_35835373	MOTHER	316	0.866017086123284	526	1	C_No_Fission_Fusion	41.785	35389919.7333333	35
131	cela1_red_15_35861090	FATHER	280	0.309651936684488	527	1	C_No_Fission_Fusion	41.975	35415636.7333333	35
179	cela1_red_15_35861090	MOTHER	329	0.122532434294625	527	1	C_No_Fission_Fusion	41.975	35415636.7333333	35
149	cela1_red_15_35946265	FATHER	342	0.0199289312295911	528	1	C_No_Fission_Fusion	41.975	35500811.7333333	35
147	cela1_red_15_35946265	MOTHER	314	0.283597198287233	528	1	C_No_Fission_Fusion	41.975	35500811.7333333	35
99	cela1_red_15_36010145	FATHER	237	0.0134050083825599	529	1	C_No_Fission_Fusion	41.975	35564691.7333333	35
190	cela1_red_15_36010145	MOTHER	380	1	529	1	C_No_Fission_Fusion	41.975	35564691.7333333	35
138	cela1_red_15_36039314	FATHER	284	0.677942720306351	530	1	C_No_Fission_Fusion	41.975	35593860.7333333	35
168	cela1_red_15_36039314	MOTHER	335	1	530	1	C_No_Fission_Fusion	41.975	35593860.7333333	35
136	cela1_red_15_36061122	FATHER	308	0.0459423684788578	531	1	C_No_Fission_Fusion	41.975	35615668.7333333	35
145	cela1_red_15_36061122	MOTHER	301	0.564423856647847	531	1	C_No_Fission_Fusion	41.975	35615668.7333333	35
124	cela1_red_15_36104714	FATHER	269	0.222614989259429	532	1	C_No_Fission_Fusion	41.975	35659260.7333333	35
207	cela1_red_15_36104714	MOTHER	427	0.561479601747919	532	1	C_No_Fission_Fusion	41.975	35659260.7333333	35
120	cela1_red_15_36133345	FATHER	271	0.0682012933509877	533	1	C_No_Fission_Fusion	41.975	35687891.7333333	35
77	cela1_red_15_36133345	MOTHER	127	0.0206807840189176	533	1	C_No_Fission_Fusion	41.975	35687891.7333333	35
186	cela1_red_15_36172287	FATHER	355	0.395805928546588	534	1	C_No_Fission_Fusion	41.975	35726833.7333333	35
138	cela1_red_15_36172287	MOTHER	300	0.184116572391986	534	1	C_No_Fission_Fusion	41.975	35726833.7333333	35
152	cela1_red_15_36251214	FATHER	320	0.401772572403715	535	1	C_No_Fission_Fusion	41.975	35805760.7333333	35
162	cela1_red_15_36251214	MOTHER	346	0.258880642698088	535	1	C_No_Fission_Fusion	41.975	35805760.7333333	35
44	cela1_red_15_36346439	FATHER	90	0.91612887701129	536	1	C_No_Fission_Fusion	41.975	35900985.7333333	35
52	cela1_red_15_36346439	MOTHER	100	0.764353434402667	536	1	C_No_Fission_Fusion	41.975	35900985.7333333	35
171	cela1_red_15_36404229	FATHER	333	0.661162885282688	537	1	C_No_Fission_Fusion	41.975	35958775.7333333	35
162	cela1_red_15_36404229	MOTHER	319	0.822834204642626	537	1	C_No_Fission_Fusion	41.975	35958775.7333333	35
171	cela1_red_15_36412451	FATHER	333	0.661162885282688	538	1	C_No_Fission_Fusion	41.975	35966997.7333333	35
162	cela1_red_15_36412451	MOTHER	319	0.822834204642626	538	1	C_No_Fission_Fusion	41.975	35966997.7333333	35
31	cela1_red_15_36454269	FATHER	69	0.470368531858145	539	1	C_No_Fission_Fusion	41.975	36008815.7333333	36
19	cela1_red_15_36454269	MOTHER	39	1	539	1	C_No_Fission_Fusion	41.975	36008815.7333333	36
146	cela1_red_15_36488730	FATHER	285	0.722351368327272	540	1	C_No_Fission_Fusion	41.975	36043276.7333333	36
166	cela1_red_15_36488730	MOTHER	334	0.956374365362846	540	1	C_No_Fission_Fusion	41.975	36043276.7333333	36
31	cela1_red_15_36565335	FATHER	69	0.470368531858145	541	1	C_No_Fission_Fusion	41.975	36119881.7333333	36
19	cela1_red_15_36565335	MOTHER	39	1	541	1	C_No_Fission_Fusion	41.975	36119881.7333333	36
10	cela1_red_15_36646966	FATHER	42	0.000940674028242939	542	1	C_No_Fission_Fusion	41.975	36201512.7333333	36
13	cela1_red_15_36646966	MOTHER	23	0.677639484405518	542	1	C_No_Fission_Fusion	41.975	36201512.7333333	36
164	cela1_red_15_36721801	FATHER	352	0.220180140072328	543	1	C_No_Fission_Fusion	41.975	36276347.7333333	36
174	cela1_red_15_36721801	MOTHER	317	0.0918374847040865	543	1	C_No_Fission_Fusion	41.975	36276347.7333333	36
168	cela1_red_15_36742438	FATHER	316	0.285127102323457	544	1	C_No_Fission_Fusion	41.975	36296984.7333333	36
136	cela1_red_15_36742438	MOTHER	294	0.220606382603065	544	1	C_No_Fission_Fusion	41.975	36296984.7333333	36
118	cela1_red_15_36778059	FATHER	238	0.948335123853363	545	1	C_No_Fission_Fusion	41.975	36332605.7333333	36
168	cela1_red_15_36778059	MOTHER	329	0.740859226116223	545	1	C_No_Fission_Fusion	41.975	36332605.7333333	36
141	cela1_red_15_36948740	FATHER	268	0.42719027560469	546	1	C_No_Fission_Fusion	42.105	36503286.7333333	36
197	cela1_red_15_36948740	MOTHER	401	0.764506084637934	546	1	C_No_Fission_Fusion	42.105	36503286.7333333	36
132	cela1_red_15_37020158	FATHER	278	0.435629098495047	547	1	C_No_Fission_Fusion	42.248	36574704.7333333	36
169	cela1_red_15_37020158	MOTHER	342	0.871161928865385	547	1	C_No_Fission_Fusion	42.248	36574704.7333333	36
187	cela1_red_15_37024634	FATHER	388	0.509321554732009	548	1	C_No_Fission_Fusion	42.248	36579180.7333333	36
150	cela1_red_15_37024634	MOTHER	301	1	548	1	C_No_Fission_Fusion	42.248	36579180.7333333	36
169	cela1_red_15_37068352	FATHER	346	0.706735394873315	549	1	C_No_Fission_Fusion	42.248	36622898.7333333	36
176	cela1_red_15_37068352	MOTHER	333	0.323943596393453	549	1	C_No_Fission_Fusion	42.248	36622898.7333333	36
129	cela1_red_15_37241259	FATHER	237	0.193788778770661	550	1	C_No_Fission_Fusion	42.248	36795805.7333333	36
170	cela1_red_15_37241259	MOTHER	330	0.620361029253463	550	1	C_No_Fission_Fusion	42.248	36795805.7333333	36
161	cela1_red_15_37343584	FATHER	328	0.782537534773994	551	1	C_No_Fission_Fusion	42.248	36898130.7333333	36
161	cela1_red_15_37343584	MOTHER	326	0.868067908882924	551	1	C_No_Fission_Fusion	42.248	36898130.7333333	36
113	cela1_red_15_37438663	FATHER	220	0.736127519018689	552	1	C_No_Fission_Fusion	42.696	36993209.7333333	36
145	cela1_red_15_37438663	MOTHER	259	0.0620975532347887	552	1	C_No_Fission_Fusion	42.696	36993209.7333333	36
165	cela1_red_15_37712070	FATHER	356	0.185094522695462	553	1	C_No_Fission_Fusion	42.696	37266616.7333333	37
169	cela1_red_15_37712070	MOTHER	295	0.0143333821318959	553	1	C_No_Fission_Fusion	42.696	37266616.7333333	37
146	cela1_red_15_37743399	FATHER	266	0.12515357836208	554	1	C_No_Fission_Fusion	42.696	37297945.7333333	37
191	cela1_red_15_37743399	MOTHER	394	0.579517017759781	554	1	C_No_Fission_Fusion	42.696	37297945.7333333	37
124	cela1_red_15_38009626	FATHER	280	0.0637464146273905	555	1	C_No_Fission_Fusion	43.188	37564172.7333333	37
171	cela1_red_15_38009626	MOTHER	331	0.582626329269268	555	1	C_No_Fission_Fusion	43.188	37564172.7333333	37
143	cela1_red_15_38055630	FATHER	287	1	556	1	C_No_Fission_Fusion	43.188	37610176.7333333	37
195	cela1_red_15_38055630	MOTHER	385	0.838496960180532	556	1	C_No_Fission_Fusion	43.188	37610176.7333333	37
148	cela1_red_15_38194815	FATHER	278	0.307916816314851	557	1	C_No_Fission_Fusion	43.188	37749361.7333333	37
150	cela1_red_15_38194815	MOTHER	287	0.47879990297876	557	1	C_No_Fission_Fusion	43.188	37749361.7333333	37
187	cela1_red_15_38228924	FATHER	351	0.240243686043929	558	1	C_No_Fission_Fusion	43.336	37783470.7333333	37
161	cela1_red_15_38228924	MOTHER	335	0.51212249685775	558	1	C_No_Fission_Fusion	43.336	37783470.7333333	37
171	cela1_red_15_38429089	FATHER	341	1	559	1	C_No_Fission_Fusion	43.336	37983635.7333333	37
171	cela1_red_15_38429089	MOTHER	300	0.0177793409142622	559	1	C_No_Fission_Fusion	43.336	37983635.7333333	37
173	cela1_red_15_38476456	FATHER	339	0.744573161664451	560	1	C_No_Fission_Fusion	43.336	38031002.7333333	38
172	cela1_red_15_38476456	MOTHER	304	0.0251382880785941	560	1	C_No_Fission_Fusion	43.336	38031002.7333333	38
186	cela1_red_15_38496986	FATHER	355	0.395805928546588	561	1	C_No_Fission_Fusion	43.336	38051532.7333333	38
154	cela1_red_15_38496986	MOTHER	277	0.0712708097614499	561	1	C_No_Fission_Fusion	43.336	38051532.7333333	38
127	cela1_red_15_38518344	FATHER	239	0.365186745287956	562	1	C_No_Fission_Fusion	43.336	38072890.7333333	38
171	cela1_red_15_38518344	MOTHER	377	0.0797926984044297	562	1	C_No_Fission_Fusion	43.336	38072890.7333333	38
79	cela1_red_15_38606090	FATHER	126	0.00553602516389777	563	1	C_No_Fission_Fusion	43.336	38160636.7333333	38
65	cela1_red_15_38606090	MOTHER	113	0.131924290824261	563	1	C_No_Fission_Fusion	43.336	38160636.7333333	38
202	cela1_red_15_38671888	FATHER	341	0.000762615935886887	564	1	C_No_Fission_Fusion	43.336	38226434.7333333	38
149	cela1_red_15_38671888	MOTHER	325	0.149127692952759	564	1	C_No_Fission_Fusion	43.336	38226434.7333333	38
182	cela1_red_15_38741824	FATHER	356	0.710694128871821	565	1	C_No_Fission_Fusion	43.866	38296370.7333333	38
145	cela1_red_15_38741824	MOTHER	274	0.364865741963234	565	1	C_No_Fission_Fusion	43.866	38296370.7333333	38
144	cela1_red_15_38771206	FATHER	326	0.0402744715883295	566	1	C_No_Fission_Fusion	43.866	38325752.7333333	38
208	cela1_red_15_38771206	MOTHER	400	0.453296216542011	566	1	C_No_Fission_Fusion	43.866	38325752.7333333	38
143	cela1_red_15_38799671	FATHER	281	0.811452293113047	567	1	C_No_Fission_Fusion	43.88	38354217.7333333	38
179	cela1_red_15_38799671	MOTHER	333	0.188364985170034	567	1	C_No_Fission_Fusion	43.88	38354217.7333333	38
143	cela1_red_15_38840387	FATHER	312	0.156856042151052	568	1	C_No_Fission_Fusion	43.88	38394933.7333333	38
195	cela1_red_15_38840387	MOTHER	385	0.838496960180532	568	1	C_No_Fission_Fusion	43.88	38394933.7333333	38
187	cela1_red_15_38848188	FATHER	354	0.312570783808942	569	1	C_No_Fission_Fusion	43.88	38402734.7333333	38
130	cela1_red_15_38848188	MOTHER	255	0.80226833885811	569	1	C_No_Fission_Fusion	43.88	38402734.7333333	38
189	cela1_red_15_38943579	FATHER	360	0.3702864279964	570	1	C_No_Fission_Fusion	43.88	38498125.7333333	38
155	cela1_red_15_38943579	MOTHER	299	0.563124461273704	570	1	C_No_Fission_Fusion	43.88	38498125.7333333	38
155	cela1_red_15_39056807	FATHER	296	0.449938629937762	571	1	C_No_Fission_Fusion	43.88	38611353.7333333	38
200	cela1_red_15_39056807	MOTHER	364	0.066432523112963	571	1	C_No_Fission_Fusion	43.88	38611353.7333333	38
172	cela1_red_15_39086444	FATHER	337	0.743843142910754	572	1	C_No_Fission_Fusion	43.88	38640990.7333333	38
182	cela1_red_15_39086444	MOTHER	330	0.06911799926866	572	1	C_No_Fission_Fusion	43.88	38640990.7333333	38
164	cela1_red_15_39158905	FATHER	337	0.663054400834948	573	1	C_No_Fission_Fusion	44.137	38713451.7333333	38
160	cela1_red_15_39158905	MOTHER	331	0.582626329269268	573	1	C_No_Fission_Fusion	44.137	38713451.7333333	38
136	cela1_red_15_39177433	FATHER	267	0.806670307063157	574	1	C_No_Fission_Fusion	44.137	38731979.7333333	38
158	cela1_red_15_39177433	MOTHER	339	0.232086747405029	574	1	C_No_Fission_Fusion	44.137	38731979.7333333	38
38	cela1_red_15_39221363	FATHER	86	0.331834354599916	575	1	C_No_Fission_Fusion	44.137	38775909.7333333	38
56	cela1_red_15_39221363	MOTHER	95	0.100173330486755	575	1	C_No_Fission_Fusion	44.137	38775909.7333333	38
156	cela1_red_15_39322462	FATHER	298	0.451463375175935	576	1	C_No_Fission_Fusion	44.295	38877008.7333333	38
178	cela1_red_15_39322462	MOTHER	347	0.667648194368723	576	1	C_No_Fission_Fusion	44.295	38877008.7333333	38
151	cela1_red_15_39359041	FATHER	309	0.732918158118287	577	1	C_No_Fission_Fusion	44.439	38913587.7333333	38
169	cela1_red_15_39359041	MOTHER	350	0.556611129144995	577	1	C_No_Fission_Fusion	44.439	38913587.7333333	38
176	cela1_red_15_39381238	FATHER	324	0.133489570425878	578	1	C_No_Fission_Fusion	44.439	38935784.7333333	38
98	cela1_red_15_39381238	MOTHER	202	0.725085338790052	578	1	C_No_Fission_Fusion	44.439	38935784.7333333	38
220	cela1_red_15_39498901	FATHER	371	0.000400754855652611	579	1	C_No_Fission_Fusion	44.439	39053447.7333333	39
150	cela1_red_15_39498901	MOTHER	312	0.533514701723387	579	1	C_No_Fission_Fusion	44.439	39053447.7333333	39
196	cela1_red_15_39543107	FATHER	343	0.00944861722615851	580	1	C_No_Fission_Fusion	44.439	39097653.7333333	39
140	cela1_red_15_39543107	MOTHER	321	0.0254237112433792	580	1	C_No_Fission_Fusion	44.439	39097653.7333333	39
180	cela1_red_15_39660643	FATHER	317	0.0181863434296891	581	1	C_No_Fission_Fusion	44.439	39215189.7333333	39
110	cela1_red_15_39660643	MOTHER	223	0.893497121468568	581	1	C_No_Fission_Fusion	44.439	39215189.7333333	39
189	cela1_red_15_39738370	FATHER	344	0.0750471615951041	582	1	C_No_Fission_Fusion	44.439	39292916.7333333	39
170	cela1_red_15_39738370	MOTHER	347	0.747432068339862	582	1	C_No_Fission_Fusion	44.439	39292916.7333333	39
142	cela1_red_15_39865888	FATHER	314	0.101568979952853	583	1	C_No_Fission_Fusion	44.439	39420434.7333333	39
196	cela1_red_15_39865888	MOTHER	360	0.102159072178675	583	1	C_No_Fission_Fusion	44.439	39420434.7333333	39
100	cela1_red_15_39934340	FATHER	221	0.178381570628223	584	1	C_No_Fission_Fusion	44.484	39488886.7333333	39
151	cela1_red_15_39934340	MOTHER	333	0.100033535086255	584	1	C_No_Fission_Fusion	44.484	39488886.7333333	39
159	cela1_red_15_40075029	FATHER	275	0.0111843937457699	585	1	C_No_Fission_Fusion	44.484	39629575.7333333	39
99	cela1_red_15_40075029	MOTHER	214	0.305175889276347	585	1	C_No_Fission_Fusion	44.484	39629575.7333333	39
181	cela1_red_15_40185598	FATHER	376	0.502640160799842	586	1	C_No_Fission_Fusion	44.751	39740144.7333333	39
145	cela1_red_15_40185598	MOTHER	319	0.11681202012223	586	1	C_No_Fission_Fusion	44.751	39740144.7333333	39
83	cela1_red_15_40256906	FATHER	147	0.137377766249124	587	1	C_No_Fission_Fusion	45.087	39811452.7333333	39
43	cela1_red_15_40256906	MOTHER	74	0.200678203129387	587	1	C_No_Fission_Fusion	45.087	39811452.7333333	39
154	cela1_red_15_40328443	FATHER	338	0.114572262151392	588	1	C_No_Fission_Fusion	45.087	39882989.7333333	39
170	cela1_red_15_40328443	MOTHER	367	0.17463894305389	588	1	C_No_Fission_Fusion	45.087	39882989.7333333	39
112	cela1_red_15_40377445	FATHER	231	0.693101279271192	589	1	C_No_Fission_Fusion	45.087	39931991.7333333	39
185	cela1_red_15_40377445	MOTHER	365	0.834195570754927	589	1	C_No_Fission_Fusion	45.087	39931991.7333333	39
160	cela1_red_15_40512549	FATHER	296	0.181175894177898	590	1	C_No_Fission_Fusion	45.087	40067095.7333333	40
165	cela1_red_15_40512549	MOTHER	374	0.0260517692887842	590	1	C_No_Fission_Fusion	45.087	40067095.7333333	40
141	cela1_red_15_40560909	FATHER	281	1	591	1	C_No_Fission_Fusion	45.087	40115455.7333333	40
154	cela1_red_15_40560909	MOTHER	316	0.693808045385235	591	1	C_No_Fission_Fusion	45.087	40115455.7333333	40
168	cela1_red_15_40584985	FATHER	324	0.541191687272962	592	1	C_No_Fission_Fusion	45.087	40139531.7333333	40
207	cela1_red_15_40584985	MOTHER	406	0.728334992724557	592	1	C_No_Fission_Fusion	45.087	40139531.7333333	40
167	cela1_red_15_40605486	FATHER	351	0.393126526414831	593	1	C_No_Fission_Fusion	45.087	40160032.7333333	40
169	cela1_red_15_40605486	MOTHER	329	0.659239204994754	593	1	C_No_Fission_Fusion	45.087	40160032.7333333	40
173	cela1_red_15_40631902	FATHER	292	0.00187524085622667	594	1	C_No_Fission_Fusion	45.087	40186448.7333333	40
188	cela1_red_15_40631902	MOTHER	410	0.10303751468111	594	1	C_No_Fission_Fusion	45.087	40186448.7333333	40
131	cela1_red_15_40704144	FATHER	277	0.400290130957446	595	1	C_No_Fission_Fusion	45.087	40258690.7333333	40
200	cela1_red_15_40704144	MOTHER	388	0.576600354400295	595	1	C_No_Fission_Fusion	45.087	40258690.7333333	40
125	cela1_red_15_40754687	FATHER	281	0.0733218737647505	596	1	C_No_Fission_Fusion	45.087	40309233.7333333	40
202	cela1_red_15_40754687	MOTHER	372	0.107869007495271	596	1	C_No_Fission_Fusion	45.087	40309233.7333333	40
145	cela1_red_15_40761490	FATHER	307	0.361176305314471	597	1	C_No_Fission_Fusion	45.087	40316036.7333333	40
188	cela1_red_15_40761490	MOTHER	390	0.510409396020178	597	1	C_No_Fission_Fusion	45.087	40316036.7333333	40
136	cela1_red_15_40811962	FATHER	291	0.291328531616952	598	1	C_No_Fission_Fusion	45.134	40366508.7333333	40
191	cela1_red_15_40811962	MOTHER	344	0.0458957368885464	598	1	C_No_Fission_Fusion	45.134	40366508.7333333	40
122	cela1_red_15_40909434	FATHER	299	0.0017444456443333	599	1	C_No_Fission_Fusion	45.19	40463980.7333333	40
180	cela1_red_15_40909434	MOTHER	323	0.0449998527085521	599	1	C_No_Fission_Fusion	45.19	40463980.7333333	40
126	cela1_red_15_40944137	FATHER	279	0.119413270326726	600	1	C_No_Fission_Fusion	45.19	40498683.7333333	40
208	cela1_red_15_40944137	MOTHER	381	0.0813949617180574	600	1	C_No_Fission_Fusion	45.19	40498683.7333333	40
63	cela1_red_15_40995661	FATHER	143	0.180701085841486	601	1	C_No_Fission_Fusion	45.19	40550207.7333333	40
136	cela1_red_15_40995661	MOTHER	242	0.0620714375747917	601	1	C_No_Fission_Fusion	45.19	40550207.7333333	40
148	cela1_red_15_41007548	FATHER	329	0.0775363944652635	602	1	C_No_Fission_Fusion	45.19	40562094.7333333	40
183	cela1_red_15_41007548	MOTHER	364	0.958208198656036	602	1	C_No_Fission_Fusion	45.19	40562094.7333333	40
134	cela1_red_15_41050925	FATHER	261	0.710423187788034	603	1	C_No_Fission_Fusion	45.19	40605471.7333333	40
187	cela1_red_15_41050925	MOTHER	335	0.0377205935852371	603	1	C_No_Fission_Fusion	45.19	40605471.7333333	40
158	cela1_red_15_41151389	FATHER	319	0.910863459210821	604	1	C_No_Fission_Fusion	45.361	40705935.7333333	40
174	cela1_red_15_41151389	MOTHER	336	0.548504026678475	604	1	C_No_Fission_Fusion	45.361	40705935.7333333	40
169	cela1_red_15_41227009	FATHER	314	0.194218594065727	605	1	C_No_Fission_Fusion	45.361	40781555.7333333	40
160	cela1_red_15_41227009	MOTHER	321	1	605	1	C_No_Fission_Fusion	45.361	40781555.7333333	40
170	cela1_red_15_41362658	FATHER	349	0.66854464239087	606	1	C_No_Fission_Fusion	45.767	40917204.7333333	40
174	cela1_red_15_41362658	MOTHER	330	0.349381904061184	606	1	C_No_Fission_Fusion	45.767	40917204.7333333	40
116	cela1_red_15_41493940	FATHER	286	0.00167734160326815	607	1	C_No_Fission_Fusion	45.969	41048486.7333333	41
159	cela1_red_15_41493940	MOTHER	333	0.443012872456855	607	1	C_No_Fission_Fusion	45.969	41048486.7333333	41
91	cela1_red_15_41529921	FATHER	215	0.0288458369666714	608	1	C_No_Fission_Fusion	45.969	41084467.7333333	41
78	cela1_red_15_41529921	MOTHER	167	0.439128928780338	608	1	C_No_Fission_Fusion	45.969	41084467.7333333	41
151	cela1_red_15_41551653	FATHER	302	1	609	1	C_No_Fission_Fusion	45.969	41106199.7333333	41
186	cela1_red_15_41551653	MOTHER	350	0.261621937307116	609	1	C_No_Fission_Fusion	45.969	41106199.7333333	41
59	cela1_red_15_41601660	FATHER	117	1	610	1	C_No_Fission_Fusion	46.105	41156206.7333333	41
62	cela1_red_15_41601660	MOTHER	135	0.389502628976141	610	1	C_No_Fission_Fusion	46.105	41156206.7333333	41
78	cela1_red_15_41622136	FATHER	158	0.936624069648503	611	1	C_No_Fission_Fusion	46.238	41176682.7333333	41
103	cela1_red_15_41622136	MOTHER	217	0.497326745941318	611	1	C_No_Fission_Fusion	46.238	41176682.7333333	41
20	cela1_red_15_41661855	FATHER	48	0.31232680747327	612	1	C_No_Fission_Fusion	46.378	41216401.7333333	41
48	cela1_red_15_41661855	MOTHER	96	1	612	1	C_No_Fission_Fusion	46.378	41216401.7333333	41
144	cela1_red_15_41837307	FATHER	306	0.331145346882525	613	1	C_No_Fission_Fusion	46.53	41391853.7333333	41
180	cela1_red_15_41837307	MOTHER	371	0.603699034904045	613	1	C_No_Fission_Fusion	46.53	41391853.7333333	41
160	cela1_red_15_41859840	FATHER	345	0.196244687621327	614	1	C_No_Fission_Fusion	46.53	41414386.7333333	41
162	cela1_red_15_41859840	MOTHER	326	0.955843136850611	614	1	C_No_Fission_Fusion	46.53	41414386.7333333	41
190	cela1_red_15_41898196	FATHER	344	0.0589927537856954	615	1	C_No_Fission_Fusion	46.53	41452742.7333333	41
154	cela1_red_15_41898196	MOTHER	319	0.575621710980236	615	1	C_No_Fission_Fusion	46.53	41452742.7333333	41
143	cela1_red_15_42000754	FATHER	298	0.524055683970872	616	1	C_No_Fission_Fusion	46.53	41555300.7333333	41
161	cela1_red_15_42000754	MOTHER	304	0.329559012101966	616	1	C_No_Fission_Fusion	46.53	41555300.7333333	41
183	cela1_red_15_42044493	FATHER	331	0.0614859376893218	617	1	C_No_Fission_Fusion	46.53	41599039.7333333	41
196	cela1_red_15_42044493	MOTHER	360	0.102159072178675	617	1	C_No_Fission_Fusion	46.53	41599039.7333333	41
166	cela1_red_15_42089857	FATHER	315	0.367347960533028	618	1	C_No_Fission_Fusion	46.53	41644403.7333333	41
174	cela1_red_15_42089857	MOTHER	381	0.101001981379169	618	1	C_No_Fission_Fusion	46.53	41644403.7333333	41
141	cela1_red_15_42149945	FATHER	289	0.724199717268648	619	1	C_No_Fission_Fusion	46.53	41704491.7333333	41
192	cela1_red_15_42149945	MOTHER	368	0.434297115580775	619	1	C_No_Fission_Fusion	46.53	41704491.7333333	41
142	cela1_red_15_42157303	FATHER	290	0.76911509025593	620	1	C_No_Fission_Fusion	46.53	41711849.7333333	41
188	cela1_red_15_42157303	MOTHER	360	0.429235786366827	620	1	C_No_Fission_Fusion	46.53	41711849.7333333	41
107	cela1_red_15_42186986	FATHER	217	0.892044749878145	621	1	C_No_Fission_Fusion	46.53	41741532.7333333	41
227	cela1_red_15_42186986	MOTHER	440	0.535469802878404	621	1	C_No_Fission_Fusion	46.53	41741532.7333333	41
131	cela1_red_15_42294725	FATHER	264	0.950940080041255	622	1	C_No_Fission_Fusion	46.621	41849271.7333333	41
179	cela1_red_15_42294725	MOTHER	380	0.281339814577223	622	1	C_No_Fission_Fusion	46.621	41849271.7333333	41
154	cela1_red_15_42321636	FATHER	300	0.686175423211388	623	1	C_No_Fission_Fusion	46.711	41876182.7333333	41
179	cela1_red_15_42321636	MOTHER	332	0.169952464959827	623	1	C_No_Fission_Fusion	46.711	41876182.7333333	41
131	cela1_red_15_42360435	FATHER	265	0.902249031661147	624	1	C_No_Fission_Fusion	46.711	41914981.7333333	41
187	cela1_red_15_42360435	MOTHER	409	0.0926041237443528	624	1	C_No_Fission_Fusion	46.711	41914981.7333333	41
119	cela1_red_15_42395723	FATHER	248	0.567748776251942	625	1	C_No_Fission_Fusion	46.711	41950269.7333333	41
191	cela1_red_15_42395723	MOTHER	369	0.53222806224855	625	1	C_No_Fission_Fusion	46.711	41950269.7333333	41
126	cela1_red_15_42452980	FATHER	280	0.106456002208314	626	1	C_No_Fission_Fusion	46.711	42007526.7333333	42
215	cela1_red_15_42452980	MOTHER	403	0.195205333361207	626	1	C_No_Fission_Fusion	46.711	42007526.7333333	42
143	cela1_red_15_42574016	FATHER	285	1	627	1	C_No_Fission_Fusion	46.711	42128562.7333333	42
174	cela1_red_15_42574016	MOTHER	354	0.790479038111998	627	1	C_No_Fission_Fusion	46.711	42128562.7333333	42
157	cela1_red_15_42745668	FATHER	313	1	628	1	C_No_Fission_Fusion	46.711	42300214.7333333	42
98	cela1_red_15_42745668	MOTHER	184	0.417479291681615	628	1	C_No_Fission_Fusion	46.711	42300214.7333333	42
138	cela1_red_15_42773411	FATHER	290	0.445288277324495	629	1	C_No_Fission_Fusion	46.711	42327957.7333333	42
151	cela1_red_15_42773411	MOTHER	264	0.0225946164173078	629	1	C_No_Fission_Fusion	46.711	42327957.7333333	42
158	cela1_red_15_42824092	FATHER	317	1	630	1	C_No_Fission_Fusion	46.711	42378638.7333333	42
184	cela1_red_15_42824092	MOTHER	362	0.792752828344039	630	1	C_No_Fission_Fusion	46.711	42378638.7333333	42
106	cela1_red_15_42837412	FATHER	231	0.236221878363217	631	1	C_No_Fission_Fusion	46.711	42391958.7333333	42
147	cela1_red_15_42837412	MOTHER	291	0.906694594489268	631	1	C_No_Fission_Fusion	46.711	42391958.7333333	42
155	cela1_red_15_42872194	FATHER	300	0.603405717872138	632	1	C_No_Fission_Fusion	46.711	42426740.7333333	42
163	cela1_red_15_42872194	MOTHER	339	0.514622024174141	632	1	C_No_Fission_Fusion	46.711	42426740.7333333	42
167	cela1_red_15_42947979	FATHER	359	0.205209445157525	633	1	C_No_Fission_Fusion	46.911	42502525.7333333	42
157	cela1_red_15_42947979	MOTHER	297	0.353212040006056	633	1	C_No_Fission_Fusion	46.911	42502525.7333333	42
163	cela1_red_15_43020573	FATHER	328	0.955977761433384	634	1	C_No_Fission_Fusion	46.911	42575119.7333333	42
186	cela1_red_15_43020573	MOTHER	350	0.261621937307116	634	1	C_No_Fission_Fusion	46.911	42575119.7333333	42
193	cela1_red_15_43043324	FATHER	378	0.718868251427052	635	1	C_No_Fission_Fusion	46.911	42597870.7333333	42
143	cela1_red_15_43043324	MOTHER	291	0.814658650278001	635	1	C_No_Fission_Fusion	46.911	42597870.7333333	42
114	cela1_red_15_43057591	FATHER	253	0.13117070629868	636	1	C_No_Fission_Fusion	46.911	42612137.7333333	42
195	cela1_red_15_43057591	MOTHER	392	0.959726436866799	636	1	C_No_Fission_Fusion	46.911	42612137.7333333	42
164	cela1_red_15_43113489	FATHER	353	0.201397245971254	637	1	C_No_Fission_Fusion	46.911	42668035.7333333	42
169	cela1_red_15_43113489	MOTHER	333	0.826536167037983	637	1	C_No_Fission_Fusion	46.911	42668035.7333333	42
134	cela1_red_15_43144138	FATHER	255	0.452435511022755	638	1	C_No_Fission_Fusion	46.911	42698684.7333333	42
205	cela1_red_15_43144138	MOTHER	433	0.290385683430322	638	1	C_No_Fission_Fusion	46.911	42698684.7333333	42
128	cela1_red_15_43170652	FATHER	267	0.540624071964512	639	1	C_No_Fission_Fusion	46.911	42725198.7333333	42
206	cela1_red_15_43170652	MOTHER	413	1	639	1	C_No_Fission_Fusion	46.911	42725198.7333333	42
36	cela1_red_15_43332952	FATHER	70	0.904974526459463	640	1	C_No_Fission_Fusion	46.911	42887498.7333333	42
25	cela1_red_15_43332952	MOTHER	64	0.103421878316081	640	1	C_No_Fission_Fusion	46.911	42887498.7333333	42
108	cela1_red_15_43345611	FATHER	252	0.0272704169072283	641	1	C_No_Fission_Fusion	46.911	42900157.7333333	42
189	cela1_red_15_43345611	MOTHER	404	0.213523029734555	641	1	C_No_Fission_Fusion	46.911	42900157.7333333	42
120	cela1_red_15_43426104	FATHER	245	0.798360983460348	642	1	C_No_Fission_Fusion	46.911	42980650.7333333	42
124	cela1_red_15_43426104	MOTHER	225	0.142296830220988	642	1	C_No_Fission_Fusion	46.911	42980650.7333333	42
120	cela1_red_15_43457111	FATHER	245	0.798360983460348	643	1	C_No_Fission_Fusion	46.911	43011657.7333333	43
124	cela1_red_15_43457111	MOTHER	225	0.142296830220988	643	1	C_No_Fission_Fusion	46.911	43011657.7333333	43
134	cela1_red_15_43482927	FATHER	285	0.343267588691718	644	1	C_No_Fission_Fusion	46.911	43037473.7333333	43
205	cela1_red_15_43482927	MOTHER	378	0.110709915974715	644	1	C_No_Fission_Fusion	46.911	43037473.7333333	43
145	cela1_red_15_43534749	FATHER	336	0.0139701304187614	645	1	C_No_Fission_Fusion	46.911	43089295.7333333	43
192	cela1_red_15_43534749	MOTHER	369	0.466164955629886	645	1	C_No_Fission_Fusion	46.911	43089295.7333333	43
184	cela1_red_15_43597970	FATHER	314	0.00272351415684754	646	1	C_No_Fission_Fusion	47.159	43152516.7333333	43
196	cela1_red_15_43597970	MOTHER	352	0.0374936894430345	646	1	C_No_Fission_Fusion	47.159	43152516.7333333	43
182	cela1_red_15_43655924	FATHER	328	0.0531256071778483	647	1	C_No_Fission_Fusion	47.159	43210470.7333333	43
190	cela1_red_15_43655924	MOTHER	358	0.267023357101601	647	1	C_No_Fission_Fusion	47.159	43210470.7333333	43
182	cela1_red_15_43660599	FATHER	328	0.0531256071778483	648	1	C_No_Fission_Fusion	47.159	43215145.7333333	43
190	cela1_red_15_43660599	MOTHER	358	0.267023357101601	648	1	C_No_Fission_Fusion	47.159	43215145.7333333	43
146	cela1_red_15_43704189	FATHER	249	0.0076505332283194	649	1	C_No_Fission_Fusion	47.159	43258735.7333333	43
240	cela1_red_15_43704189	MOTHER	467	0.578740818188019	649	1	C_No_Fission_Fusion	47.159	43258735.7333333	43
208	cela1_red_15_43754536	FATHER	364	0.00743039002932624	650	1	C_No_Fission_Fusion	47.159	43309082.7333333	43
137	cela1_red_15_43754536	MOTHER	294	0.267787184461439	650	1	C_No_Fission_Fusion	47.159	43309082.7333333	43
134	cela1_red_15_43824789	FATHER	280	0.511011427043649	651	1	C_No_Fission_Fusion	47.159	43379335.7333333	43
215	cela1_red_15_43824789	MOTHER	380	0.0118494831908517	651	1	C_No_Fission_Fusion	47.159	43379335.7333333	43
115	cela1_red_15_43930993	FATHER	248	0.280338486384311	652	1	C_No_Fission_Fusion	47.322	43485539.7333333	43
196	cela1_red_15_43930993	MOTHER	377	0.470934401556377	652	1	C_No_Fission_Fusion	47.322	43485539.7333333	43
181	cela1_red_15_43967818	FATHER	343	0.331102961307747	653	1	C_No_Fission_Fusion	47.322	43522364.7333333	43
207	cela1_red_15_43967818	MOTHER	374	0.0435887271411399	653	1	C_No_Fission_Fusion	47.322	43522364.7333333	43
179	cela1_red_15_43976245	FATHER	344	0.483411653650795	654	1	C_No_Fission_Fusion	47.322	43530791.7333333	43
208	cela1_red_15_43976245	MOTHER	378	0.0568870993932331	654	1	C_No_Fission_Fusion	47.322	43530791.7333333	43
146	cela1_sika_15_43976482	FATHER	289	0.906373957356928	655	1	C_No_Fission_Fusion	47.322	43531028.7333333	43
185	cela1_sika_15_43976482	MOTHER	340	0.115646119369943	655	1	C_No_Fission_Fusion	47.322	43531028.7333333	43
211	cela1_red_15_44164481	FATHER	371	0.0093431044848858	656	1	C_No_Fission_Fusion	47.322	43719027.7333333	43
134	cela1_red_15_44164481	MOTHER	296	0.1164175106022	656	1	C_No_Fission_Fusion	47.322	43719027.7333333	43
186	cela1_red_15_44319827	FATHER	339	0.0820583075229864	657	1	C_No_Fission_Fusion	47.638	43874373.7333333	43
171	cela1_red_15_44319827	MOTHER	345	0.914272884394668	657	1	C_No_Fission_Fusion	47.638	43874373.7333333	43
108	cela1_red_15_44371819	FATHER	233	0.294532724674263	658	1	C_No_Fission_Fusion	47.986	43926365.7333333	43
214	cela1_red_15_44371819	MOTHER	422	0.807733645225244	658	1	C_No_Fission_Fusion	47.986	43926365.7333333	43
114	cela1_red_15_44473600	FATHER	242	0.403389444208564	659	1	C_No_Fission_Fusion	47.986	44028146.7333333	44
230	cela1_red_15_44473600	MOTHER	427	0.121379043012009	659	1	C_No_Fission_Fusion	47.986	44028146.7333333	44
128	cela1_red_15_44509420	FATHER	270	0.42890771470616	660	1	C_No_Fission_Fusion	47.986	44063966.7333333	44
199	cela1_red_15_44509420	MOTHER	402	0.881083389822687	660	1	C_No_Fission_Fusion	47.986	44063966.7333333	44
150	cela1_red_15_44614119	FATHER	301	1	661	1	C_No_Fission_Fusion	47.986	44168665.7333333	44
181	cela1_red_15_44614119	MOTHER	361	1	661	1	C_No_Fission_Fusion	47.986	44168665.7333333	44
115	cela1_red_15_44649790	FATHER	247	0.308646426314399	662	1	C_No_Fission_Fusion	47.986	44204336.7333333	44
196	cela1_red_15_44649790	MOTHER	423	0.144572331111845	662	1	C_No_Fission_Fusion	47.986	44204336.7333333	44
154	cela1_red_15_44709472	FATHER	288	0.262855885618763	663	1	C_No_Fission_Fusion	47.986	44264018.7333333	44
161	cela1_red_15_44709472	MOTHER	349	0.163904547530183	663	1	C_No_Fission_Fusion	47.986	44264018.7333333	44
176	cela1_red_15_44797692	FATHER	313	0.0315581605951955	664	1	C_No_Fission_Fusion	47.986	44352238.7333333	44
204	cela1_red_15_44797692	MOTHER	385	0.262166356099584	664	1	C_No_Fission_Fusion	47.986	44352238.7333333	44
109	cela1_red_15_44868254	FATHER	228	0.551243564999412	665	1	C_No_Fission_Fusion	47.986	44422800.7333333	44
190	cela1_red_15_44868254	MOTHER	384	0.878350533131609	665	1	C_No_Fission_Fusion	47.986	44422800.7333333	44
173	cela1_red_15_44978589	FATHER	314	0.0800510963732728	666	1	C_No_Fission_Fusion	47.986	44533135.7333333	44
159	cela1_red_15_44978589	MOTHER	348	0.119924480753513	666	1	C_No_Fission_Fusion	47.986	44533135.7333333	44
125	cela1_red_15_45026027	FATHER	270	0.24750858519029	667	1	C_No_Fission_Fusion	48.027	44580573.7333333	44
208	cela1_red_15_45026027	MOTHER	376	0.0441532501653396	667	1	C_No_Fission_Fusion	48.027	44580573.7333333	44
110	cela1_red_15_45092474	FATHER	281	0.000328089696459034	668	1	C_No_Fission_Fusion	48.093	44647020.7333333	44
203	cela1_red_15_45092474	MOTHER	401	0.841707028836822	668	1	C_No_Fission_Fusion	48.093	44647020.7333333	44
98	cela1_red_15_45186460	FATHER	197	1	669	1	C_No_Fission_Fusion	48.188	44741006.7333333	44
91	cela1_red_15_45186460	MOTHER	174	0.595776457407355	669	1	C_No_Fission_Fusion	48.188	44741006.7333333	44
98	cela1_red_15_45192437	FATHER	197	1	670	1	C_No_Fission_Fusion	48.268	44746983.7333333	44
91	cela1_red_15_45192437	MOTHER	174	0.595776457407355	670	1	C_No_Fission_Fusion	48.268	44746983.7333333	44
166	cela1_red_15_45228073	FATHER	303	0.107559327917617	671	1	C_No_Fission_Fusion	48.356	44782619.7333333	44
177	cela1_red_15_45228073	MOTHER	335	0.325392869444341	671	1	C_No_Fission_Fusion	48.356	44782619.7333333	44
126	cela1_red_15_45267738	FATHER	255	0.90036178012772	672	1	C_No_Fission_Fusion	48.356	44822284.7333333	44
204	cela1_red_15_45267738	MOTHER	418	0.65984054350655	672	1	C_No_Fission_Fusion	48.356	44822284.7333333	44
135	cela1_red_15_45312962	FATHER	283	0.475708573097181	673	1	C_No_Fission_Fusion	48.356	44867508.7333333	44
195	cela1_red_15_45312962	MOTHER	386	0.878663519306618	673	1	C_No_Fission_Fusion	48.356	44867508.7333333	44
148	cela1_red_15_45355442	FATHER	295	1	674	1	C_No_Fission_Fusion	48.356	44909988.7333333	44
163	cela1_red_15_45355442	MOTHER	349	0.238899910250242	674	1	C_No_Fission_Fusion	48.356	44909988.7333333	44
17	cela1_sika_15_45419366	MOTHER	35	1	675	1	C_No_Fission_Fusion	48.356	44973912.7333333	44
149	cela1_red_15_45421415	FATHER	292	0.769884407148195	676	1	C_No_Fission_Fusion	48.356	44975961.7333333	44
144	cela1_red_15_45421415	MOTHER	336	0.0102396665147079	676	1	C_No_Fission_Fusion	48.356	44975961.7333333	44
103	cela1_red_15_45534161	FATHER	212	0.731386755020643	677	1	C_No_Fission_Fusion	48.502	45088707.7333333	45
196	cela1_red_15_45534161	MOTHER	408	0.457758961157485	677	1	C_No_Fission_Fusion	48.502	45088707.7333333	45
144	cela1_red_15_45598087	FATHER	279	0.632054958869102	678	1	C_No_Fission_Fusion	48.502	45152633.7333333	45
187	cela1_red_15_45598087	MOTHER	387	0.54192056075685	678	1	C_No_Fission_Fusion	48.502	45152633.7333333	45
144	cela1_red_15_45599596	FATHER	279	0.632054958869102	679	1	C_No_Fission_Fusion	48.502	45154142.7333333	45
187	cela1_red_15_45599596	MOTHER	387	0.54192056075685	679	1	C_No_Fission_Fusion	48.502	45154142.7333333	45
102	cela1_red_15_45665468	FATHER	210	0.73016111580724	680	1	C_No_Fission_Fusion	48.502	45220014.7333333	45
217	cela1_red_15_45665468	MOTHER	409	0.235297944632366	680	1	C_No_Fission_Fusion	48.502	45220014.7333333	45
139	cela1_red_15_45671888	FATHER	273	0.808763846860497	681	1	C_No_Fission_Fusion	48.502	45226434.7333333	45
164	cela1_red_15_45671888	MOTHER	362	0.0826974936835938	681	1	C_No_Fission_Fusion	48.502	45226434.7333333	45
196	cela1_red_15_45724993	FATHER	348	0.0210306026645336	682	1	C_No_Fission_Fusion	48.795	45279539.7333333	45
147	cela1_red_15_45724993	MOTHER	311	0.364283757860554	682	1	C_No_Fission_Fusion	48.795	45279539.7333333	45
199	cela1_red_15_45725228	FATHER	354	0.0221545790783938	683	1	C_No_Fission_Fusion	48.795	45279774.7333333	45
120	cela1_red_15_45725228	MOTHER	261	0.215650069636657	683	1	C_No_Fission_Fusion	48.795	45279774.7333333	45
102	cela1_red_15_45820938	FATHER	235	0.050117856720856	684	1	C_No_Fission_Fusion	48.795	45375484.7333333	45
134	cela1_red_15_45820938	MOTHER	274	0.762669536987561	684	1	C_No_Fission_Fusion	48.795	45375484.7333333	45
156	cela1_red_15_45895123	FATHER	302	0.604607213594804	685	1	C_No_Fission_Fusion	48.795	45449669.7333333	45
210	cela1_red_15_45895123	MOTHER	390	0.141877623621295	685	1	C_No_Fission_Fusion	48.795	45449669.7333333	45
27	cela1_red_15_45923588	FATHER	53	1	686	1	C_No_Fission_Fusion	48.795	45478134.7333333	45
15	cela1_red_15_45923588	MOTHER	38	0.25587507954333	686	1	C_No_Fission_Fusion	48.795	45478134.7333333	45
143	cela1_red_15_45967338	FATHER	303	0.358024635594583	687	1	C_No_Fission_Fusion	48.795	45521884.7333333	45
169	cela1_red_15_45967338	MOTHER	368	0.130490767416864	687	1	C_No_Fission_Fusion	48.795	45521884.7333333	45
122	cela1_red_15_45996202	FATHER	254	0.572357452324395	688	1	C_No_Fission_Fusion	48.795	45550748.7333333	45
220	cela1_red_15_45996202	MOTHER	409	0.13787068759695	688	1	C_No_Fission_Fusion	48.795	45550748.7333333	45
164	cela1_red_15_46041955	FATHER	303	0.167862411878964	689	1	C_No_Fission_Fusion	48.795	45596501.7333333	45
148	cela1_red_15_46041955	MOTHER	331	0.0614859376893218	689	1	C_No_Fission_Fusion	48.795	45596501.7333333	45
153	cela1_sika_15_46055048	FATHER	277	0.0923199805270298	690	1	C_No_Fission_Fusion	48.795	45609594.7333333	45
113	cela1_sika_15_46055048	MOTHER	229	0.894892409250912	690	1	C_No_Fission_Fusion	48.795	45609594.7333333	45
187	cela1_red_15_46055076	FATHER	343	0.105127636334602	691	1	C_No_Fission_Fusion	48.795	45609622.7333333	45
141	cela1_red_15_46055076	MOTHER	282	1	691	1	C_No_Fission_Fusion	48.795	45609622.7333333	45
62	cela1_sika_15_46695780	FATHER	155	0.0156936187237202	692	1	C_No_Fission_Fusion	48.951	46250326.7333333	46
23	cela1_sika_15_46695780	MOTHER	45	1	692	1	C_No_Fission_Fusion	48.951	46250326.7333333	46
189	cela1_red_15_47072465	FATHER	367	0.601733658427965	693	1	C_No_Fission_Fusion	49.107	46627011.7333333	46
148	cela1_red_15_47072465	MOTHER	292	0.860676622383634	693	1	C_No_Fission_Fusion	49.107	46627011.7333333	46
176	cela1_red_15_47096782	FATHER	347	0.830015376485428	694	1	C_No_Fission_Fusion	49.107	46651328.7333333	46
151	cela1_red_15_47096782	MOTHER	307	0.819465084889985	694	1	C_No_Fission_Fusion	49.107	46651328.7333333	46
167	cela1_red_15_47152615	FATHER	307	0.137707541046783	695	1	C_No_Fission_Fusion	49.118	46707161.7333333	46
220	cela1_red_15_47152615	MOTHER	403	0.0727954797756887	695	1	C_No_Fission_Fusion	49.118	46707161.7333333	46
175	cela1_red_15_47202769	FATHER	343	0.746014676584383	696	1	C_No_Fission_Fusion	49.433	46757315.7333333	46
155	cela1_red_15_47202769	MOTHER	315	0.821732207220875	696	1	C_No_Fission_Fusion	49.433	46757315.7333333	46
196	cela1_red_15_47357956	FATHER	372	0.32457652319284	697	1	C_No_Fission_Fusion	49.433	46912502.7333333	46
176	cela1_red_15_47357956	MOTHER	317	0.0560093541944494	697	1	C_No_Fission_Fusion	49.433	46912502.7333333	46
144	cela1_red_15_47363021	FATHER	330	0.0238634462488989	698	1	C_No_Fission_Fusion	49.433	46917567.7333333	46
161	cela1_red_15_47363021	MOTHER	308	0.458904253049223	698	1	C_No_Fission_Fusion	49.433	46917567.7333333	46
104	cela1_red_15_47429025	FATHER	189	0.190291484145911	699	1	C_No_Fission_Fusion	49.433	46983571.7333333	46
155	cela1_red_15_47429025	MOTHER	284	0.137809076741552	699	1	C_No_Fission_Fusion	49.433	46983571.7333333	46
151	cela1_red_15_47522509	FATHER	329	0.151626803214995	700	1	C_No_Fission_Fusion	49.433	47077055.7333333	47
195	cela1_red_15_47522509	MOTHER	364	0.190002907425807	700	1	C_No_Fission_Fusion	49.433	47077055.7333333	47
111	cela1_red_15_47599821	FATHER	215	0.682493071656694	701	1	C_No_Fission_Fusion	49.433	47154367.7333333	47
141	cela1_red_15_47599821	MOTHER	299	0.354827753913887	701	1	C_No_Fission_Fusion	49.433	47154367.7333333	47
132	cela1_red_15_47647466	FATHER	272	0.67132513537123	702	1	C_No_Fission_Fusion	49.433	47202012.7333333	47
204	cela1_red_15_47647466	MOTHER	376	0.109764064363421	702	1	C_No_Fission_Fusion	49.433	47202012.7333333	47
17	cela1_sika_15_47856764	FATHER	25	0.107752144336701	703	1	C_No_Fission_Fusion	49.433	47411310.7333333	47
12	cela1_sika_15_47856764	MOTHER	26	0.845018982887268	703	1	C_No_Fission_Fusion	49.433	47411310.7333333	47
175	cela1_sika_15_47857836	FATHER	331	0.322485461692521	704	1	C_No_Fission_Fusion	49.433	47412382.7333333	47
172	cela1_sika_15_47857836	MOTHER	347	0.914519226680891	704	1	C_No_Fission_Fusion	49.433	47412382.7333333	47
161	cela1_red_15_47987375	FATHER	332	0.621415725836872	705	1	C_No_Fission_Fusion	49.433	47541921.7333333	47
165	cela1_red_15_47987375	MOTHER	349	0.335296388673344	705	1	C_No_Fission_Fusion	49.433	47541921.7333333	47
123	cela1_red_15_48148694	FATHER	240	0.746962181112103	706	1	C_No_Fission_Fusion	49.707	47703240.7333333	47
208	cela1_red_15_48148694	MOTHER	404	0.584247539232769	706	1	C_No_Fission_Fusion	49.707	47703240.7333333	47
163	cela1_red_15_48249487	FATHER	315	0.573207646936516	707	1	C_No_Fission_Fusion	49.917	47804033.7333333	47
163	cela1_red_15_48249487	MOTHER	353	0.166315967570836	707	1	C_No_Fission_Fusion	49.917	47804033.7333333	47
121	cela1_red_15_48306496	FATHER	256	0.41655718749323	708	1	C_No_Fission_Fusion	49.917	47861042.7333333	47
183	cela1_red_15_48306496	MOTHER	350	0.422717971165592	708	1	C_No_Fission_Fusion	49.917	47861042.7333333	47
113	cela1_red_15_48327357	FATHER	251	0.129641368729389	709	1	C_No_Fission_Fusion	49.917	47881903.7333333	47
228	cela1_red_15_48327357	MOTHER	389	0.000797330416002694	709	1	C_No_Fission_Fusion	49.917	47881903.7333333	47
161	cela1_sika_15_48414579	FATHER	336	0.478250038059144	710	1	C_No_Fission_Fusion	49.917	47969125.7333333	47
208	cela1_sika_15_48414579	MOTHER	393	0.267082208470319	710	1	C_No_Fission_Fusion	49.917	47969125.7333333	47
183	cela1_red_15_48422530	FATHER	331	0.0614859376893218	711	1	C_No_Fission_Fusion	49.917	47977076.7333333	47
196	cela1_red_15_48422530	MOTHER	376	0.439228642312913	711	1	C_No_Fission_Fusion	49.917	47977076.7333333	47
106	cela1_red_15_48501250	FATHER	244	0.0469698113848736	712	1	C_No_Fission_Fusion	49.917	48055796.7333333	48
223	cela1_red_15_48501250	MOTHER	383	0.00150177708929872	712	1	C_No_Fission_Fusion	49.917	48055796.7333333	48
202	cela1_red_15_48599899	FATHER	371	0.0965098260485314	713	1	C_No_Fission_Fusion	49.917	48154445.7333333	48
167	cela1_red_15_48599899	MOTHER	344	0.62756490385881	713	1	C_No_Fission_Fusion	49.917	48154445.7333333	48
184	cela1_red_15_48610801	FATHER	373	0.835956999049491	714	1	C_No_Fission_Fusion	49.917	48165347.7333333	48
162	cela1_red_15_48610801	MOTHER	304	0.27581025718423	714	1	C_No_Fission_Fusion	49.917	48165347.7333333	48
82	cela1_red_15_48982002	FATHER	149	0.251331117482094	715	1	C_No_Fission_Fusion	49.917	48536548.7333333	48
99	cela1_red_15_48982002	MOTHER	216	0.247332818881744	715	1	C_No_Fission_Fusion	49.917	48536548.7333333	48
127	cela1_red_15_49034018	FATHER	253	1	716	1	C_No_Fission_Fusion	50.203	48588564.7333333	48
254	cela1_red_15_49034018	MOTHER	451	0.00829419225830819	716	1	C_No_Fission_Fusion	50.203	48588564.7333333	48
76	cela1_red_15_49041504	FATHER	180	0.0438710114539035	717	1	C_No_Fission_Fusion	50.267	48596050.7333333	48
185	cela1_red_15_49041504	MOTHER	343	0.160259694862155	717	1	C_No_Fission_Fusion	50.267	48596050.7333333	48
113	cela1_red_15_50242884	FATHER	219	0.685247828818336	718	1	C_No_Fission_Fusion	50.409	48738050.7333333	48
138	cela1_red_15_50242884	MOTHER	261	0.386211721017988	718	1	C_No_Fission_Fusion	50.409	48738050.7333333	48
128	cela1_red_15_50269737	FATHER	246	0.566179283583481	719	1	C_No_Fission_Fusion	50.515	48764903.7333333	48
129	cela1_red_15_50269737	MOTHER	249	0.612258425742331	719	1	C_No_Fission_Fusion	50.515	48764903.7333333	48
198	cela1_sika_15_50295535	FATHER	356	0.0385850594003982	720	1	C_No_Fission_Fusion	50.636	48790701.7333333	48
184	cela1_sika_15_50295535	MOTHER	336	0.0906517117179375	720	1	C_No_Fission_Fusion	50.636	48790701.7333333	48
198	cela1_sika_15_50321029	FATHER	400	0.880788803580898	721	1	C_No_Fission_Fusion	50.646	48816195.7333333	48
149	cela1_sika_15_50321029	MOTHER	299	1	721	1	C_No_Fission_Fusion	50.646	48816195.7333333	48
115	cela1_red_15_50430782	FATHER	233	0.895792700838341	722	1	C_No_Fission_Fusion	50.646	48925948.7333333	48
229	cela1_red_15_50430782	MOTHER	445	0.569503989570633	722	1	C_No_Fission_Fusion	50.646	48925948.7333333	48
124	cela1_red_15_50544646	FATHER	263	0.388024303023033	723	1	C_No_Fission_Fusion	51.006	49039812.7333333	49
193	cela1_red_15_50544646	MOTHER	410	0.255975227420308	723	1	C_No_Fission_Fusion	51.006	49039812.7333333	49
124	cela1_sika_15_50544646	FATHER	263	0.388024303023033	724	1	C_No_Fission_Fusion	51.006	49039812.7333333	49
193	cela1_sika_15_50544646	MOTHER	410	0.255975227420308	724	1	C_No_Fission_Fusion	51.006	49039812.7333333	49
179	cela1_red_15_50755432	FATHER	362	0.874739724897431	725	1	C_No_Fission_Fusion	51.006	49250598.7333333	49
154	cela1_red_15_50755432	MOTHER	302	0.773618900522015	725	1	C_No_Fission_Fusion	51.006	49250598.7333333	49
135	cela1_sika_15_50769909	FATHER	286	0.375126163578125	726	1	C_No_Fission_Fusion	51.006	49265075.7333333	49
207	cela1_sika_15_50769909	MOTHER	411	0.921429788684589	726	1	C_No_Fission_Fusion	51.006	49265075.7333333	49
144	cela1_red_15_50771479	FATHER	296	0.684176489382023	727	1	C_No_Fission_Fusion	51.006	49266645.7333333	49
206	cela1_red_15_50771479	MOTHER	409	0.921238620287228	727	1	C_No_Fission_Fusion	51.006	49266645.7333333	49
195	cela1_red_15_50987931	FATHER	390	1	728	1	C_No_Fission_Fusion	51.006	49483097.7333333	49
135	cela1_red_15_50987931	MOTHER	293	0.198620770852734	728	1	C_No_Fission_Fusion	51.006	49483097.7333333	49
192	cela1_red_15_51012889	FATHER	376	0.71815361060093	729	1	C_No_Fission_Fusion	51.006	49508055.7333333	49
140	cela1_red_15_51012889	MOTHER	313	0.0703200789583036	729	1	C_No_Fission_Fusion	51.006	49508055.7333333	49
150	cela1_red_15_51109098	FATHER	310	0.609306595092419	730	1	C_No_Fission_Fusion	51.006	49604264.7333333	49
174	cela1_red_15_51109098	MOTHER	369	0.29779323947222	730	1	C_No_Fission_Fusion	51.006	49604264.7333333	49
149	cela1_red_15_51113038	FATHER	300	0.953972485580966	731	1	C_No_Fission_Fusion	51.006	49608204.7333333	49
195	cela1_red_15_51113038	MOTHER	389	1	731	1	C_No_Fission_Fusion	51.006	49608204.7333333	49
151	cela1_red_15_51381803	FATHER	301	1	732	1	C_No_Fission_Fusion	51.006	49876969.7333333	49
173	cela1_red_15_51381803	MOTHER	332	0.475611274356934	732	1	C_No_Fission_Fusion	51.006	49876969.7333333	49
183	cela1_red_15_51411748	FATHER	338	0.141826017767027	733	1	C_No_Fission_Fusion	51.006	49906914.7333333	49
141	cela1_red_15_51411748	MOTHER	284	0.952695921055844	733	1	C_No_Fission_Fusion	51.006	49906914.7333333	49
149	cela1_red_15_51497387	FATHER	300	0.953972485580966	734	1	C_No_Fission_Fusion	51.006	49992553.7333333	49
190	cela1_red_15_51497387	MOTHER	350	0.12098964794814	734	1	C_No_Fission_Fusion	51.006	49992553.7333333	49
26	cela1_red_15_51529593	FATHER	66	0.108856964409716	735	1	C_No_Fission_Fusion	51.06	50024759.7333333	50
22	cela1_red_15_51529593	MOTHER	48	0.665465812076621	735	1	C_No_Fission_Fusion	51.06	50024759.7333333	50
179	cela1_red_15_51609636	FATHER	350	0.708338284637169	736	1	C_No_Fission_Fusion	51.11	50104802.7333333	50
174	cela1_red_15_51609636	MOTHER	330	0.349381904061184	736	1	C_No_Fission_Fusion	51.11	50104802.7333333	50
150	cela1_red_15_51690488	FATHER	291	0.639167657071246	737	1	C_No_Fission_Fusion	51.11	50185654.7333333	50
194	cela1_red_15_51690488	MOTHER	364	0.227951738077374	737	1	C_No_Fission_Fusion	51.11	50185654.7333333	50
149	cela1_red_15_51842131	FATHER	273	0.146213297806297	738	1	C_No_Fission_Fusion	51.11	50337297.7333333	50
73	cela1_red_15_51842131	MOTHER	148	0.934524985417101	738	1	C_No_Fission_Fusion	51.11	50337297.7333333	50
161	cela1_red_15_52022402	FATHER	322	1	739	1	C_No_Fission_Fusion	51.11	50517568.7333333	50
185	cela1_red_15_52022402	MOTHER	343	0.160259694862155	739	1	C_No_Fission_Fusion	51.11	50517568.7333333	50
157	cela1_red_15_52063061	FATHER	317	0.910584034318065	740	1	C_No_Fission_Fusion	51.11	50558227.7333333	50
184	cela1_red_15_52063061	MOTHER	341	0.159037378682669	740	1	C_No_Fission_Fusion	51.11	50558227.7333333	50
147	cela1_red_15_52110972	FATHER	316	0.237418252772788	741	1	C_No_Fission_Fusion	51.11	50606138.7333333	50
181	cela1_red_15_52110972	MOTHER	338	0.210858405368167	741	1	C_No_Fission_Fusion	51.11	50606138.7333333	50
163	cela1_red_15_52192630	FATHER	317	0.65326578377907	742	1	C_No_Fission_Fusion	51.28	50687796.7333333	50
209	cela1_red_15_52192630	MOTHER	389	0.155617922145731	742	1	C_No_Fission_Fusion	51.28	50687796.7333333	50
155	cela1_red_15_52239543	FATHER	329	0.321018383017867	743	1	C_No_Fission_Fusion	51.392	50734709.7333333	50
143	cela1_red_15_52239543	MOTHER	335	0.00862979369897053	743	1	C_No_Fission_Fusion	51.392	50734709.7333333	50
165	cela1_red_15_52253827	FATHER	319	0.575621710980236	744	1	C_No_Fission_Fusion	51.392	50748993.7333333	50
203	cela1_red_15_52253827	MOTHER	374	0.108817085779995	744	1	C_No_Fission_Fusion	51.392	50748993.7333333	50
168	cela1_red_15_52369995	FATHER	338	0.956632889349452	745	1	C_No_Fission_Fusion	51.392	50865161.7333333	50
146	cela1_red_15_52369995	MOTHER	281	0.550884590468505	745	1	C_No_Fission_Fusion	51.392	50865161.7333333	50
214	cela1_red_15_52433864	FATHER	392	0.0769661920174242	746	1	C_No_Fission_Fusion	51.392	50929030.7333333	50
157	cela1_red_15_52433864	MOTHER	302	0.526816355915436	746	1	C_No_Fission_Fusion	51.392	50929030.7333333	50
64	cela1_red_15_52438263	FATHER	141	0.312212931656995	747	1	C_No_Fission_Fusion	51.392	50933429.7333333	50
81	cela1_red_15_52438263	MOTHER	143	0.131978598318594	747	1	C_No_Fission_Fusion	51.392	50933429.7333333	50
77	cela1_red_15_52440219	FATHER	160	0.692762349118645	748	1	C_No_Fission_Fusion	51.443	50935385.7333333	50
52	cela1_red_15_52440219	MOTHER	114	0.399373186880539	748	1	C_No_Fission_Fusion	51.443	50935385.7333333	50
79	cela1_red_15_52470557	FATHER	162	0.813753412177903	749	1	C_No_Fission_Fusion	51.491	50965723.7333333	50
52	cela1_red_15_52470557	MOTHER	112	0.508513179973662	749	1	C_No_Fission_Fusion	51.491	50965723.7333333	50
153	cela1_red_15_52695329	FATHER	273	0.0525792719988131	750	1	C_No_Fission_Fusion	51.552	51190495.7333333	51
168	cela1_red_15_52695329	MOTHER	355	0.339415706443794	750	1	C_No_Fission_Fusion	51.552	51190495.7333333	51
126	cela1_red_15_52733930	FATHER	269	0.329301828963119	751	1	C_No_Fission_Fusion	51.552	51229096.7333333	51
129	cela1_red_15_52733930	MOTHER	288	0.0873042614332404	751	1	C_No_Fission_Fusion	51.552	51229096.7333333	51
105	cela1_red_15_52742628	FATHER	224	0.38511100043646	752	1	C_No_Fission_Fusion	51.552	51237794.7333333	51
100	cela1_red_15_52742628	MOTHER	207	0.676759627977556	752	1	C_No_Fission_Fusion	51.552	51237794.7333333	51
181	cela1_red_15_52797371	FATHER	355	0.750197117407752	753	1	C_No_Fission_Fusion	51.552	51292537.7333333	51
122	cela1_red_15_52797371	MOTHER	278	0.047597326796525	753	1	C_No_Fission_Fusion	51.552	51292537.7333333	51
79	cela1_red_15_52897422	FATHER	153	0.746527530336936	754	1	C_No_Fission_Fusion	51.736	51392588.7333333	51
63	cela1_red_15_52897422	MOTHER	122	0.78605785689386	754	1	C_No_Fission_Fusion	51.736	51392588.7333333	51
148	cela1_red_15_52970046	FATHER	290	0.76911509025593	755	1	C_No_Fission_Fusion	51.736	51465212.7333333	51
172	cela1_red_15_52970046	MOTHER	343	1	755	1	C_No_Fission_Fusion	51.736	51465212.7333333	51
145	cela1_red_15_53023902	FATHER	272	0.302637119485996	756	1	C_No_Fission_Fusion	51.92	51519068.7333333	51
166	cela1_red_15_53023902	MOTHER	352	0.31119934300213	756	1	C_No_Fission_Fusion	51.92	51519068.7333333	51
165	cela1_red_15_53116066	FATHER	345	0.451056245973145	757	1	C_No_Fission_Fusion	51.92	51611232.7333333	51
134	cela1_red_15_53116066	MOTHER	312	0.0147843348135824	757	1	C_No_Fission_Fusion	51.92	51611232.7333333	51
236	cela1_red_15_53171835	FATHER	428	0.0375410279513584	758	1	C_No_Fission_Fusion	51.92	51667001.7333333	51
150	cela1_red_15_53171835	MOTHER	302	0.954124894569108	758	1	C_No_Fission_Fusion	51.92	51667001.7333333	51
132	cela1_red_15_53207426	FATHER	259	0.803768896699255	759	1	C_No_Fission_Fusion	52.053	51702592.7333333	51
198	cela1_red_15_53207426	MOTHER	386	0.646945672255866	759	1	C_No_Fission_Fusion	52.053	51702592.7333333	51
105	cela1_red_15_53232825	FATHER	221	0.501244918487446	760	1	C_No_Fission_Fusion	52.053	51727991.7333333	51
199	cela1_red_15_53232825	MOTHER	392	0.800664137680818	760	1	C_No_Fission_Fusion	52.053	51727991.7333333	51
119	cela1_red_15_53284611	FATHER	228	0.551243564999412	761	1	C_No_Fission_Fusion	52.053	51779777.7333333	51
104	cela1_red_15_53284611	MOTHER	230	0.166004151965553	761	1	C_No_Fission_Fusion	52.053	51779777.7333333	51
100	cela1_red_15_53312039	FATHER	187	0.380250914548775	762	1	C_No_Fission_Fusion	52.053	51807205.7333333	51
107	cela1_red_15_53312039	MOTHER	234	0.214123257628602	762	1	C_No_Fission_Fusion	52.053	51807205.7333333	51
123	cela1_red_15_53363567	FATHER	251	0.800732826772052	763	1	C_No_Fission_Fusion	52.053	51858733.7333333	51
206	cela1_red_15_53363567	MOTHER	404	0.727690261338209	763	1	C_No_Fission_Fusion	52.053	51858733.7333333	51
164	cela1_red_15_53553787	FATHER	307	0.253639862631326	764	1	C_No_Fission_Fusion	52.372	52048953.7333333	52
147	cela1_red_15_53553787	MOTHER	288	0.768338007678296	764	1	C_No_Fission_Fusion	52.372	52048953.7333333	52
132	cela1_red_15_53695272	FATHER	251	0.448855393609602	765	1	C_No_Fission_Fusion	52.372	52190438.7333333	52
244	cela1_red_15_53695272	MOTHER	458	0.17532618536482	765	1	C_No_Fission_Fusion	52.372	52190438.7333333	52
117	cela1_red_15_53762302	FATHER	239	0.79590239009841	766	1	C_No_Fission_Fusion	52.449	52257468.7333333	52
182	cela1_red_15_53762302	MOTHER	361	0.916186139453429	766	1	C_No_Fission_Fusion	52.449	52257468.7333333	52
144	cela1_red_15_53793433	FATHER	292	0.860676622383634	767	1	C_No_Fission_Fusion	52.529	52288599.7333333	52
182	cela1_red_15_53793433	MOTHER	358	0.791625235352529	767	1	C_No_Fission_Fusion	52.529	52288599.7333333	52
214	cela1_red_15_53816772	FATHER	433	0.84759182633271	768	1	C_No_Fission_Fusion	52.58	52311938.7333333	52
154	cela1_red_15_53816772	MOTHER	272	0.0336303386920087	768	1	C_No_Fission_Fusion	52.58	52311938.7333333	52
143	cela1_red_15_53878966	FATHER	286	1	769	1	C_No_Fission_Fusion	52.58	52374132.7333333	52
188	cela1_red_15_53878966	MOTHER	349	0.163904547530183	769	1	C_No_Fission_Fusion	52.58	52374132.7333333	52
173	cela1_red_15_53997005	FATHER	358	0.561053156979362	770	1	C_No_Fission_Fusion	52.58	52492171.7333333	52
139	cela1_red_15_53997005	MOTHER	271	0.715577063326168	770	1	C_No_Fission_Fusion	52.58	52492171.7333333	52
142	cela1_red_15_54045152	FATHER	321	0.0443345283856892	771	1	C_No_Fission_Fusion	52.58	52540318.7333333	52
155	cela1_red_15_54045152	MOTHER	297	0.486297939463439	771	1	C_No_Fission_Fusion	52.58	52540318.7333333	52
162	cela1_red_15_54090324	FATHER	347	0.237549894217223	772	1	C_No_Fission_Fusion	52.58	52585490.7333333	52
146	cela1_red_15_54090324	MOTHER	277	0.400290130957446	772	1	C_No_Fission_Fusion	52.58	52585490.7333333	52
163	cela1_red_15_54193681	FATHER	320	0.779906358279124	773	1	C_No_Fission_Fusion	52.58	52688847.7333333	52
153	cela1_red_15_54193681	MOTHER	341	0.0654340370128767	773	1	C_No_Fission_Fusion	52.58	52688847.7333333	52
231	cela1_red_15_54199920	FATHER	450	0.604127278728524	774	1	C_No_Fission_Fusion	52.58	52695086.7333333	52
147	cela1_red_15_54199920	MOTHER	276	0.306169393323055	774	1	C_No_Fission_Fusion	52.58	52695086.7333333	52
166	cela1_red_15_54323981	FATHER	331	1	775	1	C_No_Fission_Fusion	52.58	52819147.7333333	52
144	cela1_red_15_54323981	MOTHER	266	0.197795839139496	775	1	C_No_Fission_Fusion	52.58	52819147.7333333	52
137	cela1_red_15_54478602	FATHER	306	0.0761976822254559	776	1	C_No_Fission_Fusion	52.58	52973768.7333333	52
159	cela1_red_15_54478602	MOTHER	357	0.0441559576013213	776	1	C_No_Fission_Fusion	52.58	52973768.7333333	52
161	cela1_red_15_54534503	FATHER	327	0.824978251516968	777	1	C_No_Fission_Fusion	52.58	53029669.7333333	53
159	cela1_red_15_54534503	MOTHER	300	0.326353991925046	777	1	C_No_Fission_Fusion	52.58	53029669.7333333	53
144	cela1_red_15_54560185	FATHER	284	0.858749358677241	778	1	C_No_Fission_Fusion	52.869	53055351.7333333	53
216	cela1_red_15_54560185	MOTHER	405	0.196312915002386	778	1	C_No_Fission_Fusion	52.869	53055351.7333333	53
38	cela1_red_15_54612841	FATHER	93	0.0965651972977046	779	1	C_No_Fission_Fusion	52.869	53108007.7333333	53
48	cela1_red_15_54612841	MOTHER	96	1	779	1	C_No_Fission_Fusion	52.869	53108007.7333333	53
137	cela1_red_15_54635055	FATHER	257	0.318255270999264	780	1	C_No_Fission_Fusion	52.869	53130221.7333333	53
143	cela1_red_15_54635055	MOTHER	286	1	780	1	C_No_Fission_Fusion	52.869	53130221.7333333	53
145	cela1_red_15_54691007	FATHER	262	0.095114869445732	781	1	C_No_Fission_Fusion	52.869	53186173.7333333	53
149	cela1_red_15_54691007	MOTHER	294	0.861146237290024	781	1	C_No_Fission_Fusion	52.869	53186173.7333333	53
185	cela1_red_15_54756418	FATHER	332	0.0421297130886946	782	1	C_No_Fission_Fusion	52.869	53251584.7333333	53
165	cela1_red_15_54756418	MOTHER	328	0.955977761433384	782	1	C_No_Fission_Fusion	52.869	53251584.7333333	53
175	cela1_red_15_54796487	FATHER	354	0.873344703560733	783	1	C_No_Fission_Fusion	52.869	53291653.7333333	53
183	cela1_red_15_54796487	MOTHER	335	0.101054369697138	783	1	C_No_Fission_Fusion	52.869	53291653.7333333	53
98	cela1_red_15_54872402	FATHER	187	0.558652331741766	784	1	C_No_Fission_Fusion	52.869	53367568.7333333	53
121	cela1_red_15_54872402	MOTHER	246	0.848360902195791	784	1	C_No_Fission_Fusion	52.869	53367568.7333333	53
154	cela1_red_15_54886510	FATHER	281	0.120739604858532	785	1	C_No_Fission_Fusion	52.869	53381676.7333333	53
217	cela1_red_15_54886510	MOTHER	417	0.433355637805347	785	1	C_No_Fission_Fusion	52.869	53381676.7333333	53
142	cela1_red_15_54921293	FATHER	263	0.217406068792379	786	1	C_No_Fission_Fusion	52.869	53416459.7333333	53
171	cela1_red_15_54921293	MOTHER	356	0.490877864407613	786	1	C_No_Fission_Fusion	52.869	53416459.7333333	53
128	cela1_red_15_55055279	FATHER	286	0.0862028148279795	787	1	C_No_Fission_Fusion	52.869	53550445.7333333	53
168	cela1_red_15_55055279	MOTHER	335	1	787	1	C_No_Fission_Fusion	52.869	53550445.7333333	53
163	cela1_red_15_55137472	FATHER	354	0.151175626366445	788	1	C_No_Fission_Fusion	53.101	53632638.7333333	53
147	cela1_red_15_55137472	MOTHER	296	0.953663054299273	788	1	C_No_Fission_Fusion	53.101	53632638.7333333	53
160	cela1_red_15_55233073	FATHER	336	0.41321491716582	789	1	C_No_Fission_Fusion	53.101	53728239.7333333	53
151	cela1_red_15_55233073	MOTHER	305	0.908850450025888	789	1	C_No_Fission_Fusion	53.101	53728239.7333333	53
151	cela1_red_15_55373954	FATHER	274	0.102689108227925	790	1	C_No_Fission_Fusion	53.101	53869120.7333333	53
188	cela1_red_15_55373954	MOTHER	362	0.494492894498436	790	1	C_No_Fission_Fusion	53.101	53869120.7333333	53
211	cela1_red_15_55515431	FATHER	404	0.397702634357025	791	1	C_No_Fission_Fusion	53.465	54010597.7333333	54
134	cela1_red_15_55515431	MOTHER	280	0.511011427043649	791	1	C_No_Fission_Fusion	53.465	54010597.7333333	54
119	cela1_red_15_55648238	FATHER	224	0.38511100043646	792	1	C_No_Fission_Fusion	53.465	54143404.7333333	54
135	cela1_red_15_55648238	MOTHER	262	0.665487884692896	792	1	C_No_Fission_Fusion	53.465	54143404.7333333	54
96	cela1_red_15_55923487	FATHER	200	0.620728928096832	793	1	C_No_Fission_Fusion	53.555	54418653.7333333	54
162	cela1_red_15_55923487	MOTHER	307	0.361176305314471	793	1	C_No_Fission_Fusion	53.555	54418653.7333333	54
162	cela1_red_15_56100352	FATHER	316	0.693808045385235	794	1	C_No_Fission_Fusion	53.555	54595518.7333333	54
191	cela1_red_15_56100352	MOTHER	385	0.918830078432703	794	1	C_No_Fission_Fusion	53.555	54595518.7333333	54
163	cela1_red_15_56167098	FATHER	313	0.497656457631058	795	1	C_No_Fission_Fusion	53.555	54662264.7333333	54
186	cela1_red_15_56167098	MOTHER	376	0.877073922607061	795	1	C_No_Fission_Fusion	53.555	54662264.7333333	54
163	cela1_red_15_56200664	FATHER	313	0.497656457631058	796	1	C_No_Fission_Fusion	53.555	54695830.7333333	54
186	cela1_red_15_56200664	MOTHER	376	0.877073922607061	796	1	C_No_Fission_Fusion	53.555	54695830.7333333	54
167	cela1_red_15_56220487	FATHER	363	0.141559070495144	797	1	C_No_Fission_Fusion	53.555	54715653.7333333	54
181	cela1_red_15_56220487	MOTHER	335	0.155348456262374	797	1	C_No_Fission_Fusion	53.555	54715653.7333333	54
158	cela1_red_15_56255576	FATHER	305	0.566988412310302	798	1	C_No_Fission_Fusion	53.555	54750742.7333333	54
181	cela1_red_15_56255576	MOTHER	347	0.452363781273372	798	1	C_No_Fission_Fusion	53.555	54750742.7333333	54
170	cela1_red_15_56286644	FATHER	314	0.158185089720804	799	1	C_No_Fission_Fusion	53.67	54781810.7333333	54
189	cela1_red_15_56286644	MOTHER	384	0.798643387229456	799	1	C_No_Fission_Fusion	53.67	54781810.7333333	54
170	cela1_red_15_56337148	FATHER	331	0.660205122404475	800	1	C_No_Fission_Fusion	53.819	54832314.7333333	54
91	cela1_red_15_56337148	MOTHER	177	0.763774058865874	800	1	C_No_Fission_Fusion	53.819	54832314.7333333	54
150	cela1_red_15_56429345	FATHER	290	0.597230076361645	801	1	C_No_Fission_Fusion	53.819	54924511.7333333	54
115	cela1_red_15_56429345	MOTHER	212	0.242916037738478	801	1	C_No_Fission_Fusion	53.819	54924511.7333333	54
163	cela1_red_15_56468453	FATHER	322	0.867258937934496	802	1	C_No_Fission_Fusion	53.819	54963619.7333333	54
142	cela1_red_15_56468453	MOTHER	282	0.952528768833427	802	1	C_No_Fission_Fusion	53.819	54963619.7333333	54
139	cela1_red_15_56491862	FATHER	259	0.263330337428367	803	1	C_No_Fission_Fusion	53.819	54987028.7333333	54
175	cela1_red_15_56491862	MOTHER	345	0.829531137934225	803	1	C_No_Fission_Fusion	53.819	54987028.7333333	54
196	cela1_red_15_56513772	FATHER	365	0.173461109449483	804	1	C_No_Fission_Fusion	53.819	55008938.7333333	55
138	cela1_red_15_56513772	MOTHER	269	0.714568286288737	804	1	C_No_Fission_Fusion	53.819	55008938.7333333	55
172	cela1_red_15_56639851	FATHER	330	0.474276986039799	805	1	C_No_Fission_Fusion	53.819	55135017.7333333	55
178	cela1_red_15_56639851	MOTHER	366	0.638102335791803	805	1	C_No_Fission_Fusion	53.819	55135017.7333333	55
189	cela1_red_15_56664037	FATHER	340	0.0446326448345732	806	1	C_No_Fission_Fusion	53.819	55159203.7333333	55
78	cela1_red_15_56664037	MOTHER	162	0.694567367432972	806	1	C_No_Fission_Fusion	53.819	55159203.7333333	55
85	cela1_red_15_56697855	FATHER	157	0.338235330795012	807	1	C_No_Fission_Fusion	53.819	55193021.7333333	55
52	cela1_red_15_56697855	MOTHER	111	0.569220227803576	807	1	C_No_Fission_Fusion	53.819	55193021.7333333	55
11	cela1_red_15_56711535	FATHER	21	1	808	1	C_No_Fission_Fusion	53.819	55206701.7333333	55
20	cela1_red_15_56711535	MOTHER	40	1	808	1	C_No_Fission_Fusion	53.819	55206701.7333333	55
15	cela1_red_15_56735731	FATHER	32	0.860050065908582	809	1	C_No_Fission_Fusion	53.819	55230897.7333333	55
20	cela1_red_15_56735731	MOTHER	41	1	809	1	C_No_Fission_Fusion	53.819	55230897.7333333	55
158	cela1_red_15_56770702	FATHER	318	0.955292017159033	810	1	C_No_Fission_Fusion	53.819	55265868.7333333	55
190	cela1_red_15_56770702	MOTHER	386	0.799154330472419	810	1	C_No_Fission_Fusion	53.819	55265868.7333333	55
140	cela1_red_15_56811668	FATHER	275	0.809446725525281	811	1	C_No_Fission_Fusion	53.819	55306834.7333333	55
228	cela1_red_15_56811668	MOTHER	438	0.416654881276078	811	1	C_No_Fission_Fusion	53.819	55306834.7333333	55
137	cela1_red_15_56952177	FATHER	277	0.904378157555259	812	1	C_No_Fission_Fusion	54.123	55447343.7333333	55
203	cela1_red_15_56952177	MOTHER	393	0.545020786991825	812	1	C_No_Fission_Fusion	54.123	55447343.7333333	55
165	cela1_red_15_57074544	FATHER	329	1	813	1	C_No_Fission_Fusion	54.123	55569710.7333333	55
131	cela1_red_15_57074544	MOTHER	298	0.0424311755040528	813	1	C_No_Fission_Fusion	54.123	55569710.7333333	55
182	cela1_red_15_57120635	FATHER	322	0.0221754323508967	814	1	C_No_Fission_Fusion	54.412	55615801.7333333	55
170	cela1_red_15_57120635	MOTHER	363	0.248177213754308	814	1	C_No_Fission_Fusion	54.412	55615801.7333333	55
146	cela1_red_15_57177889	FATHER	317	0.177573786357647	815	1	C_No_Fission_Fusion	54.412	55673055.7333333	55
188	cela1_red_15_57177889	MOTHER	356	0.313934563301087	815	1	C_No_Fission_Fusion	54.412	55673055.7333333	55
122	cela1_red_15_57212931	FATHER	254	0.572357452324395	816	1	C_No_Fission_Fusion	54.412	55708097.7333333	55
173	cela1_red_15_57212931	MOTHER	340	0.78631318603377	816	1	C_No_Fission_Fusion	54.412	55708097.7333333	55
156	cela1_red_15_57247455	FATHER	326	0.471577977128967	817	1	C_No_Fission_Fusion	54.412	55742621.7333333	55
184	cela1_red_15_57247455	MOTHER	342	0.176337853838468	817	1	C_No_Fission_Fusion	54.412	55742621.7333333	55
185	cela1_red_15_57271526	FATHER	376	0.796559918381143	818	1	C_No_Fission_Fusion	54.412	55766692.7333333	55
148	cela1_red_15_57271526	MOTHER	275	0.227736468755277	818	1	C_No_Fission_Fusion	54.412	55766692.7333333	55
183	cela1_red_15_57314647	FATHER	372	0.795493638934891	819	1	C_No_Fission_Fusion	54.412	55809813.7333333	55
145	cela1_red_15_57314647	MOTHER	271	0.274180295116212	819	1	C_No_Fission_Fusion	54.412	55809813.7333333	55
185	cela1_red_15_57317017	FATHER	376	0.796559918381143	820	1	C_No_Fission_Fusion	54.412	55812183.7333333	55
148	cela1_red_15_57317017	MOTHER	275	0.227736468755277	820	1	C_No_Fission_Fusion	54.412	55812183.7333333	55
26	cela1_sika_15_57524006	FATHER	39	0.0532519140979277	821	1	C_No_Fission_Fusion	54.444	56019172.7333333	56
9	cela1_sika_15_57524006	MOTHER	15	0.60723876953125	821	1	C_No_Fission_Fusion	54.444	56019172.7333333	56
185	cela1_red_15_57553854	FATHER	375	0.836388654514177	822	1	C_No_Fission_Fusion	54.477	56049020.7333333	56
143	cela1_red_15_57553854	MOTHER	289	0.906373957356928	822	1	C_No_Fission_Fusion	54.477	56049020.7333333	56
180	cela1_red_15_57555699	FATHER	367	0.754179595425186	823	1	C_No_Fission_Fusion	54.5	56050865.7333333	56
152	cela1_red_15_57555699	MOTHER	303	1	823	1	C_No_Fission_Fusion	54.5	56050865.7333333	56
158	cela1_red_15_57690813	FATHER	312	0.865169556515725	824	1	C_No_Fission_Fusion	54.589	56185979.7333333	56
128	cela1_red_15_57690813	MOTHER	242	0.403389444208564	824	1	C_No_Fission_Fusion	54.589	56185979.7333333	56
163	cela1_red_15_57704681	FATHER	335	0.662112607529698	825	1	C_No_Fission_Fusion	54.589	56199847.7333333	56
174	cela1_red_15_57704681	MOTHER	338	0.624527977590705	825	1	C_No_Fission_Fusion	54.589	56199847.7333333	56
196	cela1_red_15_57779903	FATHER	389	0.919246870853122	826	1	C_No_Fission_Fusion	54.589	56275069.7333333	56
120	cela1_red_15_57779903	MOTHER	245	0.798360983460348	826	1	C_No_Fission_Fusion	54.589	56275069.7333333	56
207	cela1_red_15_57877304	FATHER	414	1	827	1	C_No_Fission_Fusion	54.589	56372470.7333333	56
134	cela1_red_15_57877304	MOTHER	286	0.314784756839632	827	1	C_No_Fission_Fusion	54.589	56372470.7333333	56
150	cela1_red_15_57934429	FATHER	283	0.341567205154415	828	1	C_No_Fission_Fusion	54.589	56429595.7333333	56
129	cela1_red_15_57934429	MOTHER	248	0.567748776251942	828	1	C_No_Fission_Fusion	54.589	56429595.7333333	56
134	cela1_red_15_57964764	FATHER	249	0.253946121336709	829	1	C_No_Fission_Fusion	54.589	56459930.7333333	56
159	cela1_red_15_57964764	MOTHER	319	1	829	1	C_No_Fission_Fusion	54.589	56459930.7333333	56
146	cela1_red_15_58016544	FATHER	266	0.12515357836208	830	1	C_No_Fission_Fusion	54.589	56511710.7333333	56
176	cela1_red_15_58016544	MOTHER	364	0.564298885244405	830	1	C_No_Fission_Fusion	54.589	56511710.7333333	56
177	cela1_red_15_58035374	FATHER	333	0.273058009273409	831	1	C_No_Fission_Fusion	54.908	56530540.7333333	56
165	cela1_red_15_58035374	MOTHER	317	0.500381479444525	831	1	C_No_Fission_Fusion	54.908	56530540.7333333	56
43	cela1_red_15_58145701	FATHER	75	0.248045741892529	832	1	C_No_Fission_Fusion	54.908	56640867.7333333	56
38	cela1_red_15_58145701	MOTHER	72	0.723948145746915	832	1	C_No_Fission_Fusion	54.908	56640867.7333333	56
149	cela1_red_15_58249408	FATHER	316	0.338919630675888	833	1	C_No_Fission_Fusion	54.908	56744574.7333333	56
180	cela1_red_15_58249408	MOTHER	335	0.189690925533342	833	1	C_No_Fission_Fusion	54.908	56744574.7333333	56
93	cela1_red_15_58344859	FATHER	220	0.0258663561350321	834	1	C_No_Fission_Fusion	55.046	56840025.7333333	56
190	cela1_red_15_58344859	MOTHER	367	0.531112999208239	834	1	C_No_Fission_Fusion	55.046	56840025.7333333	56
16	cela1_red_15_58392013	FATHER	43	0.126289474385431	835	1	C_No_Fission_Fusion	55.211	56887179.7333333	56
13	cela1_red_15_58392013	MOTHER	30	0.584664711728693	835	1	C_No_Fission_Fusion	55.211	56887179.7333333	56
199	cela1_red_15_58561454	FATHER	382	0.442845318733446	836	1	C_No_Fission_Fusion	55.379	57056620.7333333	57
130	cela1_red_15_58561454	MOTHER	288	0.111453113052456	836	1	C_No_Fission_Fusion	55.379	57056620.7333333	57
159	cela1_red_15_58587546	FATHER	303	0.421281576689287	837	1	C_No_Fission_Fusion	55.379	57082712.7333333	57
184	cela1_red_15_58587546	MOTHER	371	0.917318809172398	837	1	C_No_Fission_Fusion	55.379	57082712.7333333	57
205	cela1_red_15_58634067	FATHER	384	0.201973531302141	838	1	C_No_Fission_Fusion	55.379	57129233.7333333	57
133	cela1_red_15_58634067	MOTHER	265	1	838	1	C_No_Fission_Fusion	55.379	57129233.7333333	57
173	cela1_red_15_58765243	FATHER	354	0.709915196703506	839	1	C_No_Fission_Fusion	55.379	57260409.7333333	57
157	cela1_red_15_58765243	MOTHER	320	0.779906358279124	839	1	C_No_Fission_Fusion	55.379	57260409.7333333	57
182	cela1_red_15_58793689	FATHER	361	0.916186139453429	840	1	C_No_Fission_Fusion	55.733	57288855.7333333	57
138	cela1_red_15_58793689	MOTHER	268	0.66902706568441	840	1	C_No_Fission_Fusion	55.733	57288855.7333333	57
161	cela1_red_15_58863046	FATHER	331	0.660205122404475	841	1	C_No_Fission_Fusion	55.733	57358212.7333333	57
143	cela1_red_15_58863046	MOTHER	287	1	841	1	C_No_Fission_Fusion	55.733	57358212.7333333	57
146	cela1_red_15_58961528	FATHER	248	0.00620987251710333	842	1	C_No_Fission_Fusion	55.844	57456694.7333333	57
131	cela1_red_15_58961528	MOTHER	243	0.248159748220079	842	1	C_No_Fission_Fusion	55.844	57456694.7333333	57
186	cela1_red_15_59015486	FATHER	355	0.395805928546588	843	1	C_No_Fission_Fusion	55.844	57510652.7333333	57
160	cela1_red_15_59015486	MOTHER	315	0.821732207220875	843	1	C_No_Fission_Fusion	55.844	57510652.7333333	57
171	cela1_red_15_59087382	FATHER	338	0.870408869350126	844	1	C_No_Fission_Fusion	55.844	57582548.7333333	57
141	cela1_red_15_59087382	MOTHER	305	0.207699190113968	844	1	C_No_Fission_Fusion	55.844	57582548.7333333	57
153	cela1_red_15_59172645	FATHER	309	0.9094394662841	845	1	C_No_Fission_Fusion	56.593	57667811.7333333	57
136	cela1_red_15_59172645	MOTHER	275	0.904032952347877	845	1	C_No_Fission_Fusion	56.593	57667811.7333333	57
191	cela1_red_15_59219442	FATHER	350	0.097376186455629	846	1	C_No_Fission_Fusion	56.593	57714608.7333333	57
157	cela1_red_15_59219442	MOTHER	300	0.452975714942497	846	1	C_No_Fission_Fusion	56.593	57714608.7333333	57
169	cela1_red_15_59282659	FATHER	338	1	847	1	C_No_Fission_Fusion	56.593	57777825.7333333	57
152	cela1_red_15_59282659	MOTHER	291	0.481837850976043	847	1	C_No_Fission_Fusion	56.593	57777825.7333333	57
141	cela1_red_15_59442767	FATHER	285	0.905722639866542	848	1	C_No_Fission_Fusion	56.593	57937933.7333333	57
175	cela1_red_15_59442767	MOTHER	353	0.915245703886505	848	1	C_No_Fission_Fusion	56.593	57937933.7333333	57
179	cela1_red_15_59558054	FATHER	346	0.554339231108216	849	1	C_No_Fission_Fusion	56.593	58053220.7333333	58
157	cela1_red_15_59558054	MOTHER	302	0.526816355915436	849	1	C_No_Fission_Fusion	56.593	58053220.7333333	58
195	cela1_red_15_59589020	FATHER	373	0.407449760331953	850	1	C_No_Fission_Fusion	56.593	58084186.7333333	58
156	cela1_red_15_59589020	MOTHER	316	0.866017086123284	850	1	C_No_Fission_Fusion	56.593	58084186.7333333	58
117	cela1_red_15_59764032	FATHER	215	0.219511207841834	851	1	C_No_Fission_Fusion	56.593	58259198.7333333	58
102	cela1_red_15_59764032	MOTHER	178	0.0606493770392782	851	1	C_No_Fission_Fusion	56.593	58259198.7333333	58
144	cela1_red_15_59791597	FATHER	291	0.906694594489268	852	1	C_No_Fission_Fusion	56.593	58286763.7333333	58
216	cela1_red_15_59791597	MOTHER	398	0.0979767650169899	852	1	C_No_Fission_Fusion	56.593	58286763.7333333	58
142	cela1_red_15_59878096	FATHER	281	0.905057537666853	853	1	C_No_Fission_Fusion	56.593	58373262.7333333	58
179	cela1_red_15_59878096	MOTHER	403	0.0282694573691014	853	1	C_No_Fission_Fusion	56.593	58373262.7333333	58
78	cela1_red_15_59903073	FATHER	164	0.584783499116973	854	1	C_No_Fission_Fusion	56.593	58398239.7333333	58
94	cela1_red_15_59903073	MOTHER	188	1	854	1	C_No_Fission_Fusion	56.593	58398239.7333333	58
116	cela1_red_15_59958747	FATHER	257	0.13421611924267	855	1	C_No_Fission_Fusion	56.593	58453913.7333333	58
194	cela1_red_15_59958747	MOTHER	348	0.0364105021963928	855	1	C_No_Fission_Fusion	56.593	58453913.7333333	58
150	cela1_red_15_59978496	FATHER	311	0.570752109050036	856	1	C_No_Fission_Fusion	56.593	58473662.7333333	58
172	cela1_red_15_59978496	MOTHER	315	0.114509805042671	856	1	C_No_Fission_Fusion	56.593	58473662.7333333	58
93	cela1_red_15_60020291	FATHER	185	1	857	1	C_No_Fission_Fusion	56.593	58515457.7333333	58
93	cela1_red_15_60020291	MOTHER	167	0.163458669959132	857	1	C_No_Fission_Fusion	56.593	58515457.7333333	58
188	cela1_red_15_60035330	FATHER	395	0.365124693438335	858	1	C_No_Fission_Fusion	56.593	58530496.7333333	58
132	cela1_red_15_60035330	MOTHER	279	0.401984465017469	858	1	C_No_Fission_Fusion	56.593	58530496.7333333	58
175	cela1_red_15_60077594	FATHER	354	0.873344703560733	859	1	C_No_Fission_Fusion	57.276	58572760.7333333	58
151	cela1_red_15_60077594	MOTHER	299	0.907944971161931	859	1	C_No_Fission_Fusion	57.276	58572760.7333333	58
113	cela1_red_15_60138979	FATHER	202	0.105370589968901	860	1	C_No_Fission_Fusion	57.462	58634145.7333333	58
94	cela1_red_15_60138979	MOTHER	193	0.773491141695352	860	1	C_No_Fission_Fusion	57.462	58634145.7333333	58
218	cela1_red_15_60208833	FATHER	382	0.00661758360292366	861	1	C_No_Fission_Fusion	57.462	58703999.7333333	58
132	cela1_red_15_60208833	MOTHER	292	0.113939630484997	861	1	C_No_Fission_Fusion	57.462	58703999.7333333	58
169	cela1_red_15_60384583	FATHER	343	0.829042737575454	862	1	C_No_Fission_Fusion	57.462	58879749.7333333	58
157	cela1_red_15_60384583	MOTHER	346	0.0954578318861141	862	1	C_No_Fission_Fusion	57.462	58879749.7333333	58
151	cela1_red_15_60516566	FATHER	284	0.313085780904595	863	1	C_No_Fission_Fusion	57.462	59011732.7333333	59
204	cela1_red_15_60516566	MOTHER	401	0.764506084637934	863	1	C_No_Fission_Fusion	57.462	59011732.7333333	59
114	cela1_red_15_60530655	FATHER	232	0.843912672071163	864	1	C_No_Fission_Fusion	57.462	59025821.7333333	59
176	cela1_red_15_60530655	MOTHER	335	0.382052255071102	864	1	C_No_Fission_Fusion	57.462	59025821.7333333	59
103	cela1_red_15_60609360	FATHER	240	0.0329433948613672	865	1	C_No_Fission_Fusion	57.462	59104526.7333333	59
118	cela1_red_15_60609360	MOTHER	217	0.221651331767981	865	1	C_No_Fission_Fusion	57.462	59104526.7333333	59
161	cela1_red_15_60957956	FATHER	324	0.955707269579382	866	1	C_No_Fission_Fusion	58.496	59453122.7333333	59
159	cela1_red_15_60957956	MOTHER	344	0.177601860047298	866	1	C_No_Fission_Fusion	58.496	59453122.7333333	59
129	cela1_red_15_61037607	FATHER	250	0.658055544432854	867	1	C_No_Fission_Fusion	58.496	59532773.7333333	59
135	cela1_red_15_61037607	MOTHER	276	0.763504843925734	867	1	C_No_Fission_Fusion	58.496	59532773.7333333	59
143	cela1_red_15_61049099	FATHER	296	0.600969607967495	868	1	C_No_Fission_Fusion	58.496	59544265.7333333	59
91	cela1_red_15_61049099	MOTHER	201	0.204105318396484	868	1	C_No_Fission_Fusion	58.496	59544265.7333333	59
181	cela1_red_15_61091871	FATHER	322	0.0295934876940128	869	1	C_No_Fission_Fusion	58.496	59587037.7333333	59
148	cela1_red_15_61091871	MOTHER	303	0.730389838684197	869	1	C_No_Fission_Fusion	58.496	59587037.7333333	59
163	cela1_red_15_61194770	FATHER	342	0.417343464337902	870	1	C_No_Fission_Fusion	58.847	59689936.7333333	59
200	cela1_red_15_61194770	MOTHER	364	0.066432523112963	870	1	C_No_Fission_Fusion	58.847	59689936.7333333	59
153	cela1_red_15_61304356	FATHER	309	0.9094394662841	871	1	C_No_Fission_Fusion	58.847	59799522.7333333	59
123	cela1_red_15_61304356	MOTHER	268	0.199479677056027	871	1	C_No_Fission_Fusion	58.847	59799522.7333333	59
144	cela1_red_15_61337230	FATHER	300	0.525441995423554	872	1	C_No_Fission_Fusion	59.357	59832396.7333333	59
149	cela1_red_15_61337230	MOTHER	303	0.81829860201882	872	1	C_No_Fission_Fusion	59.357	59832396.7333333	59
177	cela1_red_15_61362403	FATHER	345	0.666744444068038	873	1	C_No_Fission_Fusion	59.357	59857569.7333333	59
144	cela1_red_15_61362403	MOTHER	299	0.563124461273704	873	1	C_No_Fission_Fusion	59.357	59857569.7333333	59
63	cela1_red_15_61475761	FATHER	108	0.101432735041105	874	1	C_No_Fission_Fusion	59.357	59970927.7333333	59
61	cela1_red_15_61475761	MOTHER	93	0.00346185349144238	874	1	C_No_Fission_Fusion	59.357	59970927.7333333	59
192	cela1_red_15_61511746	FATHER	378	0.797086842492569	875	1	C_No_Fission_Fusion	59.357	60006912.7333333	60
104	cela1_red_15_61511746	MOTHER	238	0.0599087504036168	875	1	C_No_Fission_Fusion	59.357	60006912.7333333	60
178	cela1_red_15_61623990	FATHER	349	0.748131926883469	876	1	C_No_Fission_Fusion	59.357	60119156.7333333	60
150	cela1_red_15_61623990	MOTHER	324	0.201254768042363	876	1	C_No_Fission_Fusion	59.357	60119156.7333333	60
187	cela1_red_15_61665288	FATHER	376	0.958879595349973	877	1	C_No_Fission_Fusion	59.357	60160454.7333333	60
141	cela1_red_15_61665288	MOTHER	273	0.628337548215006	877	1	C_No_Fission_Fusion	59.357	60160454.7333333	60
180	cela1_red_15_61773370	FATHER	342	0.35798097659248	878	1	C_No_Fission_Fusion	59.357	60268536.7333333	60
177	cela1_red_15_61773370	MOTHER	341	0.51585759141221	878	1	C_No_Fission_Fusion	59.357	60268536.7333333	60
166	cela1_red_15_61829381	FATHER	330	0.956111162156313	879	1	C_No_Fission_Fusion	59.357	60324547.7333333	60
142	cela1_red_15_61829381	MOTHER	281	0.905057537666853	879	1	C_No_Fission_Fusion	59.357	60324547.7333333	60
177	cela1_red_15_61885754	FATHER	335	0.325392869444341	880	1	C_No_Fission_Fusion	59.357	60380920.7333333	60
97	cela1_red_15_61885754	MOTHER	204	0.52871487011649	880	1	C_No_Fission_Fusion	59.357	60380920.7333333	60
119	cela1_red_15_62283154	FATHER	253	0.378802134611875	881	1	C_No_Fission_Fusion	59.771	60778320.7333333	60
179	cela1_red_15_62283154	MOTHER	385	0.185072021072885	881	1	C_No_Fission_Fusion	59.771	60778320.7333333	60
29	cela1_red_15_62305899	FATHER	68	0.274990396171002	882	1	C_No_Fission_Fusion	59.771	60801065.7333333	60
36	cela1_red_15_62305899	MOTHER	70	0.904974526459463	882	1	C_No_Fission_Fusion	59.771	60801065.7333333	60
171	cela1_red_15_62332967	FATHER	353	0.594618147518566	883	1	C_No_Fission_Fusion	59.771	60828133.7333333	60
160	cela1_red_15_62332967	MOTHER	304	0.389653106141935	883	1	C_No_Fission_Fusion	59.771	60828133.7333333	60
189	cela1_red_15_62360782	FATHER	349	0.133808384186932	884	1	C_No_Fission_Fusion	59.771	60855948.7333333	60
141	cela1_red_15_62360782	MOTHER	308	0.154185140803872	884	1	C_No_Fission_Fusion	59.771	60855948.7333333	60
148	cela1_red_15_62416409	FATHER	284	0.514001932742402	885	1	C_No_Fission_Fusion	59.771	60911575.7333333	60
154	cela1_red_15_62416409	MOTHER	326	0.346441209071299	885	1	C_No_Fission_Fusion	59.771	60911575.7333333	60
45	cela1_red_15_62437109	FATHER	93	0.835846134631486	886	1	C_No_Fission_Fusion	59.771	60932275.7333333	60
59	cela1_red_15_62437109	MOTHER	107	0.333705116197439	886	1	C_No_Fission_Fusion	59.771	60932275.7333333	60
124	cela1_red_15_62714933	FATHER	245	0.898360820931232	887	1	C_No_Fission_Fusion	60.045	61210099.7333333	61
180	cela1_red_15_62714933	MOTHER	391	0.129118774991462	887	1	C_No_Fission_Fusion	60.045	61210099.7333333	61
158	cela1_red_15_62739674	FATHER	300	0.386509827112738	888	1	C_No_Fission_Fusion	60.045	61234840.7333333	61
190	cela1_red_15_62739674	MOTHER	402	0.294912738820986	888	1	C_No_Fission_Fusion	60.045	61234840.7333333	61
192	cela1_red_15_62829777	FATHER	337	0.0121048984667346	889	1	C_No_Fission_Fusion	60.045	61324943.7333333	61
148	cela1_red_15_62829777	MOTHER	318	0.238900332418593	889	1	C_No_Fission_Fusion	60.045	61324943.7333333	61
124	cela1_red_15_62993238	FATHER	245	0.898360820931232	890	1	C_No_Fission_Fusion	60.045	61488404.7333333	61
180	cela1_red_15_62993238	MOTHER	391	0.129118774991462	890	1	C_No_Fission_Fusion	60.045	61488404.7333333	61
66	cela1_red_15_63013653	FATHER	126	0.65617822160343	891	1	C_No_Fission_Fusion	60.045	61508819.7333333	61
91	cela1_red_15_63013653	MOTHER	173	0.543159839477347	891	1	C_No_Fission_Fusion	60.045	61508819.7333333	61
124	cela1_red_15_63060110	FATHER	245	0.898360820931232	892	1	C_No_Fission_Fusion	60.045	61555276.7333333	61
180	cela1_red_15_63060110	MOTHER	391	0.129118774991462	892	1	C_No_Fission_Fusion	60.045	61555276.7333333	61
193	cela1_red_15_63084050	FATHER	375	0.605635693296656	893	1	C_No_Fission_Fusion	60.045	61579216.7333333	61
158	cela1_red_15_63084050	MOTHER	307	0.648040946975626	893	1	C_No_Fission_Fusion	60.045	61579216.7333333	61
166	cela1_red_15_63140477	FATHER	349	0.391773774654796	894	1	C_No_Fission_Fusion	60.045	61635643.7333333	61
128	cela1_red_15_63140477	MOTHER	248	0.656768075232719	894	1	C_No_Fission_Fusion	60.045	61635643.7333333	61
122	cela1_red_15_63369227	FATHER	269	0.143242399494048	895	1	C_No_Fission_Fusion	60.561	61864393.7333333	61
126	cela1_red_15_63369227	MOTHER	263	0.537561775897701	895	1	C_No_Fission_Fusion	60.561	61864393.7333333	61
160	cela1_red_15_63399453	FATHER	314	0.777869089069917	896	1	C_No_Fission_Fusion	60.629	61894619.7333333	61
129	cela1_red_15_63399453	MOTHER	293	0.0468148516295909	896	1	C_No_Fission_Fusion	60.629	61894619.7333333	61
139	cela1_red_15_63555694	FATHER	276	0.952016476173939	897	1	C_No_Fission_Fusion	60.629	62050860.7333333	62
168	cela1_red_15_63555694	MOTHER	342	0.786923546285523	897	1	C_No_Fission_Fusion	60.629	62050860.7333333	62
40	cela1_red_15_63590502	FATHER	83	0.826404724449194	898	1	C_No_Fission_Fusion	60.629	62085668.7333333	62
73	cela1_red_15_63590502	MOTHER	134	0.342014708866309	898	1	C_No_Fission_Fusion	60.629	62085668.7333333	62
148	cela1_red_15_63677173	FATHER	281	0.403664889782997	899	1	C_No_Fission_Fusion	60.974	62172339.7333333	62
161	cela1_red_15_63677173	MOTHER	328	0.782537534773994	899	1	C_No_Fission_Fusion	60.974	62172339.7333333	62
171	cela1_red_15_63737738	FATHER	312	0.100476906090956	900	1	C_No_Fission_Fusion	60.974	62232904.7333333	62
164	cela1_red_15_63737738	MOTHER	324	0.867665277823063	900	1	C_No_Fission_Fusion	60.974	62232904.7333333	62
48	cela1_red_15_63855292	FATHER	124	0.0149846188633323	901	1	C_No_Fission_Fusion	61.65	62350458.7333333	62
78	cela1_red_15_63855292	MOTHER	164	0.584783499116973	901	1	C_No_Fission_Fusion	61.65	62350458.7333333	62
72	cela1_red_15_63899140	FATHER	144	1	902	1	C_No_Fission_Fusion	61.661	62394306.7333333	62
91	cela1_red_15_63899140	MOTHER	177	0.763774058865874	902	1	C_No_Fission_Fusion	61.661	62394306.7333333	62
171	cela1_red_15_63962550	FATHER	360	0.3702864279964	903	1	C_No_Fission_Fusion	61.661	62457716.7333333	62
140	cela1_red_15_63962550	MOTHER	295	0.415053346473937	903	1	C_No_Fission_Fusion	61.661	62457716.7333333	62
50	cela1_red_15_64042980	FATHER	80	0.0329926184264761	904	1	C_No_Fission_Fusion	61.782	62538146.7333333	62
49	cela1_red_15_64042980	MOTHER	90	0.460792472718972	904	1	C_No_Fission_Fusion	61.782	62538146.7333333	62
153	cela1_red_15_64120664	FATHER	273	0.0525792719988131	905	1	C_No_Fission_Fusion	61.899	62615830.7333333	62
182	cela1_red_15_64120664	MOTHER	345	0.332509130734313	905	1	C_No_Fission_Fusion	61.899	62615830.7333333	62
153	cela1_red_15_64242902	FATHER	300	0.772886543090602	906	1	C_No_Fission_Fusion	61.899	62738068.7333333	62
169	cela1_red_15_64242902	MOTHER	303	0.0506106447694283	906	1	C_No_Fission_Fusion	61.899	62738068.7333333	62
74	cela1_red_15_64337946	FATHER	155	0.62999759388418	907	1	C_No_Fission_Fusion	61.899	62833112.7333333	62
173	cela1_red_15_64337946	MOTHER	294	0.0028724551440729	907	1	C_No_Fission_Fusion	61.899	62833112.7333333	62
98	cela1_red_15_64401944	FATHER	191	0.772341719039567	908	1	C_No_Fission_Fusion	61.923	62897110.7333333	62
137	cela1_red_15_64401944	MOTHER	263	0.537561775897701	908	1	C_No_Fission_Fusion	61.923	62897110.7333333	62
42	cela1_red_15_64404012	FATHER	76	0.422191104992317	909	1	C_No_Fission_Fusion	62.015	62899178.7333333	62
34	cela1_red_15_64404012	MOTHER	65	0.804317000193401	909	1	C_No_Fission_Fusion	62.015	62899178.7333333	62
192	cela1_red_15_64541981	FATHER	389	0.83931775322815	910	1	C_No_Fission_Fusion	62.109	63037147.7333333	63
192	cela1_red_15_64541981	MOTHER	352	0.0983343242910582	910	1	C_No_Fission_Fusion	62.109	63037147.7333333	63
189	cela1_red_15_64587237	FATHER	344	0.0750471615951041	911	1	C_No_Fission_Fusion	62.183	63082403.7333333	63
146	cela1_red_15_64587237	MOTHER	276	0.366609670921611	911	1	C_No_Fission_Fusion	62.183	63082403.7333333	63
109	cela1_red_15_64758331	FATHER	217	1	912	1	C_No_Fission_Fusion	62.183	63253497.7333333	63
78	cela1_red_15_64758331	MOTHER	147	0.509501588634988	912	1	C_No_Fission_Fusion	62.183	63253497.7333333	63
173	cela1_red_15_64865888	FATHER	333	0.510858296411392	913	1	C_No_Fission_Fusion	62.183	63361054.7333333	63
180	cela1_red_15_64865888	MOTHER	336	0.209503888574285	913	1	C_No_Fission_Fusion	62.183	63361054.7333333	63
190	cela1_red_15_64912031	FATHER	353	0.166315967570836	914	1	C_No_Fission_Fusion	62.183	63407197.7333333	63
123	cela1_red_15_64912031	MOTHER	240	0.746962181112103	914	1	C_No_Fission_Fusion	62.183	63407197.7333333	63
135	cela1_red_15_65017020	FATHER	246	0.142376774669747	915	1	C_No_Fission_Fusion	62.183	63512186.7333333	63
112	cela1_red_15_65017020	MOTHER	182	0.00228236417927669	915	1	C_No_Fission_Fusion	62.183	63512186.7333333	63
187	cela1_red_15_65033131	FATHER	374	1	916	1	C_No_Fission_Fusion	62.183	63528297.7333333	63
150	cela1_red_15_65033131	MOTHER	290	0.597230076361645	916	1	C_No_Fission_Fusion	62.183	63528297.7333333	63
198	cela1_red_15_65055403	FATHER	367	0.143750820170035	917	1	C_No_Fission_Fusion	62.365	63550569.7333333	63
175	cela1_red_15_65055403	MOTHER	326	0.202644248024056	917	1	C_No_Fission_Fusion	62.365	63550569.7333333	63
159	cela1_red_15_65106466	FATHER	296	0.222174099120511	918	1	C_No_Fission_Fusion	62.365	63601632.7333333	63
181	cela1_red_15_65106466	MOTHER	347	0.452363781273372	918	1	C_No_Fission_Fusion	62.365	63601632.7333333	63
189	cela1_red_15_65135582	FATHER	373	0.835956999049491	919	1	C_No_Fission_Fusion	62.365	63630748.7333333	63
170	cela1_red_15_65135582	MOTHER	309	0.0877250603039769	919	1	C_No_Fission_Fusion	62.365	63630748.7333333	63
121	cela1_red_15_65320597	FATHER	275	0.0534495529556835	920	1	C_No_Fission_Fusion	62.988	63815763.7333333	63
167	cela1_red_15_65320597	MOTHER	321	0.503063065740338	920	1	C_No_Fission_Fusion	62.988	63815763.7333333	63
244	cela1_red_15_65368433	FATHER	469	0.405907724067635	921	1	C_No_Fission_Fusion	62.988	63863599.7333333	63
124	cela1_red_15_65368433	MOTHER	272	0.163021052956559	921	1	C_No_Fission_Fusion	62.988	63863599.7333333	63
181	cela1_red_15_65470220	FATHER	366	0.875420169283074	922	1	C_No_Fission_Fusion	62.988	63965386.7333333	63
161	cela1_red_15_65470220	MOTHER	310	0.532197623007653	922	1	C_No_Fission_Fusion	62.988	63965386.7333333	63
38	cela1_red_15_65471843	FATHER	110	0.0015330525764724	923	1	C_No_Fission_Fusion	62.988	63967009.7333333	63
76	cela1_red_15_65471843	MOTHER	148	0.805320956640182	923	1	C_No_Fission_Fusion	62.988	63967009.7333333	63
256	cela1_red_15_65506675	FATHER	475	0.0984745241268377	924	1	C_No_Fission_Fusion	62.988	64001841.7333333	64
134	cela1_red_15_65506675	MOTHER	251	0.312535538262673	924	1	C_No_Fission_Fusion	62.988	64001841.7333333	64
177	cela1_red_15_65629207	FATHER	377	0.257160515242758	925	1	C_No_Fission_Fusion	63.799	64124373.7333333	64
136	cela1_red_15_65629207	MOTHER	273	1	925	1	C_No_Fission_Fusion	63.799	64124373.7333333	64
192	cela1_red_15_65868168	FATHER	390	0.800164657538761	926	1	C_No_Fission_Fusion	63.799	64363334.7333333	64
173	cela1_red_15_65868168	MOTHER	342	0.871161928865385	926	1	C_No_Fission_Fusion	63.799	64363334.7333333	64
78	cela1_red_15_65904253	FATHER	125	0.00704731654256612	927	1	C_No_Fission_Fusion	63.799	64399419.7333333	64
54	cela1_red_15_65904253	MOTHER	123	0.206647108984943	927	1	C_No_Fission_Fusion	63.799	64399419.7333333	64
83	cela1_red_15_65915987	FATHER	152	0.291654451334434	928	1	C_No_Fission_Fusion	63.799	64411153.7333333	64
159	cela1_red_15_65915987	MOTHER	348	0.119924480753513	928	1	C_No_Fission_Fusion	63.799	64411153.7333333	64
25	cela1_red_15_66030001	FATHER	61	0.200031368513103	929	1	C_No_Fission_Fusion	63.799	64525167.7333333	64
25	cela1_red_15_66030001	MOTHER	53	0.7838463022095	929	1	C_No_Fission_Fusion	63.799	64525167.7333333	64
52	cela1_red_15_66090740	FATHER	85	0.0502508953352917	930	1	C_No_Fission_Fusion	63.799	64585906.7333333	64
24	cela1_red_15_66090740	MOTHER	64	0.0599411895669994	930	1	C_No_Fission_Fusion	63.799	64585906.7333333	64
63	cela1_red_15_66199149	FATHER	104	0.0389579334013119	931	1	C_No_Fission_Fusion	63.799	64694315.7333333	64
41	cela1_red_15_66199149	MOTHER	100	0.0886260801140677	931	1	C_No_Fission_Fusion	63.799	64694315.7333333	64
145	cela1_red_15_66408837	FATHER	262	0.095114869445732	932	1	C_No_Fission_Fusion	63.799	64904003.7333333	64
174	cela1_red_15_66408837	MOTHER	308	0.0261073454808068	932	1	C_No_Fission_Fusion	63.799	64904003.7333333	64
16	cela1_red_15_66487820	FATHER	23	0.0931396484375001	933	1	C_No_Fission_Fusion	64.498	64982986.7333333	64
40	cela1_red_15_66487820	MOTHER	77	0.819892903749051	933	1	C_No_Fission_Fusion	64.498	64982986.7333333	64
40	cela1_red_15_66527203	FATHER	91	0.294469784568533	934	1	C_No_Fission_Fusion	64.498	65022369.7333333	65
14	cela1_red_15_66527203	MOTHER	25	0.690037965774536	934	1	C_No_Fission_Fusion	64.498	65022369.7333333	65
149	cela1_red_15_66631511	FATHER	270	0.10016982616013	935	1	C_No_Fission_Fusion	64.498	65126677.7333333	65
189	cela1_red_15_66631511	MOTHER	346	0.0954578318861141	935	1	C_No_Fission_Fusion	64.498	65126677.7333333	65
103	cela1_red_15_66866242	FATHER	202	0.832890824044768	936	1	C_No_Fission_Fusion	64.952	65361408.7333333	65
200	cela1_red_15_66866242	MOTHER	396	0.880193003069605	936	1	C_No_Fission_Fusion	64.952	65361408.7333333	65
123	cela1_red_15_66954125	FATHER	239	0.698021972125796	937	1	C_No_Fission_Fusion	64.969	65449291.7333333	65
157	cela1_red_15_66954125	MOTHER	298	0.384920425447244	937	1	C_No_Fission_Fusion	64.969	65449291.7333333	65
222	cela1_red_15_67042132	FATHER	429	0.499132957190962	938	1	C_No_Fission_Fusion	66.387	65537298.7333333	65
134	cela1_red_15_67042132	MOTHER	295	0.129941988744545	938	1	C_No_Fission_Fusion	66.387	65537298.7333333	65
163	cela1_red_15_67079719	FATHER	343	0.387662220465191	939	1	C_No_Fission_Fusion	66.387	65574885.7333333	65
179	cela1_red_15_67079719	MOTHER	343	0.449739456125799	939	1	C_No_Fission_Fusion	66.387	65574885.7333333	65
65	cela1_red_15_67093542	FATHER	122	0.526416309966233	940	1	C_No_Fission_Fusion	66.387	65588708.7333333	65
51	cela1_red_15_67093542	MOTHER	102	1	940	1	C_No_Fission_Fusion	66.387	65588708.7333333	65
131	cela1_red_15_67118561	FATHER	240	0.175119186297777	941	1	C_No_Fission_Fusion	66.387	65613727.7333333	65
188	cela1_red_15_67118561	MOTHER	375	1	941	1	C_No_Fission_Fusion	66.387	65613727.7333333	65
223	cela1_red_15_67207242	FATHER	473	0.231863932597299	942	1	C_No_Fission_Fusion	66.387	65702408.7333333	65
89	cela1_red_15_67207242	MOTHER	209	0.0377189574846902	942	1	C_No_Fission_Fusion	66.387	65702408.7333333	65
140	cela1_red_15_67252725	FATHER	261	0.265169245828047	943	1	C_No_Fission_Fusion	66.721	65747891.7333333	65
222	cela1_red_15_67252725	MOTHER	447	0.924649055830971	943	1	C_No_Fission_Fusion	66.721	65747891.7333333	65
161	cela1_red_15_67513845	FATHER	330	0.700049215555488	944	1	C_No_Fission_Fusion	66.994	66009011.7333333	66
196	cela1_red_15_67513845	MOTHER	355	0.0558924004403447	944	1	C_No_Fission_Fusion	66.994	66009011.7333333	66
71	cela1_red_15_67618296	FATHER	134	0.545534366479874	945	1	C_No_Fission_Fusion	66.994	66113462.7333333	66
56	cela1_red_15_67618296	MOTHER	109	0.848194783596566	945	1	C_No_Fission_Fusion	66.994	66113462.7333333	66
134	cela1_red_15_67759253	FATHER	243	0.123481319460595	946	1	C_No_Fission_Fusion	66.994	66254419.7333333	66
106	cela1_red_15_67759253	MOTHER	199	0.395015778120112	946	1	C_No_Fission_Fusion	66.994	66254419.7333333	66
210	cela1_red_15_67792980	FATHER	423	0.922548281340367	947	1	C_No_Fission_Fusion	66.994	66288146.7333333	66
131	cela1_red_15_67792980	MOTHER	253	0.615083111904953	947	1	C_No_Fission_Fusion	66.994	66288146.7333333	66
186	cela1_red_15_67923335	FATHER	379	0.75797754695981	948	1	C_No_Fission_Fusion	67.951	66418501.7333333	66
150	cela1_red_15_67923335	MOTHER	311	0.570752109050036	948	1	C_No_Fission_Fusion	67.951	66418501.7333333	66
174	cela1_red_15_67973777	FATHER	329	0.321018383017867	949	1	C_No_Fission_Fusion	68.015	66468943.7333333	66
159	cela1_red_15_67973777	MOTHER	348	0.119924480753513	949	1	C_No_Fission_Fusion	68.015	66468943.7333333	66
216	cela1_red_15_68015936	FATHER	435	0.923620327712822	950	1	C_No_Fission_Fusion	68.331	66511102.7333333	66
131	cela1_red_15_68015936	MOTHER	265	0.902249031661147	950	1	C_No_Fission_Fusion	68.331	66511102.7333333	66
206	cela1_red_15_68093083	FATHER	415	0.921807986294565	951	1	C_No_Fission_Fusion	68.331	66588249.7333333	66
110	cela1_red_15_68093083	MOTHER	224	0.841188185552688	951	1	C_No_Fission_Fusion	68.331	66588249.7333333	66
13	cela1_red_15_68180050	FATHER	36	0.132498163962737	952	1	C_No_Fission_Fusion	68.331	66675216.7333333	66
3	cela1_red_15_68180050	MOTHER	9	0.5078125	952	1	C_No_Fission_Fusion	68.331	66675216.7333333	66
137	cela1_red_15_68342510	FATHER	271	0.903331175336075	953	1	C_No_Fission_Fusion	68.39	66837676.7333333	66
158	cela1_red_15_68342510	MOTHER	329	0.508300405057976	953	1	C_No_Fission_Fusion	68.39	66837676.7333333	66
166	cela1_red_15_68373242	FATHER	343	0.589296515747471	954	1	C_No_Fission_Fusion	68.39	66868408.7333333	66
146	cela1_red_15_68373242	MOTHER	289	0.906373957356928	954	1	C_No_Fission_Fusion	68.39	66868408.7333333	66
156	cela1_red_15_68451226	FATHER	331	0.322485461692521	955	1	C_No_Fission_Fusion	68.39	66946392.7333333	66
169	cela1_red_15_68451226	MOTHER	334	0.869642448881838	955	1	C_No_Fission_Fusion	68.39	66946392.7333333	66
156	cela1_red_15_68500542	FATHER	289	0.195538207365893	956	1	C_No_Fission_Fusion	68.39	66995708.7333333	66
202	cela1_red_15_68500542	MOTHER	387	0.416065691725625	956	1	C_No_Fission_Fusion	68.39	66995708.7333333	66
164	cela1_red_15_68537402	FATHER	298	0.0928052447793427	957	1	C_No_Fission_Fusion	68.973	67032568.7333333	67
173	cela1_red_15_68537402	MOTHER	344	0.957012200000805	957	1	C_No_Fission_Fusion	68.973	67032568.7333333	67
172	cela1_red_15_68630983	FATHER	333	0.583760522151361	958	1	C_No_Fission_Fusion	68.973	67126149.7333333	67
171	cela1_red_15_68630983	MOTHER	320	0.24037489342111	958	1	C_No_Fission_Fusion	68.973	67126149.7333333	67
156	cela1_red_15_68718261	FATHER	303	0.645883995220591	959	1	C_No_Fission_Fusion	68.973	67213427.7333333	67
187	cela1_red_15_68718261	MOTHER	347	0.162693286732322	959	1	C_No_Fission_Fusion	68.973	67213427.7333333	67
84	cela1_red_15_68785148	FATHER	174	0.704768023119516	960	1	C_No_Fission_Fusion	68.973	67280314.7333333	67
176	cela1_red_15_68785148	MOTHER	353	1	960	1	C_No_Fission_Fusion	68.973	67280314.7333333	67
178	cela1_red_15_68822076	FATHER	344	0.553190183461631	961	1	C_No_Fission_Fusion	69.149	67317242.7333333	67
172	cela1_red_15_68822076	MOTHER	360	0.429235786366827	961	1	C_No_Fission_Fusion	69.149	67317242.7333333	67
189	cela1_red_15_68855370	FATHER	370	0.715976563051333	962	1	C_No_Fission_Fusion	69.149	67350536.7333333	67
155	cela1_red_15_68855370	MOTHER	318	0.6947235158086	962	1	C_No_Fission_Fusion	69.149	67350536.7333333	67
155	cela1_red_15_68865952	FATHER	295	0.415053346473937	963	1	C_No_Fission_Fusion	69.149	67361118.7333333	67
169	cela1_red_15_68865952	MOTHER	324	0.470213002420261	963	1	C_No_Fission_Fusion	69.149	67361118.7333333	67
114	cela1_red_15_68892456	FATHER	220	0.637069715088798	964	1	C_No_Fission_Fusion	69.149	67387622.7333333	67
179	cela1_red_15_68892456	MOTHER	365	0.753529059040392	964	1	C_No_Fission_Fusion	69.149	67387622.7333333	67
161	cela1_red_15_68945508	FATHER	322	1	965	1	C_No_Fission_Fusion	69.305	67440674.7333333	67
176	cela1_red_15_68945508	MOTHER	362	0.63625275262871	965	1	C_No_Fission_Fusion	69.305	67440674.7333333	67
233	cela1_red_15_68995170	FATHER	427	0.0657968337475869	966	1	C_No_Fission_Fusion	69.408	67490336.7333333	67
124	cela1_red_15_68995170	MOTHER	254	0.753798638466068	966	1	C_No_Fission_Fusion	69.408	67490336.7333333	67
196	cela1_red_15_69025794	FATHER	368	0.230498430888524	967	1	C_No_Fission_Fusion	69.486	67520960.7333333	67
141	cela1_red_15_69025794	MOTHER	271	0.543626714701266	967	1	C_No_Fission_Fusion	69.486	67520960.7333333	67
188	cela1_red_15_69085394	FATHER	374	0.958769940937573	968	1	C_No_Fission_Fusion	69.667	67580560.7333333	67
156	cela1_red_15_69085394	MOTHER	286	0.13919612810348	968	1	C_No_Fission_Fusion	69.667	67580560.7333333	67
119	cela1_red_15_69127853	FATHER	253	0.378802134611875	969	1	C_No_Fission_Fusion	69.667	67623019.7333333	67
161	cela1_red_15_69127853	MOTHER	331	0.660205122404475	969	1	C_No_Fission_Fusion	69.667	67623019.7333333	67
155	cela1_red_15_69160183	FATHER	317	0.736181247838131	970	1	C_No_Fission_Fusion	69.667	67655349.7333333	67
161	cela1_red_15_69160183	MOTHER	330	0.700049215555488	970	1	C_No_Fission_Fusion	69.667	67655349.7333333	67
212	cela1_red_15_69185766	FATHER	370	0.00578971326147115	971	1	C_No_Fission_Fusion	69.667	67680932.7333333	67
151	cela1_red_15_69185766	MOTHER	300	0.953972485580966	971	1	C_No_Fission_Fusion	69.667	67680932.7333333	67
188	cela1_red_15_69258260	FATHER	366	0.638102335791803	972	1	C_No_Fission_Fusion	69.667	67753426.7333333	67
150	cela1_red_15_69258260	MOTHER	278	0.207771669232501	972	1	C_No_Fission_Fusion	69.667	67753426.7333333	67
104	cela1_red_15_69293267	FATHER	200	0.620728928096832	973	1	C_No_Fission_Fusion	69.817	67788433.7333333	67
107	cela1_red_15_69293267	MOTHER	231	0.292450194448869	973	1	C_No_Fission_Fusion	69.817	67788433.7333333	67
187	cela1_red_15_69340337	FATHER	379	0.83724184111444	974	1	C_No_Fission_Fusion	69.982	67835503.7333333	67
177	cela1_red_15_69340337	MOTHER	314	0.027583928586509	974	1	C_No_Fission_Fusion	69.982	67835503.7333333	67
101	cela1_red_15_69363037	FATHER	163	0.00280272924043786	975	1	C_No_Fission_Fusion	69.982	67858203.7333333	67
97	cela1_red_15_69363037	MOTHER	198	0.831237721158207	975	1	C_No_Fission_Fusion	69.982	67858203.7333333	67
165	cela1_red_15_69431114	FATHER	336	0.785076566166062	976	1	C_No_Fission_Fusion	69.982	67926280.7333333	67
187	cela1_red_15_69431114	MOTHER	360	0.493296360780932	976	1	C_No_Fission_Fusion	69.982	67926280.7333333	67
151	cela1_red_15_69466002	FATHER	282	0.257833830681445	977	1	C_No_Fission_Fusion	70.46	67961168.7333333	67
143	cela1_red_15_69466002	MOTHER	286	1	977	1	C_No_Fission_Fusion	70.46	67961168.7333333	67
173	cela1_red_15_69579117	FATHER	345	1	978	1	C_No_Fission_Fusion	70.495	68074283.7333333	68
153	cela1_red_15_69579117	MOTHER	310	0.864739715667919	978	1	C_No_Fission_Fusion	70.495	68074283.7333333	68
174	cela1_red_15_69673388	FATHER	366	0.37423911107642	979	1	C_No_Fission_Fusion	70.495	68168554.7333333	68
168	cela1_red_15_69673388	MOTHER	330	0.783180718549577	979	1	C_No_Fission_Fusion	70.495	68168554.7333333	68
168	cela1_red_15_69749024	FATHER	350	0.487185047229748	980	1	C_No_Fission_Fusion	70.795	68244190.7333333	68
171	cela1_red_15_69749024	MOTHER	343	1	980	1	C_No_Fission_Fusion	70.795	68244190.7333333	68
150	cela1_red_15_69767935	FATHER	336	0.0560478994881848	981	1	C_No_Fission_Fusion	70.795	68263101.7333333	68
164	cela1_red_15_69767935	MOTHER	344	0.418700838295495	981	1	C_No_Fission_Fusion	70.795	68263101.7333333	68
137	cela1_red_15_69804798	FATHER	281	0.720465377078227	982	1	C_No_Fission_Fusion	70.795	68299964.7333333	68
195	cela1_red_15_69804798	MOTHER	389	1	982	1	C_No_Fission_Fusion	70.795	68299964.7333333	68
195	cela1_red_15_69825957	FATHER	378	0.571602043463465	983	1	C_No_Fission_Fusion	70.795	68321123.7333333	68
136	cela1_red_15_69825957	MOTHER	249	0.163126623038577	983	1	C_No_Fission_Fusion	70.795	68321123.7333333	68
153	cela1_red_15_69851495	FATHER	311	0.820609388626465	984	1	C_No_Fission_Fusion	71.02	68346661.7333333	68
209	cela1_red_15_69851495	MOTHER	393	0.225987884033303	984	1	C_No_Fission_Fusion	71.02	68346661.7333333	68
176	cela1_red_15_69941764	FATHER	365	0.529989983409685	985	1	C_No_Fission_Fusion	71.037	68436930.7333333	68
160	cela1_red_15_69941764	MOTHER	309	0.569508415951894	985	1	C_No_Fission_Fusion	71.037	68436930.7333333	68
148	cela1_red_15_70058736	FATHER	324	0.133489570425878	986	1	C_No_Fission_Fusion	71.037	68553902.7333333	68
188	cela1_red_15_70058736	MOTHER	350	0.181367753420711	986	1	C_No_Fission_Fusion	71.037	68553902.7333333	68
201	cela1_red_15_70161371	FATHER	330	8.75432457128622e-05	987	1	C_No_Fission_Fusion	71.037	68656537.7333333	68
160	cela1_red_15_70161371	MOTHER	341	0.27876156312169	987	1	C_No_Fission_Fusion	71.037	68656537.7333333	68
147	cela1_red_15_70199776	FATHER	301	0.729530983150995	988	1	C_No_Fission_Fusion	71.037	68694942.7333333	68
170	cela1_red_15_70199776	MOTHER	368	0.159194881611963	988	1	C_No_Fission_Fusion	71.037	68694942.7333333	68
191	cela1_red_15_70412792	FATHER	364	0.372929544183573	989	1	C_No_Fission_Fusion	71.037	68907958.7333333	68
146	cela1_red_15_70412792	MOTHER	296	0.861611135323331	989	1	C_No_Fission_Fusion	71.037	68907958.7333333	68
194	cela1_red_15_70442135	FATHER	361	0.171094272909015	990	1	C_No_Fission_Fusion	71.037	68937301.7333333	68
144	cela1_red_15_70442135	MOTHER	265	0.176439493147656	990	1	C_No_Fission_Fusion	71.037	68937301.7333333	68
194	cela1_sika_15_70470670	FATHER	361	0.171094272909015	991	1	C_No_Fission_Fusion	71.037	68965836.7333333	68
144	cela1_sika_15_70470670	MOTHER	265	0.176439493147656	991	1	C_No_Fission_Fusion	71.037	68965836.7333333	68
140	cela1_red_15_70473534	FATHER	307	0.137707541046783	992	1	C_No_Fission_Fusion	71.091	68968700.7333333	68
176	cela1_red_15_70473534	MOTHER	340	0.550865329824155	992	1	C_No_Fission_Fusion	71.091	68968700.7333333	68
112	cela1_red_15_70512392	FATHER	245	0.201240058794528	993	1	C_No_Fission_Fusion	71.165	69007558.7333333	69
77	cela1_red_15_70512392	MOTHER	157	0.873248139297002	993	1	C_No_Fission_Fusion	71.165	69007558.7333333	69
78	cela1_red_15_70533167	FATHER	173	0.223704968185905	994	1	C_No_Fission_Fusion	71.234	69028333.7333333	69
55	cela1_red_15_70533167	MOTHER	126	0.181224060881424	994	1	C_No_Fission_Fusion	71.234	69028333.7333333	69
82	cela1_red_15_70579979	FATHER	180	0.263498644844563	995	1	C_No_Fission_Fusion	71.302	69075145.7333333	69
60	cela1_red_15_70579979	MOTHER	130	0.430020883975342	995	1	C_No_Fission_Fusion	71.302	69075145.7333333	69
189	cela1_red_15_70599246	FATHER	387	0.684309554763806	996	1	C_No_Fission_Fusion	71.377	69094412.7333333	69
127	cela1_red_15_70599246	MOTHER	255	1	996	1	C_No_Fission_Fusion	71.377	69094412.7333333	69
205	cela1_red_15_70602566	FATHER	431	0.335370841844755	997	1	C_No_Fission_Fusion	71.377	69097732.7333333	69
127	cela1_red_15_70602566	MOTHER	268	0.42719027560469	997	1	C_No_Fission_Fusion	71.377	69097732.7333333	69
174	cela1_red_15_70666288	FATHER	350	0.957381728730901	998	1	C_No_Fission_Fusion	71.377	69161454.7333333	69
170	cela1_red_15_70666288	MOTHER	326	0.471577977128967	998	1	C_No_Fission_Fusion	71.377	69161454.7333333	69
135	cela1_red_15_70719025	FATHER	312	0.0201306564168637	999	1	C_No_Fission_Fusion	71.377	69214191.7333333	69
103	cela1_red_15_70719025	MOTHER	205	1	999	1	C_No_Fission_Fusion	71.377	69214191.7333333	69
175	cela1_red_15_70742479	FATHER	373	0.254623170939344	1000	1	C_No_Fission_Fusion	71.377	69237645.7333333	69
148	cela1_red_15_70742479	MOTHER	294	0.953505979907067	1000	1	C_No_Fission_Fusion	71.377	69237645.7333333	69
85	cela1_red_15_70853970	FATHER	183	0.375091622392622	1001	1	C_No_Fission_Fusion	71.377	69349136.7333333	69
[truncated: 72,363 more rows]
